# Supplementary material for: Phenotypic and Genotypic Diversity of Ascochyta fabae Populations in Southern Australia
Source: Front Plant Sci. 2022 Aug 2;13:918211. doi: 10.3389/fpls.2022.918211 (PMC9380778; doi:10.3389/fpls.2022.918211)
Supplement: Supplementary file 1 [file Data_Sheet_1.zip]

Archive with 6 entries (6 files):
- Supplementary Figure 1.pdf
- Supplementary File 1.xlsx
- Supplementary File 2.xlsx
- Supplementary Table 1.docx
- Supplementary Table 2.docx
- Supplementary Table 3.xlsx
