# Supplementary material for: Phenotypic and Genotypic Diversity of Ascochyta fabae Populations in Southern Australia
Source: Front Plant Sci. 2022 Aug 2;13:918211. doi: 10.3389/fpls.2022.918211 (PMC9380778; doi:10.3389/fpls.2022.918211)
Supplement: Supplementary file 1 [file Data_Sheet_1.zip › Supplementary File 1.xlsx]

## Sheet: SNP markers
SNPAlleleID	TrimmedSequence	88/10	F14011	FT14082	FT14101	FT14111	FT15032	FT15044	FT15081	FT15094	207/15	FT16143	FT16300-1	027/12	F14013	FT14083	FT14103	FT14113	FT15033	FT15047	FT15083	FT15097	247/15	FT16180-2	FT16300-2	59/13	F14024	FT14084	F14104	FT15001	FT15034	FT15050	FT15084	FT15100	F16073	FT16183-1	FT16301	012/14	F14025	FT14095	F14105	FT15002	FT15035	FT15053	FT15085	FT15103	F16082	FT16184-1	FT16302-1
33577598	TGCAGCGTCCTCACATGTTGCAACTCCCTAGTACTTTAGTTGTAGTAGCGTAACTCCCTAGTACTTTAG	0	0	0	0	0	0	0	0	0	0	0	0	0	0	0	0	0	0	0	0	0	1	1	0	0	0	1	0	0	0	0	0	0	0	0	0	0	0	0	0	0	0	0	0	0	0	0	0
33583087	TGCAGGTTACATTTCTTCCTTCTGCACGAGCCGCAGGTCAGTATATCAACACGTGATGCAGGCGAACCC	1	1	1	1	1	1	1	1	0	0	0	1	1	1	1	1	1	-	1	1	1	1	1	1	1	0	1	1	1	1	1	1	1	1	1	1	1	1	1	1	0	1	1	1	1	1	1	1
33583090	TGCAGACGTTGTAGTAAAAAAGGATATAACTTACGGACTTGTAAGGTAGAAATAAAGAATACTAAGAGT	1	1	1	1	1	1	1	1	1	1	0	1	1	0	1	1	1	1	1	1	1	1	1	1	1	1	1	1	0	1	1	0	1	1	0	1	1	1	1	1	1	1	1	0	1	1	1	1
33583103	TGCAGAAAACCTAGTCCTGTGCAATATACTAGAAGGATTTTAGAAAAATAGATACTGTGTTTAC	0	1	0	1	0	0	0	0	1	0	0	0	1	1	0	1	0	1	0	0	0	0	0	0	0	1	1	1	0	0	1	1	1	0	0	1	1	0	0	0	0	0	0	1	0	0	0	0
33583122	TGCAGAAACTGCACACAGACCATTACTACAACCTTTTGTATAGCTCCAAGACTGTACAGTGCGTGCTAC	0	0	0	0	0	0	0	0	0	0	1	0	0	0	-	0	1	1	0	0	1	1	0	0	1	1	0	0	0	0	0	0	0	0	0	0	0	0	0	0	0	0	1	0	0	1	0	0
33583139	TGCAGAAAGGTGTGATGGCTTTCAAAAGTTTGCGGAGCATGAAACAATTATAGGACTATGGGATTCGCT	0	0	0	0	0	0	0	0	0	0	0	0	0	0	0	0	0	1	0	0	0	0	0	0	0	0	0	0	0	0	0	0	0	0	0	0	0	0	0	0	0	1	0	0	0	1	0	0
33583144	TGCAGAAAGTTCCGGTTGTGGAGAGTAAAGTCAAAGAATCAGAAACGCGAGCGCAGTGGCAATGTGCGC	0	1	1	1	1	1	0	0	0	0	0	0	0	0	0	0	1	1	0	0	0	0	0	0	0	1	1	1	1	0	0	0	0	0	1	1	0	0	1	0	1	0	1	0	0	1	1	1
33583157	TGCAGAAATTACTAAACCTAACATAAGTTACTAAGAAGTGCAGGATGTTCTTTAGCAAGAAGAAATTCT	0	1	1	0	1	1	1	1	1	0	1	0	0	0	0	0	1	0	1	1	0	1	1	0	1	0	1	1	1	1	0	1	1	0	1	1	1	1	0	0	1	1	1	1	1	1	1	1
33583177	TGCAGAACCAAAGCAGACTTCACCCATATATCAAGCCCGACACCCACACACGTGGCGCGCTTCTAGCGC	1	1	0	1	0	0	1	1	1	1	1	0	1	1	0	1	1	1	1	1	1	1	0	0	0	1	1	1	0	0	1	1	0	1	1	1	0	1	0	1	0	1	1	1	0	1	1	1
33583186	TGCAGAACCTCAACGATGGGCTGACGGGGCAAATCCGGAGCTTGCCCGTTTTGAACCTAGCGTCGAAAA	1	0	0	0	0	0	0	0	0	0	0	0	0	0	0	0	0	0	0	0	0	0	0	0	0	0	0	0	0	-	0	0	0	0	0	0	0	0	0	0	0	0	0	1	0	0	0	0
33583196	TGCAGAACGCGCCGCCATCGGTCGACACTTTCCCTGGAGGACACAGCTCGGCCGACCAACGGAATCACG	0	0	0	0	0	0	0	0	0	1	0	0	0	0	0	0	1	0	0	1	0	1	0	0	0	0	0	0	0	0	0	0	0	0	0	0	0	0	1	0	1	1	0	0	0	0	0	1
33583214	TGCAGAAGAAACAGAGCCTGCACACTGGAACTGATACGCAGCATACGTAACATGCTGGCTGAGGTTGAT	0	0	0	0	0	0	0	0	0	0	0	0	0	0	1	0	0	0	0	0	1	0	0	0	1	0	1	0	1	0	1	0	0	0	0	0	0	0	1	0	0	0	0	0	0	0	0	1
33583227	TGCAGAAGACTCACCCCTCGCAATAGCTTCAAGAAAAGATGAGTTGAAGAAAGGAAAATGAACTGAAGG	1	1	1	0	1	0	1	1	1	0	1	1	1	1	1	1	0	1	1	0	1	0	1	1	1	1	1	1	0	1	1	1	1	1	1	1	1	1	1	1	-	1	0	0	1	1	0	1
33583229	TGCAGAAGAGACAGAAGTGCTGTCAGGCTCGAGCTGTAGGAGCTTGACAATAGCTGTATCGACTTTCAT	1	1	1	1	1	1	1	1	0	1	1	1	1	1	1	1	1	1	1	1	0	1	1	1	1	1	1	1	1	1	1	1	1	1	1	0	1	1	1	1	1	1	1	1	1	1	1	1
33583231	TGCAGAAGAGCCACTGGGGCAAGCCGGCTTGAATGGTGTCGCCTGGGGTCTTGCTGTTGTAGCATATCT	1	1	1	1	1	1	1	1	1	1	1	1	1	1	1	1	1	1	1	1	1	1	0	1	0	1	1	1	1	1	1	1	1	1	1	1	1	1	1	1	1	1	1	1	1	1	0	1
33583233	TGCAGAAGAGTATCTCTAGACGTAGTTCTTTATTCTAGAGTGTTATAGAGAGGAGTTAGTCTACTCTGT	0	1	0	1	0	1	0	0	1	1	1	0	0	1	0	1	1	1	0	0	1	0	0	0	0	0	1	0	0	1	1	1	1	0	1	0	0	0	1	1	1	1	0	0	0	0	0	0
33583235	TGCAGAAGAGTGTTGTATTAGCTACTTTGTTACGCTATTATAACTTTACTTTTATAGATCACAAGCTAC	0	0	1	1	1	1	1	1	1	1	1	1	1	0	1	1	0	1	1	0	0	1	1	1	0	1	1	1	1	1	1	0	1	0	1	1	1	0	0	1	1	1	1	0	1	1	0	1
33583242	TGCAGAAGCACTACTACAGGCCTAGACAAGATAAAGGAGTTAGTAAATAGATAGACTATAAGTAAGAAT	-	1	1	1	1	1	1	1	1	1	-	0	1	1	1	1	1	1	1	0	-	1	1	0	1	0	1	1	0	1	1	1	1	1	-	1	1	1	1	1	1	1	1	1	-	0	1	1
33583252	TGCAGAAGCGCATCGCATCGCGGTCTGCCAAGAAACTCCTCTTGATGAAATTCGAGGGTGATGAGCGAC	0	0	0	0	0	0	0	0	0	0	0	0	0	0	0	0	0	0	0	0	0	0	0	0	0	0	0	0	0	0	0	0	0	0	0	0	0	0	0	1	0	0	0	0	0	0	1	0
33583263	TGCAGAAGGATATCACATTTGCTAAGGGATCACCGCATTGTGGCTCCAGGAATCGCGCAATCTCGTCCA	1	0	0	1	0	0	0	1	0	0	0	0	0	0	0	0	0	0	0	-	0	0	0	0	1	0	0	0	0	0	0	1	0	0	0	0	0	0	0	0	1	0	1	0	0	0	-	0
33583272	TGCAGAAGGGAAGAGTTCTGGAAAAGCGTTGCGCACGAGGTGGGTTGTTGGTCCACGGATGACGAATGC	1	1	1	1	1	1	1	1	1	1	1	1	1	1	1	1	1	1	1	1	1	1	1	1	1	1	1	1	1	1	1	1	1	1	1	1	1	0	1	1	1	1	1	1	1	1	1	1
33583273	TGCAGAAGGGCGACTTCTCCGGCATCGCGAATCTGATTCAGTCGGTTATCTTCAATGATGAGGAGTTGG	0	0	0	1	0	0	0	0	1	0	0	0	0	1	0	0	1	1	0	0	0	0	0	0	0	0	0	0	0	1	0	0	0	0	0	0	0	0	0	0	0	1	0	0	0	0	0	1
33583278	TGCAGAAGTACAACTTTACCTTGTCACCTAAGAAGACCTTAGTGGCATTCCTAACAATTCGCCTTTTAG	0	0	1	1	1	1	1	0	0	1	1	0	0	0	1	1	0	0	1	1	1	1	1	0	0	1	1	1	0	-	1	1	1	1	1	1	0	1	1	1	1	0	1	1	1	0	0	1
33583279	TGCAGAAGTACACCTTTCAGTAGCTAGAGCAATAGCATCCTAGTAGCTACCTAGTCTAATAACAGCAAT	1	1	1	1	1	0	1	0	0	1	1	1	0	1	1	1	1	0	1	1	1	1	1	1	1	0	1	1	1	1	0	1	0	1	0	1	1	1	0	0	1	1	0	1	0	1	1	1
33583285	TGCAGAAGTTGACGAGCTGGAAGATGTTGAGTTCGATCCTGATCCTAGGCCATCTGTCACGTCTCCAAT	0	0	0	0	0	0	0	0	0	0	0	0	0	0	0	0	0	0	0	0	0	0	0	0	0	0	0	0	1	0	0	0	0	0	0	0	0	0	0	0	0	0	0	0	0	0	1	0
33583296	TGCAGAATCTCTCATTTATGTCTGCTCACATGGAGGCCTTGGCCTCTTGGGGTCACACCATCGATATCC	1	0	1	1	1	1	1	0	1	0	1	1	0	1	0	0	1	0	1	1	1	1	1	1	1	0	1	1	1	1	1	0	1	1	1	1	0	1	0	0	1	1	1	1	1	1	1	1
33583300	TGCAGAATGACAAACCCTTTCGGCTCTTGACGGAATTTGGAGAGCTTACGATGATACCGGCCAAGTATG	0	0	0	0	1	0	0	0	0	0	0	0	0	0	0	0	0	0	0	0	0	0	1	0	0	0	0	0	0	0	1	0	0	0	0	0	0	1	0	0	0	0	0	1	0	0	0	1
33583304	TGCAGAATTACTACTGGTCAGCTCAGGTATTGCATGGTCAGTTCAGGTATTGCATGGTCAGCTCAAGTA	0	0	0	1	0	1	1	0	0	1	0	1	1	0	1	0	0	0	1	1	0	1	0	1	0	1	0	1	0	1	1	1	0	0	0	1	0	0	0	0	0	1	0	1	0	1	0	0
33583307	TGCAGAATTCCACGTTGGTAACCAAGTCGCTGTGCTGGGCACCACGCTGTTCTTATTCGGATTTGGTAC	-	1	0	0	0	-	0	0	0	0	0	0	0	0	0	0	0	-	0	0	0	0	0	0	0	-	0	0	0	0	0	0	0	-	0	0	0	0	0	0	0	0	0	0	0	0	0	0
33583314	TGCAGACAAGAGACGGCTTCTTGCGCAGATACGTTTCACCCCTCGCTTCACCACTATTTCGCGTTTCAC	1	1	1	1	1	1	1	1	1	1	1	1	0	1	1	1	1	1	1	0	1	1	1	1	1	1	1	1	1	1	1	1	1	1	1	1	1	1	1	1	1	1	1	1	1	1	1	1
33583317	TGCAGACAATTACCCTACTGTCACTGACAGTATAGAGTAGATGCAGAACGATACCACTAGCTTATAGTA	1	1	1	1	1	1	1	1	1	1	1	1	1	0	1	1	1	1	1	1	1	1	1	1	1	1	1	1	1	0	1	1	1	1	1	1	1	0	1	1	1	1	1	1	1	0	1	1
33583378	TGCAGACCCTGCGGCATGGCTTCCATTAGGATGTATCTTCGAACCGTCACCATTGCCGTTAC	0	1	0	1	0	0	0	0	1	0	1	1	0	1	1	0	1	0	0	1	1	0	1	1	0	1	0	0	1	1	0	0	0	0	0	0	1	1	1	0	1	1	1	1	0	0	1	0
33583402	TGCAGACCTTGTCCTGGACTTGATCTCCAGAGCCGTCGAAACGGTGTCACGCAGGGTCGATGCGGAGTC	1	1	0	1	1	1	1	1	1	0	1	1	1	1	1	1	1	1	1	1	1	1	1	1	1	1	0	1	1	1	1	1	1	1	1	1	1	1	1	1	1	1	1	1	1	1	1	1
33583404	TGCAGACCTTTTCAGAATGAACGAAATGTACGATGACAAAACTGTTGACCCTGCTGATCCCGAGGATTC	1	1	1	0	1	0	1	1	0	0	1	1	0	1	0	0	0	1	1	0	1	0	1	1	0	0	0	1	1	1	0	1	1	0	0	1	0	0	1	1	1	1	0	0	0	0	0	1
33583409	TGCAGACGAGCACTTCTGGCGTGTTCCAACGGTACAAGGGGTGTGCCTGAACGGACTGGAATACGAGTT	0	1	1	1	1	0	0	1	0	0	0	0	0	1	0	0	1	1	0	1	1	0	0	0	0	1	0	0	0	1	1	0	0	0	0	0	1	0	1	0	0	0	1	1	0	1	1	0
33583450	TGCAGACGTAACTCTCCTTGAAGCTGTGAGATGTACGCCGGTGCTCAAGTGATGCATGGTAGCAAGGAG	0	0	0	0	1	1	0	0	1	0	0	0	0	0	0	1	1	0	0	0	1	0	0	0	0	0	0	0	0	0	0	1	0	0	0	1	1	0	0	0	0	0	0	0	1	0	0	0
33583462	TGCAGACGTTTAGCTCGACTTCCATCAAGTGCTCTTTCTCATGGAAAAACTCACCATTTCTGGACCGTT	0	0	0	0	0	0	0	0	0	0	0	0	0	0	0	0	0	0	0	1	0	0	0	0	0	0	0	0	0	0	0	0	0	0	0	0	0	0	0	0	0	0	0	0	0	0	0	0
33583463	TGCAGACTACCTCTAGCCTACCTACTATTTACTAAGAGCTTTACTTGTGTGCGTGTATAGGCTTCTAGG	1	1	1	1	1	1	1	1	1	1	0	1	1	0	1	1	1	1	1	1	1	1	1	1	1	1	0	1	1	1	0	1	1	1	1	1	0	1	1	1	1	1	1	0	0	1	1	0
33583469	TGCAGACTAGTCTGCGCTAGACTAGTCCTTGCGGCTAGGGGTAAAGCCTGTCATTTTCAACTTATAACA	1	1	0	1	1	0	1	1	1	1	0	1	1	1	0	0	1	1	1	1	0	1	0	1	1	1	0	0	1	-	0	1	0	0	1	0	1	0	0	0	1	1	1	0	0	1	1	0
33583471	TGCAGACTATATGAGAAACTCTGGCTATTATAATATTATCTAAAGTAAAAGCTTTAGATAAAGCTAGCA	-	0	0	0	0	0	0	0	0	0	0	0	0	0	-	0	0	0	0	-	0	0	0	0	0	0	0	0	0	0	0	0	0	0	-	-	0	0	0	0	0	0	0	0	0	-	0	0
33583479	TGCAGACTCGAGAGTGCTTTCCCAAAGCAGGAATCTTTTTTGGGATTAGTTGGGGTTGATGTGAAGGAA	0	1	0	1	1	1	1	1	1	0	1	0	1	1	1	1	0	1	1	1	1	1	1	0	1	1	1	1	1	1	1	1	1	1	1	1	1	0	1	1	1	1	0	1	1	1	1	1
33583480	TGCAGACTCGGGGTTGCCAGTGCTTTGGATGTGCGGACGAACTTCACATGGTCTTAGGCGTATTCAACC	1	-	1	1	1	1	1	1	1	1	1	1	1	1	-	1	1	1	1	-	1	1	1	1	1	1	1	1	1	1	1	1	1	1	1	1	-	1	1	1	1	1	1	1	1	1	1	1
33583484	TGCAGACTCTAAAGGCAGTACAGGCAGGCATTATAGCTCTAAAGGTAGAGATAGAAACACATAGTTTAT	1	1	1	1	1	0	1	1	1	1	0	1	1	0	1	1	1	0	1	1	1	1	1	1	1	1	1	1	1	1	0	1	1	1	0	1	1	1	1	1	1	1	1	1	1	1	1	1
33583485	TGCAGACTCTAGAAAGAGTGTAGGCAGGTATTATAGCTCTAAAGGTAGAGATAGAAACATATAGTTTAT	1	1	1	1	1	0	1	0	1	1	0	1	1	1	1	0	1	1	1	1	1	0	1	1	1	1	1	1	0	1	1	1	1	-	1	1	0	1	1	0	0	1	1	1	1	1	1	1
33583530	TGCAGAGACGAGACGTGCCGAGCTTGCATCTCTGGCCTCAACGTTCTCCGAAAAGCGGCGGGCATCTTC	0	0	0	0	0	0	0	0	0	0	0	0	0	0	0	0	0	0	0	0	0	0	0	0	0	0	0	0	0	0	0	-	0	0	0	0	0	0	0	0	0	0	0	0	0	0	1	0
33583535	TGCAGAGACTATAGTACAGCAATAAGTACTCTATAAAGAGAACCTGCTATAATTACTCTATAGTTTATT	1	1	1	1	1	1	1	1	1	1	1	1	1	1	1	1	1	1	1	1	1	1	1	1	1	1	1	1	1	1	1	1	1	1	1	1	1	1	1	1	1	1	1	1	1	1	1	1
33583540	TGCAGAGAGAGTAGAGGTAGTCTTTATAAGCAACCTTACTATTACCCTTTAGACTAGTGTAGACTATTA	0	-	0	0	0	0	0	0	0	-	0	-	-	0	0	0	1	0	0	0	0	0	0	-	0	0	0	0	0	0	0	0	0	0	0	0	0	0	0	0	0	0	0	0	1	0	0	0
33583541	TGCAGAGAGCCTCTATATAATTCTTAGTAGCTAGTATATTATCTGCTAGAAGTTGCTAAGGAATTATAT	1	1	1	0	0	1	1	1	1	0	1	1	1	1	1	0	0	0	1	1	0	0	0	1	1	1	0	0	1	1	1	0	0	0	1	1	0	0	1	1	0	1	0	0	1	1	1	0
33583555	TGCAGAGATTATCCTCTTCTGCTTTCTCCCAACACTCCACCTGAACGTCGAGTGTTGCGACCTGGACCC	1	0	0	0	0	0	0	0	0	1	0	1	1	0	0	0	0	0	0	0	0	1	0	1	1	0	0	0	0	0	0	0	0	1	0	0	0	0	0	0	0	0	0	0	0	1	0	1
33583564	TGCAGAGCAAGACGCTAGCTAGGCACGTAGATCTAGGCCCGCTCGCTTTGTAGCTAATGCTACAGACAA	0	0	0	0	0	0	0	0	0	0	0	0	0	1	0	0	-	1	0	0	0	0	0	0	0	0	0	1	1	1	0	0	0	0	0	0	1	0	0	0	0	0	1	0	0	1	0	0
33583588	TGCAGAGCCGTACGTACCGTAGATATCTATTGTTCTCTTTTAGATAAGCTTAGTGCTATAGTAAGCAAT	0	0	0	0	0	0	0	0	0	0	0	0	1	0	0	0	0	0	0	0	1	0	0	0	0	0	0	0	0	0	0	0	0	0	0	0	0	0	0	0	0	0	0	0	0	0	0	0
33583589	TGCAGAGCCGTTGGTCAAGCAGGAGTTGTCGGTAGCGAAAGCCAAGAACTCGACCTTGACTCTGACCCC	1	1	0	0	1	1	1	-	0	0	1	0	1	0	1	0	1	1	1	1	1	0	1	0	1	0	1	0	1	1	1	1	1	0	1	1	1	1	1	1	0	0	1	0	1	1	1	1
33583590	TGCAGAGCCTACCCGGTTACACAATGCATACCTTTACTTAGGTACTCCTAACACCTTAGACATGGAGAT	0	0	0	0	0	0	0	0	0	0	0	0	0	1	0	0	0	0	0	0	0	0	0	0	0	0	0	0	0	0	0	0	0	0	0	0	0	0	0	0	0	0	0	0	0	0	0	0
33583596	TGCAGAGCGCACTACTATTACTACTAAAAAAGTAGTACTCTAGGCTAAGACTCTAGTAAGTTTTTTCTC	1	0	0	0	0	0	0	0	0	0	0	0	0	1	0	0	0	0	0	0	0	1	1	0	0	0	0	0	0	0	0	0	0	0	0	0	0	0	0	1	0	0	0	0	0	0	0	0
33583606	TGCAGAGTGTTGTGTAGGTAGCAAAGTTAGTTACTACTTCTCTTCTATTACTAATAAGAATTGTTAGAT	0	0	0	0	0	1	0	0	0	1	1	0	0	1	0	0	0	0	0	0	-	0	0	0	0	1	0	0	0	0	1	0	1	1	0	0	0	0	1	-	0	-	1	0	0	-	-	0
33583624	TGCAGAGGAAGGCTCAAGTATAACAGTAGCTCCAAAGTCTCGTATACAACTGGGCTAATTGCCTTGAGA	0	0	0	0	0	0	0	0	0	0	1	0	0	0	0	0	0	0	0	0	0	0	0	0	0	0	0	0	0	0	0	0	0	0	0	0	0	0	0	0	0	0	0	0	0	0	0	0
33583625	TGCAGAGGACGGAGACCACAAGGCAGAGGCGAGGTGTGAGTGGCCATACGTGGTTGAACAAGGTAAGGG	1	0	0	0	1	1	1	0	0	1	1	1	0	1	1	1	0	1	1	1	1	1	1	1	1	1	1	0	1	1	1	0	1	0	0	1	0	1	1	1	1	1	1	1	0	1	1	1
33583630	TGCAGAGGAGGCAGGGAATTTGTATGCCCAAGAGAATGATTTTGTTCGATTCTACCTTAGCTGTGGGTG	1	1	1	1	1	0	1	1	1	1	1	1	1	1	0	1	1	0	1	1	1	0	1	1	1	1	1	0	1	0	1	1	1	0	1	0	1	0	1	1	1	1	1	1	1	1	1	1
33583636	TGCAGAGGAGTTTCTGGGCAGAAGTAAGTAAAAAAATGCAGTCATGTAAAACAAGCGCTTGCTAAATTT	0	0	0	0	0	1	0	0	1	0	0	0	0	0	0	1	1	0	0	0	0	1	0	0	0	0	-	0	0	1	0	0	1	0	0	0	0	0	1	1	0	0	1	0	0	0	0	1
33583637	TGCAGAGGATATCATTTGTCGGTTGGTAGACAGCTATTAGAGCAAGAGTAGCGACAGCAACAACAGTGC	1	0	0	1	0	0	0	0	0	0	0	0	0	0	0	0	0	0	0	0	1	0	0	0	0	0	0	0	0	0	0	0	0	0	0	0	0	0	1	0	0	0	0	1	0	0	0	0
33583647	TGCAGAGGCTGATATCCAACGATATGTAGCTTTTTATCTATCCTTCCGTTTTCCACAGGGCACTACGGG	1	1	1	1	1	1	1	1	0	1	1	1	1	1	1	1	1	1	1	1	1	1	1	1	1	1	1	1	1	1	1	1	1	1	1	1	1	1	0	1	1	1	1	1	1	1	1	1
33583670	TGCAGAGTAGAGTAGGGTAGAGTAGGGTAGAGTAAGGTAGAGTAGAGTAGAGCAGAGGAGACCACACCA	1	1	1	1	1	1	0	1	1	1	1	1	1	1	1	1	1	1	0	1	1	1	1	1	1	1	1	1	1	1	1	1	1	1	1	1	1	1	1	1	1	1	1	1	1	1	1	1
33583673	TGCAGAGTATTGTATAGGTAGCAAAGTTAGCTGCTGCTTCTCTTCTATTACTAATTAGAATTATTAGAT	1	1	1	1	1	0	1	1	1	1	1	1	1	1	0	1	1	1	1	1	1	1	0	1	1	1	0	1	1	1	1	-	1	1	1	1	1	1	0	1	1	1	1	1	1	1	1	1
33583682	TGCAGAGTCTCAATTTCTCCTGCAAACCCGGTCCTTATTCTCCCGTGGGATTTCGCAACCAACTGCACC	0	1	0	0	1	0	1	1	1	1	0	1	1	1	-	0	1	1	1	1	0	1	0	1	1	1	0	0	1	-	1	1	0	0	1	0	1	0	0	0	1	1	1	1	0	1	1	0
33583685	TGCAGAGTCTCTGGGCGGGGTAACTTGGTATTCTCGACTGTTTTTGGCCACCCATCTGCTTTCCCACTA	1	0	1	0	0	0	0	0	0	0	1	1	0	0	0	0	0	0	0	0	0	0	0	1	0	0	0	1	0	0	0	0	0	1	0	1	0	1	0	0	0	0	0	0	0	0	0	0
33583700	TGCAGAGTTCGGTAGAGTATGTGATTTGCTCGGCGTCTCCATGTCATCCCTAAATCTGCAACTCAAGAG	0	0	0	1	1	1	1	1	1	0	1	1	0	1	1	1	0	1	1	1	0	1	0	1	1	0	0	1	1	1	0	1	1	0	1	0	1	1	1	1	1	1	1	0	1	1	1	0
33583715	TGCAGATAACGGACAGCATGTCTGAGGAGGAACGACTCAAGATCATGAAGACCCGGTACCCCGAATTCG	0	1	0	0	0	0	0	1	0	0	0	1	1	0	1	0	0	0	0	1	0	0	0	1	0	1	0	0	0	1	0	1	1	0	1	0	1	0	0	0	0	0	1	0	0	0	0	0
33583736	TGCAGGTAGATTGACCCCGCACAGGTCCAGTCTCAGCCAAGCCAGCTCATCTAGGCGTGTCCTAGGAGC	1	0	0	1	0	1	0	0	0	0	0	0	0	0	1	1	1	0	-	0	0	1	0	0	0	1	0	0	1	1	0	1	1	1	0	1	0	1	1	1	0	0	0	1	0	0	0	0
33583739	TGCAGATAGCTGCAAGATGCTGATAATGCTTCTTAGAGAGCTATAAAGTGTTAGTATACACTAAACTAG	1	0	0	1	0	1	0	1	0	1	1	0	0	0	0	1	1	0	0	1	1	1	1	0	1	1	1	1	0	0	0	0	0	0	0	1	1	1	0	0	0	1	0	0	1	1	1	1
33583742	TGCAGATAGTGGCTTTTGTTTTCTGTAGTCGTTGTTGCTATTTGACACCAAAAAATAAACGAAGAGAGC	0	1	1	1	1	0	1	1	1	-	1	1	1	1	0	0	0	0	1	1	1	1	1	1	1	1	1	1	1	1	0	1	0	1	1	1	0	1	0	1	1	1	0	1	1	1	1	1
33583744	TGCAGATAGTTTGGACATTGACTTGCCACTGAGAGTCATCGTAACCGGAGAGTGGGGACAGCACATATG	1	0	1	0	0	0	1	1	0	1	0	1	0	1	0	1	1	0	1	0	1	0	1	1	0	1	1	1	1	0	1	1	1	0	1	0	0	0	0	0	0	0	0	1	1	0	0	1
33583747	TGCAGATATGCCTCAGTCGTGACATCCCATGATTCAATTGTTCCCTGATATGAACCTAATGCTAGGAGA	0	0	0	0	0	0	0	0	1	1	0	0	0	0	0	0	0	0	0	0	0	0	1	0	0	0	0	0	0	0	0	0	1	0	0	0	0	0	0	0	0	0	0	0	0	0	0	0
33583753	TGCAGATCAGATTCTCACGCCATGTGCTGCTGATTGCACTCTTCTCCGCATTGTCGAAGCCGTAGTATA	0	0	0	0	0	1	0	0	0	0	0	1	1	0	1	0	0	0	0	0	1	0	0	1	0	0	0	0	0	0	0	0	0	0	0	1	0	0	1	0	0	0	0	0	1	0	0	0
33583760	TGCAGATCCAAAGCACCACCGCCGCACTCGCACACAAACGCAGCAATCCCTGTACCAACACCCTTCCTA	0	0	0	1	1	1	0	0	1	0	0	1	0	1	1	0	1	0	0	0	1	1	0	1	0	0	0	0	-	-	0	-	0	0	0	1	0	0	0	0	0	1	1	0	0	-	1	0
33583763	TGCAGATCCACATCAACAAGGATTCCTCTCATCTGCAATGTACCAAAAACTGACCACTGCCTCTTGTAT	1	0	1	1	1	1	1	1	1	1	1	1	1	1	1	1	1	1	1	1	1	1	1	1	1	1	1	1	1	1	1	1	1	1	1	1	1	1	1	1	1	1	1	1	0	0	1	1
33583771	TGCAGATCCTACTCTTCCTAACACTTACTTAGCTAAGAAGGCAAAGCTTATGATAGAGGATGTTGTCCT	1	1	1	1	1	1	0	1	1	1	1	1	1	1	1	0	1	1	0	1	1	1	1	1	1	1	1	1	0	1	1	1	1	0	1	1	1	1	1	1	1	1	1	1	0	1	1	1
33583845	TGCAGATGGACCTCATCGCTAACATGCTCGATAGGGAAACCGCAGACGCCGGGTCGGGAACTTTACAGA	0	0	0	0	0	0	0	0	0	0	0	0	0	0	0	0	0	0	0	0	0	0	0	0	1	0	0	0	0	0	0	0	0	0	0	0	0	0	0	0	0	0	0	0	0	0	0	0
33583857	TGCAGATGGTGCCACAATATATAGAAAGGGATAAGAACGCCAATTAGATTTACCCTTCTTAGCTTTGGT	1	1	1	1	1	1	0	1	0	1	1	1	1	1	1	1	1	1	0	0	1	0	1	1	1	1	1	1	1	1	1	0	0	1	1	1	0	1	1	0	1	1	1	1	1	1	1	1
33583860	TGCAGATGTGCCGAACAGGAGTATACCCCAACAAAACCAATTACAAAAAGGAAGGTGTTTGGAACAGTA	1	1	1	1	0	1	0	1	1	1	1	1	1	1	0	1	1	1	0	1	1	0	1	1	1	1	0	1	1	1	0	1	1	0	1	1	1	1	1	1	0	1	1	1	1	0	0	0
33583864	TGCAGATGTTGAGATGTAGGGAAGACTTAGAAGAGAGAGGGGGGGGAGTCTTAGAGCTTATCATAAGCA	1	0	1	1	1	1	1	1	1	0	1	0	1	1	1	1	1	1	1	1	1	1	1	0	1	1	1	1	1	1	1	1	1	1	1	1	1	1	1	1	1	1	1	1	1	1	1	1
33583908	TGCAGATTTTATTTAGTTAGCACACTGCATAACACTAAATATACTTATGTACATTCTTCTTTAGGTTTA	0	1	0	1	0	0	1	1	1	0	0	1	1	1	1	1	0	1	1	0	0	0	0	1	1	1	1	1	1	0	1	1	1	0	0	1	1	0	0	0	0	0	0	1	0	0	1	0
33583917	TGCAGCAAACGCCCTCAGGTCGCACAACTCCCGCCGCACACGGCATCACACTACCTCCATCCAGCATGG	0	0	0	0	0	0	0	0	1	0	0	0	0	0	1	0	0	1	0	0	0	0	1	0	0	0	0	0	0	1	0	0	0	0	0	1	0	1	0	1	1	0	0	0	0	0	0	0
33583955	TGCAGCAAGCGATGGCGAAGTCTTCAATGCGGCATCACCGACGCATTGCGAAGATTGAAGCGTTCAATC	0	0	1	0	0	0	1	0	0	0	0	0	0	0	0	0	0	-	1	0	0	0	0	0	0	0	0	0	0	0	0	0	0	0	0	0	0	0	0	0	0	0	0	0	0	0	0	0
33583973	TGCAGCAATGCTAGTAAATTGCTAGAAATGTGTCTTCTATAGCAGTAGCTAGTAATCTATAGGAAATAA	0	0	0	0	0	0	0	0	0	0	0	0	0	0	0	0	0	0	0	0	1	0	0	0	0	1	0	0	1	0	0	1	0	0	0	0	0	1	1	0	0	0	0	0	0	0	0	0
33583983	TGCAGCAATTCTCCGACCCGGTGTCGAAGACTTTCTTCATGCGCGTGCATTTTGGACATGCGACCGACC	1	1	0	1	1	1	0	0	0	1	1	1	1	1	1	1	1	1	0	1	1	1	1	1	0	1	1	0	1	1	1	1	1	1	1	1	0	1	1	1	0	1	1	1	1	1	1	1
33583984	TGCAGCAATTGTAAATAGGGAGTTGGCGTAGATTGAACCCATATTAGCAACCTCGTGTGCAAAGTCTTT	0	0	0	0	0	0	0	1	0	0	0	0	0	0	0	0	0	0	0	0	0	0	0	0	0	0	0	0	0	0	0	0	0	0	0	0	0	0	0	0	0	0	0	0	0	0	0	0
33584003	TGCAGCACCAGCAGTTCGAGAGGCAGGTGCGGATGCACAATATGCAGGTGCAAACAGAACAGAACAATG	0	0	0	0	0	0	0	0	0	0	0	0	0	0	0	0	0	0	0	0	0	0	0	0	0	1	0	0	0	0	0	0	1	0	0	0	0	0	0	0	0	0	0	0	0	0	0	0
33584022	TGCAGCACGTGTCAGTACTCGGAGCCCAGTCGCAAGGGACTTGGGCCTTCTTACTCGACAACCGCACGG	0	0	0	0	0	0	1	0	0	0	0	0	0	0	0	-	0	0	1	0	1	0	0	0	0	0	0	0	0	0	0	0	0	0	0	0	1	0	0	0	0	0	0	0	1	0	0	0
33584026	TGCAGCACTACCCTCTAACAGTGTAACAACTATAATTTAGATTATAGTGCTATAACTTGCAATTACAGA	0	0	0	0	0	0	0	0	0	0	0	0	0	1	0	0	0	0	0	0	0	0	0	0	0	0	0	0	0	0	0	0	0	0	0	0	0	0	0	0	0	0	0	0	0	0	0	0
33584043	TGCAGCAGAACGTTAGCAGGAATATACTACTACATTACTTAGCAACATAGTTACATATGCTGTGTACTA	1	-	-	1	1	1	-	1	1	1	1	0	1	1	1	-	1	-	-	1	1	1	1	0	1	0	1	1	-	1	1	1	1	1	1	0	1	0	-	1	1	0	0	1	1	1	-	1
33584050	TGCAGCAGAATGTTAGTAGGAACATACTACTATATTGCCTAGTAACATAGTTGTGTATACTGCGTACTG	0	0	0	0	0	0	0	0	0	0	0	0	0	0	0	0	0	1	0	0	0	0	0	0	0	0	0	0	0	0	1	0	0	0	0	0	0	0	0	0	0	0	-	0	0	0	0	0
33584070	TGCAGCAGCAGCCATGTGGAGACGAAGGATCGTGACAGATCGCGAAAAGCAAGTCCCCGATCCTCCTGC	0	0	0	-	0	0	0	0	0	0	0	0	0	0	0	0	1	0	0	0	0	0	0	0	0	0	0	0	1	0	0	0	0	0	0	0	0	1	0	0	0	0	0	0	0	0	0	1
33584071	TGCAGCAGCAGGGTCCAAGCGCGTGCTGAGTGGTGCTGAGGGCTGACACTAGCATGCAAACAGTAATCT	0	0	0	0	0	0	0	0	1	-	1	0	0	1	0	1	1	1	0	1	1	0	0	0	0	1	0	0	0	1	1	0	1	0	0	0	0	0	0	0	0	1	0	0	0	1	1	1
33584103	TGCAGCAGGTATCTGGTGGCGGTCATCTGCACGCGCCTTTTCACATGTCAGGCTTACTTGTGGACAGCC	0	1	0	0	1	0	0	0	0	0	0	0	0	0	0	1	0	0	0	0	1	0	1	0	0	1	0	1	0	0	0	1	0	0	0	0	0	0	0	0	1	0	0	0	0	0	1	0
33584110	TGCAGCAGTAGCCTTGTCTAACGCCTTGCTTTGCGACGCTAACACCTTACTTTGCAACGCTAACGCCTT	1	1	1	1	0	1	1	1	1	0	0	0	1	1	1	1	0	1	1	0	1	-	1	0	1	0	1	1	1	1	1	1	1	1	1	1	0	1	1	1	-	1	1	1	1	1	1	1
33584115	TGCAGCAGTGGGTGCCCAGCCCACATCATGGTCGCTCAGATGGAGTTTCGCACGTCCCGCATTACCACA	1	0	0	0	0	0	0	0	0	1	0	0	0	1	0	0	0	0	0	0	0	0	0	0	0	0	0	0	0	1	0	0	0	1	0	0	1	1	0	0	0	0	0	0	0	0	1	1
33584129	TGCAGCATACCGCCACGGCCAGTCTGTCATCAACGCAATTTCCACTCGCTATTTTCATTCCTCGCTCTT	1	1	0	1	1	1	1	1	1	1	1	1	0	0	1	0	1	1	1	1	1	1	1	1	1	1	1	0	1	1	1	1	1	0	1	0	1	1	1	0	0	0	1	1	1	1	1	1
33584132	TGCAGCATAGTAATTATAACGACGGAATAAATAATAAGTAAGCAACAACTGTATTTTTAGCACTTAGCT	1	1	0	1	1	1	1	0	1	0	0	1	1	1	0	1	1	1	1	1	1	1	1	1	0	1	1	1	1	1	0	1	1	1	1	1	1	1	1	1	1	1	0	0	1	1	1	1
33584133	TGCAGCATAGTACAGTGACTGAATTACTACTAGACGGCTAGTGCTCTATGCTCAAATAGAGTGTGTGAT	0	0	1	0	1	0	0	0	0	1	0	1	0	0	0	0	1	1	0	1	0	1	0	1	1	0	0	0	0	0	1	0	1	0	1	1	0	0	0	0	0	0	0	0	0	1	0	0
33584137	TGCAGCATATTCCGCAAAGAGTAGTATTGCATTGCCCACATATCTTCCTTCAGAGACTGAGCGTGGTGC	0	0	0	0	0	0	0	0	0	0	0	0	0	0	0	0	0	1	0	0	0	0	0	0	0	0	0	0	1	0	0	0	0	0	0	0	0	0	0	0	1	0	0	0	0	0	0	0
33584161	TGCAGCATCTGTTCTGTTGCACTGCTACATCGACTTCGTGTGGGCTGTTATCAGGATCCAGCTGATCTG	0	0	0	0	0	0	0	0	0	0	0	0	0	0	0	0	0	0	0	0	0	0	0	0	0	0	0	0	1	0	1	0	0	1	0	0	0	0	1	0	0	0	0	0	0	0	0	1
33584165	TGCAGCATGAAGATGTGACCTGGAACGAGGTTCGGTTCTTGCCGCCTGCACTCGGTGTCGATGAAGCGT	0	0	0	0	0	0	0	0	0	0	0	0	0	0	0	-	0	0	0	0	0	0	0	0	0	0	0	1	0	0	1	0	0	0	0	0	0	0	0	0	0	0	0	0	0	0	0	1
33584196	TGCAGCATTCAGCGATACGACGGTTCTTGAACTCAGACAAGGTGGTGTCGTGCTGAACATTAGCGTCAA	1	1	1	1	1	1	1	1	1	1	1	1	1	1	1	1	1	1	1	0	1	1	1	1	1	1	1	1	1	1	1	1	1	1	1	1	0	1	1	1	1	1	1	1	1	1	0	1
33584203	TGCAGCATTGCGTGCGCGAATGCTGCTATGATGTCAACGAAGCTTACACCCCTTGTGTGCAAATTCTTA	0	0	0	0	0	0	0	0	0	0	0	0	0	0	0	0	0	0	0	0	0	0	0	0	0	0	0	0	0	0	0	0	0	1	0	0	0	0	1	0	0	0	0	0	0	0	0	0
33584235	TGCAGCCACCGTATCGTGTCAAAGCTGGCAGGTGTTTCCTCCCAAGTTTTAGGTCTGGAGTTACTCGGA	0	0	0	0	0	0	0	0	0	0	0	0	0	0	0	0	0	1	0	0	0	0	0	0	0	0	0	0	0	0	0	0	0	1	0	0	0	0	0	0	0	0	0	0	0	0	0	0
33584241	TGCAGCCACTGCGCGCCAACAGCCATTTCGCTGAAATCAATCATCTCTACGACATTGGCGCATGGCATC	1	0	0	1	1	0	0	1	1	1	1	1	1	0	1	0	1	1	0	1	1	1	1	1	1	1	1	1	0	-	0	0	1	-	1	1	1	1	0	1	0	0	1	1	1	1	1	1
33584258	TGCAGCCAGTCAGTGCGATTTGTTTGTTGAGTGATGCTCCAACGGCAGGCCGAGACAGGTGACAGGGGC	1	1	0	1	0	1	1	1	1	1	0	1	1	1	1	1	1	1	1	1	1	1	1	1	1	1	1	1	1	1	0	1	1	1	1	1	1	1	1	1	1	1	1	1	0	1	1	0
33584262	TGCAGCCATCAGTTGGGGACTTTTTCATGAATCCCGTACGACTCGTCAAGAACCTTGTCACTCGAGGAC	1	1	1	1	1	1	1	1	1	1	1	1	1	1	1	1	1	1	1	0	1	1	1	1	1	1	1	1	-	1	1	1	1	1	1	1	1	1	0	0	1	1	1	1	1	1	1	1
33584272	TGCAGCCATTACGAATGTGAATTTGTACCAGCTGCAAACGCTCAAAGATATTGCCTGCTAAGATATGTT	0	0	0	0	0	0	0	0	1	1	0	0	0	0	0	0	0	0	0	0	0	0	0	0	0	0	0	0	0	0	0	0	0	0	0	0	0	0	0	0	0	1	0	0	0	0	0	0
33584280	TGCAGCCCAAGACGGGAGAAAAGAGGTCGGGCACCAATCTCAGACTTCCAATGTGTAGGGTGCAGGTGA	0	0	0	0	0	0	0	0	0	0	0	0	0	0	0	0	0	0	0	0	0	0	0	0	0	0	0	0	0	0	0	0	0	0	0	1	0	0	0	0	0	0	0	0	0	1	0	0
33584291	TGCAGCCCCAAAAATGTTGTGTTGACCACCGAAAACTGTTCGCAAAGCAGTAACCTGTTGTTGGCGTCG	1	1	1	1	1	1	1	1	1	1	1	1	1	1	1	1	1	1	1	1	1	1	1	1	1	1	1	1	1	1	1	1	1	1	1	1	1	1	1	1	1	1	1	1	1	0	1	1
33584292	TGCAGCCCCAATGGAACTATGGTGTCCATTCGAAATTTCGAATTTCAGCCGTCTTCGCCACTGATGCTG	-	-	0	1	0	0	0	1	0	0	0	0	0	0	1	0	0	0	0	0	0	1	0	0	1	0	1	0	1	0	1	0	0	0	0	0	0	0	1	1	0	0	0	1	0	0	0	1
33584307	TGCAGCCCTAGACAAGGTAAAAGAGTTAGTAAATAAGCAGACTGTAAGTAAGAATAGAGTAACTTACCT	0	1	1	0	0	0	1	0	1	1	0	1	0	1	0	1	1	0	1	0	1	0	0	1	0	1	0	1	1	0	1	0	0	1	1	1	1	1	1	0	0	1	1	0	1	1	0	0
33584317	TGCAGCCTTTTCTTATATAGTTTTAGTATTATAAGTGTACAATAAAGCTTTTTACTAAGTCTAGCTCTA	1	1	1	1	0	1	1	1	1	0	0	0	1	1	1	1	0	1	1	0	1	1	1	0	1	0	1	1	1	1	1	1	1	1	1	1	0	1	1	1	1	1	1	1	1	1	1	1
33584324	TGCAGCCGAATCTCATACCTGGGCGTTGAACCGTGTCGGTGAGATCTCGAAGCAGCTCGGTATCGAATG	0	0	0	0	1	0	0	1	0	0	0	0	0	0	0	0	1	0	0	0	0	1	0	0	0	1	0	0	0	0	0	1	1	0	1	0	1	1	0	0	0	1	0	0	0	1	0	0
33584327	TGCAGCCGAGAGAAAATCACGTGCGTGTACTCGCCGCAGAAGACCATGGGGCGGCCGAGGAGGAGACGG	1	0	1	1	1	0	1	0	1	-	1	1	1	1	1	-	1	1	1	0	1	1	1	1	1	1	1	1	1	1	0	-	0	1	1	1	1	1	1	1	1	0	-	1	1	1	0	1
33584359	TGCAGCCGTGAAGGGATGGCCGAAATCTTTCCTGAACTGCGGAATGCCAATGACGTTGCCAGCAGCCTG	1	1	1	-	0	1	1	0	0	1	0	0	0	0	0	1	-	0	1	0	-	1	0	0	0	1	1	0	0	0	-	-	0	1	0	0	0	0	0	1	0	0	0	-	1	0	0	1
33584369	TGCAGCCTACTAAATATGCGCAGAGAGATGCAGGGATATACACAATAAGAATTCTAAAGTTGAGTATGT	1	-	1	1	0	0	1	0	1	1	0	0	1	0	1	0	1	0	1	1	1	1	1	0	0	1	1	1	1	1	0	1	1	0	1	1	0	1	1	0	1	1	1	1	1	1	1	1
33584379	TGCAGCCTCAACGTTATTATCTATAGGCAGCGCAAAGGGTCCCTTGTTATCTCTATCTTTATCTTTGTT	0	0	0	0	0	0	0	0	1	0	0	0	0	0	0	0	0	0	0	0	0	0	0	0	0	0	0	0	0	0	0	0	0	0	0	0	0	0	0	0	0	0	1	0	0	-	0	0
33584391	TGCAGCCTCTAGAAAGTTATTATATAGGTCCTCTTAGAATATTGTCTATATTGCTACAGAGTCTATAAG	0	0	0	0	0	0	0	0	0	0	0	0	0	0	0	1	0	0	0	0	0	1	0	0	0	0	0	0	0	0	0	0	0	1	0	0	0	0	0	0	0	0	0	0	0	0	0	0
33584412	TGCAGCCTGTCAGGGGCTGTTACTTCATTGGCAACAGCACGCTTGTATAGCAGAACAAGTTGCTCGTTT	0	0	0	0	1	0	0	0	1	1	1	0	1	1	1	0	0	0	0	1	1	1	0	0	0	0	1	1	0	0	0	1	0	1	0	1	0	1	1	1	0	0	0	1	0	0	1	1
33584456	TGCAGCGAGCGAGCGCTAGTGAGGCCAGGGCCTGGCAGCGAACAAACGACACAAAGCTACTTCTAAATT	0	0	0	0	1	0	0	0	0	0	0	1	0	1	0	1	0	1	0	0	1	0	0	1	1	1	1	1	0	0	0	1	1	0	0	0	1	0	1	0	0	0	0	0	1	0	0	1
33584461	TGCAGCGAGTGGGACGATCCTTGTGGGGTCAATGTACCGCCGTGTAGCATGCAGCGCGCTTGTCACAGC	0	0	0	0	0	0	0	0	0	0	0	0	0	0	0	0	0	1	0	0	0	0	0	0	0	0	0	0	0	0	0	0	0	0	0	0	0	0	0	0	0	0	0	0	0	0	0	0
33584474	TGCAGCGATGCTGAAATGGCACCAAATTCGGTGTTGCCGCCTGTGCCAATAACAATGCCCTGGCCATAG	1	0	1	1	1	0	1	1	0	0	0	1	1	0	0	1	0	0	1	0	0	1	1	1	0	0	0	1	0	1	1	1	0	0	0	0	1	1	-	0	1	1	0	0	1	0	0	1
33584475	TGCAGCGATGTAGATGCCTATCTCACCAGCTTTAGGCAGCTTACTTCCGCCCTTGATGAGTGTCGGACT	0	1	0	1	1	0	1	1	1	1	1	1	0	1	0	1	0	1	1	1	1	1	0	1	1	0	1	1	0	1	1	1	1	1	0	0	0	1	1	1	1	1	1	0	1	0	1	0
33584478	TGCAGCGCAAGGAACGTTGCGACCTCAATTCCACGCAGCCTGCGGGTATACTTCACTGCTGCGAGGAAG	1	0	0	1	1	1	1	0	1	1	1	1	1	1	1	1	1	0	1	1	1	1	1	1	1	1	1	1	1	1	0	1	1	1	0	1	1	1	1	1	1	1	1	1	1	1	0	1
33584484	TGCAGCGCAGACAACAGCAGTCGATGCACCTGCGGGAAGCATTCTTGCCGGTCCAGCTGAAGTCTCTGT	1	1	1	1	1	0	1	1	1	1	1	1	1	1	0	1	1	0	1	1	1	1	1	1	0	1	1	1	1	1	1	1	0	1	1	1	1	1	1	1	1	1	0	1	1	1	1	1
33584486	TGCAGCGCAGGATATAGGTTACGCTAGGCTAAAAAGAGTTATTATTGCCTACTTCTAAGTCTAGCACTA	1	0	0	0	-	1	0	0	0	-	0	0	0	0	0	-	0	0	0	0	0	0	0	0	-	0	1	0	0	0	0	0	0	0	0	0	-	0	0	0	0	0	0	0	0	0	0	0
33584498	TGCAGCGCCAGGATAGACTGGACGATACGCGAATCGAGAGCGCTTACTTGACGGAGGTGGTTAC	0	0	0	0	0	0	0	0	0	0	0	0	0	0	0	0	0	0	0	0	0	0	0	0	1	0	0	0	0	0	0	0	0	0	0	0	0	0	0	0	0	0	1	0	0	1	1	0
33584512	TGCAGCGCGAGATGGTTTTGTCGTAATTATTGTATAGATGAGCAGCCTAACTTCGAGCTTGAAGCTCTG	1	1	1	0	0	1	1	1	1	1	1	0	1	0	1	1	1	1	1	1	1	1	1	0	1	1	1	1	1	1	1	1	0	1	1	1	1	1	1	0	1	0	1	1	1	1	1	1
33584515	TGCAGCGCGCCCGTATCTACAATGCAATATCCAGTGTTCCTGAAGCAGAATTTTGCGAAGGTGTTGACG	0	1	1	-	0	0	0	0	0	1	1	0	1	0	0	0	0	0	0	1	0	1	1	0	0	0	1	0	0	0	1	0	1	0	0	0	0	0	0	0	0	0	1	1	0	0	1	0
33584526	TGCAGCGCGTTATAGTGTAAATGTTATGTCTTGTTAGATAGCCTAAAGCGCAAGCTGTATTGCAGCTTC	1	1	0	1	1	1	1	1	1	1	1	0	1	1	1	1	1	0	1	1	1	1	1	0	0	1	1	1	1	1	0	1	0	0	1	0	0	1	1	0	1	1	1	1	0	1	1	1
33584528	TGCAGCGCGTTGCAGTATATGTGTTACATCTTATTAGATAGCCTAAAGTGTAAGCTGTATTACAGCTTC	0	1	0	1	0	0	0	0	1	0	0	1	1	1	1	0	0	0	0	0	1	0	0	1	0	0	0	0	0	1	0	0	1	0	0	0	0	1	0	0	0	0	0	1	1	0	0	1
33584529	TGCAGCGCTACTTCTTACATAGCAAGCAAGCTAACAAGACTTATTGCTCCATTATATAAATAGTAGATA	-	1	1	1	1	1	1	-	1	1	1	1	1	1	1	1	1	1	1	1	1	0	1	1	1	1	1	1	1	-	1	1	1	1	0	1	1	1	1	1	0	1	1	1	1	1	1	1
33584536	TGCAGCGCTGCTCTTGCAGATCCTGCCTCTTCTAACACTTATTTAGCTAAGAAGGCGAAGCTTATAACA	1	0	0	0	0	0	1	0	0	0	0	0	0	0	0	0	0	0	1	0	0	0	0	0	0	0	0	0	0	0	0	0	0	0	0	1	0	0	0	0	0	0	0	0	1	0	0	0
33584538	TGCAGCGCTGCTTCTGTAGATTCTGCCTCTCCTAACATTTATTTAGCTAAGAAGGCAAAGCTTATAACA	0	1	-	1	1	1	1	1	1	1	1	1	0	1	1	1	1	1	1	1	0	1	1	1	1	0	1	1	1	1	1	1	1	0	1	1	1	1	1	1	1	1	1	1	1	1	1	1
33584559	TGCAGCGGATATGCGCGCGCCGTGCAAGAACGAAGAGTGCTGGAAGGCGCCGGACTGCTTGATGCCGAT	0	0	1	1	0	0	0	1	0	1	0	0	0	0	1	1	0	1	0	1	0	1	1	0	1	1	1	0	1	1	0	1	0	1	0	1	0	0	1	1	1	1	1	1	0	0	1	0
33584563	TGCAGCGGCAGCGTCTTGACGGCGTGGTCGATGCACACGGGCTTGTTGTTGAGCGGGTTGTGCTTGGTC	1	0	0	0	0	0	0	0	0	1	0	0	0	0	0	-	0	1	0	1	1	1	-	0	0	0	0	0	0	0	0	1	0	0	0	1	0	1	0	0	0	1	0	0	0	0	0	0
33584566	TGCAGCGGCCTGCGAGTTTTGGCAGTGTACTGATGTGACAATTGAGATAGATTAGCAGATCTTGACGTT	0	1	1	1	0	0	0	0	1	0	0	1	0	1	0	0	0	1	0	0	1	0	0	1	0	0	0	0	0	1	0	0	0	0	1	0	0	1	0	0	0	0	1	1	1	0	0	1
33584595	TGCAGCGTACCCGGCTTGCATGACCGTTGGGATTTGCGCAACCTGCTCATACCGAACACCAAAGTCTCG	0	1	0	0	0	0	0	0	0	0	0	0	0	0	0	0	0	0	0	0	0	0	0	0	0	0	1	0	-	0	0	0	0	0	0	0	0	0	0	0	1	0	0	0	1	0	0	0
33584599	TGCAGCGTAGCCAGCATAAAGTCCAGCGACATTCCATGGACAATCTTCTGTCACCATAGCTGACTCTAC	0	1	1	1	1	1	1	1	1	1	1	1	1	1	1	0	1	1	1	1	1	1	1	1	1	1	1	1	1	1	0	1	1	1	1	0	1	1	1	1	1	1	1	1	1	1	1	1
33584600	TGCAGCGTAGTGTACGTGGTGATCCATGCTCGCGGCCAGGTCTAGCATCCCAGTTTCCCCTCCATTCTA	1	1	1	1	1	1	1	1	0	1	1	1	0	1	1	1	1	1	1	1	1	1	1	1	1	1	1	1	1	1	1	1	1	1	1	1	1	1	1	1	1	1	1	1	1	1	1	1
33584608	TGCAGCGTATTCTTATTATAACCATATATTCTGTACATCTATATAGCGCAGCTGTGTTGTTATACGCTT	0	1	1	1	1	1	0	1	0	1	1	1	1	1	1	1	1	1	0	1	1	1	1	1	1	1	1	1	1	1	1	1	1	1	1	0	1	1	1	1	1	1	1	1	1	1	1	1
33584614	TGCAGCGTCGAATATATTAGCTTGCTTTTGAGCAGCGGTCGTGTTGGTCCCCCCTCATGTCTGAAAAGA	1	0	1	1	1	1	0	1	1	1	1	1	1	1	-	1	1	1	0	1	0	1	1	1	1	1	1	1	1	1	1	1	1	1	1	1	0	1	1	1	1	1	1	1	1	1	1	1
33584632	TGCAGCGTGGCTGCTAACGTGCTCGCCGAGGTGGGCGGATGTGGGTGGGATGAGGCGGCGGCGTAACTC	0	1	1	1	1	0	0	1	1	1	0	1	1	1	0	1	1	1	0	0	0	0	1	1	1	0	1	0	1	0	0	0	1	1	0	0	0	0	1	0	1	0	0	0	0	1	0	0
33584655	TGCAGCTAATAGAACTAGTCTTAGTAATAGTAATAGTAAGTATAAGGGACTTATGCTGTGTAATAGTAA	1	1	1	1	1	1	1	1	1	1	1	1	0	1	1	1	1	1	1	1	1	1	1	1	1	1	1	0	1	1	1	1	1	1	1	1	1	1	1	0	1	1	1	1	1	1	1	1
33584665	TGCAGCTACTATAATTAGATAAATCCTTCCTGTGTTCTATAGATTATAACACAGTATTACAAAGTCCTA	0	1	1	1	1	1	1	1	0	1	1	1	1	1	1	0	1	0	1	1	1	1	0	1	1	0	1	1	1	1	1	1	1	1	1	1	1	1	0	0	1	1	1	1	1	0	1	1
33584667	TGCAGCTACTATAATTAGGTAAATCCTTCTTATATTATGTAGATTGTAACACTATCCCCCTGCTATTTT	1	1	1	1	1	1	0	1	1	1	1	1	1	1	1	1	1	1	0	1	1	1	1	1	1	1	1	1	0	1	1	1	1	1	1	0	1	1	1	1	1	1	1	1	1	1	1	1
33584672	TGCAGCTACTGTAATTAGGCGAATCCTTCCTATGTTCTATAGATTGTAACAGTCTTCTCTACTTGTTAT	0	0	0	0	0	0	0	0	0	0	0	0	1	0	-	0	0	0	0	0	0	0	0	0	0	0	0	0	0	0	0	0	0	0	0	0	0	0	0	0	0	0	0	0	0	0	0	0
33584673	TGCAGCTACTGTAAGTAGGCGAATCCTTCTTATATTCTGTAGATCGTAACACTACTATTCTGCTAGAAC	1	1	1	1	1	1	1	1	1	1	0	0	1	1	1	1	1	1	1	1	0	1	1	0	1	1	1	1	1	1	1	0	1	1	1	1	1	1	1	1	1	0	1	1	1	0	0	0
33584689	TGCAGCTATATATAACACGCCTTACAACACACTATACAACTAATACACAGAACAACCTGCATAAGCTAA	0	1	0	1	1	1	0	1	0	1	1	1	0	1	0	1	1	1	0	1	0	0	1	1	0	1	1	0	1	1	1	0	0	1	0	1	1	1	1	1	0	1	1	0	1	0	1	0
33584705	TGCAGCTATTGCAGCTATGTTGTCAAATGTATCCATGAACTATGCCTTTCAGCTTGTTAGGAACTTGAG	1	1	1	1	0	0	1	1	1	1	1	1	1	1	0	1	1	1	1	0	1	1	0	1	0	1	1	0	0	1	1	0	0	1	1	1	1	0	1	0	1	1	1	1	0	1	0	0
33584714	TGCAGCTCACCAATCCTTGACCAGGTTTGTACTGATTTGCTTTGTGAACTCGAAAGGCGGTTGTCGAAA	1	1	1	1	0	1	1	0	0	0	1	0	0	0	0	1	1	1	1	1	0	0	1	0	1	1	1	1	1	0	1	0	1	0	1	1	1	1	0	1	1	1	1	0	1	1	1	1
33584723	TGCAGCTCATGCGACGGGGTATTCGACCGATTCTGGGTTGAAAGAACAGGCACAACACTATAGAAAGTG	1	1	1	1	1	1	1	1	1	1	1	1	1	1	1	1	1	1	1	1	1	1	1	1	1	1	1	1	1	-	1	1	1	1	1	0	1	1	1	1	1	1	1	1	1	1	1	1
33584727	TGCAGCTCCCCTCGAATAAAGAAACACCAACAACACCCAGCAGTGCACCGTAGTTGAAACCATATCTAT	1	1	0	0	1	0	0	0	1	0	1	1	0	1	1	1	0	0	0	1	1	0	0	1	0	0	0	0	0	0	0	1	1	0	0	0	0	1	0	0	0	0	1	0	1	1	0	0
33584761	TGCAGCTCTAATGTATTCGTCCGGTCTCCGGCTCAGATAGCCCGAGGCACCGAAGAAACAGCTGGAAGG	0	0	1	0	0	1	0	0	0	0	0	0	1	0	0	0	1	0	0	0	0	0	0	0	0	0	0	1	0	1	0	1	0	0	0	0	1	0	0	0	0	0	0	1	1	0	0	0
33584770	TGCAGCTTTGGGTGTCTGGATACCCATGTCTTCTTGCTTCTGAGAGTGGTCGCTATTGTTTTGTACTGA	1	0	0	0	0	0	0	1	0	0	-	0	0	0	0	0	0	0	0	0	1	0	0	0	0	1	0	0	0	0	0	0	1	1	1	1	0	1	1	1	0	1	0	1	0	0	0	0
33584814	TGCAGCTGCGGGAACGTCTTCACGTGAGCTTGCAACCGGTCTACCTCCAATATGCCACTCCATCATCTT	0	0	0	1	1	1	1	0	1	0	0	1	0	0	0	0	0	0	1	1	0	0	0	1	0	0	0	1	1	1	1	1	1	1	0	1	0	0	1	1	1	1	0	1	1	0	0	0
33584820	TGCAGCTGGAATCTCAAATCTGCGCCATCGTAGCAAAGTTAGGCGACTGCACTTATCGTTCGGGGTTGC	1	1	1	1	-	-	-	1	1	1	1	1	1	1	1	-	0	1	-	1	1	1	1	1	1	1	1	1	1	1	1	-	1	1	1	1	1	1	1	1	1	1	1	1	1	1	1	1
33584835	TGCAGCTGGTAGTATATTGACTTACATTGCTAAACCCTTTGATGGGGAAAGGTTCTACTGGAGCAAGAC	1	1	1	1	1	-	1	1	1	1	1	1	1	1	1	1	1	1	1	1	-	1	1	1	1	1	1	1	1	1	1	1	1	1	1	1	1	1	0	1	1	1	1	1	0	1	1	1
33584846	TGCAGCTGTCTACTTTCACACATGGTGAGCTGTCGGATTGTGTCTAAGTGAACAGCAAACCTCGATCCC	0	0	0	0	0	0	0	0	0	0	0	0	0	0	0	0	0	0	0	0	0	0	0	0	0	0	0	0	0	0	0	0	0	0	0	0	0	0	0	0	0	0	0	0	1	0	1	0
33584849	TGCAGCTGTGCAAGGTGGCAGATATAGCAGATAAAGGCCGTTTTGTGTTTCGATTTTGTGACTAGTGTT	0	0	0	0	0	0	0	0	0	1	0	0	0	0	0	0	0	0	0	0	0	0	1	0	1	0	1	0	0	0	0	0	0	1	1	0	0	0	1	0	0	0	0	0	0	0	0	1
33584863	TGCAGCTTCAGTTTGAGACCACTCGATATTTGGACATTCTGTGACATCTGTGGGAACCTCCAGCGGTGT	1	1	1	1	1	1	1	1	1	1	1	1	1	1	1	1	1	1	1	1	1	1	1	1	1	1	1	1	0	1	1	1	1	1	1	1	1	1	1	1	1	1	1	1	0	1	1	1
33584924	TGCAGCTTTCTCCATCTAATCGACGGGAATAGTAAGGCGTCCTGCTCGCAACATTGACACTACGGTAGT	1	0	0	0	1	0	0	0	1	0	0	0	0	1	0	0	0	1	0	1	0	0	0	0	0	0	1	0	1	0	1	0	1	0	0	0	0	0	0	1	0	0	0	0	1	1	0	0
33584937	TGCAGGAAAATCCCTAAATAGAAAAAAGAAAGACACATAAGGGTACTCAAAGAGTGCAGAGAAAGGCAT	1	1	1	1	1	1	1	1	1	1	1	1	1	1	1	1	1	1	1	1	1	1	1	1	1	1	1	1	0	1	1	0	1	1	1	1	1	1	1	1	1	1	0	1	0	1	1	1
33584939	TGCAGGAAAATCCCTAAATAGGAAAAAGAAAGACACGTAAGGGTACATAAAGGATACAGAGGAAGGCGT	0	0	0	0	0	1	0	0	0	0	0	0	0	0	0	0	0	0	0	0	0	0	1	0	0	0	0	0	0	0	0	1	0	0	0	0	0	0	0	0	0	1	0	0	0	0	0	0
33584941	TGCAGGAAAATCTCTAAATAGGAAATAAAAAGACACACAAGAGTACACAGAGAGTATAGAGGAAGGCGT	1	0	1	0	0	1	1	1	1	0	1	1	1	1	1	1	1	1	1	0	1	1	1	1	1	0	0	0	0	1	0	1	1	1	1	1	1	1	0	0	0	0	0	1	1	1	1	1
33584943	TGCAGGAAAATTCCTAAACAGAAAAAAGAAAGACACGCAAGGGTACATAGAGGGTGTAGAAGAAGGCAT	1	1	1	0	1	0	0	1	1	1	1	1	1	0	1	1	0	1	0	1	1	1	1	1	1	1	1	1	1	0	0	0	0	0	0	1	1	0	1	1	0	0	0	1	1	1	1	0
33584944	TGCAGGAAACGTCACTATTGTCATGAACAAGAAGCAGTACGAGCCTTACTCCACAGTCGACAGAGTCTT	1	0	1	1	0	0	0	0	0	0	1	0	0	0	1	0	0	0	0	1	1	0	1	0	1	0	0	0	1	0	0	0	1	0	1	1	0	0	0	1	0	0	1	0	0	1	0	0
33584953	TGCAGGAACAGCGCTATAGGCCTAAGCAAAGTAGAAAGTTAGTAAGTAGGTAGACTAGAAGGAGGTGGG	0	0	0	0	0	0	0	0	0	0	0	0	0	0	0	0	0	0	0	0	0	0	1	0	0	0	0	0	0	0	0	0	0	0	0	1	0	0	0	0	0	1	1	0	0	0	0	0
33584964	TGCAGGAAGGCAATGGCAGCTAGGACTTGGTAGGGACTGATTGATAGCTCAATTGTTGAGCAACAACTT	1	0	1	1	1	1	1	1	1	1	1	1	1	1	1	1	1	1	1	0	1	1	1	1	1	1	1	1	1	1	1	1	1	1	1	1	1	1	1	1	1	1	1	1	1	1	1	1
33584969	TGCAGGAAGTAATAAAGACAATAGTAGTAATAAGAGTTCTATTGTAGGTAGTGCTTAGGTTTTTTCTTA	1	1	1	0	1	1	1	1	1	1	1	1	1	1	1	1	1	1	1	1	1	1	1	1	1	1	1	1	1	1	1	1	1	1	1	1	1	1	1	1	1	1	1	1	1	1	1	1
33584974	TGCAGGAATGACCGACCATCGTGAGTCAACTTGGGCTGTGTGTGCAAGAGAAGTTGATCGTTGGGTTGA	1	0	0	0	0	1	0	0	0	0	1	0	0	1	0	0	0	0	0	0	0	0	1	0	0	0	0	0	1	0	0	0	0	0	0	0	0	1	0	0	1	0	0	0	0	0	0	0
33584978	TGCAGGAATTAGCAGTAAAGGTACAAGAAGAAGAAAAAGAGGCGCGTACCTAGGTCAAGGTAGACATTA	0	0	0	0	0	0	0	0	0	0	0	0	0	0	0	0	0	0	0	0	0	1	0	0	0	0	0	0	0	1	0	0	1	0	0	0	1	0	0	0	0	0	1	0	0	0	0	0
33584984	TGCAGGACAATTGTCAGATCCTTGACGTTTGATGCAATCACAGTCACGTTATTGACATCATCCTGTTCG	0	0	0	0	0	0	0	0	0	0	0	0	0	0	0	0	0	0	0	0	0	0	0	0	0	0	0	0	0	0	0	0	0	0	0	0	0	0	0	0	0	0	0	1	0	0	0	0
33584989	TGCAGGACAGTCCACAATGGGTAGCGACGCAGGAGCCGTGTGGCACAGACGGTAGATGCGAGACCAGGA	0	0	0	0	0	0	0	1	0	1	0	0	0	0	0	0	0	0	0	1	0	1	0	0	0	0	1	0	0	0	1	1	0	0	1	1	0	0	0	0	0	0	0	0	0	0	1	1
33584990	TGCAGGACATCCGCTCCACTTCTTTCGGTCTGTGAACCACACCTAACGCTCATCATGTAGGCTAGCAGC	0	1	0	0	0	0	0	0	0	0	0	0	0	0	0	0	0	0	0	1	0	0	0	0	0	0	0	0	0	0	0	0	0	0	0	0	0	0	0	0	0	0	0	0	0	0	0	0
33584997	TGCAGGACCTACCAGCGCAGTTCCAACTCTTGTGTGTGGGGGCCAGCTGAGACACGCAGTCTATACATA	1	1	1	1	1	0	1	1	1	1	1	0	0	1	1	1	0	1	1	1	1	1	1	0	1	1	1	1	1	1	1	0	1	1	1	1	1	1	1	0	1	1	1	1	1	1	1	1
33585017	TGCAGGAGAACGAACACGCGGGTGCGAAAAAGAGCCGCACACTCAAACACCTAAATCTAGGAGATTACT	0	1	1	1	1	1	1	1	0	1	1	1	1	1	1	0	1	0	1	1	1	1	0	1	1	0	1	1	1	1	1	1	1	1	1	1	1	1	0	0	1	1	1	1	1	0	1	1
33585023	TGCAGGAGACCCTTTGCAGGACAACACTGCTAGGCTATTACTACTAGTGGCAGAGCCCCCCTAGCCACT	0	0	1	0	0	1	0	0	0	0	1	0	0	0	1	1	0	0	0	0	1	0	1	0	0	0	1	1	0	-	1	0	1	1	0	1	0	1	1	1	0	0	0	1	1	0	0	1
33585034	TGCAGGAGCAGCGCTACAAGCCTAAGTAAAGGAGAAGAGTTAGTAAGTGTAACGGGCTAGGCCTAGGTG	1	1	0	1	-	1	0	0	0	1	0	1	1	1	0	1	0	0	0	0	0	1	0	1	1	0	1	0	0	0	0	0	0	1	1	0	1	0	0	0	0	1	1	0	1	0	0	1
33585040	TGCAGGAGCAGTGCTTTTAGAATGTATAGGTGCAGCGTTATATTGCCTAGATCTTTCTATTCTTACTCC	0	1	1	1	1	1	0	1	1	1	1	1	0	1	1	-	0	0	0	1	1	1	-	1	0	0	1	1	0	1	0	0	1	1	1	0	-	0	0	0	1	1	0	1	1	1	-	1
33585044	TGCAGGAGCCTGCTCGTGAGAATCTGCATGTAACACTGCGTCTGTAATACCGGACCTGTAACATTGCAC	1	1	1	0	0	1	1	0	1	1	1	1	1	0	1	1	1	0	1	1	1	0	0	1	0	1	0	1	0	0	1	1	1	1	1	0	1	1	1	0	1	1	1	1	1	0	1	0
33585046	TGCAGGAGGCAACAAGGACAATGGTAGTAGTAAAGGTTCTGTTGTAGGTAGTGCCTAGGTTTTCTTTTA	0	1	1	0	0	1	1	0	0	1	1	1	0	0	1	0	1	0	1	0	0	1	0	1	1	0	0	0	0	0	0	1	0	1	1	0	1	1	1	1	1	0	0	0	1	1	0	0
33585048	TGCAGGAGGTAACAAGGACTATAGTAGTAGTAAGGGTTCTGCTATAGGTAGCGCTTAGGTCTTCTTTTA	0	1	0	0	0	1	0	0	1	0	1	1	1	0	0	1	0	0	0	0	1	0	0	1	1	0	0	0	0	1	0	1	0	1	1	0	1	1	0	0	0	1	1	1	1	1	0	0
33585060	TGCAGGAGTTCTAGTTAGCTGCCCTTAGTATTATATTATACAGCACCTAGACTTATTATAGCTTTCTAA	0	0	0	0	-	0	0	0	0	0	0	1	1	0	0	0	0	0	0	1	0	0	1	1	0	1	0	0	0	0	0	0	0	1	0	0	1	0	0	0	0	0	1	0	1	0	0	0
33585077	TGCAGGATCGGACAACAAATTCGCGCGACCAAGATTCCGATTCGTTTTGAGACTAGCATTTGCAGCAAC	0	0	0	1	0	0	0	0	0	0	0	0	0	1	0	0	0	0	0	1	1	1	1	0	1	0	0	0	0	0	1	1	0	0	0	0	1	0	0	0	0	1	0	0	0	0	1	0
33585085	TGCAGGATGACGGCTACATCAGCATCGACGGCGAAAAGGTCCCGTTCGAGGGCTTCCAGGTCGAGGTAC	0	0	0	0	0	1	0	0	0	0	0	0	0	0	0	1	0	1	0	1	0	1	0	0	0	0	0	0	0	0	0	0	1	0	0	1	0	0	0	0	0	0	1	0	0	0	1	0
33585096	TGCAGGATGTCACATAGCGGAGGTGCTCGTTGTTGCAGAGACGCGTGAGGAACGAAAGACGCGCAATCT	0	0	0	0	0	0	0	0	0	0	1	0	0	0	0	0	0	0	0	0	0	0	1	0	0	0	0	0	0	0	1	0	1	0	1	0	0	0	0	0	0	0	0	0	0	0	0	1
33585103	TGCAGGATTGCTGACGATATATGGCAGAAAAGAAGGATGCAAAGCCAGTTAGGGTATACAAGGGGAACG	-	0	0	0	0	-	-	1	1	1	0	-	1	0	-	0	0	0	-	0	1	0	0	-	0	0	-	0	-	0	0	1	1	0	0	0	0	0	0	0	1	0	1	0	0	-	0	0
33585106	TGCAGGATTTGTAGGGTTCGTCCATTGAACGAATTGCTGAGTGCATGTCAAAGATTTGGATGCATGGGC	0	0	0	0	1	0	0	1	1	1	0	1	1	-	1	0	0	0	0	0	1	1	0	1	0	0	0	0	0	1	0	1	1	1	1	0	0	0	1	0	0	0	0	1	0	0	0	0
33585152	TGCAGGCAGGCAAGAGATAAGACAAAATGTATAGTATTAGATAAGATAAGAAATCAATCCTTAGAAGTT	0	0	1	1	1	0	1	1	0	1	1	0	1	0	0	0	1	1	1	0	1	1	0	0	1	1	1	1	0	1	1	0	0	0	1	1	1	1	0	1	1	0	1	0	1	1	1	1
33585163	TGCAGGCATGCTAGATAATATTATAGTAACTAGCAATGCTAAAGTTTCTATAACATAGGCTAGGACCCT	1	1	-	1	1	1	1	1	1	0	-	1	-	1	1	1	1	1	1	1	1	1	1	1	1	1	1	1	1	1	1	-	1	1	1	1	1	1	1	1	0	-	1	1	1	1	1	1
33585166	TGCAGGCATGGTGAAGGTTGATGAGCAGCGACAGTGTCGCCGGGCTGCGCGCTGAGCGGCGACGAGGTG	1	1	0	1	1	1	1	1	0	1	1	1	1	0	1	1	1	0	1	1	1	1	1	1	1	0	1	1	1	1	1	0	1	1	1	1	0	1	0	0	1	1	1	1	1	1	1	1
33585180	TGCAGGCCAGTAACAAATAACACACGTAACAGATTACGTAACTTAGCTTATAAGTAGATCTGTAAAGCT	0	0	0	0	0	0	0	0	0	0	0	0	0	0	0	0	0	0	0	0	0	0	0	0	0	0	0	0	0	0	0	0	0	0	0	0	0	0	0	0	0	0	0	0	1	0	0	0
33585181	TGCAGGCCAGTGCTCGAGCTCTCCCTCTGACTGAAGGCTAACGGCGACGATTCGGAGTGCTGTAATACG	0	0	0	0	0	0	0	1	0	-	0	1	0	0	1	0	1	0	0	0	1	0	1	1	0	0	1	0	0	0	0	1	0	0	0	1	0	0	0	0	0	0	0	0	0	0	0	1
33585212	TGCAGGCCTAAGCAAAAATAAGAAAGTCAGTAAGTAAGCAGACTAGAAGGAGGGGAGGTAACTTACCTA	1	1	-	1	-	1	0	1	1	1	0	1	1	1	1	0	1	1	0	1	1	1	1	1	1	1	0	1	1	-	1	1	1	1	1	-	1	1	1	0	1	1	1	1	1	1	1	1
33585213	TGCAGGCCTAAGCAAAATAAAAAGTTAGTAAGTAAGTAAACTAAAAACAGGAGGGGCAACTTACCTACT	1	1	1	1	0	0	1	1	1	1	1	1	1	1	1	1	1	1	1	0	1	1	0	1	1	1	1	1	0	1	1	0	1	1	1	1	1	1	1	1	1	0	0	0	1	1	0	1
33585216	TGCAGGCCTAAGCAAAGTAAGAGAGTTAGTAAGTAAACAGACTAGAAGGAGAGAGAGCAACTTACTTAC	0	0	1	0	0	0	0	0	0	0	0	0	1	0	0	0	1	1	0	0	0	0	0	0	0	0	0	0	0	0	1	0	0	1	1	0	1	0	0	0	0	0	0	0	0	0	0	0
33585217	TGCAGGCCTAAGCAAAGTAGAAAAGTTAGTGAGTAAGTAAACTAGAAGGAAGAGAGCAACTTACTTGCT	1	1	0	-	1	1	1	1	1	1	1	1	1	1	1	1	1	0	1	0	0	1	1	1	1	0	1	1	1	1	1	1	1	1	1	1	1	1	0	1	1	0	1	1	1	1	1	1
33585219	TGCAGGCCTAAGCAAAGTAGAAAGTTAGCAAGTAAATAGACTAGAAGGAGAGAGGCAACTTACCTGCTT	0	1	0	0	0	0	0	1	1	0	0	1	0	0	1	1	1	0	0	0	1	0	0	1	0	0	0	1	0	0	0	0	1	0	0	1	0	0	1	1	1	1	0	0	1	0	0	1
33585220	TGCAGGCCTAAGCAAAGTAGAAGAATTAGTAAGTAAGCAGACTAGAAAGAGGGAGGCAACTTACCTGCT	1	1	1	1	1	1	1	1	0	1	1	1	1	1	1	1	1	0	1	1	1	1	1	1	1	0	1	1	1	1	1	1	1	1	1	1	1	1	1	1	0	1	1	1	1	1	1	1
33585221	TGCAGGCCTAAGTAAAATAAAAGAGTTAGTAAGTAAGTAGTTAGAAAGGAGAGAGGCAACTTACCTACT	0	0	0	0	0	0	1	0	0	0	0	0	0	0	0	0	0	0	1	0	0	1	0	0	1	0	0	0	1	0	0	0	0	0	0	0	0	0	0	0	0	0	0	0	0	0	0	0
33585222	TGCAGGCCTAATAGACAACACGCAATTGGCTAAAGCTAGCGCAGGAAGAGGTAAGAGTAAGGAGAGGGA	0	1	0	0	1	0	0	0	1	0	0	0	1	0	0	0	0	0	0	0	0	1	0	0	0	0	0	0	0	0	0	0	0	0	0	0	0	0	0	0	0	0	0	0	1	0	0	0
33585227	TGCAGGCCTGCTGTAGGTAGGACTAGGTTTAGAAATTACCTAATATCTTTATATAGTATTAC	0	0	0	0	0	0	0	0	0	0	-	0	0	1	0	0	0	0	0	0	0	0	0	0	0	0	-	0	0	0	-	0	0	0	0	0	-	0	0	0	0	0	0	-	-	0	0	-
33585237	TGCAGGCGAAAAGAATGGGAAGGGGCACCGGTTTCGGTATCTGTCTCGAAGGCTGTTAGTGTAGATGTC	0	1	1	1	1	1	1	0	0	0	1	1	1	1	1	1	1	1	1	1	1	1	1	1	1	1	1	0	1	1	1	1	1	1	1	1	1	1	1	1	1	1	1	1	0	1	1	1
33585242	TGCAGGCGACCTGGTTGTACGAGTTCCAGCCTAAAACGGGTGTGGATTGAAAGGATTGTGCTGCTGCCA	1	1	1	1	1	1	1	1	1	1	1	1	1	1	1	1	1	1	1	1	1	1	1	1	1	1	1	1	0	1	1	1	1	1	1	1	1	1	0	1	0	1	1	1	1	1	1	1
33585244	TGCAGGCGAGGCACATCCCGATATCAAGCCCTGGGTCTCTACAGTTTCCACACGCCAGGAGCTCCAAGA	1	1	1	1	1	0	0	0	0	0	0	1	0	0	0	0	0	0	0	0	0	0	1	1	0	0	0	0	0	0	0	0	1	0	0	0	0	0	1	0	0	0	0	1	0	0	0	0
33585258	TGCAGGCGGTACAGAATGCAGCATAACTAGACAACTATATTACACTGCTAATAGAGACTGTACAGCACT	1	1	1	1	1	1	1	1	1	1	1	1	1	1	1	1	1	1	1	1	1	0	1	1	1	0	1	1	1	1	1	1	0	1	1	1	0	1	1	1	1	1	1	1	1	1	1	1
33585259	TGCAGGCGGTATCTTCCATCGCTGGACATGCCAGCGAGTGAAGAAACTTTAGTCTTATCTGCGGAGGTA	-	1	0	0	1	1	0	1	1	0	0	0	1	1	0	1	0	0	0	1	1	1	1	0	1	0	0	0	0	0	0	1	1	1	1	0	1	0	0	0	1	0	0	1	0	0	0	0
33585266	TGCAGGCGTCTTCAGGCGACAGCCCTTGGATGAGTAGCGTAACATATCTATTCAAATTCGGTGTTGTAC	0	0	0	0	0	0	0	0	0	0	0	0	0	0	0	0	0	0	0	0	0	0	0	0	1	0	0	0	0	0	0	0	0	0	0	0	0	0	0	0	0	0	0	0	0	0	0	0
33585291	TGCAGGCTCGATGGAATGTCCGTGATAGGCCTTGCCCTTGTCCACGTACGAGAGTGGAACCCACTGATC	-	1	1	0	0	1	0	1	1	0	1	1	1	1	1	1	1	0	-	-	0	1	1	1	-	1	1	1	0	1	1	1	0	1	0	-	1	1	1	1	-	1	0	1	0	1	1	1
33585296	TGCAGGCTCTTGACCGTTGACATGGACCTGTCCCTGGATATCCTTGTTGGCAACGTCTTGCTGCGCGCG	1	0	0	0	0	0	0	0	0	0	0	0	0	0	0	0	0	0	0	0	0	0	0	0	0	0	0	0	0	-	0	0	0	0	0	0	0	0	0	0	0	0	0	-	0	0	0	0
33585310	TGCAGGCTTGTAAGGTCTTTCTTTTGTTTTAGGTTACTCTTTGCAATAATATATAGTAATAGATTACAG	1	0	0	1	1	0	0	1	1	0	0	0	1	1	0	1	0	1	0	1	1	0	1	0	0	1	1	1	1	1	1	0	1	0	0	1	0	0	0	0	0	1	1	1	0	0	1	1
33585316	TGCAGGGAATCTATGATGAATCCATTTCCTGGCCACCAGATGTCGTTGGAAAAGTGGTCGACGCCACAT	1	0	1	1	0	1	1	1	1	0	0	1	1	1	1	1	0	0	1	1	0	1	1	1	1	1	0	1	1	1	0	0	1	1	1	1	1	1	1	0	1	1	1	1	1	1	1	1
33585319	TGCAGGGAATTCGCTAGTGCAGTGGCAGGCCGATATCATGGCAACTTCCTATTTGGGACTGTGTAGATT	-	0	0	0	-	0	0	-	0	0	0	-	0	1	0	-	0	0	0	0	0	0	-	0	0	0	0	0	0	-	0	0	0	0	-	-	0	0	0	-	0	0	0	0	0	0	-	0
33585324	TGCAGGGACCCCTAGGCTAGATCCTGTAGCTATCCTAACTACAGGTCAACTCTTATTTGTTAC	0	1	0	1	0	0	1	1	1	0	0	1	1	1	1	1	0	1	1	0	0	0	0	1	1	1	1	1	1	0	1	1	1	0	0	1	1	0	0	0	0	0	0	1	0	0	1	0
33585338	TGCAGGGATTTCGCTCAAGCTGTTGAGCAAAGGACCTGGATATTTGCTAAGCGGGTGAAACCATCGCCT	0	0	1	1	0	0	0	1	1	0	1	0	1	1	0	0	1	0	0	1	0	0	1	0	1	0	1	1	0	-	0	1	0	1	0	0	0	0	1	0	0	0	1	0	0	0	0	1
33585347	TGCAGGGCAGAGCACAACTGTCTTTGTGAGCTTTGTAGGCAGTTACGTTGCAATAACTAGGATAGCTAA	1	0	1	1	1	1	1	1	0	1	1	1	0	0	1	1	0	1	1	1	1	1	0	1	1	1	1	1	1	0	1	1	1	1	1	0	0	1	1	0	0	0	0	0	1	1	0	1
33585358	TGCAGGGCCGCTAAAAGCTTGCAGGCTTTAGGGAAGGCAAAGGGGGGGCTATGTATATTAGCACATAAT	-	1	1	1	1	1	-	1	1	1	-	1	1	1	1	1	1	1	-	1	1	1	1	1	1	1	0	1	1	1	1	1	1	0	1	1	1	1	0	1	1	1	1	1	1	0	1	1
33585364	TGCAGGGCGACTAGAGTCGCTCTCACTAAGCGAGTAAACACAAGAGAGCACAACAAAGGTACTCTCCCT	0	0	0	0	0	0	0	0	0	0	0	0	0	0	0	0	0	0	0	0	0	0	1	0	0	0	0	0	0	0	0	0	0	0	0	1	0	0	0	0	0	1	1	0	0	0	0	0
33585371	TGCAGGGCGTCTGCAACATGGGCGATAGCGGCCACCGACAGGCCGAGGTCCGAGCAGTAACTGATGAGT	1	1	1	0	0	1	1	1	1	1	1	1	1	1	0	0	0	1	1	1	0	0	1	1	1	1	1	1	1	1	1	1	1	1	1	0	1	1	0	1	0	1	1	1	1	1	1	0
33585377	TGCAGGGCTGCGGCTGCTCCGCAGCTGCCAAAATCGATGCTACTATCTTGATCTCCACGGAGCACAAAC	0	1	0	0	0	0	0	0	0	0	0	0	0	0	0	0	0	0	0	0	0	0	0	0	0	0	0	0	0	0	0	0	0	0	1	1	1	0	0	0	0	0	0	0	0	0	0	0
33585382	TGCAGGGGATTATCGCGGACATCGAAGGTTGTGCTGCCAACATGTACTCTCAAACTGGACTGTGGGATA	0	0	-	0	0	0	0	0	0	0	0	0	0	0	0	0	0	0	0	0	0	0	0	0	0	0	0	0	0	0	0	0	0	0	0	0	0	1	0	-	0	0	0	-	0	0	1	0
33585384	TGCAGGGGCAGCGCTCCTAGAGTACATAGGTGTAGTGTTATATTACCTAGATTTTTCTAATCTTACTCC	0	1	0	1	1	0	1	0	1	0	0	0	0	1	1	0	1	0	1	0	0	0	0	0	0	1	0	1	1	0	0	0	0	1	0	1	1	0	0	1	0	1	1	0	1	1	0	0
33585419	TGCAGGGTTAGAGAGTTGTTACTAATAATGTGACATAGATTAGCAGAACGCCTAGCCTTAGTTATATAC	1	1	1	1	0	0	0	1	0	1	0	1	1	1	1	1	0	1	0	1	1	1	0	1	0	0	1	1	-	1	1	0	0	0	1	1	1	0	0	0	1	1	1	1	0	0	0	0
33585438	TGCAGGTACCTACTAACAGTAGTAGTAGTAATGCTAACACTAACTTGCTACTACCTACACGAGATAATA	0	1	1	0	1	1	1	1	1	1	0	0	0	1	1	0	0	0	1	0	1	0	0	0	1	1	0	1	1	1	1	1	0	1	1	1	0	1	1	0	1	0	1	1	1	0	1	1
33585453	TGCAGGTAGTAGCTACTCGCACGATGCGACGCTGTCGTCGGACCTGATAGTCCATGCTGGTTACCTTGT	0	0	0	0	0	1	0	0	0	0	0	0	0	0	0	0	0	0	0	0	0	0	1	0	0	0	0	0	0	0	0	0	0	0	0	0	0	0	1	0	0	1	0	0	0	0	0	0
33585457	TGCAGGTATACCACGTCCATGATGAACAAACAGGTGGCGAGTGTGCACACGTACATGTAGTTGCTGAGG	1	1	1	1	0	0	0	0	0	0	0	0	0	0	0	0	0	1	0	0	0	0	0	0	0	1	0	0	1	0	0	1	0	1	0	1	1	1	0	0	0	0	1	0	1	0	1	1
33585464	TGCAGGTATGTGGACGCGACGCTTTGTGTGCTTCGAGGAATGTTGTGCGTATGCGGCTTTCGCGAGTAT	0	1	0	0	0	0	0	0	0	0	0	0	0	0	0	0	0	0	0	1	0	0	0	0	0	0	0	1	0	1	1	0	0	0	1	0	0	1	1	0	0	0	0	0	1	0	1	0
33585470	TGCAGGTCAGCCTCCAATTTAGAGTGTTTACCACTGCCGTCATCCCACATGTGTAAATCACGACCAAAG	0	1	0	0	1	0	0	0	0	0	1	0	1	0	1	1	1	0	0	1	0	0	0	0	0	1	0	1	0	1	1	1	0	1	1	1	0	1	1	0	0	0	0	0	1	-	1	0
33585479	TGCAGGTCCCCGCTATCGATACCCTAGCCGTCGACCGGGATACCCCATTCTCAACAGCAGTACCGCGTT	0	0	1	0	0	0	0	0	0	1	0	0	0	0	0	0	0	1	0	0	1	0	0	0	0	0	0	0	0	0	0	0	0	0	0	0	0	0	0	0	0	0	0	0	0	0	0	0
33585488	TGCAGGTCCTGCATCGGCACAGGAAAACGTCGGTAATCACTACCACCGCTATGCCCCATGTAGAGGAAT	1	1	0	1	1	1	1	1	1	0	1	1	1	1	1	1	1	1	1	1	0	1	0	1	0	1	1	1	1	1	0	1	1	1	0	1	1	1	1	1	1	1	0	0	1	1	1	1
33585519	TGCAGGTCTTTGCGCTCCCATACCGTCCACATCCAATTCCCAGGTCGATACAGAAGCCTCTTCAAGCAG	0	0	0	0	0	0	0	0	0	0	0	0	0	1	0	0	1	0	0	0	0	0	0	0	1	0	0	0	0	0	0	1	1	0	0	0	0	0	0	0	1	0	0	0	0	0	0	0
33585522	TGCAGGTGAAGAACAGCAAGGACAAGAGCGGCGGCTGTACGGTCATGTGATGATGCACACAGCTCCACC	1	1	1	1	1	1	1	1	1	1	0	1	1	1	1	1	1	1	1	1	0	1	1	1	1	1	1	0	0	1	1	-	0	0	1	1	1	1	1	1	1	1	1	1	1	0	1	1
33585552	TGCAGGTGGCTTGGCCCTCGTCTGAGCATGGCACCAATCAAACTAAACCTTGCTACCAAGAATTGTCGC	0	1	0	0	0	1	0	0	0	0	0	0	1	0	0	0	1	0	0	0	1	0	0	0	0	0	1	0	1	0	1	0	0	0	0	0	1	0	0	0	0	1	0	1	0	0	0	0
33585558	TGCAGGTGTACCGTAAAAATTCGATGAAGTGGCCGACAGCTAGCAGGGGATAGCAAGATAGGGCCGAAG	1	1	1	1	1	1	1	1	1	1	1	1	1	1	1	1	0	1	1	0	1	1	0	1	1	1	0	1	1	1	1	1	1	1	0	1	1	1	1	1	1	1	1	1	1	1	1	0
33585586	TGCAGGTTCTTGATGTCGAACGCCGCTTTTGTGGCATTTCGCCAAGTTTCTCCATGCCAAAGTTCGAAC	0	1	1	1	1	0	1	1	0	1	0	1	0	0	0	0	0	0	1	0	1	1	1	1	1	0	0	0	1	0	0	1	0	1	1	0	1	1	0	1	1	0	1	1	0	1	1	0
33585598	TGCAGGTTTCCAAGACGGATCTATAATTGACTTGCAGCAACTGATGCAAAGTGTTCATCTTAGCAACAA	0	0	0	0	0	0	0	0	0	0	0	0	0	0	0	0	0	1	0	0	0	0	0	0	0	0	0	0	0	0	0	0	0	0	0	0	0	0	0	1	0	1	1	0	0	0	0	0
33585609	TGCAGTAAAGTGTTAGATATAAGGATAGGGAGGCCAGAGGCTAAGATAGTACACAGTTTAGTTATATAA	0	0	0	0	0	0	0	0	1	0	0	0	0	0	0	0	0	0	0	0	0	0	0	0	0	0	0	0	0	0	0	0	0	0	0	0	0	0	0	0	0	0	1	0	0	0	0	0
33585618	TGCAGTAACTGTTACTAACAATAAGGCCTACTCTACTACAGACTCTAACTAGGACCTATAAGGGGAAGA	1	0	1	0	0	1	0	0	0	0	0	0	1	0	0	0	1	1	0	0	1	0	0	0	0	1	1	0	0	0	0	0	0	0	0	0	0	1	0	0	1	1	0	0	0	1	0	1
33585620	TGCAGTAAGAGCATAGCTGCTCTAGCTGCTAGTAGAGTGGTATATAATAGGCTCTCTCTTGTTAC	1	1	1	1	1	1	1	1	1	1	1	1	1	1	1	1	1	1	1	1	1	0	1	1	1	1	1	1	1	0	1	1	0	1	1	1	0	1	1	1	1	1	0	1	1	1	1	1
33585629	TGCAGTAATATATGCTCCACTCTCGTCGATTAGGCTGTAGTATTTACTAAAGAGGTACCAGGCCGTGTT	0	0	0	0	0	0	0	0	0	0	0	0	0	0	0	0	0	0	0	0	0	0	0	0	0	0	0	0	0	-	0	0	0	0	0	0	0	0	0	0	0	0	0	0	0	0	0	0
33585631	TGCAGTAATCCTTAGAGACAGCTAACTATAAAGAAAGTAGGGGAAAGGAGAACAGACTACTTTCTTCCC	1	0	1	0	0	0	0	1	0	1	0	0	1	0	0	1	0	1	0	1	0	0	0	0	0	0	1	0	0	1	0	0	1	1	0	1	0	0	1	0	1	0	0	0	0	0	0	1
33585638	TGCAGTACATAGCAATAGCTATAACAGAAAACCTACAACTTCTTACATATAGGTTGTAACAGCAGCTTT	0	0	0	0	0	0	0	0	1	0	0	0	0	0	1	1	0	0	0	1	0	0	0	0	0	0	0	0	0	0	0	0	0	0	0	0	0	0	0	0	0	1	1	0	1	0	0	0
33585649	TGCAGTACCTGCTGGACCAGGGGGACAGGACCCACAAGATTGTAGAATTCATTGTTGGCGCCCTGTTCG	0	0	0	0	1	0	0	0	0	0	0	0	0	0	0	0	0	0	0	0	0	0	0	0	0	0	0	0	0	0	0	0	0	0	0	0	0	0	0	0	0	0	0	0	0	0	0	0
33585663	TGCAGTACTAAAAAAGGTAATATAGCAGATACAGACGTAGAAAGAGATAACATAATAGTTAGCTATATT	1	0	1	1	1	0	1	0	1	1	1	1	1	1	1	1	1	1	1	0	1	1	1	1	1	1	1	1	1	1	1	1	0	1	1	1	1	1	1	1	1	1	1	1	1	1	1	1
33585666	TGCAGTACTCAAAAAAGGTAATGCAGTAGACATAGATGTAGAAAGAGGCAATATAATAGTTAGCTATGT	0	0	0	0	0	0	0	0	0	0	0	0	0	-	0	0	0	0	0	0	0	1	1	0	0	-	0	0	0	0	0	0	0	0	0	0	0	0	0	0	0	0	0	0	0	0	0	-
33585669	TGCAGTACTGACGCCTGAGGCGCGGCTACAAGCACGTTGGTGTTCTTGAACGGATTCCAAGGTCTTGCT	0	1	1	0	0	0	0	0	0	0	0	0	0	0	0	0	0	0	0	0	0	0	1	0	0	0	0	0	0	0	0	0	0	1	0	0	1	0	0	1	0	0	0	0	0	0	0	0
33585680	TGCAGTACTTTGTAGTGCAGAATGTAGTAGAAGAAGGTATATTTACTCTAAAGCAGAATATCTCTTCAT	1	1	1	0	1	1	1	1	1	1	1	1	1	1	1	1	0	0	1	1	1	1	0	1	1	1	1	1	0	1	1	1	1	0	1	1	0	1	0	1	0	0	1	0	1	1	1	1
33585692	TGCAGTAGATAGACAGGGAATAAAGACCGACAATGTATGCTCCTGATGTCAGAGTTGTATCTCTTTTGT	0	1	0	1	1	-	1	0	0	0	0	0	1	0	1	1	1	0	1	0	1	1	0	0	0	1	1	0	1	-	0	1	0	0	1	1	1	1	0	0	0	1	-	0	0	1	1	0
33585696	TGCAGTAGCAGGCTTGTCTCTATAAGAGACTAGACCTAAGGCTTATAAGGTAACACACATATCTACGTC	0	0	0	0	1	0	0	0	0	0	0	1	0	0	1	0	0	1	0	0	0	1	0	1	0	0	0	0	0	-	1	0	0	0	1	0	0	0	0	0	0	0	0	1	1	0	0	0
33585699	TGCAGTAGCAGTGTTAGGGAGAATAACTACAATCTTGTTACTAGTAGGTATATTCTCTCTGCAACAGTC	1	1	1	1	1	1	1	0	0	1	1	1	1	1	1	1	1	1	1	1	1	1	1	1	1	1	1	1	1	1	0	1	1	1	1	1	1	1	1	1	1	1	1	1	1	1	1	0
33585706	TGCAGTAGCTATTACTAATAATAAGACCCACCTAGCTATAGATCCTAACTAGGATATGCTAAAGGAAGA	1	1	0	0	0	1	1	1	0	1	1	0	1	1	1	0	1	1	1	1	1	1	1	0	0	0	1	0	1	0	1	1	1	1	1	0	0	0	0	0	0	1	1	1	0	1	1	0
33585712	TGCAGTAGGTAGGTTAGAGAGCAAGGGGTCTTTAGAAGGCTAGAAGATTTTTTTGAAATCATTATTAGC	0	1	1	0	1	1	1	1	1	0	1	0	0	0	0	0	1	0	1	1	0	1	1	0	1	0	1	1	1	1	0	1	1	0	1	1	1	1	0	0	1	1	1	1	1	1	1	1
33585718	TGCAGTAGTGCACATTCTGCCTCAGCTTCGCCGGGCGCGAGGTGGATGGGGTATCCAAACTGTTTGAGC	0	0	1	0	0	0	0	0	0	1	0	0	0	0	0	0	0	0	0	0	0	0	0	0	0	0	0	0	0	0	0	0	0	0	0	0	0	0	0	0	0	0	0	0	0	0	0	1
33585723	TGCAGTATAAGAGCTTTAGTAAACCTCTTCCTAATAGTAAGAAAGGCCTAGCGTACTTCCTCTAGCCAA	0	0	1	1	1	1	1	0	1	1	1	1	0	0	1	1	1	1	1	1	1	1	0	1	1	1	0	1	1	0	1	1	1	1	1	1	1	0	1	0	1	1	1	1	1	0	1	1
33585726	TGCAGTATAGACTAGAGCCCTACTACAGAGCTAATATATCTAAAATAAAGTTATACAAACTCTGCAACC	1	1	1	1	1	1	1	1	1	1	1	0	1	1	1	1	1	1	1	1	1	1	1	0	1	0	1	1	1	1	1	1	1	1	1	1	1	1	1	1	1	1	1	1	1	1	1	1
33585747	TGCAGTATGCTATAGACTTCTATAACCCTAGCAATTCTAAGCTTTAGGCCTAGTTTCTTTGCGCTTAGT	0	0	0	1	0	0	0	0	0	0	0	0	1	0	0	0	0	0	0	0	0	0	0	0	0	0	0	0	0	0	0	0	0	0	0	0	0	0	0	0	0	0	0	0	0	0	0	0
33585751	TGCAGTATGGCTCTACAAAAGATCAACGGGGTGCAGCGTTGTTGAGGGTTTTCGCGCTGGCCGACTACT	0	0	0	0	0	0	0	0	0	0	0	1	0	0	0	0	0	0	0	0	0	0	0	1	0	0	0	0	0	0	0	1	0	0	0	0	0	1	0	0	0	0	0	0	0	0	0	0
33585754	TGCAGTATGTGCTGGATCAAACTTTGGCGATAGTTCCTAATAATTGTGTCACCCGTAGAGTAAGTGTTA	0	1	0	1	1	0	1	1	1	1	0	1	0	1	0	1	1	1	1	0	0	1	0	1	1	1	1	1	1	1	1	0	1	1	0	1	1	0	1	0	1	1	0	0	1	1	0	1
33585761	TGCAGTATTTCCTTTCTTGCTAAAAAGCTCTGGATAGAAATGCTATGCATATAGAAGAGAGATAATATA	1	1	1	1	1	1	1	1	1	1	1	1	1	1	-	1	1	1	1	1	1	1	1	1	1	1	1	1	0	1	0	1	1	1	1	1	1	1	0	1	1	1	1	1	1	1	1	-
33585788	TGCAGTCACGCCCGTAACGATGAGCATCTTGGTTGCAAGATTGCTGCATCCAGAATGTACATTATATGA	0	0	0	0	0	0	0	0	0	0	0	0	0	0	0	0	0	0	0	0	0	0	0	0	1	0	0	0	0	0	0	0	0	0	0	0	0	0	0	0	0	0	0	0	0	0	0	0
33585813	TGCAGTCCGAGAACAGGCATCGAACAATAAAGGAAAGGTCTCTTATCGTGTAGGGCTAAGTAAGCGAGC	0	1	0	0	1	0	0	0	0	1	1	0	0	0	0	0	0	0	0	1	0	0	0	-	0	0	1	0	0	0	0	0	1	0	0	1	1	1	1	1	1	1	0	0	0	0	0	0
33585824	TGCAGTCCTTATAATAGCCTTTCTAGTTACTATAGTTTTTATTCTAACCTTAGCTCTTATTACTAGTAT	1	1	1	1	1	1	1	1	1	1	1	1	-	1	1	1	1	1	1	1	1	1	1	1	1	1	1	-	1	1	1	1	1	1	1	1	0	0	1	-	1	0	1	1	1	1	1	1
33585840	TGCAGTCGATAATCGGTCGCTTGCAGTTGGTGTTTCACGATAGGCTATCAAATTGCGGGGTTGTACAGC	1	0	1	1	1	1	1	1	1	1	1	1	1	0	1	1	1	1	1	1	1	1	1	1	1	1	1	1	1	1	1	1	1	1	1	1	1	1	1	1	1	1	1	1	1	1	1	1
33585856	TGCAGTCGCGAAGAAGTCGAAGAGCGGCGACTACGTTTCCAGAACCACAACCAACTGTTCGGTCCCATG	0	0	0	1	0	0	0	0	0	0	0	0	0	0	0	0	0	1	0	0	0	0	0	0	1	0	0	0	0	0	0	0	0	1	0	0	0	0	0	0	0	0	0	0	0	1	0	0
33585893	TGCAGTCTCTAGGCTCTAGGTGTAACGGGCTAGGCCTAGGTACTAGCTCCTTAGTGTACACCGCCTTAG	0	-	0	1	0	0	0	0	0	0	-	1	0	0	0	0	0	0	0	0	1	0	-	1	0	0	0	-	0	0	0	0	0	0	0	0	0	0	0	0	0	1	0	1	0	0	0	0
33585896	TGCAGTCTCTTCTCTGGATTGTAACAGTCTCTAAGTTTTTCTCCCTTATGCTTTAGGAATAAGCGATTA	1	0	1	-	1	1	0	1	0	1	1	1	1	1	1	1	0	0	0	1	1	0	1	1	0	1	1	1	0	0	1	1	1	0	0	1	0	1	1	1	0	1	1	0	0	1	0	1
33585902	TGCAGTCTGGCTGTTCTCGAGTATAGCGGATGTAATCCGGCAGACCAAGCTTGCATATGCGGTGACCCA	0	0	1	1	1	0	1	0	1	1	0	0	1	1	1	0	0	0	1	0	1	0	0	0	1	0	0	0	1	1	1	1	1	1	0	0	0	0	1	0	0	0	1	0	0	1	1	1
33585910	TGCAGTCTTAGTAACAAATTCTGCCAGCATTTTGCTCTTCTAATATAGATATACTTAGGGCTTTGCTAG	0	0	0	0	0	0	0	1	0	0	0	0	0	0	0	1	0	0	0	0	0	0	0	0	0	0	0	0	0	0	0	0	0	0	0	0	0	0	0	0	0	0	0	0	0	0	0	0
33585914	TGCAGTCTTCGTACAGAGATGCACTGACTGCGAAGACTACAGCGCTCTCACTGTTGGCTCAACACGTGG	1	1	1	1	1	1	1	1	1	1	1	1	1	1	0	1	1	1	1	1	1	1	1	1	1	0	1	1	1	1	1	1	1	1	1	1	1	0	1	1	1	1	1	0	1	1	0	1
33585917	TGCAGTCTTCTCTTATATAGTTTTAGTACTATAGGTGTATAACTAAGCTCTTTACTAGGTCTAGCTCTT	0	1	1	1	1	1	1	1	1	1	0	1	0	0	1	1	0	0	1	-	1	1	0	1	0	1	0	1	1	1	1	1	0	1	0	1	1	1	0	1	1	1	1	1	0	1	1	0
33585918	TGCAGTCTTGACAGCGGTATCAACCAATCCTTCACGGCCACTCATGGCGTGGAAAATGAACTCGGATGG	0	1	0	0	0	0	0	0	0	0	0	0	0	0	0	0	1	0	0	0	0	0	0	0	0	0	0	0	0	0	0	0	0	0	0	0	-	0	0	0	0	1	0	0	0	0	0	0
33585927	TGCAGTGAACCTTACAATTAGGGTTTAGGCAGTTTTGCTAGTGCGCGTTATAGCACTGCTTGTTACAGA	0	0	1	0	0	0	0	0	0	0	0	1	0	0	1	0	1	0	0	0	0	0	0	1	0	0	0	1	0	0	1	0	0	0	0	0	0	0	-	0	0	1	0	0	0	0	0	1
33585943	TGCAGTAACTATTACTAATAATAAGGCCTACTGTCGCAGCTAAAATAGAGGCAAAATATAACCATATTC	0	0	1	1	1	0	1	1	0	1	0	0	0	0	1	0	0	1	1	1	0	1	0	0	0	1	0	1	0	0	1	0	1	0	0	1	0	0	1	1	0	0	0	0	0	0	1	1
33585972	TGCAGTGATTTCGCCAGTCAGGCCAATCAGGTGCATACCAGGGAGCACAGTGTAGGCGCGTTGGCTGTG	0	0	0	0	0	0	0	1	0	-	0	0	0	0	0	0	0	1	0	0	0	0	0	0	0	0	1	0	0	0	0	0	0	0	0	0	0	0	1	1	0	0	0	0	0	1	-	0
33585976	TGCAGTGCACAGCGCTGCGCACCTTATACATAGGCTCCTCACTAGCATTACGCTCCCTACCCTCTGTAA	0	0	0	0	0	0	0	0	0	1	0	0	0	0	0	0	0	0	0	1	0	0	0	0	1	0	0	0	0	0	0	0	0	0	1	1	0	0	0	0	0	0	0	0	0	1	0	0
33585989	TGCAGTGCCATAACCAGCCTTGCTGTCGCAACTCAACAAACCTTTGCGCGAATTTTCCCTTGCAGTAAG	1	1	1	1	0	1	1	0	0	1	0	1	0	1	1	0	0	1	1	1	1	1	1	1	0	1	1	0	1	1	0	-	1	1	1	1	0	0	1	1	0	0	0	1	1	1	0	1
33586012	TGCAGTGCTAAACTAGGTAATATAGCAGACATAGATATAGATAGTAGGGATAGCATAGTTAGCTATATT	1	1	1	1	1	1	1	1	0	1	1	1	1	1	1	1	1	1	1	1	1	1	1	1	1	1	1	1	1	1	1	1	1	0	1	1	1	1	1	1	1	1	1	1	1	1	1	1
33586015	TGCAGTGCTCTTACAACTAGCTATTATTATTACTGTTGTGTTCCTCCTCTTCTGCGCTGCTTTGCTTAC	1	1	0	1	0	0	0	0	0	1	0	1	0	0	1	1	0	0	0	0	0	1	1	1	0	0	1	1	0	0	1	1	0	0	0	1	1	0	1	1	0	1	1	1	0	1	0	1
33586062	TGCAGTGGGTCTTCTACACGCCGACGCCCTTCGGCAAGTCAGCCGTCCGACATCGGGATCCGCAGCTGT	1	1	1	0	1	1	0	1	1	0	1	1	1	1	1	1	1	1	0	1	1	1	1	1	0	1	0	1	1	1	1	1	1	1	0	1	0	1	0	1	0	1	1	1	1	1	1	0
33586072	TGCAGTGGTGGTGAGTTCTTCAGAGCCCTCCAGACCCGACCGAACAAGTGTGTGGACGAGGATGCGGCG	0	0	0	0	0	0	0	0	0	0	0	0	0	0	1	0	0	0	0	0	0	0	0	0	1	0	0	0	0	0	0	0	0	0	0	0	0	0	0	0	0	0	0	0	0	0	0	0
33586078	TGCAGTGTACGGTGAAGTGTATAATAAAGAGGTGCAGTGTAGACTCGTCACTAGATACACGCAGGAAAG	0	1	0	0	0	0	0	0	1	0	0	0	0	1	0	0	0	0	0	0	0	0	0	0	0	0	0	0	0	0	0	0	0	0	0	0	0	0	0	0	1	0	0	0	0	1	0	0
33586079	TGCAGTGTAGCAACAGGTATCTTATAAGAGGAACCTGCTATATTTACTATATAGTTTATTCTACATCTT	1	1	1	1	1	1	0	1	1	1	1	1	1	1	1	1	0	1	0	1	1	1	1	1	1	0	1	1	0	1	1	1	1	1	1	1	1	1	1	1	1	0	1	1	1	1	1	1
33586081	TGCAGTGTAGTTAGTAGCTAACTTGTTCTATCTAATCCTCTAGATGTTACGTTAGGCAATGTGTAGTTT	0	0	0	0	0	0	0	0	0	0	0	0	0	0	-	0	0	0	0	0	0	0	0	0	0	0	0	0	1	0	1	0	0	0	0	0	0	0	1	0	0	0	0	0	0	0	0	-
33586082	TGCAGTGTAGTTAGTAGCTAACTTGTTCTATCTAATCTTCTAGATGTTACGTTTAGCGATGTGTAGTTT	0	0	0	0	0	0	0	0	0	0	0	0	0	0	0	0	0	0	0	0	0	0	0	0	0	0	0	0	1	0	0	0	0	0	0	0	0	0	0	0	0	0	0	0	0	0	0	0
33586091	TGCAGTGTCGAAGTAAAGGTAATACGTCACCTAAGTACTAGATTAGGACATCTAATCGATTGTAGATTA	0	0	0	0	0	0	0	0	0	0	1	0	0	0	0	0	0	0	0	0	0	0	0	0	0	0	0	0	0	0	0	0	0	0	0	1	0	0	0	0	0	0	0	0	0	0	0	1
33586092	TGCAGTGTCGACCCCGCTTGCCATTCTGCAAAGCCACAGGTTAGTCTGTTGTTTTTGCCCAGGCTAGTA	0	0	0	0	1	0	0	1	0	0	0	0	-	0	0	1	1	0	0	1	0	0	0	0	0	0	0	0	0	0	0	0	0	0	0	0	0	0	0	0	0	1	1	0	0	0	1	1
33586102	TGCAGTGTCTGCAAGACCGACATCACAACCAACGTTGCTGACCTCTTGCAATGGAGGCAAGAGCACAAA	0	0	0	0	1	0	0	0	0	1	0	1	0	0	0	0	1	0	0	1	0	0	0	1	0	1	0	0	0	0	0	0	0	0	0	0	1	0	0	0	0	0	0	0	0	0	0	0
33586111	TGCAGTGTTCTAGCCTGCGTCGACATAATGGTGCTTTGGAGGGAATGTGGCAGAACCGCGTCTGGGCAA	0	0	0	0	0	0	0	0	0	0	0	0	1	0	0	0	0	0	0	0	1	0	0	0	0	0	0	0	0	0	0	0	0	0	1	0	0	0	0	0	0	0	0	0	0	0	0	0
33586120	TGCAGTTAGCACAGAATAATGCTCTAATTAGTGTAACAATTACTGTATGTAGTTATGTCTATTTACATT	0	0	0	0	0	0	0	0	0	0	0	0	0	1	0	0	-	1	0	0	0	0	0	0	0	0	0	1	1	1	0	0	0	0	0	0	1	0	0	0	0	0	1	0	0	1	0	0
33586121	TGCAGTTAGTTAGGCTACAGTAAGTTGTAAGTAGTGCTTAGCTATAAATTGCTATGTATCTATGCGTTT	1	1	1	1	1	1	1	1	0	1	-	0	1	-	1	-	1	1	1	1	1	1	1	0	1	1	1	1	-	1	1	-	0	1	-	-	1	1	1	1	1	1	1	-	0	1	1	0
33586122	TGCAGTTAGTTCATAGGTTAGTTTTTGTTACCTATTCTAGTGCTAGATACACATAATTTGGGTGTTTTC	0	0	0	0	0	0	1	0	1	0	0	0	0	0	0	1	0	0	1	1	0	0	0	0	0	0	0	0	0	0	0	1	1	0	0	0	0	0	0	0	0	1	1	0	0	0	0	0
33586132	TGCAGTTATTAGCTAGGCAACGTGCTAGAAGGCGTTATAGCAAGGAGCTAGAGTAGAAGGAGCTAGATA	0	0	0	0	0	0	0	0	0	0	-	0	0	1	0	0	0	0	0	0	0	0	0	0	0	0	-	0	0	0	0	0	0	0	0	0	-	0	0	0	0	0	0	-	-	0	0	-
33586145	TGCAGTTCACGTTGTGTGGAGAAGGATGTTCGAGTTTTGGTGGGGAAGAGTACCAAAGACGTCATTGGT	1	1	1	1	1	1	1	1	1	1	1	1	1	1	1	1	0	1	1	1	1	1	1	1	1	1	1	0	1	1	1	1	1	1	1	0	1	0	0	1	1	1	1	1	1	1	0	1
33586176	TGCAGTTCGTACCTTCGCATCACCGATCGCTAGGACTGCCTTCAGGCCTCAGCTTGTCGGTACATCAGC	1	1	0	1	1	1	1	1	1	1	1	1	1	1	1	1	1	1	1	1	1	1	1	1	1	1	1	1	1	1	1	1	1	1	1	1	0	1	1	1	1	1	-	1	1	1	1	1
33586202	TGCAGTTGATATTAGTGCTGATACTCGAACATGGATGCATTCAAACCCACACTGTTCGCGATGAACTTT	0	0	0	0	0	0	0	0	0	0	0	0	0	0	0	0	0	0	0	0	0	0	0	0	0	0	0	0	0	0	0	0	1	0	0	0	0	0	0	0	0	0	0	0	0	0	0	0
33586230	TGCAGTTGCTTAGAACAAGAGTAATAATGTCTCTGCAAAGCTTATAGACAAGGGCCTAGGCTAACACTT	0	0	0	0	1	0	0	0	0	1	1	1	0	0	0	0	1	0	0	1	0	0	0	1	0	1	0	0	0	0	0	0	0	0	0	0	1	0	0	0	0	0	0	0	0	0	0	0
33586239	TGCAGTTGGGCTGTACCCGGGTCCGTAGAGCTGGGTCAGAGATGTCTTGCTGATGTTGAGGCCGAAATG	1	0	1	1	1	1	1	1	1	1	1	0	0	0	0	1	1	1	1	0	0	0	1	0	1	1	1	1	1	1	0	0	1	0	1	1	0	1	0	0	1	1	1	1	1	0	1	1
33586253	TGCAGTTGTTTATCGTAAAGTTGGCGAAGGTCATGTCGTACTCACCGGACCGCACCCTGAGTAAGCGTT	0	0	0	0	0	0	0	0	1	0	0	0	0	0	0	0	0	0	0	0	0	0	0	0	0	0	0	0	0	0	1	0	0	0	0	0	0	0	0	0	1	0	0	0	0	0	0	0
33586258	TGCAGTTTAGATAGAGCTAGTAAAAGCCTCTTGTACAGTTGTAATAGAGCTTTTTAGACGCCTTACATA	0	0	0	0	0	0	0	0	0	0	0	0	0	0	0	0	0	0	0	0	0	0	0	0	0	0	0	0	0	0	0	0	0	1	0	0	0	0	0	0	0	0	0	0	0	0	0	0
33586260	TGCAGTTTCGAAGCCCAATCCTATTTGGATTCGAATATCCCGAGCAAAAGATAAACTCGACCCGCCACT	1	1	0	1	1	1	1	1	1	1	1	1	1	1	1	1	1	1	1	1	1	1	1	1	1	1	1	1	1	1	1	1	0	1	1	1	1	1	1	1	1	1	1	1	1	1	1	1
33586269	TGCAGTTTGCATTTTTCGGCTTTTTCATCGTCGTGGCCGCGCTTTTCCATTACCGCTTCACAAAGGCTA	0	1	0	0	0	-	0	0	0	1	0	0	0	0	0	1	0	0	0	1	1	0	0	0	1	1	0	0	0	0	1	1	0	1	0	1	0	0	0	0	1	1	1	0	1	0	0	0
33586272	TGCAGTTTTACTTTAGTAGCAAAGGAACAGCTTTTTAGTTTGGTATATCAAAAGGCTAATAGTAAAAAG	1	1	1	1	1	1	1	1	1	1	1	1	0	0	0	1	1	1	1	1	1	1	0	1	1	1	1	1	1	1	1	1	1	1	1	1	1	1	1	1	1	1	0	1	1	1	1	1
33586275	TGCAGTTTTCGAACGGGACTTCGAAGAGTATGCGGCGCCAGAGATATCCCGAACACCACTGGAGGGGGT	0	0	0	0	0	0	1	0	0	0	0	1	0	0	0	0	0	0	1	0	0	0	1	1	0	1	1	0	0	0	0	0	0	0	0	0	0	0	0	0	1	0	0	0	0	0	0	1
33587417	TGCAGAAAGCAAACACCGCCGCTTGATAGCATCGCAAGGACAATATTCGTACAGCTTAC	0	1	1	0	1	0	0	1	0	0	0	0	1	0	1	1	0	1	0	0	0	0	0	0	1	0	1	0	1	0	1	1	0	0	0	1	0	0	0	0	1	0	0	0	0	1	0	1
33587428	TGCAGAACTGCCTAAGTAGTTTTATATAACTAGGACGCTAACGCAACGCTTAC	1	1	1	1	0	0	0	1	0	1	0	1	1	1	1	1	0	1	0	1	1	1	0	1	0	0	1	1	1	1	1	0	0	0	1	1	1	0	0	0	1	1	1	1	0	0	0	0
33587430	TGCAGAAGAACTAGGCTAGAAGTCTAGACTACCTTAC	0	1	1	0	0	1	1	0	0	1	1	1	0	0	1	0	1	0	1	0	0	1	0	1	1	0	0	0	0	0	0	1	0	1	1	0	1	1	1	1	1	0	0	0	1	1	0	0
33587444	TGCAGAATGTGTACAAACTAGGTTGAATGGAACATTCACGTCACTTAC	0	0	0	0	0	0	0	0	0	0	0	0	0	0	0	0	1	0	0	0	0	0	0	0	0	0	0	0	0	0	0	1	0	0	0	1	0	0	0	0	0	0	1	0	0	0	0	0
33587448	TGCAGACAAGTGCGTCTAGCTAGCTTCTAAAACCCTTAC	0	0	0	0	0	0	0	0	0	0	0	0	0	0	0	0	0	0	0	0	0	1	0	0	0	0	0	0	0	1	0	0	1	0	0	0	1	0	0	0	0	1	1	0	0	0	0	0
33587451	TGCAGACCCCTGGTCTAGGTAGTGGCTAAGGTCGTCCTCTGCTATGTAACAGTTAC	0	1	0	0	0	0	0	0	0	0	0	0	0	0	0	0	0	0	0	0	0	0	0	0	0	0	0	0	0	0	0	0	0	0	0	0	0	1	0	0	0	0	0	0	0	0	0	0
33587468	TGCAGAGCTATATTGTTAGGAAGCACATGTATAAAATCTAGCAACTTAGCGTTATTAC	0	0	1	0	0	0	0	0	0	0	0	0	0	0	0	0	0	1	0	0	1	0	0	0	0	0	0	0	0	0	0	1	0	0	0	0	0	0	0	0	0	0	0	0	0	0	0	0
33587469	TGCAGAGCTATATTGTTAGATAGAGTGTGTATAAAGTCTAGTAACTTATTATTATTAC	-	0	0	0	0	0	1	0	0	0	0	0	0	0	0	1	-	0	1	0	1	1	0	0	0	1	0	0	1	-	1	0	0	1	0	1	-	0	0	0	1	0	0	0	0	1	0	0
33587480	TGCAGAGTAGCTAGATCTTATTATTATAGCAGTATAATATTCTTGTAGACTTAGGTTAC	1	1	0	0	1	1	1	1	1	1	1	1	1	1	1	1	1	1	1	1	1	0	0	1	0	1	1	1	1	1	0	1	1	1	1	1	1	0	1	1	1	1	1	1	1	1	1	1
33587481	TGCAGAGTAGTTAGTGAACACAAAGACATATAGAGCTGTCTTAC	0	0	0	0	0	0	0	0	0	0	0	0	0	0	0	0	0	0	0	-	0	1	0	0	0	0	0	0	0	0	0	0	0	0	1	0	0	0	0	0	1	0	0	0	0	0	0	0
33587483	TGCAGAGTGTTGTATAAGTAGTAAAGTTAGCTACTATTTTCCTCTAGTTAC	0	0	0	0	0	0	0	1	0	0	0	0	1	0	0	0	0	0	0	0	1	1	0	0	1	0	0	1	1	0	0	0	1	0	0	0	1	0	0	0	1	0	0	0	0	0	0	0
33587492	TGCAGATCAGCACCAAAGAGTTCCTTAC	0	1	0	0	1	0	0	0	0	0	0	0	0	1	0	0	0	0	0	1	0	0	1	0	0	1	1	0	0	0	0	0	0	0	0	0	0	0	1	0	0	0	0	0	0	0	0	0
33587495	TGCAGATCCTGCTTCTCTCATAACTTACTTAGTTAC	1	1	1	1	1	0	1	1	1	1	1	1	1	1	1	1	1	1	1	1	1	1	0	1	1	1	1	0	1	1	1	1	1	1	0	1	1	0	1	0	1	1	1	1	1	1	1	1
33587497	TGCAGATCGTAAAACTACCTTAGGTATGCCAACTCTTAC	0	0	0	0	0	0	0	0	0	0	0	0	0	0	0	1	0	0	0	0	0	0	0	0	0	0	0	0	0	-	0	0	0	0	0	0	1	0	0	0	0	0	0	0	0	0	0	0
33587515	TGCAGTAAAGGCAAAGAAATAAGAGTACTTACATTAC	1	1	1	1	1	1	1	1	1	1	1	1	1	1	1	1	1	1	1	1	1	1	1	1	1	1	1	1	1	1	1	1	1	1	0	1	1	1	1	1	1	0	1	1	1	1	0	1
33587519	TGCAGCAACGTTTTCTATCTATTTATAGGCTATCATACTATTAC	1	1	1	1	1	1	1	1	1	0	1	1	-	0	1	1	1	1	1	1	1	1	1	1	0	1	1	1	1	1	1	0	1	1	1	1	1	1	1	1	0	1	1	1	1	1	1	0
33587530	TGCAGCACTACCCTCTAATAGTGTAACAACTATAACTTAGATTGTAGTTCTGTAAGTTAC	0	0	1	-	-	0	1	0	0	-	1	0	0	0	0	-	0	0	1	0	1	0	1	0	-	1	0	1	1	0	0	0	0	0	0	0	-	0	1	0	0	0	0	1	0	0	1	0
33587537	TGCAGCAGCTTCGAGAAATACTCCTGCGGATCCCAGGGCGGAATCTCCCACGTCTTAC	0	0	0	0	0	0	0	0	0	0	0	0	0	0	0	0	0	0	0	1	0	0	0	0	0	0	0	0	0	0	0	0	0	0	0	0	0	0	0	0	0	0	0	0	0	0	0	0
33587565	TGCAGCCTAAGCGCAAGAACACTAAGATCTGCCTATTATCTTGTTATCCTATTATTAC	1	1	1	1	1	0	1	1	0	1	1	1	1	1	1	1	0	1	1	1	1	1	1	1	1	1	1	0	0	1	1	1	1	1	0	1	1	0	1	1	0	0	1	1	1	1	1	0
33587571	TGCAGCCTGGCGTGAGCAGGGTGCTTAC	0	1	0	0	0	0	0	0	1	0	0	0	0	0	0	0	0	1	0	0	0	0	0	0	0	0	0	0	0	0	0	0	0	1	0	0	0	0	0	0	0	0	1	0	0	0	0	0
33587577	TGCAGCCTTTGTAAATCTGATAAGTATAATCAAGATTAC	0	1	1	0	1	1	1	1	1	0	1	0	0	0	0	0	1	0	1	1	0	1	1	0	1	0	1	1	1	1	0	1	1	0	1	1	1	1	0	0	1	1	1	1	1	1	1	1
33587582	TGCAGCGAGCTAGTTTGTGCTCCTAGGGAATGTTTGCTGCTTAC	0	1	1	1	0	0	0	1	1	0	1	1	0	1	1	-	1	0	0	0	1	1	1	1	1	0	0	1	1	0	1	1	1	0	1	-	0	1	1	1	1	1	0	1	1	0	0	1
33587588	TGCAGCGCCAGTCCTTGCTGCTGTTGCTTAC	0	0	0	0	0	0	0	0	0	0	0	0	0	0	0	0	0	0	0	0	0	0	0	0	0	0	0	0	0	0	0	0	0	0	0	0	0	0	0	0	0	0	0	0	0	0	0	0
33587607	TGCAGCTAACTCTGTGTAGGCAGCCTTAGGTACTGTTAC	1	1	1	1	1	1	1	1	1	1	1	1	1	1	1	1	1	1	1	1	1	1	1	1	1	1	1	1	1	1	1	1	1	1	0	1	1	1	1	1	1	0	1	1	1	1	0	1
33587626	TGCAGCTCCTCTGCAATCTTTGCCTCTTGTGGGTTTGTGTAGCTCTTAGTATATAGATTAC	0	1	0	0	0	0	0	0	0	0	0	0	0	0	0	0	0	0	0	0	0	0	0	0	0	0	0	0	0	0	0	0	0	0	0	0	0	1	0	0	0	0	0	0	0	0	0	0
33587628	TGCAGCTCTAAGCACTTACTCTTCTTTTCTTCTCCTTTCTTTCTTTCTGCCTTTAC	0	0	0	0	0	0	0	0	0	0	0	0	0	0	0	0	0	0	0	1	0	0	0	0	0	0	0	0	0	0	0	0	0	0	0	0	0	0	0	0	0	0	0	0	1	0	0	1
33587636	TGCAGCTGCTCTACGCAAGTATCCTCGTTCACTTCGCCAAACTTTGTAGTATTTAC	0	0	0	0	0	0	0	0	0	0	0	0	0	0	0	0	0	0	0	0	0	0	0	0	0	0	1	0	0	0	0	0	0	0	0	0	0	0	0	0	0	0	0	0	0	0	0	0
33587650	TGCAGGAAGAACTGGGGTGATTATCTAGCCTTAC	0	1	1	1	1	1	1	1	1	1	1	1	1	1	1	1	1	1	1	1	1	1	1	1	1	1	0	1	1	1	1	1	1	1	1	1	1	0	1	1	1	1	1	1	1	1	1	1
33587662	TGCAGGCAAGCTATTGCAGGGAACTACCCTTCCCTAAGCTTAC	0	0	0	1	0	0	0	0	0	0	0	1	0	0	0	0	0	1	0	0	0	0	0	1	1	0	0	0	0	0	0	0	0	1	0	0	0	0	0	0	0	0	0	0	0	0	0	0
33587684	TGCAGGCTACAAAAACTGAAAATGAGTGCAGCGGGTCCTGATGGTATGCTGTTAC	1	1	1	1	1	1	1	0	1	1	1	1	1	1	1	0	1	1	1	0	1	1	1	1	1	1	1	1	1	0	1	1	1	1	1	1	1	1	1	1	1	1	1	1	1	1	0	1
33587702	TGCAGGTAATACGGATAATAATAGTAGCAGAGGTTCTACTAAAAGTAGTGCTTAC	-	0	0	1	1	1	-	1	-	1	1	1	1	0	1	1	1	1	-	1	1	1	0	1	0	0	0	1	1	1	0	0	0	1	1	-	0	1	0	1	0	1	1	0	1	0	0	1
33587703	TGCAGGTACATAGATGTAATCATTTACTACAATAATAAAATAAGGAACTTAC	1	0	0	0	0	0	0	1	0	0	0	0	0	0	0	0	1	1	0	1	0	0	0	0	0	0	0	0	1	0	1	0	1	1	1	0	0	0	0	0	0	0	0	0	0	1	1	0
33587704	TGCAGGTAGGCAGAGAGAATAGAGAGAGTTGAAAAAAACTCTAGGTTTAC	0	-	0	0	0	0	0	0	0	1	0	0	0	0	0	0	0	0	-	-	0	0	0	0	0	0	0	0	0	0	0	0	0	0	0	0	0	0	0	0	0	0	0	0	0	0	0	1
33587707	TGCAGGTGAGCGCTGAATACCTCCTCCTTTAC	0	1	1	1	1	0	1	0	0	0	0	0	0	0	0	0	1	0	1	0	0	0	0	0	1	0	0	0	1	0	0	0	0	0	0	0	0	0	0	0	0	0	0	0	0	0	0	0
33587710	TGCAGGTTACGCTCTTTCTCTCATCATTTCCGTTAC	1	0	0	1	1	1	1	1	1	1	0	1	1	1	1	1	0	1	1	1	1	1	1	1	1	1	1	1	1	1	1	1	1	1	1	0	1	1	1	1	1	1	1	1	1	1	1	1
33587716	TGCAGTAACTATTACTAATAATAAGACCTACTCTACTACAGACTCTAACTAGGACCTTTAC	0	0	0	0	1	0	0	0	0	0	0	0	0	0	0	0	0	0	0	0	1	0	0	0	0	0	0	0	0	0	0	0	0	0	0	0	0	0	0	0	0	0	0	0	0	1	0	0
33587721	TGCAGTAATGTTGGCGTTTAGGGCAAACTTGTAGTTAGTTGCAGTAGACTTAC	-	1	1	0	1	1	1	1	-	-	1	1	0	1	-	1	-	1	1	1	1	1	1	1	1	1	1	1	1	-	1	1	1	1	1	1	1	1	-	-	1	-	1	1	1	-	1	1
33587726	TGCAGTAGAAGATAATAAGTAAAGGATGCATTTAGAATCTGTTTTTTTAATTAC	0	0	0	0	0	0	-	0	0	0	0	0	0	1	0	0	0	0	0	1	0	0	0	0	0	0	0	0	0	0	1	0	0	0	0	0	0	0	0	0	0	0	0	0	0	0	0	0
33587727	TGCAGTAGCTCTCTCAACCCCCCAATACATAGAACACACAACTTAC	0	0	0	0	1	0	0	0	0	0	0	0	0	0	0	0	0	0	0	0	1	0	0	0	0	0	0	0	0	0	0	0	0	0	0	0	1	0	0	0	0	0	0	0	0	0	0	0
33587732	TGCAGTATCATACATTATTATTATCTAAGTCTAATAAAGTAGTCTGTTAC	1	0	1	1	1	1	1	1	1	1	1	1	1	1	1	1	1	1	1	1	1	1	1	1	1	1	1	1	1	1	1	1	1	1	1	1	1	0	1	1	1	1	1	1	1	1	1	1
33587737	TGCAGTCGATCCAGACTTTGCCCCGTCGTTAC	0	0	0	1	1	1	0	1	0	0	0	0	1	0	1	1	0	0	0	0	0	1	1	0	0	0	0	0	0	0	0	1	0	1	0	0	0	1	0	1	0	0	1	1	0	0	1	0
33587776	TGCAGTTCTAGTAGGTTTCCTTGCGTGCTAGTGTAATAGCTCTGCTATTAC	0	1	0	0	0	1	0	0	0	0	0	0	0	0	0	0	0	0	0	0	0	1	0	0	0	0	0	0	0	0	0	0	0	0	0	0	0	0	0	0	0	0	0	0	1	0	0	0
33587785	TGCAGTTGTTTAGAATAAGGGTAATAATATCTCTACAGAGCTTATAGATAGAGGACCTTAC	1	1	1	1	1	1	1	1	1	1	1	1	1	1	1	1	1	1	1	1	1	1	1	1	1	1	1	1	1	1	0	1	1	1	1	1	1	1	1	1	1	1	1	1	1	1	1	1
33588129	TGCAGAGCTATGGTGTTAGGCAAAGCATACAGAAAGTCTAGTAACTTAGCATTATTAC	1	1	1	1	1	1	1	1	1	1	1	0	0	1	1	1	1	1	1	1	1	1	0	0	1	0	1	1	1	1	-	1	1	0	1	1	0	1	1	1	1	1	0	1	0	1	1	1
33588133	TGCAGATGCACAATAATCCTAGTTTACCTAAGCTAGACACTAGAACTCCTAGGCTTATTAC	0	0	0	0	1	0	1	1	0	0	0	0	0	0	0	0	1	0	1	0	1	0	0	0	0	0	0	0	0	0	0	0	1	0	0	0	1	1	0	0	0	0	1	0	1	1	0	0
33588141	TGCAGCTATATACAATATACCTTACAGCACACTACACGCTTAC	1	1	-	0	1	1	1	-	1	1	-	1	1	1	1	1	1	1	1	-	1	1	1	1	1	1	1	1	1	1	1	1	1	1	1	1	1	1	1	1	1	1	0	1	1	1	1	1
33588144	TGCAGCTCTAATAGGTTTCCTTGCGTGTTAGTGTAATAACTCTACTATTAC	1	1	1	1	1	1	0	1	1	1	1	0	1	0	1	1	0	1	0	1	1	1	1	0	1	1	1	1	0	1	0	1	1	1	1	1	0	0	1	1	1	1	0	1	1	1	1	1
33588152	TGCAGTTAGTATATTAGATCTAGTGGACTTATGTACATCCTCTTCTTAGTCTCTAACTTAC	0	1	1	0	0	0	1	1	1	0	0	0	0	0	1	1	0	0	1	0	0	1	0	0	0	1	0	0	1	0	1	1	1	1	1	1	0	1	0	0	0	1	1	0	1	1	0	0
33588154	TGCAGAGCTATGTTATTAGGTAGCATATACATAAAGTCTAGTAACTTAGCATTATTAC	-	1	-	1	0	-	1	1	1	0	0	0	1	1	-	1	0	1	1	0	1	1	1	0	1	0	1	1	1	1	1	1	-	1	1	1	0	-	1	1	1	1	1	1	1	-	1	1
33588155	TGCAGATCTAGAACAACTCTAGTTTATCTAAGTTAGGCATCAGCATCCCTAGGTTTCTTAC	1	-	1	0	1	-	1	-	0	1	0	1	1	1	1	1	1	0	1	-	1	0	1	1	1	1	0	1	0	0	1	1	-	1	1	0	0	0	1	0	1	0	1	1	1	-	0	1
33588195	TGCAGAGAAATCTAACAGAATAACCTTACTAATTGTTGTAGAGCTATTAATTAC	1	0	0	0	0	0	0	0	0	0	0	0	0	0	0	0	0	0	0	0	0	0	0	0	0	0	0	-	0	0	0	0	0	0	0	1	0	0	0	0	0	0	0	0	0	0	0	0
33588196	TGCAGAGAAATCTAACAGAATAACCTTACTAATTGTTGTAGAGCTATTAC	1	0	0	0	0	0	0	0	0	0	0	0	0	0	0	0	0	0	0	0	0	0	0	0	0	0	0	0	0	0	0	0	0	0	0	1	0	0	0	0	0	0	0	0	0	0	0	0
33588197	TGCAGAGAAATCTAACAGGACAACCTTACTAATTGTTGTAGGGCGAGTAATTAC	1	1	1	1	0	1	1	1	1	0	1	1	1	1	1	1	1	1	1	1	1	1	1	1	1	1	1	1	1	1	1	1	1	1	1	1	1	1	1	1	0	1	1	1	1	0	1	1
33588204	TGCAGAGCAGCTTACTTACGTATTCCTAGACTAAGTTGTTAC	1	0	0	1	0	1	0	0	-	0	1	-	1	0	0	1	1	0	0	0	-	0	0	-	0	1	1	1	0	0	-	1	1	0	1	0	1	0	0	0	0	-	0	0	0	0	0	0
33588218	TGCAGCGCATTATATAGTAAAGTTTATGTCTTATTTAC	1	1	0	1	1	1	1	1	0	1	1	1	1	0	1	1	1	0	1	1	1	1	1	1	1	1	1	0	1	1	0	0	0	1	1	1	1	0	1	0	1	1	1	0	1	0	1	1
33588219	TGCAGCGCGTTGCTAAGACAGATTTGTGTCTTGTTTAC	0	1	0	0	0	0	0	0	0	0	0	0	0	0	0	0	0	0	0	0	0	0	0	0	0	0	0	0	0	0	0	0	0	0	0	0	0	1	0	0	0	0	0	0	0	0	0	0
33588221	TGCAGCTTCTATTAGCATGTGTGCCTTGCTAGCTACCTAGAGCACTCTTAGTTTAATTAC	1	1	1	1	1	1	1	1	0	1	1	1	1	1	1	1	1	1	1	1	1	1	1	1	1	1	1	1	1	1	1	1	1	1	0	1	1	1	1	1	1	0	1	1	1	1	1	1
33588227	TGCAGCTACAACTGTATTTGCTATAGATAAGAAGGACATGTTACTAACCTTTAC	1	0	1	-	1	1	1	1	0	1	1	0	0	0	0	1	1	1	1	1	0	1	1	0	1	1	1	1	1	0	1	1	0	1	1	1	0	0	1	1	1	1	1	0	0	1	1	0
33588233	TGCAGCTATATATAATGCGCCTTACAGTACACTATGCAATTAC	0	0	1	1	-	1	0	0	0	0	0	0	0	0	0	0	0	0	0	0	-	-	0	-	0	-	0	-	0	0	0	0	0	0	1	0	0	0	0	0	-	0	-	0	-	-	0	0
33588253	TGCAGTGAGGTTATTGTTTCTAGAGAACATAACATAGTTGCGTTTATTAATTAC	1	1	0	0	0	1	0	0	1	0	1	1	1	1	0	1	1	0	0	0	1	0	1	1	1	0	1	0	1	1	0	1	0	1	1	0	1	1	0	0	1	1	1	1	1	1	0	0
33588254	TGCAGTTAGGTTATTGTTTCTAGAGAACATAACATAGTTGCGTTTATTAC	0	0	1	1	1	0	1	1	0	1	0	0	0	0	1	0	0	1	1	1	0	1	0	0	0	1	0	1	0	0	1	0	1	0	0	1	0	0	1	1	0	0	0	0	0	0	1	1
33588267	TGCAGTTAGATTGTTGTCTTTAGAGAAAATAACATAGTTGTGTTTATAAATTAC	0	0	0	0	0	0	0	0	0	0	1	0	0	0	-	0	0	0	0	0	0	0	0	0	0	0	0	0	0	0	0	0	0	0	0	0	0	0	0	0	0	0	0	0	0	0	0	0
33588273	TGCAGTTAGGTTATTATTTCTAGAGAATATAGTGTAGTTGCGTTTATTAC	1	0	0	0	-	1	0	0	0	0	0	0	0	0	0	0	0	0	0	0	0	0	0	0	0	0	1	0	0	0	0	0	0	0	0	0	-	0	0	0	0	0	0	0	0	0	0	0
33588280	TGCAGTTGGATTGTTGTCTCTAGAGAAGACAACGTAGTTGCATTTGTTAATTAC	1	1	1	1	0	0	0	1	0	0	1	0	1	1	1	0	1	0	0	0	0	0	0	0	0	1	0	1	1	0	0	1	0	1	1	0	1	0	0	0	0	0	0	0	1	0	0	0
33588281	TGCAGTTGGATTGTTGTCTCTAGAGAAGACAACGTAGTTGCATTTGTTAC	1	1	1	1	0	0	0	1	0	0	1	0	1	1	1	0	1	0	0	0	0	0	0	0	0	1	0	1	1	0	0	1	0	1	1	0	1	0	0	0	0	0	0	0	1	0	0	0
33588283	TGCAGTTAGGTTGTTATCTCTAGAGAATATAATGTAGTCGCATTTATTAATTAC	1	0	0	1	1	0	1	0	0	1	0	-	0	0	0	0	1	1	1	0	0	0	0	-	1	0	0	1	0	0	0	0	1	0	0	1	0	1	0	0	0	0	0	0	0	0	0	0
33588362	TGCAGGTGTAAAGCGCTGTTGGGACTCCTTGCAATCCAACACGGCCGCTGACGCAGTGCTTGTTTACAG	1	0	0	1	0	1	0	1	0	1	0	0	0	0	1	0	0	1	0	0	1	0	0	0	0	1	0	0	0	0	1	0	0	1	0	0	0	0	1	1	0	0	0	0	0	0	0	0
33588365	TGCAGTATAGCAATAGGTACTCTATAGAGAGAACCTGCTATAATTACTATATAGTTTGTTCTGTATCTT	0	0	0	0	0	0	-	0	0	0	0	0	-	0	-	0	-	0	-	-	0	0	0	0	-	0	0	0	0	0	0	0	0	0	0	-	-	0	0	0	0	0	0	0	0	0	0	0
33588366	TGCAGTGTCTAGCTTCTTTCTATAACTATGTATGTCTTGTCTCTAGAAGTAATATATTTACCTGTGTTT	0	0	0	0	0	0	0	0	0	0	0	0	0	0	0	0	0	0	0	0	0	0	0	0	0	0	0	0	0	0	0	0	0	0	0	0	0	0	0	0	0	0	0	0	0	0	0	0
33588390	TGCAGAACGAGTTCTCCATGTAGTTGCCCGTGGCAGTTGTGTGGTTTTGGCGGAAGCGCGTTAGCTTGT	1	1	1	1	0	1	1	1	1	0	1	1	1	1	1	1	1	1	1	1	1	1	1	1	1	1	1	1	1	1	1	1	1	1	1	1	1	1	0	1	1	1	1	1	1	1	1	1
33588392	TGCAGAACGGACAGCGGACAGCGGACAGCGGACAGCGGACAGCGGACGGCGGACAGCGGACAGCGGACA	1	0	1	1	1	1	-	1	1	1	1	1	1	1	1	1	1	1	1	1	1	0	1	1	1	1	-	1	1	-	1	1	1	1	1	1	1	1	-	1	1	1	1	1	1	1	1	1
33588393	TGCAGAACGGACAGCGGACAGCGGACAGCGGACAGCGGACAGCGGACAGCGGACAGCGGACAGCGGAAA	1	-	1	1	1	1	1	1	1	1	1	1	1	1	1	1	1	1	1	1	1	-	1	1	1	1	0	1	1	0	1	1	1	-	1	1	1	-	0	1	1	-	1	1	1	1	1	1
33588394	TGCAGAACGGTGGTCAGCCGGGGTGTTCAGTCGTTCAGAAACGATCATGAATTCAAAGGTGAAGCTCAG	1	0	1	0	0	0	1	0	0	1	0	0	1	0	0	1	0	0	1	0	1	0	0	0	1	0	1	0	1	1	0	1	0	0	0	1	1	1	1	0	1	1	1	0	0	0	1	0
33588395	TGCAGAACTGCTTGTACGTAGCCATCATCCGTGTTGACAAATGCAGTTCGCAGTATCTGTTTGTTCTTA	0	0	0	0	0	0	0	0	0	0	0	0	0	0	0	0	0	0	0	0	1	0	0	0	0	0	0	0	0	0	0	0	0	0	0	0	0	0	0	1	0	0	0	0	0	1	0	0
33588400	TGCAGAAGAAGGGACTGCTTCACAGCAGACAAGATAGACAGGGACATAAAGAAGACTTAGATTATGCTA	0	0	0	1	0	0	0	0	0	0	1	0	0	0	1	0	0	1	0	1	1	0	0	0	1	1	1	1	0	0	0	1	1	0	0	0	1	0	0	0	0	0	0	0	0	0	1	0
33588401	TGCAGAAGAAGTAGCACCTTCACTTGTACTACTGCTAAGCTAGACTAGCGCCTACAGTTAGCATGTGTC	1	1	1	1	1	1	1	1	1	1	1	1	1	1	1	1	-	1	1	1	1	1	1	1	1	1	1	1	0	0	1	1	1	1	1	1	1	1	1	1	1	1	0	1	1	1	1	1
33588413	TGCAGAATCTTTTCTTATTAGTATCTTCAAAGGTATGTGAAAGCTCTACACTAGGAGAATGTAGCTAAT	0	1	1	0	0	0	0	0	0	0	1	0	0	0	0	0	1	0	0	0	0	-	0	0	0	0	0	0	0	0	0	0	0	0	-	1	0	0	0	0	0	0	0	0	0	0	0	0
33588416	TGCAGAATGCTAGAATAATAGCAAATAGCACACGTAGCTACAGTGTGCTAATAGATATAGTAAAGTACC	0	0	0	1	1	0	1	1	1	0	0	0	-	0	0	1	1	0	1	1	1	0	1	0	1	0	1	-	1	1	1	0	0	0	0	0	1	1	0	-	1	1	0	0	0	0	0	0
33588423	TGCAGAATTGCAGCTTGACTTCTGTTACGGCTTCGAATTGGATGATACCGTCATCGAGGTTCTATGGCT	1	1	1	1	1	1	1	1	1	1	1	1	1	1	1	1	1	1	1	1	1	1	1	1	1	1	1	1	1	1	1	1	1	1	1	1	1	1	1	1	1	1	0	1	1	1	1	1
33588432	TGCAGACAGAATATTCAATGACTTGTACTTCATGCATGCGATTGTTCCTAATATCACATATATTCCACA	1	1	1	1	0	1	1	1	1	1	1	1	1	1	1	1	1	0	1	1	1	1	1	1	1	0	1	1	1	1	1	1	1	1	1	1	0	1	1	1	1	1	1	1	1	1	1	1
33588434	TGCAGACAGATAGATAGACAGAACAAACAAATTAGACTATAGATATATTTCTACAAATATACAGTAACC	1	-	1	1	1	1	1	1	1	0	1	1	1	-	1	1	1	1	1	1	0	1	1	1	1	1	1	1	1	1	1	-	1	1	0	0	1	1	1	1	1	1	1	-	1	0	1	1
33588445	TGCAGACCCCAAACAAGCAGAACCTGCTGGACGGTCTTGCCCTTCTTTTCGGCCAGCTTCTTGAGCTCG	0	0	1	0	0	1	0	0	0	0	0	0	0	0	0	0	1	0	0	0	0	0	0	0	0	1	0	0	0	0	0	0	0	0	0	0	0	0	0	0	0	0	0	0	0	0	0	0
33588446	TGCAGACCCCGTTTAGCCGCACAGCTCTGTTCGGGGCACTTCGGCCTCGAGTCGACCATGTTCGGGGCA	0	0	0	1	0	1	1	0	0	1	0	0	0	1	0	1	0	0	1	0	0	0	1	0	1	1	1	0	0	0	1	0	0	0	1	0	1	0	1	1	1	0	1	0	1	0	0	1
33588448	TGCAGACCGAAATTGTGTAGCAATTTCTTGAGCCAGTTATCCAGAGCTGGGAATGAGAATGCAGCCTTG	1	0	0	0	0	0	0	0	0	0	0	0	0	0	0	0	0	0	0	0	0	0	0	0	0	0	0	0	0	0	0	0	0	0	0	0	0	0	0	0	0	0	0	0	0	0	0	1
33588455	TGCAGACGCACCCAACAACGTGCTGTTTGCCAGGCGACATCTTCATCACCTGCGTCTGCCTCTCGACCA	0	0	0	0	0	0	0	1	0	0	0	1	0	0	0	0	0	0	0	0	0	0	0	1	0	0	0	0	0	0	0	0	0	0	0	0	0	0	0	0	0	0	0	0	0	0	0	0
33588462	TGCAGACTTGACTACCTCATTGCAACCTATATGACCGGCGATTCAATCATGTTTTTGTCTGTTTACCTC	1	1	1	1	1	1	1	1	1	1	1	1	1	1	1	1	0	1	1	1	1	1	1	1	1	1	1	1	1	1	1	1	1	1	1	1	1	1	1	1	1	1	1	1	1	1	1	1
33588480	TGCAGAGAGGCTCCTCACCGCGCAAGAATCGGCGGCCGCGATTTCTTGCGCGGTGCAGGTCACTCAAGG	0	1	1	0	0	1	0	0	0	1	0	0	0	0	0	0	0	0	0	1	1	0	1	0	0	1	0	0	0	1	1	0	0	0	0	1	0	0	1	0	1	0	0	0	1	1	1	0
33588491	TGCAGAGCAAGTTCAAAACGCCGCATTTACTCCTGCACCTGGCAGAAGATCTCTTACTGCTTGGAATGC	0	1	1	1	1	1	1	1	1	1	1	1	1	1	1	1	1	1	1	1	1	1	1	1	1	1	1	1	1	1	1	1	1	1	1	1	1	1	1	0	1	1	1	1	1	0	1	1
33588495	TGCAGAGCCTCTCGAAAGGTCTTGGATAAGCTCGGTATAGGAAGGTGTACACGGTAGTCTTCGTTTGTG	1	1	1	1	1	1	1	1	1	1	1	1	1	1	1	0	1	1	1	1	1	1	0	1	1	1	1	1	1	1	1	1	1	1	1	1	0	1	1	1	1	1	1	1	1	1	0	1
33588503	TGCAGAGGCACACCTTCTTGTAGCTAGGGCAAGAGCACTCTAGTAGCTACCTAGTCTAATAACAGCAAT	-	1	1	1	1	1	1	1	1	-	1	1	1	1	1	-	1	1	1	1	1	-	1	1	-	1	0	-	1	-	-	1	1	1	0	1	1	1	1	1	1	1	0	1	1	1	-	-
33588504	TGCAGAGGCACACCTTCTTGTAGCTAGGGCAATAGCACTCTAGTAGCTACCTAGTCTAATAACAGCAAA	0	1	1	1	1	1	1	1	1	0	1	1	1	1	1	0	1	1	1	1	1	0	1	1	0	1	-	0	1	0	0	1	1	1	-	1	1	1	1	1	1	1	-	1	1	1	0	0
33588508	TGCAGAGGCTAAAGTTTTATAAGAGAAAGATTATAAACTCTTAGAAGTTTAGTAAGTAACTAGAACAGA	0	1	0	0	0	1	0	1	0	0	0	-	0	0	0	0	0	0	0	1	0	0	0	-	-	0	0	0	0	0	-	0	1	0	0	0	0	0	0	0	0	0	0	0	0	1	0	0
33588513	TGCAGAGGGAGAGACAGGAGCCTTTCGACGTGGTGAATGAGCGGTACGCGAGGAAGAAGGGATTAGATC	1	1	1	1	1	1	1	1	1	1	1	1	1	1	1	1	1	1	1	1	1	1	0	1	1	1	1	1	1	1	1	0	1	0	0	1	0	1	1	1	1	1	1	1	1	1	1	1
33588514	TGCAGAGGGAGTCTTAGGAGAGAATCTAACTAGCTAGATAGCTTCTATAGGGGCGCACGTTACTAATTA	1	0	1	1	-	0	0	0	-	-	1	0	0	1	0	-	1	0	0	1	0	0	0	0	0	0	1	0	0	-	0	0	0	-	0	-	1	0	0	0	0	0	1	0	0	1	1	0
33588518	TGCAGAGTAAGAGTAGGTTTATCTAGCAAGCTAACTAGTTATAGAGAAAAGTAAATAAAGTATTTACAG	-	0	1	-	1	0	1	0	0	1	1	0	1	1	0	0	1	1	1	0	0	1	0	0	0	0	1	0	0	1	0	1	1	1	0	1	1	0	0	1	1	0	1	0	0	-	1	1
33588535	TGCAGATAGAGTTGACTTTCTATTCCTTAGAAGATATGCTATTGTTGTTAGTAATAATTAGGGGCCTAG	0	1	0	1	-	-	-	1	1	1	1	0	1	1	1	1	1	1	-	1	1	1	1	0	1	1	0	1	1	1	1	0	1	1	1	0	1	1	1	1	1	0	1	1	1	0	0	1
33588536	TGCAGATAGAGTTGACTTTCTATTCCTTAGAAGCTATGCTATTGTTGTTAGTAACAATTAGGGGCCTAG	-	1	-	1	0	0	0	1	1	1	1	-	1	1	1	1	1	1	0	1	1	1	1	-	1	1	-	1	1	1	1	-	1	1	1	-	1	1	1	1	1	-	1	1	1	-	-	1
33588537	TGCAGATAGGCTAGCTAATCTAGAAGCCTGCCACCTATCACTCCCTATGGGCAAAGCCGACATGCCTAC	0	0	1	0	0	1	0	0	0	0	1	1	0	1	0	0	0	0	0	-	0	0	1	1	0	0	0	0	0	0	0	0	0	0	0	1	0	0	0	0	0	0	0	0	0	0	0	0
33588560	TGCAGATCGTTTTAGTTCAATCCATCGTGGTCAATCGTGATCGTTTCGAGGTACAGAAAGGAAATACCC	0	0	0	0	0	0	0	0	0	0	1	0	0	0	0	0	0	0	0	1	0	0	0	0	0	0	0	0	0	0	0	0	0	0	0	0	0	0	1	0	0	0	-	0	0	0	0	0
33588565	TGCAGATCTTATTTAGTTAGTATACTATACAACGCTAAACGTACTTGTGTAAATTCATTTTTAGATTTA	1	1	0	0	1	1	0	1	1	1	1	0	1	0	1	1	1	1	0	1	1	1	1	0	1	1	1	0	1	1	1	1	0	1	1	1	1	1	1	0	0	1	1	1	1	1	1	1
33588575	TGCAGATGGAGGAAAGACGAGAATTTGATGTGTTGAAACAATCTGATATTTGTCTGGCTTGAGCAAGCC	1	1	0	1	1	1	1	0	1	1	1	1	1	0	1	1	1	1	1	1	1	0	1	1	1	1	1	1	1	1	0	1	1	1	1	1	1	0	1	1	1	1	1	1	1	1	1	1
33588577	TGCAGATGTTGTTGAGGATGATACCCTCGTCGAGGAGCAATTGCTTCATGAGCATATCGTTCGACAACA	1	0	0	1	0	0	1	1	0	1	1	0	1	1	1	0	0	0	1	1	1	1	1	0	0	1	1	0	1	1	0	1	1	0	1	0	0	0	1	1	1	1	0	0	1	0	0	0
33588578	TGCAGATTAGTTACGTGATATAGTTTTGTGCCATCAGTCCGTTGCCGACGTTTGGGTGACACGACTTCG	1	0	0	0	0	0	0	0	0	0	0	0	0	0	1	0	-	0	0	1	0	0	0	0	1	0	0	0	0	0	1	0	0	0	0	0	0	0	0	0	1	0	0	0	0	0	1	0
33588581	TGCAGATTATTCCTAGCGCTTTCTCTAGAGATTATATTTCTAGAGTTATAGCTTCTCCTTTAGCTCTAC	0	0	0	1	1	0	0	1	0	0	1	0	-	1	0	0	1	0	0	0	0	0	1	0	0	0	1	0	1	0	1	1	0	1	0	0	1	1	1	1	0	0	1	0	1	1	0	0
33588600	TGCAGCAAGAGAGCCAGAGCGAAACCTCAACGTGAACCTAGCAATCGAAGTGAAGATACACTACCAGTC	0	0	0	0	0	0	1	0	0	0	0	0	0	0	0	0	0	0	1	0	0	0	0	0	0	0	0	0	0	0	0	0	0	0	0	0	0	0	0	0	0	0	0	0	0	0	0	0
33588609	TGCAGCACAAGTCGCCGTGGTTGCATATACAACGCCCCTCAGGGCGTCTCGTGCCCAATTGCGCAGGTA	1	1	1	1	1	1	1	1	1	1	1	1	1	0	0	0	1	1	1	1	1	1	1	1	1	1	0	1	1	0	1	1	1	1	1	1	1	1	1	1	0	1	1	1	1	1	1	1
33588611	TGCAGCACAGGGGCGCGACGCGTCGCTCGGCTCACGCAGGATGGAATCCTTGTATATAAGAGGATGTAG	1	1	1	1	1	1	0	1	1	1	1	1	1	1	1	1	1	1	0	1	1	1	1	1	1	1	1	1	1	1	1	1	1	1	0	1	0	1	1	1	1	0	1	1	1	1	1	1
33588632	TGCAGCAGCTTCTTTCAAGCAGAATGGAAGCCGTCGAGGGTCGGTAGGGCTCATGGGCTCTATCGAAAT	1	0	1	1	1	0	1	1	1	0	0	0	1	0	1	1	1	0	1	0	0	1	0	0	0	0	0	1	1	0	1	1	0	1	1	0	1	0	0	0	0	0	1	1	1	0	0	1
33588653	TGCAGCATCCTGGGAGCCGTTGTTGTGTGGAGAAAGGCTCGCGGTAGTGGAGCAAGCTCGACATCGTCT	1	1	1	1	0	1	0	1	1	1	1	1	0	1	1	1	1	1	0	1	1	1	1	1	1	1	1	1	1	1	1	1	1	1	1	1	1	1	1	1	1	1	1	1	1	1	1	1
33588654	TGCAGCATCTACGTAGATCTACAACACTTAGCTTGGACAACTTTACATTTGTAAACCATGCTGTTTACA	0	0	1	1	0	0	0	0	0	0	0	0	0	0	0	0	0	1	0	0	0	0	0	0	1	0	0	0	0	1	0	0	0	0	0	0	0	0	0	0	0	0	0	0	0	0	0	0
33588664	TGCAGCATGTTCTTATTATAACTACATATTTTGTATATTTATATAGCACAGCTGTGTTGTCATACACTT	0	-	1	0	0	0	0	0	1	1	1	0	1	0	1	1	1	1	0	0	0	1	0	0	-	1	0	0	1	0	1	0	0	1	1	0	1	0	0	1	0	-	1	1	1	1	1	0
33588667	TGCAGCCAAAAGTTCACACTAGGTAGTGCCTTCACTCGCGATCTCCTCCATGGCCGCCATCACCAAGTG	0	0	0	0	0	0	0	0	0	0	0	0	0	0	1	0	0	0	0	0	0	0	0	0	0	0	0	0	0	-	0	0	0	0	1	0	0	0	0	0	0	0	0	1	0	0	0	0
33588675	TGCAGCCACTCTCTGTTTGAGAGGCCTGTTTCTCCCATACACTGCCCCACAAGCCGGGTTCTTCGTCGA	0	1	1	0	1	0	1	1	1	1	1	0	1	1	0	-	1	1	1	1	-	1	0	0	0	1	1	1	1	-	1	1	0	1	1	1	0	-	-	1	1	1	1	1	1	0	-	1
33588684	TGCAGCCAGGTGCAGAGTATACCATCCACGGTACCATCCGACCTGCAAGGCTGGCGGATCACGCTGTTT	1	0	1	1	1	1	1	1	1	1	0	1	1	1	1	1	1	1	1	1	1	1	0	1	1	1	1	0	1	1	1	1	1	1	1	1	1	1	1	1	1	1	1	1	1	1	1	1
33588703	TGCAGCCTACAGGTTTCTTATCCTTACTACTAATAGTATAAAGCAAGATAGTTAGCGCTACACTATTTA	1	0	0	1	1	0	0	0	1	0	0	1	1	0	1	0	1	1	0	0	0	0	0	1	1	0	0	1	1	1	0	0	1	0	1	0	0	1	0	0	0	1	1	1	1	1	0	1
33588708	TGCAGCCTATGTAAAGTTTTGCACTTGCCTAGACTAGGCAATTCTATACTTTTTTCCAGCGTTGCAGGC	1	1	1	1	1	1	1	-	1	1	1	1	1	1	1	1	1	1	1	1	1	1	1	1	1	1	1	1	-	1	1	1	1	1	1	1	1	1	0	1	1	1	1	1	1	1	1	1
33588746	TGCAGCGCAGAACACCACATTAGTAGACGTTGGTAATGCTGCCTCTAGATTATGGCGACGAGCTGCACC	0	0	0	0	0	0	0	0	0	0	0	0	0	0	0	0	0	0	0	0	0	0	0	0	0	0	0	0	0	0	0	0	0	0	0	1	0	0	1	0	0	0	0	0	0	0	0	0
33588764	TGCAGCGCGTTGCAGTGCAAGTGTTATGTCTTATTAGATAGCCTAAAGCGTAAGCTGTATTACAGCTTT	0	1	0	0	-	-	-	0	0	0	0	0	0	0	-	1	0	-	-	0	0	-	0	0	0	0	0	0	0	0	0	1	0	0	0	-	0	1	0	0	0	-	0	1	0	0	1	0
33588765	TGCAGCGCTACTACTATTACTATTATCTCTTGTAGCAAGACACTTATGCCTGTGTTAGCAAGTGTGTGC	0	1	0	1	0	0	0	0	0	0	1	0	0	0	0	0	-	0	0	0	0	1	0	0	0	0	0	0	0	0	0	0	1	0	0	-	0	1	-	0	0	0	0	0	0	0	0	0
33588768	TGCAGCGCTTCCCTAACTAGTACGGGATTCTTTGCTTACCTACACTATTGCGCTACGCTTCTAGTGCAC	0	0	0	0	0	0	0	0	0	0	0	0	0	0	0	0	0	0	0	0	0	1	0	0	0	0	1	0	0	0	0	0	0	0	0	0	0	0	0	0	1	0	0	0	0	0	0	0
33588770	TGCAGCGGAAGTGAGCGGGGAGGGGTGGGGGTATGGGGGTTTATGGTGAATGGTGTGGGCTGGGTAAGT	1	1	1	1	1	1	1	1	1	1	1	1	1	1	1	1	0	1	1	1	1	1	1	1	1	0	1	0	-	1	1	1	1	1	1	0	1	1	0	1	1	1	0	0	1	1	1	1
33588776	TGCAGCGTAGGACGCAGGTTACGCTAAGCTAAAGAAAGTTATTATTGCTTACTACTAGGCTAAGAAGAG	0	0	0	0	0	0	0	0	0	0	1	0	0	1	0	0	0	0	0	0	0	0	0	0	0	0	1	0	0	0	1	0	0	0	0	0	1	0	0	0	0	0	0	1	1	0	0	1
33588785	TGCAGCGTTCTCACAAGGCGCCTATAAAGCATAGTAGGAACTCTATTTTAGTAATATATATAATATAGT	0	0	0	1	-	1	0	0	1	0	0	0	0	-	0	0	0	1	-	0	0	0	0	0	0	1	0	0	1	1	0	0	0	0	0	0	0	0	0	0	0	-	0	1	0	1	0	0
33588787	TGCAGCGTTTGGAACGCGAATCAGCTGAGGTTGCGCATAGTTTTGTTGGGCACAGTTGGTCGAACTCAG	1	1	1	1	1	0	1	1	1	1	1	1	1	1	1	1	1	1	1	1	1	1	1	1	1	1	1	1	1	1	1	1	1	1	1	1	1	1	1	1	1	1	1	1	1	1	1	1
33588795	TGCAGCTACAATTATTAGAGGTACTAATAGAATAACACTAGAAGCTAGTAGCGTTATAAAGCAGGAAGT	0	0	0	0	0	0	0	-	0	0	0	0	0	0	0	0	0	0	0	0	0	0	0	0	0	0	0	0	-	0	0	0	0	0	0	0	0	1	0	0	0	0	0	0	0	0	0	0
33588796	TGCAGCTACGCTGTAGCATAAGATACTTAGAAACACATAGATATTTTATGTTTTCTCTTTATAACTTTC	1	1	1	1	1	1	0	1	0	1	1	1	0	1	0	1	0	1	0	1	0	0	0	1	0	1	0	1	1	1	1	1	1	1	0	0	1	0	1	0	1	1	1	1	1	1	1	0
33588798	TGCAGCTACCCAGGTACAGATAAGCAGATATTGGTTGCCTGGCACTACACATTCACATTTACATAGCAT	1	1	1	1	1	1	1	1	1	1	1	1	1	1	1	1	1	1	1	1	1	1	1	1	1	1	1	1	1	1	1	0	1	1	1	1	0	1	1	1	1	1	1	1	1	1	1	0
33588799	TGCAGCTACTATAATTAGGTAAATCCTTCCTGTGTTCTTATAGATTATAACAGGTAGTTTAC	0	1	0	0	0	0	0	0	1	1	0	0	0	0	0	1	0	0	0	0	0	0	0	0	0	0	0	0	0	0	0	0	0	0	1	1	0	0	1	0	0	0	0	0	0	0	0	0
33588802	TGCAGCTACTGTAATTAGATAAATCCTTCCTATGTTCTATAGATTGTAATACTATCCCCTTTCTATCTT	1	0	0	0	0	0	0	0	1	0	0	0	0	0	0	1	0	1	0	0	0	0	1	0	0	1	0	0	0	0	0	0	0	0	0	0	0	0	0	1	0	0	0	0	0	1	0	0
33588803	TGCAGCTACTGTAATTAGGCGAATCCTTCCCGTGTTCTGTAGATTGTAACAGCTAGATGCCTAAGGATT	0	0	0	0	0	0	0	0	0	0	0	0	0	0	0	0	0	0	0	0	0	0	0	0	0	0	0	0	0	0	0	0	0	0	0	0	1	0	0	0	0	0	0	0	0	0	0	0
33588804	TGCAGCTACTGTAATTAGGTAAATCCTTCCCGTGTTCTGTGGATCGTAACATACAGTAACTATAGCTAG	0	0	0	0	1	1	1	0	0	0	0	0	1	0	1	0	0	0	1	1	0	0	0	0	0	1	1	0	0	1	0	1	0	1	0	0	0	1	0	-	1	0	0	0	0	1	0	0
33588805	TGCAGCTACTGTAATTAGGTGAATCCTTTCTATGTTCTGTAGATTGTAACAGTTGTATGCTTTAGAATT	0	0	0	0	0	0	0	0	0	0	-	0	0	0	0	-	0	0	0	0	0	0	-	0	0	0	0	-	0	0	0	0	0	0	0	0	0	1	0	0	0	0	0	0	0	-	1	-
33588807	TGCAGCTAGACCAGGTCCAACGACAGGGGCCAGCTTCCGCGAAACGTGGCCTTCAAGGTGGAGATATAC	0	0	0	0	0	0	0	0	1	0	0	0	0	0	0	0	0	0	0	0	0	0	0	0	0	0	0	0	0	0	0	0	0	0	0	0	0	0	0	0	0	0	1	0	0	0	0	0
33588808	TGCAGCTAGAGTAGGTAATAGTAGTGTACTTAGTCTATATATAGCTATTCTATAAGTATCTAACACTGT	1	-	1	1	0	0	1	0	1	1	0	0	1	0	1	0	1	0	1	1	1	1	-	0	0	1	1	1	1	1	0	1	1	0	1	1	0	1	1	0	1	1	1	1	1	1	1	1
33588813	TGCAGCTATACATGAAACTGACTCTATCATTGGTGGTCGTGATTTCGTTGGCGATCTCGGTTGCGGAAG	1	0	0	0	0	0	0	0	1	0	0	0	0	0	0	0	0	0	0	0	0	0	0	0	1	0	0	0	0	0	0	0	0	0	0	0	0	0	0	0	0	1	0	0	0	0	0	0
33588816	TGCAGCTATGAACTGAAAAAGTTGACCTTAGAACTTGATGGCAATTGTTCCTTACTGGTGTTTGATGAT	1	1	1	1	1	1	1	1	1	1	1	1	1	1	1	1	1	1	1	1	0	1	1	1	1	1	1	1	1	1	1	1	1	1	1	1	1	1	0	1	1	1	0	1	1	1	1	1
33588817	TGCAGCTATGATTACTGCATTGAACGACTTAGGTATGTTTGAACGCGGAGGTTCGATCTCAGGAGACCT	0	1	1	1	-	1	1	1	1	0	1	1	1	1	1	0	1	1	1	0	1	0	1	1	1	0	0	0	0	1	1	1	0	1	1	1	1	0	1	1	1	1	1	0	1	1	1	1
33588818	TGCAGCTATGCTAGGCCTATACTAGGGCGCGTTATCTTGTCTTCCTCTAAGTTAGACTAGTCTTCCTAG	1	1	0	1	1	-	1	1	1	1	-	1	1	1	0	0	1	1	1	1	0	1	0	1	1	1	-	0	1	-	0	1	0	0	1	0	1	-	0	0	1	1	1	0	0	1	1	0
33588820	TGCAGCTATGTATAACGCGCCTTATAACATACTACGCAACCAACCTACATAAGCTAATTACGCGCTAAA	0	1	0	1	0	0	0	0	1	0	0	0	1	1	0	1	0	1	0	0	0	0	0	0	0	1	1	-	0	0	1	1	1	0	0	1	1	0	0	0	0	0	0	1	0	0	0	0
33588832	TGCAGCTCATCACCAGCGACAAAGCTTGACAGGGTCACAATTCTCCGAGATTACTCGCAACTTCAGCCT	1	1	0	0	0	0	0	1	0	0	0	0	0	0	0	0	0	0	0	0	0	0	0	0	0	0	0	0	0	0	0	0	0	0	0	0	0	0	1	0	0	0	0	1	0	1	0	0
33588877	TGCAGCTTGAGGTAGAGTAGTCTATAATAAGTAAGTAGTTAGGCGTTCTAGTACATAAGCTAATAGCTT	-	0	0	0	0	-	0	1	0	1	0	0	0	0	-	0	0	0	0	-	0	1	0	0	0	0	0	0	0	-	1	0	0	0	-	-	0	0	0	0	0	0	0	0	0	-	1	1
33588882	TGCAGCTTGTGTTGCCTAGCGTTGCTGCAAACTATATGCAGACAAATGTATTATAGATCTAACTATTTA	1	0	0	0	0	1	1	0	0	0	0	1	0	0	0	0	0	1	1	0	1	0	0	1	1	0	1	0	1	0	0	0	0	-	0	-	0	1	0	0	0	0	-	1	1	0	1	1
33588887	TGCAGCTTTACTTTATTGCAATTAGGCAGCTAGGCTTAGTAGGCAAGGCGTGTAAGGTTATAGTCTACA	0	0	0	0	0	0	0	0	0	1	0	0	0	0	1	0	0	0	0	-	0	0	0	0	0	0	0	0	0	0	0	0	0	0	0	0	0	0	0	0	0	0	0	0	0	0	0	0
33588888	TGCAGCTTTAGTAAAATGTAAAAGCCACTAGCAACAATACTAATACAATAATAATAACTATAACTCTAG	0	0	-	-	0	0	-	0	0	0	1	1	0	-	0	0	0	-	-	0	1	0	0	1	0	0	0	0	0	-	-	1	0	-	0	0	-	0	0	0	0	1	-	0	0	1	1	1
33588923	TGCAGGAGCAGCTTTACAGGCCTAAGCAAAATAGAAAGTTAGTAAGTAAGTAGACTAGAAGAAGAGAGG	0	0	0	0	0	0	0	0	0	0	0	0	0	0	0	0	0	0	0	0	0	0	0	0	0	0	0	0	0	0	0	0	1	0	0	0	0	0	0	0	0	0	0	0	0	0	0	0
33588927	TGCAGGAGCAGCGCTGTAGGCCTAAGCAAAGTAAAAGAGTTAGTAAGTAAGTAAACTAAAAGAAGAGAG	0	0	0	0	0	0	0	0	0	0	-	-	0	-	0	0	1	0	0	0	0	0	0	-	0	0	0	0	0	0	0	0	0	0	0	0	0	0	0	0	0	0	0	0	0	-	0	0
33588928	TGCAGGAGCAGCGCTGTAGGCCTAAGTAAAGTAAAAGAGTTAGTAAGTAAGTAGTTTAGAAAGAGAGGG	0	0	0	0	0	0	0	0	0	0	0	0	1	0	0	0	0	0	0	0	0	0	0	0	0	0	0	0	0	0	-	1	0	0	0	0	0	0	0	0	0	0	0	0	0	0	0	0
33588933	TGCAGGAGGCGGTTGGTTCAGACATTCATTTGAACCTAATACAGGTCAAAAGTGTTGAGCATGGTACAT	1	1	1	1	1	1	1	1	1	1	1	1	1	1	1	1	1	0	1	0	1	1	1	1	1	1	1	1	1	1	1	0	1	1	1	1	1	1	1	0	1	0	1	1	1	1	1	0
33588934	TGCAGGAGGTAACAAGAATAATAATAGCAGTAAGGATTTTGCTATTAGTAGCGCTTAGGTCTTCTTTTT	0	0	0	0	0	0	0	0	0	0	0	1	1	0	0	0	0	0	0	1	0	0	1	1	0	1	0	0	0	0	0	0	0	1	0	0	1	0	0	0	0	-	1	0	1	0	0	0
33588936	TGCAGGAGTCGGGCACGGTGGCAGTGTATTGTTTGAGACATCGAAGCATAACTGCTTTTCGGGTTGTCT	-	0	0	0	0	1	0	0	0	0	0	0	0	0	0	0	0	0	0	0	0	0	0	0	0	0	0	1	0	0	0	-	0	0	1	0	0	0	0	0	0	0	0	0	0	0	0	0
33588941	TGCAGGAGTTCCATCGTAGTAGAAAATGTGTTCATTGTCGGGATCACGGCCGACGGATGGAGACCCGGC	0	0	0	0	0	0	0	0	0	0	1	0	0	0	0	0	0	0	0	0	0	0	0	0	0	0	0	0	0	0	0	0	0	0	0	0	0	0	0	0	0	0	0	0	0	0	0	0
33588945	TGCAGGATCCACGACGCTTTCGGAGCCGCCTAGTAGTCCCATGGTGTTTGAATAGGAGTAGCGATGAGG	0	0	0	0	0	0	0	0	0	0	0	0	0	0	0	1	0	0	0	0	0	0	0	0	0	0	0	0	0	0	0	0	0	0	0	0	0	0	0	0	0	0	0	0	0	0	0	0
33588946	TGCAGGATCCTTGCAGACAGCTTGCTAATAGTTGTATAGATAGTTCTAGCGCGTATAGAGCTTAC	0	0	1	0	-	0	0	0	0	0	0	1	0	0	1	0	1	0	0	0	0	0	0	1	0	0	0	1	0	0	1	0	0	0	0	0	0	0	-	0	0	1	0	0	0	0	0	1
33588956	TGCAGGATGTTTCTTGAACAGGATATCATTACGACCCTCTTAGTTCCAAACACAACTGCTAAGACATCT	1	1	1	1	1	0	1	0	1	1	1	1	1	1	1	1	1	1	1	0	1	0	1	1	1	1	1	1	1	1	1	1	1	1	1	1	1	1	1	0	1	1	1	1	1	1	1	1
33588962	TGCAGGCAATAAAAACAATAGTAGTAGCAGAGGTTCTACTAAGGGTAGTGCTTAGAGCTTCTCTTATCT	1	1	1	1	1	1	1	1	-	1	0	1	1	1	1	1	1	1	1	1	1	1	1	1	1	0	1	1	1	1	1	1	1	1	1	1	1	1	0	1	1	1	1	1	1	1	1	1
33588963	TGCAGGCAATAAAAACAATAGTAGTAGCAGAGGTTCTACTAAGAGTAGTACTTAGAGCTTCTCTTATCT	1	1	1	1	1	1	1	1	0	1	-	1	1	1	1	1	1	1	1	1	1	1	1	1	1	-	1	1	1	1	1	1	1	1	1	1	1	1	-	1	1	1	1	1	1	1	1	1
33588970	TGCAGGCAGCTACTCTCATGTGCTAGCATTTACTTGCAACATTGGGTTTTTGACAGAGACAGTAATTCA	1	1	1	1	1	0	1	1	1	1	1	1	1	1	0	1	1	1	1	1	1	1	1	1	1	1	1	1	1	1	1	1	1	1	1	1	1	0	1	1	1	1	1	1	1	1	1	1
33588982	TGCAGGCCTAAATAAAATAGAAAGTTAGTAAGTAAGTGGACTAGAAGAAGGAGGGGCAACTTACCTACT	1	0	1	1	1	0	1	0	1	1	1	1	1	1	1	1	1	1	1	0	1	-	1	1	1	1	1	1	1	1	1	1	0	1	1	1	1	1	1	1	1	1	1	1	1	0	1	1
33588986	TGCAGGCCTAAGCAAAGTAGAAAGTTAGTAAGTAGGCAGACCAAAAGGAGGAGAGCAACTTACCTACTT	-	1	1	1	1	1	1	1	1	1	1	1	1	1	0	1	1	1	1	1	1	1	1	1	-	1	1	1	1	0	1	1	1	1	1	1	1	1	1	1	1	1	1	0	1	1	1	1
33588989	TGCAGGCCTAAGTAAAGTAAAAGAGTTAGTAAGCAAGTAGACTAGAAGGAAGAGAATAACTTACCTGCT	0	0	0	0	0	1	0	0	0	1	0	0	0	0	0	0	0	0	0	0	0	0	0	0	0	0	0	0	0	0	0	0	0	0	0	0	0	0	0	0	0	0	0	0	0	0	0	0
33589019	TGCAGGCTTTTTATACGTGCGCAAGTTATGCTCTATATTATAGCACTTTTTACAGTGTCTTTAGGTTGC	0	0	0	0	0	0	0	0	0	0	0	0	1	0	1	0	1	0	0	1	0	0	0	0	0	1	0	1	1	1	0	0	0	0	0	0	0	0	0	1	0	1	0	0	1	0	1	0
33589026	TGCAGGGACTATAGTATAGTAATAGGTACCTTGTAGAGAGAATCTGCTATAAATACTATGTAGTTTGTT	1	1	1	1	0	0	-	1	0	1	1	0	1	1	1	1	0	0	-	1	0	1	1	0	1	1	1	1	0	-	1	1	1	0	1	0	0	0	1	1	1	1	1	1	1	0	1	0
33589033	TGCAGGGCCAGCCATGCAGTCAACTTGGGCCAGCCATGGAGAAGAGTCAACTTGGGCCAGCCATGGAGA	0	1	1	1	1	1	1	1	1	1	1	1	1	1	1	1	1	1	1	1	0	1	1	1	1	1	1	1	0	1	1	1	1	1	1	1	1	1	1	1	1	-	1	1	1	1	1	1
33589034	TGCAGGGCCGCTAAAAGCTTATAGGCCTTAGAGAAGGCAAGCAGGAGGCTACACAAATAATCAAGCAAT	1	1	1	1	0	-	0	1	0	0	1	0	1	1	1	0	1	0	0	0	0	0	-	0	0	1	0	1	1	0	0	1	0	1	1	0	1	0	-	0	0	-	0	0	1	0	0	-
33589038	TGCAGGGCGAAAATCATGCTCGAGCATCTGCAACTATCACCACGACTTCGTTTCCTGTGATACAAACTC	1	1	1	1	1	1	1	1	1	1	1	1	1	1	1	0	1	1	1	1	1	1	0	1	1	0	1	1	1	1	1	1	1	1	1	1	0	1	1	1	1	1	1	1	1	1	1	1
33589060	TGCAGGTAACAAGGATAATAGTAGTAGTAGAGGTTCTGCTAAGAGTAGTTGTAAGGCAGACTTTACAAG	0	0	0	0	0	0	0	0	0	0	0	0	0	1	0	0	0	1	0	0	0	0	0	0	0	0	0	0	0	0	1	0	0	0	0	1	0	0	0	1	0	0	0	0	0	1	0	0
33589062	TGCAGGTAATAAGAATAATAGTAGTAGCAGAGATTCTGCTAAGGATAGTACTTATGTGAGGTTCTGGTT	1	0	0	1	0	1	1	1	1	1	1	0	0	1	0	1	0	0	1	1	0	0	0	0	0	0	1	1	1	0	1	1	1	1	0	1	1	1	1	1	1	1	-	0	1	1	0	1
33589095	TGCAGGTGTTCCACCAGTCACATCCACCTTTTTGATAAGAGGGTGTTCAACAAGCACTTTGCCCGTAGT	1	1	1	1	1	1	1	1	1	0	1	1	1	1	1	1	1	1	1	1	1	1	1	1	1	1	1	1	1	1	1	1	1	1	0	1	1	1	1	1	1	0	1	1	1	1	0	1
33589099	TGCAGGTTATGCTTATGTAAAACCTAACAAGCCTTGTTGTAGTCTACTAGACCTAAACTTAC	1	0	0	0	0	0	0	0	0	0	0	0	0	0	0	1	1	0	0	0	0	0	0	0	0	1	0	0	0	0	0	0	0	1	0	1	0	1	0	0	0	0	0	1	0	0	0	0
33589100	TGCAGGTTCACTCGCTTGCACAGTGGGTGCATGGGCATGCGAGAGCGTCTGCGTTGCCACTGCTACGTA	0	0	0	0	0	0	0	0	1	0	0	0	0	0	0	0	0	0	0	0	0	0	0	0	0	0	0	0	0	1	0	0	0	-	0	0	0	0	0	0	0	0	0	0	0	0	0	0
33589117	TGCAGTAACTATTACTAACAATAAGACCTATCCTACTATAGACTCTAACTAGGAACTACAAGAAGAAGA	0	0	0	0	1	0	0	0	0	0	0	0	0	0	0	0	0	0	0	0	1	0	0	0	0	0	0	0	0	0	0	0	0	0	0	0	0	0	-	0	0	0	0	0	0	1	0	0
33589123	TGCAGTAAGGCGCTAGCTTGTCTACTTCCTCTTTTATAAATATTCTAAACTTATTCTTTAGAAACTCTA	0	0	0	0	-	0	0	0	0	0	0	0	0	0	0	1	0	0	0	0	0	0	0	0	0	0	0	0	0	0	0	0	0	0	0	0	1	0	0	0	0	0	0	0	0	0	0	0
33589127	TGCAGTAATAGCAGTCAAACAATGTTGTCAATGTTGTGCGTGGGAGATGCTGGCGAGATATATTTTGCA	1	1	0	1	0	1	0	1	1	1	-	0	1	0	1	1	1	0	0	1	-	0	1	0	1	1	0	1	-	1	1	1	-	1	1	-	1	1	1	0	1	1	0	0	1	-	0	1
33589133	TGCAGTACCAGGGACCACAGAGAAGCGGCACTCCTCCTAGATTGAGGAGAGCAGATGACGATGGGCCGT	1	1	0	0	1	0	1	1	1	1	1	1	1	1	1	1	1	0	1	1	1	1	1	1	0	0	1	0	1	1	0	1	1	1	1	1	1	0	0	1	0	0	1	1	1	0	1	1
33589140	TGCAGTACTTTATAACTACAAAGAAGCTCTCTGCTAAGTAACTATACTAGGTTGAGAAGCTAGCTAGGT	1	0	1	0	0	0	0	0	0	0	0	0	0	0	0	0	0	0	0	0	0	1	0	0	1	0	0	0	1	0	0	0	0	0	0	1	0	1	0	0	0	0	0	1	0	1	0	0
33589141	TGCAGTACTTTATAACTACAAAGATGCTCTTACCTAAGTAAGTATTCTAGGTAGAAGAGCTAGCTAGGT	0	0	0	0	1	1	1	1	0	0	0	0	0	0	1	0	1	1	1	1	0	1	0	0	1	1	0	1	1	0	1	1	0	1	1	1	0	0	0	0	0	1	0	0	1	1	1	1
33589153	TGCAGTAGCTTAGGTCTTAGTTGTAACCTAGAGGTTAGTGCTTATAATCAAAGCTTACAATAGTAGTAG	1	1	1	0	0	1	0	1	0	1	1	1	1	0	1	1	0	1	0	1	1	1	1	1	1	0	1	1	0	1	1	1	1	0	1	1	0	1	1	0	1	0	0	1	0	1	1	1
33589155	TGCAGTAGGCCTAGTAGCAGCAACAACTTGCTTCTTAGTTGCAATAGTAGTCTCTACAACAACCTACTC	0	0	0	0	0	0	0	0	0	0	0	0	0	1	0	0	0	0	0	0	0	0	0	0	0	0	1	0	1	0	0	0	0	0	0	0	0	0	0	0	0	0	0	0	0	1	0	0
33589159	TGCAGTAGTAGCTAGTCTGGTGTTGACAGTGGCTTAGATGTTTATTGAGTTGAAGTGGCTGATGAAAGC	1	1	1	1	1	1	1	1	1	1	1	1	1	1	0	1	1	1	1	0	1	1	1	1	1	1	0	1	1	1	1	1	1	1	1	1	1	0	1	1	1	1	1	1	1	1	1	1
33589160	TGCAGTAGTAGTAAGTTATTAGAACTAAATAGGCGTTAGATCTTCTAAAAGAGGAAAAATAGGCCTAGG	0	-	-	0	1	1	0	0	0	0	-	0	0	0	0	0	-	0	0	0	0	0	1	0	0	0	1	0	1	0	0	0	0	0	0	-	1	0	0	0	1	0	0	1	0	1	0	0
33589163	TGCAGTATAACCTAGAATACTGCTTAGATTACAACACGCTCTTACTAGATCTCACTTAGATACTACAGA	-	0	0	0	-	0	0	0	0	-	0	0	0	0	0	0	0	0	0	0	-	0	-	0	0	0	-	0	0	1	0	0	0	0	0	1	-	0	1	-	0	0	0	0	0	0	0	0
33589166	TGCAGTATAGGCATAAGCCTTCTTTACTAATAGTTGTCTAAGAGTAATAGTAATTATTCCTGCCTTACC	0	1	1	1	-	0	1	1	1	1	1	1	1	1	1	1	1	1	1	1	1	1	1	1	1	1	0	1	1	1	1	1	1	1	1	1	-	1	1	1	1	1	1	1	1	1	1	1
33589167	TGCAGTATAGTTGTGACAAAAAGGTATTATCTTAGTATACTTAGTAAATCTGTCTACTACAACAAAGAT	1	0	0	1	0	0	0	1	1	0	1	1	1	0	1	0	1	1	0	1	1	1	1	1	1	0	1	1	0	-	0	0	0	1	0	1	1	1	0	1	0	0	1	1	1	1	1	1
33589171	TGCAGTATGCTCTTATTATAAATATATATTCTATATATGAATATAGCGCAGCTGTGTAGTTATACACTT	0	-	0	0	0	0	0	0	0	0	0	1	0	0	0	0	0	1	0	1	0	0	0	1	0	0	0	0	0	0	0	0	0	0	0	0	0	0	0	0	0	0	0	0	0	0	0	1
33589173	TGCAGTATGGATCGGAAATGGCGAGCTATATTGAACCTAGTCTTCGCAATTGGGGCAATGTACAGCCAT	1	1	1	1	1	1	1	1	1	1	1	1	1	1	1	1	1	1	1	1	1	1	1	1	1	1	1	1	1	1	1	1	1	1	1	1	1	1	0	1	1	1	1	1	1	1	1	1
33589175	TGCAGTATGTTATAATGTGAGTGTTACATCTTATTTCATTGCCTAAAGCGTAAGCTGTATTACAGCTTC	0	0	0	0	0	0	0	0	0	0	0	0	0	0	0	0	0	0	0	0	0	0	0	0	0	0	0	0	0	0	0	0	0	0	0	0	0	0	1	-	0	0	0	0	0	0	0	0
33589189	TGCAGTCCCTAGACTATTACAATAACTAGCTAGATAAAACTATAAAGAAACTCTAATATTTCTCTAGCT	1	0	0	0	1	1	0	1	0	0	0	0	0	0	0	0	0	0	0	0	0	1	0	0	1	1	0	0	0	0	-	0	0	0	0	1	0	0	0	0	0	0	0	1	0	0	0	0
33589202	TGCAGTCTAGATAAGTATGTTCTTGTTAGAGGAAGAGATTTCTAAAGAGTAGAGGAACTCCTTCTTTGT	0	0	0	0	0	0	0	0	0	0	0	0	0	0	0	-	1	0	0	0	0	0	0	0	0	0	0	1	0	0	0	1	0	0	0	1	0	0	0	0	0	0	0	1	0	1	0	0
33589208	TGCAGTCTGACAGCATAGGCAAGATGTCAAAATGGCCGTTCCAAGAGAAGGAAACAATGAAGCTTATCG	0	1	1	1	1	1	-	1	1	1	0	1	1	1	1	-	1	1	-	1	1	1	1	1	1	1	1	1	1	1	1	1	-	1	1	1	1	0	1	1	1	1	0	1	1	1	1	1
33589209	TGCAGTCTGACAGCATAGGCAAGATATCAAAATGGCCGTTCCAAGAGAAGGAAACGATGAAGCTTATCG	-	1	1	1	1	1	0	1	1	1	-	1	1	1	1	1	1	1	0	1	1	1	1	1	1	1	1	1	1	1	1	1	1	1	1	1	1	-	1	1	1	1	-	1	1	1	1	1
33589216	TGCAGTCTTGCAGTACAGACACAACAGCCCTTGCCTTACGCCAACAGCGCTGTCTGGAAGCTACCGACA	0	0	0	0	0	0	0	0	0	0	0	0	0	0	0	0	0	0	0	0	0	0	1	0	0	0	0	0	0	0	0	0	0	0	0	1	0	0	0	0	0	1	1	0	0	0	0	0
33589217	TGCAGTCTTTTATAGCAAGTAGAATAAACACTTAGTTATACCTCTTACTATAGAGGCTTTAC	0	0	0	0	0	0	0	0	0	0	0	0	0	0	1	0	0	0	0	0	0	0	0	0	0	0	0	0	-	0	0	0	0	0	0	0	0	0	-	0	0	0	0	0	0	0	0	1
33589218	TGCAGTCTTTTATAGCAAGTAGAATAAATACTTAGTTATACCTCTTACTATAGGAGCTTTAC	1	1	1	1	1	1	1	1	1	1	1	1	1	1	-	1	1	1	1	1	1	1	1	1	1	1	1	1	0	1	0	1	1	1	1	1	1	1	0	1	1	1	1	1	1	1	1	-
33589221	TGCAGTGAATCATGAATACATGGTCAGAAGATCGTGCGCTTTGGCCACTGCTTAGATGATCATTCGGCG	0	0	0	1	0	0	0	0	0	0	1	0	0	1	0	0	1	0	0	0	0	0	0	0	0	0	0	0	0	0	0	0	0	0	0	-	0	0	0	0	0	0	1	0	0	0	0	0
33589235	TGCAGTGCACAGCGCTATGCACCTTGCGCGTAGGCCTCTTACTAGCATTACACTCCCTACCCTCCCTCT	0	0	0	0	0	0	0	0	0	0	0	0	0	0	0	0	0	0	0	0	0	0	0	0	0	0	0	0	0	0	0	0	1	0	0	0	0	1	0	0	0	1	0	0	0	0	0	0
33589236	TGCAGTGCACGCTGGGGTAGTTAGCTACCGCATTTTCTGCTGAAGTTCTCCTGTACTAGGCTTTGTTAC	0	1	0	1	0	1	1	0	1	0	1	0	0	1	0	0	0	0	1	0	0	0	1	0	1	1	1	0	1	0	0	0	1	0	0	0	0	0	1	1	0	1	1	0	0	0	0	1
33589240	TGCAGTGCAGGTGCGTAAATTATAGCTAGTCTTACTGTAATACCTACAGTGCCTCTCTTTATACACCTT	0	0	0	0	0	0	0	0	0	-	0	0	0	-	0	0	0	0	0	1	0	0	0	0	0	0	0	0	0	0	0	0	0	0	0	0	0	0	1	0	0	0	0	0	0	0	0	0
33589266	TGCAGTGTAGGACGCAGGTTGCGCTAGGCTAAGAAGAGTTATTGTTACTTACCTCTAGGTCTAGCGCTA	0	1	0	0	0	0	0	0	1	0	0	0	0	0	0	0	0	0	0	0	0	0	0	0	0	0	0	0	0	0	0	0	0	0	0	0	0	1	0	0	0	0	1	0	0	0	0	0
33589270	TGCAGTGTCATCTGATGGAGGGGCGTAGTGAATGGAAACATCGGTCCCACATGAGGCTTCATATCTTGG	0	0	0	0	0	0	0	0	0	0	0	0	0	0	0	1	0	0	0	0	0	0	1	0	0	0	0	0	0	0	0	0	0	0	0	0	1	0	0	0	0	0	0	0	0	0	1	0
33589282	TGCAGTTAGAATGCTTGCAGAATCTTTATAGGGTGCTTATATATTGCTAGAGTTTACTAGTGCTAGGCG	-	1	1	1	-	1	1	1	1	1	1	1	1	1	1	1	1	1	1	1	-	1	-	1	1	1	-	1	1	0	1	1	1	1	1	0	1	1	0	-	1	1	1	1	1	1	1	1
33589284	TGCAGTTAGAGCAAAAGTAGTTGTGGTAAAAGTAGGAAGCAGTAGGTAGATAGGTAAGAATATGCTTCT	0	0	1	0	0	-	0	0	0	0	0	0	1	0	0	0	0	0	0	0	0	0	0	0	0	0	0	0	0	-	0	0	0	0	0	0	0	0	0	0	0	0	0	0	0	0	0	0
33589298	TGCAGTTCTCGAGCCCCCTGAACGATGGTGAATGCATTGTTTGTTGTCACCGTTTTGTAGCAGGGGTTA	-	1	1	0	0	0	0	1	0	1	1	1	-	0	1	1	1	1	0	1	1	0	1	1	0	1	1	0	-	1	1	0	0	1	0	-	0	0	0	1	0	1	1	1	0	1	1	1
33589309	TGCAGTTGCTCACATCCTTCTCTCTCTTGTCCACACCACTCGATACCTCACGATACTTCTGCTGGCCGG	0	0	0	0	0	0	0	0	0	0	0	0	0	0	0	0	0	0	0	1	0	1	-	0	0	0	0	0	0	0	0	0	0	0	0	0	0	0	0	0	0	-	0	0	0	0	0	1
33589319	TGCAGTTGCGAATGTCGACGTCGTCCATGTATTAGAGCGCATCAAGAGCCATGAAATGGAGGTCGGTAC	0	0	1	1	0	0	0	1	0	0	0	0	0	0	0	0	0	0	0	0	0	0	0	0	1	0	0	0	0	0	0	0	1	0	0	0	0	0	0	0	1	1	0	1	0	0	0	0
33589321	TGCAGTTTCCCGTGAAGCTTTTGAGAAAGATCACTCTTAGCGTGGAAGACTTCTCAATCGACGTTGATA	1	1	0	1	1	1	0	0	1	1	1	0	0	0	0	1	0	1	0	-	0	1	0	0	0	0	0	1	1	0	1	1	0	1	0	-	0	-	0	0	1	0	0	0	0	1	0	1
33589343	TGCAGCGCGGCCCCTATCTCCTCTACCTAAAACTACAACACGTGGCCGCAACATTAGACTACTAGTAAA	0	0	0	1	0	0	0	0	0	0	0	0	0	0	0	0	0	0	0	0	0	-	0	0	0	0	0	0	1	0	0	0	-	0	-	0	0	-	0	0	0	-	-	0	0	0	0	0
33589833	TGCAGAAATCCTATAGAGCAGTACTAGCTAAACACTTATTTAGTAATCTACTTAC	1	-	1	1	0	-	1	-	1	1	1	1	1	1	1	1	1	1	1	-	1	1	1	1	1	1	1	1	1	1	1	1	-	1	1	1	1	1	0	1	0	1	1	1	1	1	1	1
33589834	TGCAGAAACCCTATGGAGCAGTACTAGCTAAACACTTATTTAGTAATCTACTTAC	1	0	1	1	-	0	1	0	1	1	1	1	1	1	1	1	1	1	1	0	1	1	1	1	1	1	1	1	1	1	1	1	0	1	1	1	1	1	-	1	-	1	1	1	1	1	1	1
33589835	TGCAGAGACTACAGTAGGAAAGAGATAAGCTTTAC	1	0	0	0	0	0	0	0	0	0	0	0	0	1	0	0	0	0	0	0	0	1	1	0	0	0	0	0	0	0	0	0	0	0	0	0	0	0	0	1	0	0	0	0	0	0	0	0
33589848	TGCAGAAGCGAGAGCGCTTAC	0	0	0	0	0	0	0	0	0	0	0	0	0	0	0	-	0	0	0	0	0	0	-	0	0	0	0	0	0	0	0	0	0	0	0	0	1	0	0	0	0	0	0	0	0	0	1	0
33589859	TGCAGACTAGGAGAGAAGGAGGTAACCTACCCTTCACTGTTTAC	0	0	0	0	0	0	0	0	0	0	0	0	-	-	0	0	0	0	0	1	0	0	0	0	0	0	0	0	0	0	1	0	0	0	0	0	0	0	0	0	0	0	0	0	0	0	0	0
33589872	TGCAGAGCTATATTGTCTAGCAACATATACACAAAGTCTAGTAACTTAGCATTATTAC	0	0	0	0	0	0	0	0	-	-	0	0	0	0	0	1	-	0	0	0	-	0	1	-	0	1	0	0	0	0	0	0	1	1	0	1	1	0	-	-	1	0	0	1	-	0	0	-
33589874	TGCAGAGGTAGGCTAGGTTAGGTATTCCCTTCTTTAC	0	0	0	0	0	0	0	0	0	0	-	0	0	1	0	0	0	0	0	0	0	0	0	0	0	0	-	0	0	0	-	0	0	0	0	0	-	0	0	0	0	0	0	-	-	0	0	-
33589884	TGCAGATGCCCCTGCACTCTCTGAACTAGTCTTAGTATTGCTTAC	0	0	0	0	0	0	0	0	0	0	0	0	0	0	0	0	0	0	0	0	0	0	1	0	0	0	0	0	0	0	0	1	1	0	0	0	0	0	0	0	0	0	0	0	0	0	0	0
33589885	TGCAGATCACAATCCTAGTATTAGAGATATATTAC	1	0	1	1	1	0	1	1	1	0	1	1	1	1	1	1	1	1	1	1	1	1	1	1	1	1	1	1	1	1	1	1	1	1	1	1	1	1	1	1	1	1	1	1	1	1	1	1
33589887	TGCAGATCTTGTTGATGACTTGATGCATGCCCAGCAGGCTTTATCTACGGGACTTAC	0	0	1	1	1	0	0	0	1	0	1	1	1	0	1	0	0	1	0	0	0	1	0	1	1	0	0	1	0	0	0	0	0	1	0	1	0	1	1	1	0	1	0	1	0	0	0	1
33589901	TGCAGATCATCCCAGACATTGCGCAGGGCGATGTTAC	1	0	1	1	1	1	1	1	1	1	1	1	1	0	1	1	1	1	1	1	1	1	1	1	1	1	1	1	1	1	1	0	-	1	1	1	1	1	1	1	1	0	1	1	1	1	1	1
33589930	TGCAGCCCGGTAAAAGGGTTATGCAGGCACGTTGTAGACTCGCTCCTTTTTAC	0	0	0	0	0	0	0	0	0	0	0	0	0	0	0	0	0	0	0	0	0	0	0	0	1	0	0	0	0	0	0	0	0	0	0	0	0	0	0	0	0	0	0	0	0	0	0	0
33589936	TGCAGCCTTGCACTTTGCCTACTTAGTTAC	1	1	1	1	1	1	1	1	0	1	1	1	1	1	1	0	1	1	1	1	1	1	1	1	0	1	1	1	1	1	1	1	1	1	1	0	1	1	1	1	1	1	1	1	1	1	0	1
33589938	TGCAGCCGTTGCTAAGCGTCTTTTAC	0	0	0	1	0	0	0	0	1	1	1	0	1	0	0	0	1	0	0	1	1	0	0	0	0	0	0	0	0	0	0	0	0	1	1	0	1	1	0	0	0	0	0	1	1	0	0	1
33589949	TGCAGCGAAGGAGCTCAGGTGAGAAAGCCCAGGACCCATAGATTGGCGTTTAC	0	0	0	0	0	1	0	0	0	0	0	0	0	0	0	0	0	0	0	0	0	0	0	0	0	0	0	0	0	0	0	0	0	0	0	0	0	0	0	0	0	0	0	0	0	0	1	0
33589950	TGCAGCGCGGCGTCGAAGTGTCGGGGTAGGAGGGTGCGGATAGCGGGGAATTGGTAGTTAC	0	1	0	0	0	0	0	0	0	0	0	0	1	0	0	0	0	0	0	1	0	0	0	0	0	0	1	1	0	0	0	0	0	0	0	0	0	0	0	0	0	0	0	0	0	0	0	0
33589961	TGCAGCTAAAACACTGCCTGGCTATTGCAATTTTTACTATGAAATTAC	1	1	1	1	1	1	1	1	0	0	0	1	1	1	0	1	1	1	1	1	1	1	1	1	0	1	1	1	1	1	1	1	1	1	1	1	1	1	0	0	1	1	1	1	1	1	1	1
33589970	TGCAGCTCTAGTAAGTTCTCTTGCGTGCTAGTGCAACAACTCTACTGTTAC	0	-	0	0	0	1	1	0	1	0	0	0	0	0	1	-	0	0	1	0	0	1	0	0	0	0	0	0	0	0	0	1	1	1	-	-	0	0	0	0	0	0	0	0	0	0	1	0
33589984	TGCAGGACAAGGAGATCAGACATAGATGACGGGGCAACTGTTAC	1	0	0	0	0	0	0	0	0	0	0	0	1	0	0	0	0	0	0	0	0	0	0	0	0	0	0	1	0	0	1	0	0	0	1	0	0	0	0	0	0	0	0	0	0	0	0	0
33589991	TGCAGGAGTTTCCGTTTTCTGCTGGAGATGATTCGAGATGCGATATTAC	0	0	0	0	0	0	0	0	0	0	0	0	0	0	0	-	0	0	0	0	0	0	1	0	0	0	0	0	0	0	0	0	0	0	0	0	1	0	0	0	0	0	0	0	0	0	1	0
33590000	TGCAGGCGCTAGGAACTTCCAAGGGCTATTTGTTTGTTTAC	1	1	1	1	0	1	0	0	0	1	1	1	1	1	1	1	1	1	0	1	1	1	1	1	0	1	1	1	1	1	1	0	1	1	1	1	1	1	1	1	0	1	1	1	1	0	1	1
33590004	TGCAGGGCATATTCTTGTAACAGAGATTAC	0	1	1	1	1	1	1	0	1	1	1	1	1	1	1	1	0	0	1	0	1	1	1	1	1	1	1	1	0	1	0	1	0	0	0	1	1	1	1	1	1	1	1	1	1	0	0	1
33590030	TGCAGTAGAAGATAATAAGTAAAGGATGCATTTAGAATCTGTTTTTTTAC	0	0	0	0	0	0	0	0	0	0	0	0	0	1	0	0	0	0	0	1	0	0	0	0	0	0	0	0	0	0	1	0	0	0	0	0	0	0	0	0	0	0	0	0	0	0	0	0
33590037	TGCAGTCACTGTGTAGCTTGATGGGGATGTTCATTAC	0	0	0	0	0	0	0	0	0	0	0	0	0	0	0	0	0	0	0	0	0	0	1	0	0	0	0	0	0	0	0	0	0	0	0	0	0	0	0	0	0	0	0	0	0	0	0	0
33590043	TGCAGTGAAAAACAATAGACCGCGGTAGACTTTGGAAAAGGAGAGCTTGCTTAC	1	1	1	1	1	1	0	1	1	1	1	1	0	1	1	1	1	1	0	0	1	1	0	1	1	1	0	1	1	1	0	1	0	1	1	1	0	1	1	1	0	1	0	0	1	1	1	1
33590048	TGCAGTGCGCTCTGCAAAAGCTACAGTAGCAAAGAGATAAACCTTGTTTTATTAC	1	1	0	1	1	1	1	0	1	1	-	1	1	0	1	0	-	1	1	0	0	0	1	1	1	1	1	1	0	-	0	0	0	0	1	0	0	1	0	0	-	1	1	1	0	1	1	0
33590049	TGCAGTGCCCTCACATATCTATTGTTAC	1	0	0	1	1	-	0	1	1	0	0	0	1	1	0	1	0	1	0	1	1	0	1	0	0	1	1	1	1	1	1	0	1	0	0	1	0	0	0	0	0	1	1	1	0	0	1	1
33590059	TGCAGTTACCTCTTAGAGCCTACACACACGTATATATTCCCTTAC	0	0	0	0	0	0	0	0	0	0	0	0	0	0	0	0	0	1	0	0	0	0	0	0	0	0	1	0	0	0	0	0	0	0	0	0	1	0	0	0	0	1	0	0	0	0	1	0
33590073	TGCAGAGCTTGTAGACAAAGGACCTTAC	1	1	0	1	1	-	0	1	0	1	1	0	1	1	0	0	1	-	0	0	1	-	1	0	0	1	1	1	1	0	1	1	-	1	0	0	1	1	1	1	-	0	1	1	1	1	-	0
33590298	TGCAGAGTTCTAATAACTTACAGCTAATACAGAGTAGGGCAACACTACATTAC	0	1	0	0	0	0	0	0	0	0	0	0	0	1	0	0	-	0	0	0	-	0	0	0	0	0	0	-	0	0	0	0	0	0	0	0	0	0	0	0	0	0	0	0	0	1	-	0
33590302	TGCAGCTCTAGTAGGTTCTCTTGTGTACTAGTGCAACAACTCTGCTATTAC	0	1	0	0	1	0	0	0	0	1	0	0	0	0	1	1	0	0	0	0	0	0	0	0	0	1	0	0	1	0	0	0	0	1	0	0	-	1	0	0	0	0	1	0	1	0	0	0
33590303	TGCAGTTAGGTTATTTTTTCTAGAGAACATAACCTAGTTGCATTTGTTAATTAC	1	0	1	1	0	0	1	0	0	0	0	1	1	-	0	0	-	1	1	0	0	0	0	1	0	0	0	1	1	1	-	1	0	1	1	0	-	0	1	1	-	1	1	1	-	-	1	1
33590305	TGCAGTTAGGTTATTTTTTCTAGAGAACATAACCTAGTTGCATTTGTTAC	1	0	1	1	0	0	1	0	0	0	0	1	1	-	0	0	-	1	1	0	0	0	0	1	0	0	0	1	1	1	-	1	0	1	1	0	-	0	1	1	-	1	1	1	-	-	1	1
33590331	TGCAGAAGAATTAGAGGAATATACCAACTTTATCCCTATCTTTAC	0	0	0	0	1	0	1	1	1	0	0	0	0	0	0	0	0	0	1	0	0	0	0	0	1	0	0	0	0	0	0	1	0	0	0	0	0	0	0	0	1	0	0	0	0	1	0	0
33590333	TGCAGAGAAATCTAATAAAACAACCTTACTAATTGTTATAAGGCTGTTAATTAC	1	1	1	1	0	1	1	1	1	1	1	1	1	1	1	1	1	1	1	1	-	1	-	1	1	1	1	-	1	0	-	1	1	0	1	1	1	1	1	1	0	1	1	1	1	-	1	1
33590334	TGCAGAGAAATCTAATAAAACAACCTTACTAATTGTTATAAGGCTATTAC	-	0	0	0	1	-	0	-	0	-	-	0	0	-	-	0	-	0	0	0	0	-	-	0	0	0	0	-	-	1	-	0	0	1	-	-	0	-	0	0	1	0	0	-	0	-	0	0
33590336	TGCAGAGCAGCTTACTTACGTATTCCTAGACTAAGTTATTAGGCATTACAGCATTGTTAC	1	1	-	1	1	0	1	1	1	1	1	1	0	1	1	1	1	1	1	1	1	1	1	1	1	1	1	1	1	1	1	1	0	1	1	1	1	1	1	1	1	-	1	0	0	0	1	1
33590341	TGCAGAGTTCTAATAACTTGCTACTAATAGAGAATAGAACAACACTGCATTAC	1	1	1	0	1	-	-	0	1	1	1	1	1	-	-	1	1	1	-	1	1	1	1	1	1	1	1	1	1	1	1	1	0	1	1	1	1	0	1	1	1	1	1	1	1	1	1	1
33590342	TGCAGATACTAAGAGCCCTATAGATTACAAAGTAAGAGTTAC	1	0	1	1	1	1	1	1	1	1	1	0	1	1	0	0	1	0	1	1	0	1	0	0	1	1	1	1	1	1	1	1	1	1	1	1	0	1	1	1	1	1	1	1	1	1	1	1
33590349	TGCAGCTATATATAACGCGCCTTATAGCACACTATATAATTAC	0	1	0	0	0	1	0	1	0	0	0	0	0	1	0	0	0	0	0	1	0	1	1	0	0	1	0	0	0	0	0	0	1	0	0	0	0	0	1	0	0	0	0	1	0	0	1	0
33590355	TGCAGTAAAACTAGAGGAATATGCTAACTTTATTCCTACTTTTAC	0	1	1	1	0	1	0	1	1	1	0	1	1	0	0	0	0	-	0	1	1	1	1	1	1	1	0	1	0	0	1	1	1	1	1	0	0	0	1	1	1	1	1	0	1	1	0	0
33590365	TGCAGTTAGGTTATTATTTCTAGAGAATATAACGTAGTTATGTTTGTTAATTAC	1	1	1	1	1	1	1	1	1	1	1	1	1	-	1	1	-	1	1	1	1	1	1	1	1	1	1	1	1	1	0	1	1	1	1	1	-	1	-	1	-	1	1	1	0	0	1	1
33590367	TGCAGTTAGGTTATTATTTCTAGAGAATATAACGTAGTTATGTTTGTTAC	1	1	1	1	1	1	1	1	1	1	1	1	1	-	1	1	-	1	1	1	1	1	1	1	1	1	1	1	1	1	0	1	1	1	1	1	-	1	1	1	-	1	1	1	0	0	1	1
33590414	TGCAGCTGCCCCTGCTAGCGTCAACGTAGCTGGCCCAAGCTGCCTACCGTAAGAGTTGAAGCGGGTTTC	1	1	-	1	1	0	1	1	1	-	1	0	1	1	1	1	0	1	1	0	0	1	0	0	0	0	1	1	1	0	0	0	1	1	1	1	1	1	0	0	0	-	-	0	1	0	1	0
33590428	TGCAGAACTGCGCTATGCTAAACTACAAACTCTTGTATAATAACTTGTTCTAGCTAACCTACTTACAGA	0	1	0	-	0	1	1	0	1	0	-	0	1	1	0	1	0	0	1	0	0	-	0	0	0	0	0	0	0	0	0	0	-	0	0	1	0	1	1	0	0	0	1	0	0	0	0	1
33590439	TGCAGACACCATTGACTCAGGGAGTTCCAACGGCCCCTGAGTGCCGTTGAGTAGATCGTGGCTAGGTCT	0	0	0	0	0	0	0	0	0	0	1	0	0	0	0	0	0	0	0	0	0	0	0	0	0	0	0	0	0	0	0	0	0	0	0	0	0	0	0	0	0	0	0	0	0	0	0	0
33590444	TGCAGACATAAGGAACATAATAGATTTACTAACAAGAATTTTTTAGAACAGCAACTAAGAGCGCTAGGA	1	1	1	1	1	1	-	1	0	1	1	1	1	1	1	0	1	1	-	1	1	1	1	1	0	1	1	1	1	-	1	1	1	1	1	0	1	-	-	1	1	1	1	1	1	1	0	1
33590445	TGCAGACATAAGGAACATAATAGATTTACTAACAAGACTTTTTTAGAACAGCAACTAAGAGCGCTAGAA	1	1	1	1	1	1	0	1	-	1	1	1	1	1	1	-	1	1	0	1	1	1	1	1	-	1	1	1	1	0	1	1	1	1	1	-	1	0	0	1	0	1	1	1	1	1	-	1
33590459	TGCAGACGAGAGCTGAGGCAAGTGTAAACTAATCTTCCTTCGATGTAATGGGGACTTCTGAGGTACCAG	1	1	0	0	1	1	1	1	1	1	1	1	0	0	1	1	1	0	1	1	0	1	0	1	1	1	0	1	1	1	1	1	1	1	0	0	0	1	1	1	1	1	1	1	1	1	1	0
33590464	TGCAGACTTTTGGAGAGGTCCACAATGCGCTCTACGGAGATTACATGGCACTGTAAACTTTAC	0	1	1	1	1	1	1	1	1	1	1	1	1	0	1	1	1	1	1	1	1	1	1	1	1	1	1	1	0	0	1	1	1	1	1	1	0	1	1	1	1	1	1	1	1	1	1	1
33590472	TGCAGAGACTATAGTATAGCAATAGGTATCCTATAAGAGGAACCTACTATATTTACTATATAGTTTATT	0	0	0	0	0	0	0	0	1	0	0	0	1	1	0	0	0	0	0	0	0	0	0	0	0	0	0	0	-	0	1	0	0	0	0	0	0	0	0	0	0	0	0	0	1	0	0	0
33590488	TGCAGATAGCCCCTCTAAAAGAGCAGATTATAAATAGAAGAACCTATTACTAACCTAGATATTACCTAT	0	0	0	0	1	0	0	0	0	0	-	0	0	0	0	1	0	0	0	0	0	0	0	0	0	1	0	0	0	0	1	0	0	0	0	0	0	0	0	0	0	0	0	0	0	0	0	0
33590489	TGCAGATAGCCCTTCTAGAAAGGTAGATTATAAACAGGAGAGCCTTTTACTAACCAAGATATTACCTAT	0	0	1	1	1	1	1	0	1	1	1	1	-	0	1	-	1	1	1	1	1	1	0	1	1	1	0	1	1	0	1	1	1	1	1	1	1	0	-	0	1	1	1	1	-	0	1	1
33590491	TGCAGATAGGTACATCATGATCATGTAAAGAGATTTTGAAGATCGTCTTTTGTAGCTCATCTCGTGCTC	0	0	0	0	0	0	0	0	0	0	0	0	0	0	0	0	0	0	0	0	0	0	0	0	0	0	0	0	0	0	0	0	0	0	0	0	0	0	0	1	0	0	0	0	0	0	0	0
33590496	TGCAGATCTCCAGTGCGTTTGGCAAGCCCATGGAGATGGTTGACACAGCGCCGCTGGTGGAGAGGACGT	0	0	1	0	0	0	0	0	0	-	0	0	0	0	0	0	0	0	0	0	0	0	1	0	0	0	0	0	0	0	0	0	0	0	0	0	0	0	0	0	0	0	0	0	-	0	0	0
33590497	TGCAGATCTTATTTAGTGAGCACGCTGCATAACGCTAAATGTACTTATATACATCCTTTTTTAGATTTA	1	1	1	1	1	1	1	1	1	1	1	1	1	1	1	1	1	1	1	1	0	1	1	1	1	1	0	1	1	1	0	1	1	1	1	1	1	1	1	1	1	1	1	1	1	1	1	1
33590505	TGCAGATGTTAGGATGTAAAGAAGAGAGAGAGTAGAGAAGAGAGAGAGAGAGTAGAGGAAGGTCTTAGA	1	1	1	1	1	0	1	1	1	1	-	1	1	1	1	1	1	1	1	1	1	1	1	1	1	1	1	1	0	1	1	1	1	1	1	1	1	-	1	1	1	1	1	1	1	1	0	1
33590515	TGCAGATTGTAATAAGACTTGCTAGCTATACTTATAATAGTAGGCAGTTTATTACTATTTATACTGCAA	1	1	1	1	1	0	0	0	0	0	1	1	1	0	1	1	-	0	0	0	0	0	1	1	0	0	0	0	0	0	0	1	1	0	-	0	0	0	-	1	1	1	0	0	1	0	1	0
33590516	TGCAGATTGTGTGACATGCCATCTATATCACATCGACCCCTGATATCATCATCGAAGTTTTGGTCGTTA	1	1	0	1	1	0	1	1	1	1	1	1	1	1	0	0	0	1	1	0	1	0	0	1	1	1	1	1	1	1	1	1	1	1	1	0	1	1	0	1	1	1	1	1	1	1	0	0
33590528	TGCAGCACGTTGAAGAATGGAAAACGGGCCTCAAGATCGTCGAGAAGCTCTCCTCGCACCCAGTAACTG	1	1	0	1	1	0	1	1	1	1	0	1	0	1	0	0	1	1	1	1	0	1	1	1	1	1	1	0	1	0	0	1	1	1	1	1	1	1	1	1	1	1	0	1	0	1	1	1
33590529	TGCAGCACTACACAAATACTAGGTGTATAGGCATAGGCCTAGTTATAATAATATAACAATAGTATACCT	0	-	1	1	0	0	0	1	0	0	0	1	1	1	1	1	1	1	0	1	1	0	1	1	1	1	1	1	0	-	0	-	0	1	1	0	1	0	1	0	0	0	1	1	1	1	1	1
33590532	TGCAGCACTTCCACTCACACTTGTGCTGGTTCCGTTGGGGTTACCGGAAATGTTCTCCTGGGTAACCGA	1	1	0	1	0	1	0	1	1	1	1	1	1	1	1	1	1	1	0	1	1	1	1	1	1	1	0	1	1	1	1	1	1	1	1	1	0	0	1	1	1	1	1	1	1	1	1	1
33590536	TGCAGCAGAATGTTAGCAGAAATATACTACTATATTGCCTAGTAAAATAATTGTGTATGCTGCGTACTA	-	0	0	1	1	1	-	1	-	1	1	1	1	0	1	1	-	1	-	1	1	1	0	1	0	0	0	1	1	1	0	0	0	1	1	-	0	1	0	1	0	1	1	0	-	0	0	1
33590541	TGCAGCAGTGCTTAGGTCTTCTTTTGTCTGTAGCGTTTAGGATTTTTCTAGCTAGATAATACATAGGCT	0	0	0	0	0	0	0	0	0	-	0	0	0	0	0	1	0	0	0	0	0	0	0	0	0	0	-	0	0	0	1	0	0	0	0	-	0	0	0	0	0	0	0	0	0	-	0	-
33590544	TGCAGCATAGTAATTATAATAACAGAATAAATATAAGTAAGTAACAATTACAGTATTAGCACTTAGTAA	-	0	0	0	0	1	0	1	0	1	0	0	0	0	-	0	0	0	0	-	0	1	0	0	0	0	0	0	0	1	1	0	0	0	-	-	0	0	0	0	0	0	0	0	0	-	1	1
33590566	TGCAGCCTAAGCGCAAGAACACTAAACTCTGCTAGCTGTTCTATTATCCTATTATTAGATTGTTACAGA	1	1	1	1	1	1	1	1	0	1	1	1	1	0	1	0	1	1	1	1	1	0	1	1	1	1	1	1	1	0	0	0	1	1	1	1	1	1	1	0	1	1	1	1	1	1	1	0
33590567	TGCAGCCTACCTACAGAGGATTAGCCCAACAGCAATCTATAACTTCTAATTACCAAACAAGGTCCTTAC	1	1	1	1	1	1	0	1	1	1	-	-	1	-	1	0	1	1	0	1	1	1	1	-	1	1	1	1	1	1	1	1	1	1	1	1	1	1	1	1	1	1	1	0	1	-	1	1
33590580	TGCAGCCTTAGGTAGGGTTACCTATCATAGATAGACAGTTACACCTTCTAGTACGTAAGCAAGTAGCTT	1	0	0	0	-	1	0	0	0	-	0	0	0	0	0	1	0	0	0	0	0	0	0	0	-	0	1	0	0	0	0	0	0	0	0	0	1	0	0	0	0	0	0	0	0	0	0	0
33590587	TGCAGCCTTGGTAATGTCGGGTTTGAATTGGACACTGATTACTGTTCCAAGTTGATCACACATTATCTG	0	0	0	1	0	0	0	0	1	0	0	1	1	0	0	0	0	0	0	0	0	0	0	1	1	1	1	0	1	0	1	0	0	0	0	0	0	0	1	0	0	0	0	0	1	0	1	0
33590589	TGCAGCCTTTGTAGCCTAGTGCACTACAGCTATAGCTGCACATACTAATGCATTATATTAGAAACATAG	0	0	0	1	0	0	0	0	0	0	0	0	-	0	0	0	0	0	0	0	0	1	0	0	0	1	0	0	0	0	0	0	1	0	0	0	0	0	0	0	0	0	0	0	0	-	0	0
33590611	TGCAGCTACTGTAATTAGACAAATCCTTCCTGTGTTCTGTAGATTGTAACAGAAACTAGCTCTTGCAAA	0	0	0	0	1	0	0	1	1	1	0	1	1	1	1	0	0	0	0	0	1	1	0	1	0	0	0	0	0	1	0	1	0	1	0	0	0	0	1	0	0	0	0	1	0	0	0	0
33590612	TGCAGCTACTGTAATTAGGCGAATCCTTCCCGTGTTCTGTAGATCGTAACATGAACTAGCTCTAGCGAA	1	0	0	0	-	1	0	0	0	-	0	0	0	0	0	-	0	0	0	0	0	0	0	0	-	0	1	0	0	0	0	0	0	0	0	0	-	0	0	0	0	0	0	0	0	0	0	0
33590614	TGCAGCTATAACCTGCAACAACTTCCGCGAGGGCTGGGGCTACTAGAGGGGGATAATTAGTAACTAGGA	1	1	0	1	1	0	1	1	1	1	0	1	1	1	0	0	1	1	1	-	0	1	0	1	1	1	0	0	1	-	0	1	0	0	1	0	1	0	0	-	1	1	1	-	0	1	1	0
33590617	TGCAGCTATAATAAGGAAAAGGCAAGGCTCTGCTTAGGCAACTAGGGTTAGAATGCGTAAACATTAGGA	0	0	0	0	0	1	0	0	0	0	1	0	0	1	0	0	0	1	0	0	0	0	0	0	-	0	0	0	0	0	1	0	0	0	1	0	0	0	0	0	0	0	0	0	0	0	0	0
33590631	TGCAGCTGCTATATTTAGATAAATCCTTTCTATGTTCTGTAGATTATAACACTCTTCCTCTTCTATCTT	0	0	-	0	0	0	0	0	0	0	0	0	0	1	0	0	0	1	0	0	0	0	0	0	0	0	0	0	0	0	1	0	0	0	0	1	0	0	0	1	0	0	0	0	0	1	0	0
33590641	TGCAGCTTTGCTTTAGTAGCAAACAAACAGCGTTTTAGTTCTATTTATAAAAAGGCTAATAGTTACAGA	-	1	1	1	0	1	1	1	1	1	0	1	1	1	1	-	-	1	1	1	-	1	1	1	1	-	1	1	1	-	-	1	1	-	1	1	-	1	1	1	1	1	1	0	1	-	1	1
33590642	TGCAGCTTTTTACTACTTATAGTCCTTGTCTGTTGCTAAGACTTTTTATTTGCACACTGTAGCTCTTAC	0	0	0	0	0	1	1	0	0	0	0	0	0	0	0	0	-	0	1	1	0	1	0	0	1	1	1	0	0	0	1	0	0	0	0	1	0	1	0	0	0	0	0	1	0	0	0	1
33590648	TGCAGGAACTGCTATAAGGCTAGTTACTATAAAGCAGAATGCTCTACTATCCTATGCATTAC	0	0	0	0	0	0	0	0	0	0	-	0	0	1	0	0	0	0	0	0	0	0	0	0	0	0	-	0	0	0	-	0	0	0	0	0	-	0	0	0	0	0	0	-	-	0	0	-
33590650	TGCAGGAAGATCGTAGATAAAGATTCTAAACAAAGACGCACGTCCTTCCGTCATCTGCACTTCCAAGCG	1	1	1	0	1	1	1	1	1	1	1	1	1	1	1	1	1	1	1	1	1	1	0	1	1	1	0	1	0	1	1	1	1	1	1	1	1	1	1	1	0	0	1	1	1	1	1	1
33590651	TGCAGGAATATATGGGGTAGCAGACGCATGACATGGATCTGTAATGCTGCAAGCAAACAACGCATTTAG	1	1	1	1	0	1	1	1	1	1	1	1	1	0	0	1	1	1	1	0	0	0	0	1	0	1	1	0	1	1	1	0	1	1	0	1	1	1	1	1	0	1	1	1	1	1	1	0
33590652	TGCAGGAATTAGAGAACTTGCTTTGCTATAGATAAGCCTGTATATTTTCTACGCATTAGAATAAAGTCT	1	1	1	1	1	1	1	1	1	1	1	1	1	1	1	1	1	1	1	1	1	1	1	1	1	1	1	1	1	1	1	1	1	1	1	1	1	1	1	1	1	1	1	1	1	1	1	1
33590658	TGCAGGAGTAGCGCTCTTAGAGTGTATAGGTGTAGCATTATATTGCTTAGATCTTTCTAATCTTACTTC	-	1	1	1	1	1	1	1	1	1	1	1	1	0	1	1	1	1	1	1	1	0	0	1	1	1	1	1	1	1	1	1	1	1	1	1	1	1	1	0	1	1	1	1	1	1	1	1
33590674	TGCAGGCCCAAGTAAAGTAAAAGAGTTAGTAAGTAAGCAGACTAAAAGGAGAGAGGCAACTTACCTACT	1	1	0	0	1	1	0	1	1	1	1	0	1	0	1	1	1	1	0	1	1	1	1	0	1	1	1	0	1	1	1	1	0	1	1	1	1	1	1	0	0	1	1	1	1	1	1	1
33590679	TGCAGGCGCACGGAGGGTAAGGGAAGATATTGTACATCTGAGAATATATATTTGAATATTTCAAACAGT	1	1	1	1	1	1	0	0	1	0	1	-	1	0	-	0	0	1	0	1	1	1	1	-	1	0	1	0	0	1	0	1	1	-	0	1	1	1	1	1	1	1	1	0	0	1	1	1
33590707	TGCAGGTAATAAGAATAATAGTAGTAGCAGAGGTTCTGCTAAGGGTAGTGCTTAGGACTTTTTCTTATT	1	1	1	0	1	1	1	-	1	1	1	1	1	1	1	1	1	1	1	1	1	1	1	1	1	1	1	1	1	1	-	1	1	1	1	1	1	1	1	-	1	1	1	1	1	0	1	1
33590716	TGCAGGTATAGTAGGGCTAGGCTGCAACAGATTGTAACAGCAGACTACAACTACTAGAAGCGCAATTAT	0	0	0	0	0	0	0	0	0	0	0	0	0	1	0	0	0	0	0	0	0	0	0	0	0	0	0	0	0	-	0	0	0	0	0	0	0	0	0	0	1	0	0	0	0	0	0	0
33590719	TGCAGGTCTAAGGCACTAATAAACAGCGTCTTTAGACAACATACACAAAGGACACATCTAGATAGTATA	0	0	1	0	0	0	1	1	0	1	1	-	1	0	0	0	0	0	1	0	0	1	0	-	0	1	0	0	1	1	1	-	1	0	1	-	1	0	0	1	1	-	1	0	1	1	0	0
33590723	TGCAGGTGCTAGCGCATTTGTTTACTACTGCACTATAGTTTTTTTTTACACTATAGTTAGTCTTTAGCT	-	0	0	0	0	0	0	0	0	1	0	0	0	-	0	0	1	0	0	1	1	-	-	0	1	0	1	0	1	1	1	1	1	1	0	0	1	0	0	-	1	1	0	0	1	0	1	1
33590741	TGCAGTACGTGTAGCAAATAGGAAAACATACAAGGTGTAAGAATCCTATATCTAGAGCAATTATTTTTA	0	1	0	0	0	0	0	1	0	0	0	0	0	0	0	0	0	0	0	0	0	0	0	0	0	0	0	0	0	0	0	0	0	0	0	1	0	0	0	0	0	0	0	0	0	0	0	0
33590746	TGCAGTACTTTCTCTAGCAACACTAGATACTAGGGTTGCTAGCTATAACTGCTATAAGACAATAGAGTC	0	0	1	1	1	1	1	1	1	1	0	1	1	1	0	1	0	0	1	0	1	1	1	1	0	1	1	1	1	0	1	1	1	0	1	-	1	1	1	1	1	1	0	1	1	0	1	0
33590757	TGCAGTCACTCGACCTGTCGACGCGCATCATCAAAGAGCTTCTATCACTGATGAAGTTTATGTGGTCTG	1	1	1	0	1	0	0	0	0	1	1	0	1	0	0	0	1	0	0	1	0	0	0	0	0	1	0	0	0	0	0	0	1	0	0	0	1	0	0	0	0	0	0	0	0	0	0	0
33590766	TGCAGTCTCTCTCAATGCGCGTGGCCCGTCCGGCGGGTCTTTCGATGTGGTCGTGACCTCTGGTGCCGA	1	1	1	1	1	1	1	1	1	1	1	1	1	1	1	1	1	1	1	1	1	1	1	1	1	1	1	0	1	1	1	1	1	1	1	1	1	1	1	1	1	1	1	1	1	1	1	1
33590771	TGCAGTGAAGCGCTAGCTTATCTACTTTCTCCTTTATAAAAGTTCTAAACTAATCCTTTAGAAACACTA	0	1	0	0	0	1	0	0	0	0	0	0	0	0	0	1	0	0	0	-	0	0	0	0	0	-	0	0	0	0	0	1	0	0	0	0	0	1	0	0	-	0	0	1	0	0	1	0
33590776	TGCAGTGATGACTGAGAAATGTGAGGTGACCTCTAACCCTAAGATCAACTCAAAATCAGTGAAAGAACT	1	0	0	0	0	1	1	0	0	0	0	1	0	0	1	0	0	0	1	0	0	0	1	1	1	0	0	0	0	0	0	0	0	0	0	0	1	1	0	0	0	0	0	0	1	0	0	1
33590780	TGCAGTGCAGTGTCTTGATCCATCGTAGTATGCACCGGAAACATCCCCAACCCAACATAATTCATAAAA	0	0	0	0	0	-	0	0	0	0	0	0	0	0	0	1	0	0	0	0	0	0	1	0	0	0	0	0	0	0	0	0	0	0	0	0	1	0	0	0	0	0	0	0	0	0	1	0
33590781	TGCAGTGCTCTCACAGTATGCTAAAATAATACCCTTTTATTACAATTATTATGCTAAGCAGCTAGCTTA	0	0	0	-	0	0	0	0	0	0	0	0	1	0	0	0	0	0	0	0	0	-	0	0	0	0	0	0	0	0	0	0	0	0	-	0	0	0	0	0	0	0	0	0	0	1	0	0
33590800	TGCAGTTATATCGGGAAAAAAACGTAGAAACGTAGAGTTGCTGGTACACGTAGCACGTTTGCTCAACGT	1	-	1	1	1	1	0	0	1	-	0	-	1	1	0	1	-	0	0	1	0	1	1	-	1	1	1	0	1	1	0	1	0	1	1	0	1	0	1	1	0	1	0	1	-	1	0	1
33590808	TGCAGTTGTTTATAATGTAGGCACTAGTGCGTTCTAAGTAAGAGCCTAATTAGAGGTAAAACTTAGCAC	0	0	0	0	1	1	0	0	0	0	0	0	0	0	0	0	0	1	0	0	0	0	0	0	0	0	0	1	0	0	0	0	0	0	0	0	1	0	0	0	0	0	0	0	0	1	1	0
33590816	TGCAGGCACAAGCTATAGAGGCTGCTCGTTCTACTTCTAGTACCTAATACACTTTAGTAGCACTACTCT	-	0	-	0	1	-	0	0	0	1	1	1	0	0	-	0	-	0	0	1	0	0	0	1	0	1	0	0	0	0	0	0	-	0	0	0	1	-	0	0	0	0	0	0	0	-	0	0
33591107	TGCAGAGAGACAGAGCTACAAGCTTACTAAGAAATAAGTATCTATTAC	0	0	0	0	0	0	0	0	0	0	0	0	0	0	0	0	0	0	0	0	1	0	0	0	0	0	1	0	0	0	0	0	0	0	0	0	0	0	0	0	0	0	0	0	0	0	0	0
33591109	TGCAGAGATCCGAGGTCGCTGTCCATCGTGATGGATATTGTTTATGTTAC	1	1	1	1	1	1	0	0	1	1	1	1	1	1	1	0	1	1	0	1	0	1	1	1	1	1	1	1	1	1	0	1	1	1	1	1	1	1	1	1	1	1	1	1	-	1	1	1
33591112	TGCAGAGCAGCTTGCTTGCGTATTCCTAAACTAAGTTGTTAGGCATTACAGCATTCCTTAC	0	0	0	0	0	0	0	1	0	0	0	0	0	1	0	1	0	0	0	0	1	0	0	0	0	0	0	1	0	0	0	0	0	0	0	0	0	0	0	0	0	0	0	0	0	1	1	1
33591113	TGCAGAGCCTCTTCTAGACTGTTACTTCTGTTAC	1	0	0	0	0	0	0	0	0	0	0	0	0	0	0	0	0	0	0	0	0	1	1	0	0	0	0	1	1	0	0	0	0	0	0	1	0	0	0	0	0	0	0	0	0	0	0	0
33591125	TGCAGATATTAGGTTATAGAAAAGAGAGAAAGTCGAGAAGGTCTTTAC	0	0	0	0	1	0	0	0	0	1	1	1	0	0	0	0	1	0	0	1	0	0	0	1	0	1	0	0	0	0	0	0	0	0	0	0	1	0	0	0	0	0	0	0	0	0	0	0
33591132	TGCAGGTGTTATATAAGGTGTTTCTACTGTAGGTTACTTAGGTGCAGGTTAC	0	1	1	1	1	1	1	1	0	1	1	1	1	1	1	0	1	0	1	1	1	1	0	1	1	0	1	1	1	1	1	1	1	1	1	1	1	1	0	0	1	1	1	1	1	0	1	1
33591136	TGCAGCAACACCTTACAAAGAATTGCAAAAGTATTAC	0	0	0	1	0	1	0	1	0	0	1	0	1	0	0	0	0	1	0	0	0	0	0	0	0	0	0	0	0	0	0	0	0	0	1	-	1	1	0	0	0	0	0	0	1	0	0	0
33591146	TGCAGCATGTATCACTAGCATTGCATACTTTCGGTATCAGCGTTTAGTATTAC	1	1	1	1	1	1	1	0	0	1	0	1	1	1	1	1	1	0	1	1	1	1	1	1	1	1	1	0	1	1	1	1	1	0	1	1	1	1	1	1	1	1	0	1	1	1	1	1
33591147	TGCAGCATGTTAGCAGGATATTGTACTCCTTGCCAGTTAC	0	0	0	0	0	0	1	0	0	0	0	0	0	1	0	0	0	0	1	0	0	0	1	0	0	0	1	0	0	0	0	0	0	0	1	0	0	0	0	1	0	0	0	0	0	0	1	0
33591155	TGCAGCCTGCTGTAGTGTTGTTAGAAGGGCTAACAAAACGCTTTAC	0	0	0	0	1	0	0	0	0	0	0	0	0	0	0	0	0	0	0	0	0	0	1	0	0	0	0	0	0	0	1	0	0	0	0	0	0	1	0	0	0	0	0	1	0	0	0	1
33591162	TGCAGCGTGTTGCAGTGTAAGTGTGACATCTTATTAC	-	0	0	0	1	0	0	0	0	1	0	0	0	0	0	1	0	0	0	0	1	1	1	0	0	0	1	1	0	0	-	1	0	0	0	0	0	1	0	0	1	0	0	0	0	0	-	1
33591174	TGCAGCTCGGCGCAGTCGACAGCCCGGTTGACTAGTTTTAC	0	0	0	0	0	0	0	0	0	1	0	1	0	0	1	0	0	0	0	0	0	0	0	1	0	0	0	0	0	0	0	0	0	0	0	0	0	0	0	0	0	0	1	0	0	0	0	0
33591177	TGCAGCTTTGTAAGGCGCTAGCAAGGTCTCTACCGCCTACCCTAGTCTTTAC	1	1	1	1	1	0	0	0	0	0	1	1	1	0	1	1	-	0	0	0	0	0	1	1	0	0	0	0	0	0	0	1	1	0	0	0	0	0	0	1	1	1	0	0	1	0	1	0
33591178	TGCAGCTGTAACACTACCCAGCCTTATCGTCATCACTTTAC	1	1	1	0	0	1	0	1	1	1	1	0	1	1	0	1	0	0	0	0	0	0	1	0	1	1	0	0	1	0	0	1	1	1	0	1	1	0	1	1	1	0	1	1	0	0	0	1
33591185	TGCAGGAGCAGCGCTTTTAGAGTACGTAGGTGTAGTGTTATGTTGCCTAGATCTCTTTAC	0	0	0	0	0	0	0	0	1	0	1	1	0	0	0	0	0	0	0	0	0	0	0	1	0	0	0	0	0	0	0	1	1	0	1	0	0	0	0	0	-	0	0	0	0	0	0	1
33591203	TGCAGGCTTAGATTCGCTCCTTAC	0	-	-	0	0	0	0	0	-	0	0	0	0	0	0	0	0	0	0	0	0	0	0	0	0	-	0	0	-	0	0	0	0	0	1	0	-	0	0	0	-	0	0	0	0	-	0	0
33591205	TGCAGGGCCGCTAAAAGCTTACAGGCCTTAC	1	0	0	0	0	0	0	0	0	0	0	0	0	1	0	0	0	0	0	0	0	1	1	0	0	0	0	0	0	0	0	0	0	0	0	0	0	0	0	1	0	0	0	0	0	0	0	0
33591207	TGCAGGGTAATGGCCTCCTTGCTAGCCGTCGTACCGCCTTGTAATATCTATTAC	0	-	1	0	0	0	0	0	1	-	0	0	0	0	0	0	0	0	0	-	1	0	0	0	0	0	0	0	0	1	0	1	0	0	0	1	0	0	0	0	0	0	1	0	1	0	0	-
33591218	TGCAGGTTATGCTTATGCAAAACTTAC	0	0	0	0	0	0	-	-	0	0	1	0	0	0	0	0	0	0	1	-	0	0	0	0	0	0	0	0	0	1	0	-	0	0	1	-	0	0	0	1	0	0	-	0	0	0	0	1
33591241	TGCAGTGTAAGGAGCTAACCTCTAAGGGAATCTGCTAGTAGAATATAAGATGGATTTAC	0	0	0	0	0	1	0	0	0	0	1	0	0	0	1	0	0	0	0	1	0	0	1	0	1	0	0	0	0	1	0	1	1	0	0	0	0	0	0	1	1	0	0	1	0	0	1	1
33591242	TGCAGTGTTACCAGTAGTATTGCGATGAACAAAATATGGTTTTATTGACATTAC	0	0	1	1	0	0	0	1	0	0	0	0	1	0	0	0	0	0	0	1	1	0	1	0	1	0	1	1	0	-	0	0	0	1	0	0	0	0	1	0	0	0	1	0	1	0	0	1
33591245	TGCAGTTATTGCTAAACAGAGCAGAGGTGTAGGTGCTATGTATAGTTAGGCAACATTAC	0	0	0	0	0	0	0	0	0	0	1	0	0	0	0	1	0	0	0	0	0	0	0	0	0	0	0	-	0	0	0	0	0	0	0	0	0	0	0	0	0	0	0	0	0	0	0	0
33591248	TGCAGTTCGTCCTCCCGGGGTCCTCCTTGAGGTTCCTATGATTAC	1	1	1	1	1	1	1	1	1	1	1	1	1	1	1	1	1	1	1	1	1	1	0	1	1	1	1	1	1	1	1	1	1	1	1	1	1	1	1	1	1	1	1	1	1	1	1	1
33591257	TGCAGTAGCTATTACTAACAATAAGGCCCACCTAGCTACAGACCTTAC	0	0	0	0	0	0	0	0	-	0	-	-	0	1	0	0	0	0	0	0	0	0	0	-	0	0	0	1	0	0	0	-	-	0	-	0	0	0	0	0	0	0	0	0	0	1	1	0
33591377	TGCAGCAGCCCTGCCTACTATAAGCTGCACTCTTCTAGCGCCTATGAATTTAC	1	1	1	1	1	1	0	1	0	1	1	-	1	1	1	1	1	1	0	1	1	1	1	-	-	1	1	1	1	1	1	1	1	1	1	0	1	1	1	1	1	1	1	1	1	1	1	1
33591378	TGCAGCAGTCTTGCCTACTACAAGCTGCACCCCTCTAGCGCCTACAAATTTAC	1	1	1	0	1	1	1	1	1	1	1	1	0	1	1	1	1	0	1	1	1	0	1	1	1	1	0	1	1	0	1	1	1	1	1	1	1	1	0	1	1	1	1	1	1	0	1	1
33591398	TGCAGCGTCTATTAGTATATATGCCTTGCTAGCTACCTAGGGCACTCTTAGTTTAATTAC	1	0	0	0	-	-	0	-	0	-	0	0	0	0	0	0	0	0	0	0	0	-	0	0	-	-	0	0	0	0	0	0	0	0	0	1	0	0	0	0	0	0	0	-	0	0	0	0
33591401	TGCAGTAGCGTTCTGCACCCTAGGGAGAGAGTTGTCCTCCCTATTAGTTTTAC	1	-	0	0	0	0	0	-	0	0	1	-	0	0	-	0	0	1	0	1	1	0	0	-	1	1	0	0	0	-	0	0	-	0	1	1	0	0	0	-	1	1	0	0	-	0	0	0
33591446	TGCAGACAAGTTAGCTCATCCTTGAAACTACTCCTATTTTCAGAAGAAAAGGGAGCTTGGCTTCTTACA	0	1	1	0	0	0	1	1	1	1	0	0	0	1	0	1	0	1	1	0	0	1	0	0	0	1	0	0	1	0	0	0	0	1	0	0	1	1	0	0	0	0	0	0	0	0	0	0
33591452	TGCAGACTCCCGACTGTGGTAACATCACAGCAGCTGCACCTCCGGAAGCGAAGAGGAAGAGGAGCGCTG	1	1	0	1	1	1	1	1	0	1	1	1	1	1	1	1	1	1	1	1	1	1	1	1	1	1	1	1	1	1	1	1	1	1	1	1	1	1	1	1	1	1	1	1	1	1	1	1
33591480	TGCAGATGTTAGGATGTAGGGAAGAGAGAGAGTAGGAGAAGAGAGAGAGAGTAAGGGAAGGTCTTAGAG	1	1	1	1	1	1	1	1	0	1	1	1	0	1	1	1	1	1	1	1	1	1	1	1	1	1	1	1	1	1	1	1	1	1	1	1	0	1	1	1	1	1	1	1	1	1	1	1
33591500	TGCAGCAGCAGCGCTGGCGGAGAAGAGGACAGAGGACAAGAAGACGGAAGAGCCAGCTACGCGGCCGAG	1	1	1	1	0	1	1	1	1	1	1	1	1	1	1	1	1	1	1	1	1	1	1	1	1	1	1	1	1	1	1	1	1	-	-	0	-	1	1	1	1	1	1	1	1	1	1	1
33591505	TGCAGCCGCAGTTGGGTAATAGAACCTCTTCTTTACTACCAGCTTTCGTCGCAACTCTCAGTTTGACGA	0	0	0	1	0	0	0	0	0	0	0	0	0	0	0	0	0	0	0	1	0	0	0	0	0	0	0	0	0	0	0	0	0	0	0	0	0	1	0	0	0	-	0	0	0	0	0	0
33591542	TGCAGCTGGCTTCTGTTGGAATAAGAGTAGAGTCACGAAGAGAGGCTGGATGAAGTCAAAGCATCATAG	0	1	0	1	0	0	0	1	1	0	1	1	0	1	1	0	1	1	0	1	1	0	0	1	1	0	1	0	0	1	0	1	1	0	0	1	0	0	1	0	0	0	0	0	1	0	1	0
33591547	TGCAGCTTATTTACAGCCCTACTACGCTACAATTGCTAACCTCTATAGAGATCTAATAAACTATAACAG	1	0	1	1	1	1	1	1	0	-	1	1	0	1	1	1	0	1	1	0	1	1	1	1	1	1	0	0	0	1	1	1	0	1	0	1	1	0	1	1	0	1	1	1	0	1	1	1
33591550	TGCAGGAAAATCCCTAAACAGGAAAAAGAAAAACACGCAAGAATACATAAAGGGTATAGAGGAAGGCGT	-	1	1	1	1	1	1	1	1	1	1	1	1	1	1	1	1	1	1	1	1	1	1	1	1	1	1	1	1	1	-	1	1	1	1	1	1	1	1	1	1	1	1	1	1	1	1	1
33591563	TGCAGGCACAAACTATAGAAGCTGTTAGTCCTACTCCTAGTACCTAATACACCTTAGCAGTATTACTCC	1	0	1	0	0	-	1	-	1	-	0	0	1	0	1	0	0	0	1	0	1	1	0	0	1	0	0	1	0	0	0	1	1	0	-	0	-	0	0	0	1	-	0	1	0	1	0	1
33591566	TGCAGGCCTAAGCAAAGTAAAAGAGTTAGTAAGTAAGCAGACTAGAAGGAGAGGGGCAACTTATCTACT	0	0	-	0	1	0	1	0	-	0	1	0	1	0	0	0	0	0	1	0	0	0	-	0	1	-	1	0	0	0	1	0	0	1	1	0	0	0	0	-	0	1	0	0	0	0	0	0
33591576	TGCAGGTAATAAGGACAATAGTAGGAGTAGAGGTTCTGCTAAGAGTAGTGCTTAGAGCTTTTTCCTGTC	1	1	1	1	1	1	1	1	1	1	1	1	1	1	1	1	1	1	1	1	1	1	1	1	1	1	1	1	1	1	1	1	1	1	1	1	1	1	1	0	0	1	1	1	1	1	1	1
33591586	TGCAGTAAGAATAGGGTAATAATACTAGACTTTTATAGCAAAGGGAACAGGATTTAGTCTATTCTTATT	-	1	0	0	0	1	0	0	0	0	0	0	0	0	0	0	0	0	0	0	0	1	0	0	0	0	0	0	-	0	0	0	0	-	0	0	0	0	0	0	0	0	0	0	1	0	0	0
33591588	TGCAGTAAGGCGCTAGCTTGTCTACTTCTTGTTTATAAATATTCTAAACTTATTCTTTAGAAACTCTAA	1	0	1	1	1	1	1	1	-	-	1	1	0	1	1	1	0	1	1	0	1	1	1	1	1	1	0	0	0	1	1	1	0	1	0	1	1	0	1	1	0	1	1	1	0	1	1	1
33591601	TGCAGTCCACAGCCGATTCCACATGCAGAACCAGTCTACGCATCTAATATCACATCCTTGACGACTGAG	1	1	1	1	1	1	1	0	1	0	1	0	1	0	1	1	1	1	1	1	0	1	1	0	1	1	0	1	0	1	1	1	1	1	1	1	1	1	1	1	1	1	1	1	1	0	1	1
33591603	TGCAGTCCGTCTACTGCACCACCAAGTTCGGACTCATCGGCATGTCCAAGTCGCTTGCGCTGGAGCTGG	0	0	0	0	0	0	0	0	0	0	0	0	0	0	0	0	1	0	0	0	0	1	1	0	0	0	0	1	0	0	0	0	0	0	0	0	0	0	1	0	0	0	0	1	0	1	0	0
33591615	TGCAGTGCAGCAACAGGTATTCTATAGAGGGAACCTACCATATTTACTATATAGTTTATTCTGTATCTT	0	0	-	1	1	1	-	0	0	1	1	0	1	1	1	0	1	-	-	1	1	1	1	0	1	1	0	0	0	1	1	0	1	1	-	1	-	1	1	1	1	1	1	-	0	-	1	1
33591625	TGCAGTTTCGATGCATACACTGCTACCGTACTCCCAGAAGGTTGAGGCAGTGTGTTCTTCAGGCTTACA	1	1	1	1	1	1	1	1	1	1	1	1	1	1	1	1	1	1	1	1	1	1	1	1	1	1	1	1	1	1	1	1	1	1	1	1	1	1	1	1	1	1	1	1	1	0	1	1
33591857	TGCAGTAACAGCTATCGCCTGCTAGAAATACATGAACACAGAGTCACTTAC	1	1	0	1	1	0	-	1	1	1	0	1	1	1	0	0	1	1	1	1	0	1	0	1	1	1	0	0	1	-	0	-	0	0	1	0	1	0	0	0	1	1	1	0	0	1	1	0
33591862	TGCAGTATACTATAGGTGGTAAAAGTATAGCTATATATACTATAGCAGCTAGCCTTTAC	0	0	0	0	0	0	0	0	0	0	1	0	0	0	0	1	0	0	0	0	0	0	1	0	0	0	0	0	0	0	0	0	0	0	0	0	0	0	0	0	0	0	0	0	0	1	0	1
33591870	TGCAGTGGACGCAGCAGGCTGTCTAAGTACATTAC	0	1	1	1	1	1	0	1	1	1	1	1	1	1	1	1	0	1	0	-	1	1	1	1	1	1	1	1	1	1	-	1	1	0	-	1	1	1	0	1	1	1	0	1	1	1	1	1
33591965	TGCAGCGCGTTGCTTAGAGAGATTTAGGTCTTATTTAC	1	0	0	1	0	0	1	0	0	1	1	0	0	0	0	0	0	1	1	0	1	0	0	0	0	1	0	0	0	1	0	0	0	0	1	0	0	1	1	0	0	0	0	0	0	0	0	1
33592012	TGCAGCACTACTCTCTGATAGTGTAATAACTATAACTTAGATTATAGTTCTATAAGTTATAATTACAGA	0	0	1	1	0	0	0	1	0	0	0	1	1	-	1	1	1	-	0	1	1	0	1	1	1	-	1	1	0	-	0	1	0	1	1	0	-	0	1	0	0	0	1	1	1	1	-	1
33592039	TGCAGGCCTAGGCAAAGTAAAAAAGTTAGTAAGTAAGCAGACTAGAAGAAGAGAGCAACTTACCTACTT	1	1	1	1	1	1	1	1	1	1	1	1	1	1	0	1	1	1	1	1	1	1	1	1	1	1	1	1	0	1	0	1	1	1	1	1	1	1	0	1	1	1	1	1	1	1	1	0
33592046	TGCAGGGTTGGAAGCTTATCACCAATAACGTGACACAGATTGGTGGAATGCCTAGCCTTAGTTACATGC	0	0	0	1	0	0	0	0	0	0	0	0	0	0	-	0	0	0	0	0	0	0	0	0	0	0	0	0	0	0	0	0	0	0	0	0	0	0	0	0	0	0	0	0	0	0	0	0
33592049	TGCAGGTAGTCATAACTGCTAACCAGTTCCGCCCATCTTGCAGTCACTAGGCAGTTTCCATGTATTTGA	1	1	1	1	1	1	1	1	1	1	1	1	1	1	1	-	1	1	1	1	1	-	1	1	0	1	1	1	1	1	1	1	1	1	1	1	1	1	1	1	1	1	1	1	1	-	1	1
33592057	TGCAGTAACTATTACTAATAACAAAACGCACTCTACTACAGACTCTAACTAGGACCTACAAGAGAAAGA	1	1	0	0	0	0	0	0	0	0	0	0	0	0	0	0	0	0	0	0	0	0	0	0	0	0	0	0	0	0	0	0	0	0	0	0	0	0	0	0	0	0	0	0	0	-	0	0
33592058	TGCAGTAACTATTACTAATAACAAGACGCACTCTACTACAGACTCTAACTAGAACCTATAAGAAGAAGA	1	-	1	1	1	1	1	1	1	1	1	1	-	1	1	1	1	-	1	1	1	1	1	1	1	1	1	1	1	1	0	1	-	1	1	1	-	1	1	1	1	1	1	-	1	1	1	1
33592066	TGCAGTACTTTATAACTACAAAAGAGCTCTCACCTAAGTAAGCGCACTAGGCAAAGGAGCTAGCTAGGT	1	1	0	0	1	1	0	1	1	1	1	0	1	0	1	1	1	1	0	1	1	1	1	0	1	1	1	0	1	1	1	1	0	1	1	1	-	1	1	0	0	1	1	1	1	1	1	1
33592070	TGCAGTATCCATAAGTAAATTCAACACTATACTTAGGCTATATTATAGTAGTACTTACTTATAATTTAC	1	1	1	1	1	1	-	-	1	1	1	1	1	1	1	1	1	1	-	1	1	1	1	1	1	0	1	-	-	1	1	1	1	1	1	1	1	1	1	1	1	1	1	1	1	1	-	1
33592071	TGCAGTATCTATAAGTAAATTCAACACTATACTTAGGCTATATTATAGCAGTACTTACTTATAATTTAC	1	1	1	1	1	1	0	0	1	1	1	1	1	1	1	1	1	1	0	1	1	1	1	1	1	-	1	0	0	1	1	1	1	1	1	1	1	1	1	1	1	1	1	1	1	1	0	1
33592076	TGCAGTCTACCCTATACATCTAGCTATATAGCTCCCTACACTATCTAAGCAGGTAGACAACTAGTAGAG	1	1	-	0	1	1	1	1	0	0	1	0	1	0	1	0	1	1	1	1	0	0	0	0	0	-	1	0	1	1	0	1	1	0	0	1	0	1	0	0	1	-	1	1	-	1	-	1
33592078	TGCAGTCTACTCTGTGCATCTAGCTATATAGCTCCCTACACTATCTAAGCAGGTAGACAACTAGTAGAG	0	0	0	0	0	0	1	1	1	1	1	1	0	0	1	0	1	0	1	0	0	1	1	1	1	0	0	0	0	0	0	0	0	0	1	0	0	1	1	1	1	1	1	1	0	0	0	1
33592086	TGCAGTGTAGGACATATAACTATATTAGCACTAATAAGGATATATTCTGCTAGCACTGCAAAAAAGATT	0	0	0	0	0	0	0	0	-	0	0	0	0	0	0	0	0	0	0	0	0	0	0	0	0	0	0	0	0	-	0	0	0	0	0	1	0	0	1	0	0	0	-	0	0	0	-	0
33592093	TGCAGTTAGCAATATATTAGGATATAAAGAGGATAGTTTAGAAACTTATAATAACTCTAGAAATAATAT	-	0	0	0	0	1	1	0	0	0	-	0	0	0	-	1	-	0	1	-	1	1	0	0	0	0	0	1	0	0	1	1	0	-	1	0	1	0	1	0	0	0	-	0	0	-	0	0
33592109	TGCAGCAAAAAATTAGAGTTAGGAGTAAAAAGGAAAAGAGAAATTGCGTAGATAAGTAATTATTTACAG	1	0	1	0	1	1	0	1	0	1	1	1	-	1	1	1	0	0	0	1	-	0	1	1	0	1	1	1	0	0	1	1	1	0	0	1	0	1	1	1	0	1	1	0	0	1	0	1
33592227	TGCAGTATAACTTAGGCAAGGTTGTCTTAC	0	0	0	0	0	0	0	0	0	0	0	0	0	0	0	0	0	0	0	1	0	0	1	0	-	0	1	0	0	0	0	0	0	0	1	0	0	0	0	0	0	0	0	0	0	0	0	1
33592243	TGCAGCCACACTTTAGGCTAGTTAGAGCATTAGATCTAGCACTTTAC	0	0	0	0	0	1	0	0	0	0	0	1	0	1	0	0	0	0	0	0	0	0	0	1	0	0	0	0	1	0	0	0	0	0	0	0	0	0	1	0	0	0	-	0	0	0	0	0
33592250	TGCAGTGTGTGTTGCGTAGGTATTAGTGCAGCTATGCAGTGCTTGCATCTGTTAC	0	1	1	0	1	1	1	0	0	1	0	0	0	1	0	1	0	0	1	0	0	0	0	0	0	1	0	0	1	-	1	1	1	0	1	0	0	0	1	0	1	1	0	0	0	0	0	0
33592263	TGCAGGGCCATGTTGTTAGGCAGCGCGTAGACGAAGTCTAGCAGCTTAGAGTTGTTAC	0	1	0	0	0	0	0	0	0	0	0	0	1	0	0	0	0	1	0	0	0	0	0	0	0	0	0	0	0	0	1	0	1	0	0	0	1	0	0	0	0	0	0	1	0	0	0	0
33592265	TGCAGGTATGGGAAGATCTGCTAAACACATATAATATAATCCTTAC	0	0	1	1	-	0	1	1	1	-	1	0	0	-	0	0	0	1	1	1	0	0	1	0	0	-	1	1	0	1	1	1	1	0	0	1	1	0	1	1	1	1	1	1	1	1	1	-
33592369	TGCAGTAATGCGGGGAATTCAGAAGGCACTCACATGGTGGAATGGCGTTTTCAAGAAGCTTTAC	0	0	0	0	0	0	0	0	0	0	1	0	0	0	0	1	-	1	0	1	0	0	1	0	1	0	0	0	0	0	0	0	0	0	0	0	0	1	1	0	0	1	0	1	0	1	0	0
33592382	TGCAGAATCCTCTAGATTTCACTTATAAGGATTCACAGGATTGTACACTAATAGGTTGATAGGCGTAAA	0	0	0	0	0	0	0	0	0	0	0	0	0	1	1	0	0	0	0	0	0	0	0	0	0	0	0	0	1	0	0	0	0	0	0	0	0	0	0	0	0	0	0	0	0	0	0	0
33592395	TGCAGAGGTAACCGATTTCAATGCTCAAACAACTTTGTGATTCCTTCGTTTATTCTACATGTCCATTTT	0	0	0	0	0	0	1	0	0	0	0	0	0	0	0	0	0	0	1	0	0	0	0	0	0	0	0	0	0	0	0	0	0	0	0	0	0	0	0	0	0	0	0	0	0	0	0	0
33592404	TGCAGATAGCTGTAAGATGCTTATAATGCTCCTTAGAAAGCTATAAGGTGTTAGTATACGCTAAACTAG	-	0	0	0	0	0	0	0	0	1	0	0	0	0	0	0	0	0	0	0	0	1	-	0	0	0	0	0	0	1	0	0	0	0	0	0	1	1	0	0	0	0	1	1	0	0	0	0
33592413	TGCAGATGCCTTCCTACCTGGCTTCAGGCCTGTCTCGACACCATCCAGATCAGTGAGATTATGACCTGC	0	0	0	0	0	0	0	0	0	1	0	0	0	0	0	0	1	0	0	1	1	0	0	0	1	0	1	0	1	1	1	1	1	1	0	0	1	0	0	0	1	1	0	0	1	0	1	1
33592417	TGCAGCAAATTCTGCCTATTACATAATAAGGTACTGTTAGAGTTAGATACAACTATAAGTAATAGAAGA	1	0	0	0	0	0	1	0	1	0	0	0	0	0	1	0	0	1	1	0	1	0	1	0	0	1	0	0	0	1	0	1	-	0	1	1	1	0	1	0	0	1	0	0	0	0	0	1
33592420	TGCAGCAATTGTAGCTGCTACACCTAATCCTAATTGCAATGCAGTTCTAGTGTCTAAGAATAGTGCATA	1	1	0	1	0	0	0	-	0	1	0	1	0	1	1	0	1	0	0	1	0	1	0	1	0	0	1	1	1	1	1	1	1	1	1	1	0	0	1	1	1	1	1	0	1	0	1	1
33592431	TGCAGCCTATTTGTCTAATCTTACAGTTGCAACGCCTGATTTTGAACGGCTCCCTGCAAGTATTACACG	0	0	1	0	0	0	0	0	0	0	0	0	0	0	0	0	0	0	0	0	1	0	0	0	0	0	0	0	0	0	0	0	0	0	0	0	0	0	0	0	0	0	0	0	0	0	0	0
33592434	TGCAGCTAACTATGCTGCCAAGTTCTAGCAACTCGCTGCTAATATAGAATAGGATAATACTGCGTTACA	0	0	0	0	1	0	0	0	0	1	0	0	0	0	0	0	0	0	0	0	0	1	1	0	0	0	0	0	0	0	0	1	0	0	1	0	0	0	0	0	0	1	0	0	0	0	0	0
33592560	TGCAGATAACCTACAATCAACTTACTATAGGAGATGTTAC	0	1	1	1	1	0	0	0	1	0	0	1	0	0	0	-	1	0	0	0	0	0	0	1	0	0	1	1	0	0	0	0	0	0	0	1	1	0	1	1	0	0	0	0	1	0	0	0
33592579	TGCAGCTCCTAATTTCTAGATAAATTTTCTTAC	1	0	0	0	0	0	0	0	0	1	0	0	0	0	0	0	1	0	0	0	0	0	0	0	0	0	0	0	0	1	0	0	0	0	0	0	0	1	0	1	0	1	0	0	0	1	0	0
33592592	TGCAGGCACAAGCTGTAAAGGCTACTAGTTCTACTCCTAGTACTTAC	1	1	-	1	1	1	1	1	1	1	1	1	1	1	1	1	1	1	1	1	1	1	1	1	1	1	1	1	1	1	1	0	1	0	1	1	1	1	1	-	1	1	1	-	1	1	1	1
33592609	TGCAGTATCATCATCTCCATCGCTCTCCAAGCTTCACTGTGAGCTTTAC	0	0	1	1	0	1	0	0	0	0	1	-	0	0	1	1	0	0	0	1	0	0	0	1	0	0	0	0	0	0	1	0	0	0	0	0	0	0	0	1	0	0	1	0	1	0	0	0
33592612	TGCAGTCATACTTTAGTTATGCAGGATCTTTCAGGCCCTATGACTTGTACTCACCGATTAC	1	1	1	1	1	1	1	1	1	1	1	1	1	1	1	1	1	1	1	1	1	1	1	1	1	1	1	1	1	1	1	0	1	1	1	1	1	1	0	1	1	1	1	1	1	1	1	1
33592662	TGCAGCGCGTTGCTTAGAGAGATTTGCGTCTTGTTTAC	1	1	0	0	0	0	0	0	0	1	0	0	0	0	0	0	0	0	0	0	1	0	0	0	0	1	0	1	0	0	0	0	0	0	0	0	0	0	0	0	0	0	0	1	0	0	0	0
33592686	TGCAGATACTGCGTGTACTTATAATTATTATAGAGCCTACTATAGTTATAAACTTCTAGGTTGTTAGTT	0	0	0	0	0	0	0	0	0	0	0	0	0	-	0	-	1	0	0	0	0	0	0	0	0	0	0	0	0	-	0	0	0	0	0	0	-	0	0	0	0	0	0	0	0	0	0	0
33592832	TGCAGACAGATAAACAGACTAAAAGAATAAATTAC	0	0	0	0	0	0	0	0	0	1	0	0	0	0	0	0	0	0	0	0	0	0	0	0	0	0	0	0	0	0	0	0	0	0	1	0	0	0	0	0	0	1	0	0	0	0	1	0
33592846	TGCAGTAACTATTACTAATAATGAGGCCTACTCTACTACAGACTCTAACTAGAACCTATAAAGAGAAGA	1	1	1	1	0	0	1	1	1	1	1	1	1	1	0	0	1	1	1	1	1	1	1	1	1	1	1	1	1	1	1	1	1	1	1	1	1	1	1	1	1	1	1	1	1	0	1	1
33592980	TGCAGCAACCTAAGCCTCTAACTTGCGCTTCTAACCCTTAC	0	0	0	0	0	0	0	0	0	0	0	0	1	0	0	0	0	0	0	0	1	0	0	0	1	0	0	0	0	0	0	0	1	0	0	0	1	0	-	0	0	0	0	0	0	-	0	0
33593077	TGCAGGAATATTACAAACAGCTTAGCACCTTCTTTTCTAACTATGCTCTTATCTCTAAAAAGCTAATAA	0	0	0	0	0	0	0	0	0	0	0	0	-	0	-	0	1	0	0	-	0	0	0	0	0	1	0	-	1	0	0	0	0	0	0	0	0	0	0	-	0	1	0	0	0	0	-	0
33593125	TGCAGGGTTAGAAGGTTATCACTAATAATGCAATATAGATTAGTAGAACGCCTAAGCCTTAGTTATATA	1	1	1	1	0	0	0	1	0	0	1	0	1	1	-	0	1	0	0	0	0	0	0	0	0	1	0	1	1	0	0	1	0	1	1	0	1	0	0	0	0	0	0	0	1	0	0	0
33593126	TGCAGAGTTAGAAGGTTATCACTAATAACGTAATATAGATTAGTGGAACGCCTAAGCCTTAGTTATATG	0	0	0	0	0	0	0	0	0	1	0	0	0	0	0	1	0	0	0	0	0	1	-	0	0	0	1	0	0	0	1	0	0	-	0	1	0	0	0	0	0	0	0	0	0	1	0	1
33593144	TGCAGGTAGGCTAAGGGGAGTAGGATATTAC	0	0	0	0	0	0	1	0	0	0	0	0	0	0	0	0	0	0	1	0	0	1	0	0	1	0	-	0	0	0	0	0	1	0	1	0	0	1	0	0	0	0	0	0	0	0	1	0
33593198	TGCAGATGCACAACAACCCTAGTTTACCTAAGCTAGGCACTAGCACCCCTAGGCTTATTAC	0	0	0	0	0	1	0	0	0	0	0	0	0	0	0	0	0	0	0	0	0	0	0	0	0	0	0	0	1	0	0	0	0	0	0	0	0	0	1	0	0	0	0	0	0	0	0	0
33593199	TGCAGATGCACAACAACCCTAGTTTACCTAAGCTAGGTACTAGAACCCCTAGGCTTATTAC	1	0	1	1	1	1	1	1	0	1	1	1	1	1	1	1	0	1	1	1	0	1	1	1	1	1	1	1	1	0	1	1	1	0	1	1	1	1	1	1	-	1	1	1	0	1	1	0
33593201	TGCAGTAAGTAGGTTGGAGAGAGGAGAGTCGTTAGGAAGCTAGAAAAATTTGTTAC	1	1	1	1	-	1	-	-	-	1	1	1	1	1	1	1	1	1	-	1	1	1	1	1	-	1	1	1	1	1	1	-	1	1	1	1	1	1	1	1	-	1	1	1	1	1	1	1
33593207	TGCAGAGGTTAGTAATTACAGCATAGTAGGGCTGTAAATAAGCTATAGCTTCTGCTTAC	0	1	0	-	0	-	0	0	1	-	0	0	0	0	0	0	1	0	0	0	1	0	0	0	0	0	0	-	0	1	0	0	-	1	0	0	0	-	-	0	0	0	0	0	1	0	-	1
33593217	TGCAGAGTCTATAATCTCTAGCTAGAGCTTTGCTAGGAGATTTGCTCTAGTCCTTATCTTTATAAACTT	0	0	0	0	0	-	0	0	0	0	0	0	0	0	0	1	0	1	0	0	0	1	0	0	0	0	0	0	0	1	0	0	1	0	0	0	1	0	0	0	0	0	1	0	0	0	0	0
33593234	TGCAGCCGCTTGACCCTGGACTACACCGCTACTAGCGCCAGACAACCAGACGAGTAACAGCCTCATTTG	1	1	1	1	1	1	1	1	1	1	1	0	1	1	1	1	1	1	1	1	1	1	1	0	1	1	1	1	0	1	1	1	1	1	1	1	1	1	1	1	1	1	1	1	1	1	0	1
33593242	TGCAGGGTGTAGCCCCTCGGTGTGACTTGGATTCTCTCTCCACAGGTTATACTTTCTTTCTCTTACAGA	0	0	0	0	0	0	0	0	0	0	0	0	0	0	0	0	0	0	0	0	0	0	0	0	0	0	0	0	0	0	0	0	0	0	1	0	-	0	0	0	0	0	0	0	0	0	0	0
33593245	TGCAGTAAGCACTAAGACGTTTTATAGGAACACGTAGCATCTTGTAGCGTTTACTAATGTAAAATTACA	0	-	0	0	0	0	0	0	0	0	1	0	1	0	0	0	0	0	0	0	0	0	0	0	0	0	0	0	0	0	0	0	0	0	0	0	0	0	1	0	0	0	0	0	0	0	0	0
33593249	TGCAGTCATCACAGACGTAACGTTTCAATGCGTGAGTACATGTTGAGTGACTTCCCTCCATCGGTGTAT	1	1	0	1	1	1	1	1	1	1	1	1	1	1	1	1	1	1	1	1	1	1	1	1	1	1	1	1	1	1	1	1	0	1	1	1	1	1	1	1	1	1	1	1	1	1	1	1
33593278	TGCAGAAGAGCTTACTAGTGTAGATAATATAGTGACTATTATTATCCTTAC	1	1	0	1	1	1	1	1	0	1	1	-	0	1	1	0	1	0	1	1	1	1	1	-	1	0	-	0	-	0	0	1	1	0	1	1	1	1	1	1	-	1	1	1	1	0	0	1
33593283	TGCAGACATCACGACGACAGCTGACATGCAGTTACCTATTACTTAC	0	0	0	0	0	0	0	0	0	0	1	0	0	0	0	0	0	1	0	0	0	0	1	0	0	0	0	0	0	0	0	1	0	-	0	0	0	0	0	0	0	0	0	0	0	0	0	0
33593302	TGCAGTCTTTATAGTAAAGGTTAGGTTTGTTAC	0	1	0	0	1	0	0	0	1	0	0	0	1	0	0	0	0	0	0	0	0	1	0	0	0	0	0	0	0	0	0	0	0	0	0	0	0	0	0	0	0	0	0	0	1	0	0	0
33593357	TGCAGTCAGTTTCCTCGGTTGGGGTCGACATTGGGCCAACTGGTGTGATGAGGCCTGAGAGCGCGCAAA	1	1	1	1	1	1	1	1	1	1	1	1	1	1	1	1	1	1	1	1	1	1	1	1	0	1	1	1	1	1	1	1	1	1	1	1	1	1	1	1	1	1	1	1	1	1	1	1
33593395	TGCAGAAACCCTACAAGGCAGTACTAGCTAAACACTTGTTTAGTAATCTATTAC	0	1	1	1	-	1	1	1	1	0	1	1	1	1	1	0	1	1	1	1	1	0	1	1	-	1	1	0	1	0	0	1	1	1	1	1	1	1	1	1	1	1	1	1	1	1	0	0
33593418	TGCAGCTATCTTAGGAACTACACTCTTAC	0	1	0	1	0	0	0	0	0	0	0	0	0	1	0	1	0	0	0	0	0	0	0	0	0	0	0	0	0	0	0	0	1	0	1	0	0	0	1	0	0	1	0	0	0	0	0	0
33593419	TGCAGTTATCTTAGAGACTACACTCTTAC	0	1	1	1	1	1	1	1	1	1	1	1	1	1	1	1	0	1	1	1	1	1	1	1	1	1	1	1	1	1	1	1	1	1	1	1	1	1	1	1	1	1	1	1	1	1	1	1
33593511	TGCAGCTAATCTAATACCTTTTACACCTTCTTAC	0	0	0	0	0	0	0	0	0	0	0	0	0	0	0	0	0	0	0	0	0	1	0	0	0	0	0	0	0	1	0	0	1	0	0	0	1	0	0	0	0	0	1	0	0	0	0	0
33593548	TGCAGTTACCTGGAGAGAAGAGGAACACAGCGCTCCTAGTACGCGTTTTGAGGTTCCAAGTCTATTACA	1	0	0	0	0	0	0	0	0	0	0	0	1	0	0	0	0	0	-	0	0	0	0	0	0	0	0	1	1	0	0	0	1	0	0	0	0	0	0	1	0	0	0	1	0	0	0	1
33593590	TGCAGGTAGGCAGAGAGGATAGGGAGAGTTAGAGAAACTCTAGGTTTAC	0	0	1	1	0	0	0	0	-	0	1	-	0	1	0	-	0	0	0	0	0	1	1	-	1	0	0	0	1	0	1	1	-	0	1	-	0	1	0	0	0	0	0	1	-	0	0	-
33593611	TGCAGGCCTGCTGTGGATAGAACTGTGTTAGGAAATTACGTAATATATTTGTAAAGTATTAC	0	0	1	1	0	0	0	0	-	0	0	-	0	0	0	-	0	0	0	0	0	1	1	-	1	0	0	0	0	0	1	0	-	0	0	-	0	1	0	0	0	0	0	0	-	0	0	-
33593637	TGCAGTAAGAGCAAAAGAACAAGAGTACTTACATTAC	1	1	1	1	1	1	1	1	1	1	1	1	0	1	1	1	1	1	1	-	1	1	1	1	-	1	1	0	1	1	1	1	1	1	1	1	1	1	1	0	1	1	1	1	1	1	1	1
33593646	TGCAGCATGATTTCAAGGGGGAGCAGAAGATGAGAAACATTCATTAC	0	1	1	0	0	0	0	0	0	0	1	0	0	0	0	0	0	0	0	0	0	0	0	0	0	0	0	0	0	0	0	0	0	0	0	0	1	0	0	0	0	0	0	0	0	0	0	0
33593647	TGCAGCTAACTCTGTATAGGCAGCCTTAGGTACTGTTAATTAC	0	0	0	0	0	0	0	0	0	0	0	0	0	0	0	0	0	0	0	0	0	0	0	0	0	0	0	0	0	0	0	0	0	0	1	0	0	0	0	0	0	1	0	-	0	0	1	0
33593664	TGCAGGCAGTTAGCATAGCATAAGTTAC	0	0	-	0	0	0	0	0	0	1	0	0	0	0	0	0	0	0	0	0	0	0	0	0	0	1	-	0	0	0	0	0	0	0	0	0	0	1	1	-	0	0	0	0	0	0	0	0
33593675	TGCAGTTACTTGACTAATACAACAACTAGCTAGACAAGGCTATAAAGAAACCTTAC	1	1	1	1	0	1	0	0	0	1	-	1	1	1	1	1	1	1	0	1	1	1	1	1	0	1	1	1	1	1	1	0	1	1	1	1	1	1	1	1	0	1	1	1	1	0	1	1
33593759	TGCAGATGTTTATCTTAGAGTCCTAAGAGAACTAGGTACAGCTATTACTAACTGCACAATTTGCTTATA	0	0	1	0	0	0	0	0	0	0	0	0	0	0	0	0	0	0	0	0	0	0	0	0	0	0	1	0	0	0	0	0	0	0	0	0	0	0	0	0	0	0	0	0	0	1	0	0
33593761	TGCAGTCTCTTCTTCTAGATTGTAACACTATCCTCCTCCTTCACAATTTATGTCCTTATGAATTACAGA	1	0	0	1	0	0	0	0	0	0	0	1	1	0	1	-	1	1	0	0	0	0	0	1	1	0	1	0	0	1	0	0	0	0	0	1	1	0	0	0	0	0	0	1	0	0	1	0
33593796	TGCAGAAAACCTAGTACTATACAACATGCTAGAAGGATTTTAGAAGACTAGATACTATGTTAGACTTAA	0	0	0	0	0	0	0	0	0	0	0	0	0	0	0	0	0	0	0	0	0	0	0	0	0	0	0	0	0	0	0	0	0	0	0	0	0	0	0	1	1	0	0	0	0	0	0	0
33593817	TGCAGCTCCTCTAGCGTTCTAGATAATAGCAATAATAGATACCTGCTCTTTATTAGTAAGCTCTCTTGT	1	1	1	1	0	1	1	1	1	1	1	1	1	1	1	1	0	1	1	1	1	1	1	1	1	1	1	1	1	1	0	0	1	0	1	1	1	1	1	1	1	0	1	1	1	1	1	1
33593818	TGCAGCTCCTCTAGCGTTCTGGATAATAGCAATAATAGATACCTACTCCTTATCAGTAAGCTCTCTTAT	1	1	-	1	1	1	0	1	1	1	0	1	1	1	1	0	1	1	0	1	1	1	1	1	1	1	0	1	1	1	1	1	1	1	1	-	1	1	1	0	1	1	1	1	1	1	1	1
33593850	TGCAGCCCTAGTAGTTTATCTAGGACTAGGTCTTTAGTAGATAGTGTAGTTAC	0	0	0	0	0	0	0	0	0	0	1	0	0	1	0	0	0	0	0	0	0	0	0	0	0	0	0	0	1	0	0	1	0	0	1	0	0	0	0	0	0	0	0	1	0	0	0	0
33593878	TGCAGGTACTGCTCTAGTGTTTCGTTCTAGTGTTTAGTTTACCTATTAGTTTGTAGATAGAAGGCTGTG	0	1	-	1	1	1	1	1	1	1	1	1	1	1	1	1	0	-	1	1	1	1	1	1	1	1	1	1	1	1	1	1	-	1	1	0	1	1	1	1	1	1	1	1	1	1	0	1
33593880	TGCAGGTACTACTCTAGTGTTTAGTTCTAGTGTTTAGTTTACCTATTAGTTTGTAGATAGAAGGCTGTG	1	1	1	1	1	0	1	1	1	1	1	1	1	1	1	1	1	1	1	1	0	1	1	1	1	0	1	1	0	1	1	1	1	1	1	1	1	1	0	1	1	1	0	1	1	1	1	1
33593948	TGCAGCTCTGCCTTGTAGCCCTGCCTCAGCTTCTTGCTAGCTTAGCTAAACCTAAGATCTGTGTAGATC	0	0	0	0	0	0	-	0	0	0	1	1	-	0	0	0	0	0	1	0	1	0	0	1	0	0	0	0	-	0	0	1	0	0	0	0	0	0	0	0	0	1	0	0	0	1	1	1
33593950	TGCAGCTCTGCCTTGTGGCCCTGCCTTAGCTTCCTGCTAGCTTGGCTAAACCTGAGATCTGTGTAGATC	0	0	0	0	0	0	1	-	0	0	0	0	1	0	0	-	0	0	1	0	0	0	0	0	0	0	0	0	0	0	0	0	1	0	0	0	0	0	0	0	0	0	0	0	0	0	0	0
33593960	TGCAGAATCCTCTAGATTTCGCTTGTAAGGATTCATAGGATTGTACACTAATAGGTTAC	-	0	0	0	0	0	0	0	0	0	0	0	0	0	0	0	0	1	0	0	0	0	0	0	0	0	0	1	0	-	0	0	0	0	1	1	0	1	0	0	0	0	0	-	0	0	0	0
33594009	TGCAGGTTACCTGCTTCTACCCTTTATTATCTTTGCAAGTAGTGTGCTTATTAC	0	-	0	0	-	1	0	1	1	0	0	0	0	0	0	1	0	1	0	0	0	1	0	0	0	0	0	0	0	0	0	0	0	0	1	0	0	0	-	1	1	0	0	0	0	1	0	0
33594024	TGCAGGCTACTGCTAGTAGATCTGCACCTTCTATAGATTAGACACCTAGACCTCCTTAGCTAAACTAGT	1	-	-	1	1	1	-	0	1	1	1	0	1	1	1	-	1	-	-	1	0	1	1	0	1	0	1	1	-	1	1	1	1	0	1	0	1	0	-	1	1	0	0	1	1	1	-	1
33594042	TGCAGGCCTAAGCAAAATAGAAAGTTAGTAAGTAAGCAGACTAGAAGGAGAGGAGGTAACTTACCTACT	0	1	0	1	1	0	0	0	0	1	0	0	0	0	0	0	0	0	0	1	0	0	0	0	0	1	1	1	1	0	1	0	0	0	0	0	0	0	1	1	1	1	1	0	0	0	1	0
33594081	TGCAGGTAACAAGGACAACAGTAGTAGCAGAGGTTCTGCTAAGAGTAGTACTTAC	1	0	1	0	-	1	1	1	1	1	1	0	0	0	1	1	1	1	1	1	1	0	1	0	1	1	1	1	1	1	1	1	1	0	0	1	-	1	1	1	1	0	0	1	0	1	1	0
33594116	TGCAGTAAGACTCTACCTAACATAGCTTTGTCTAACACTAACTTCTTGTACAGACTATAGCACATCATT	0	0	0	0	0	0	0	0	0	-	0	0	0	0	0	0	0	0	0	0	0	0	0	0	0	0	0	0	0	0	0	0	0	0	0	0	0	0	0	0	0	1	0	0	0	0	0	0
33594120	TGCAGTAAGACCCTACCTAACATAGCTTTGTCTAACACTAACTTCTTATACAGACTATAGCACATTATT	0	0	0	0	0	0	0	0	0	0	0	0	-	0	0	0	0	0	0	-	0	0	0	0	-	0	0	-	0	0	0	0	0	0	0	0	1	1	0	-	-	1	0	0	0	0	0	0
33594184	TGCAGATGCAATAGTACTGCTAATTGCAACATTATTACTACTCTTCTACTACTGCTTGTGCCCTATATA	1	1	1	1	1	1	1	1	1	1	1	-	1	1	1	1	1	1	1	0	1	1	1	-	1	1	1	1	1	1	0	1	-	-	1	1	1	1	1	1	0	1	1	-	-	1	-	-
33594309	TGCAGCCTGTCACTTTACAAAATCTACGCTAAGAAGCTTAGATCTACAAGGGTACTATATAAGACCTCC	1	1	0	0	1	1	1	0	1	1	1	0	0	0	0	0	0	0	1	0	0	1	0	0	0	0	0	0	1	-	1	0	1	0	0	1	0	1	0	1	1	1	0	0	0	0	0	0
33594310	TGCAGCCTGTCACTTCACAAAATCTACGCTAAGAAGCTTAGACCTATAAGGGTACTATATAAGACTTCC	-	0	0	0	-	1	0	0	0	-	1	0	-	1	0	1	0	0	0	0	1	0	1	0	1	0	0	0	1	0	1	-	0	0	0	0	0	1	0	0	0	-	1	1	0	0	0	1
33594395	TGCAGGCCTAAGCAAAATAGAAAAGTTAGTAAGTAAGTAGACTAGAAGGAGGAGGGTAACTTACCTACT	1	1	1	-	1	1	1	-	1	1	1	0	1	1	1	1	1	1	1	1	1	1	1	0	1	1	1	0	1	1	-	1	1	1	1	1	1	1	1	-	1	1	1	1	1	-	0	1
33594396	TGCAGGTCTAAGCAAAGTAGAAAAGTTAGTAAGTAAGTAGACTAGAAGGAGGAGGGTAACTTACCTACT	0	0	0	-	0	0	0	-	0	0	0	-	0	0	0	0	0	0	0	0	0	0	0	1	0	0	0	-	0	0	-	0	0	0	0	0	0	0	0	-	0	0	0	0	0	1	-	0
33594563	TGCAGCGCGTTATAATACAAGTGTTATATCTTACTTAC	0	0	1	1	1	1	1	0	1	1	1	1	1	0	1	1	1	1	1	1	1	1	0	1	1	1	0	1	1	0	1	1	1	1	1	1	1	0	1	0	1	1	1	1	1	0	1	1
33594564	TGCAGCGCATTGTAGAATACGTGTTATATCTTATTTAC	1	1	1	1	0	1	0	1	1	1	0	1	0	1	1	1	1	1	0	1	1	1	1	1	0	0	0	1	1	1	0	1	1	0	0	1	1	1	1	1	1	0	1	1	1	1	1	1
[truncated: 259 more columns]

## Sheet: SilicoDArT markers
SilicoDArTCloneID	TrimmedSequence	88/10	F14011	FT14082	FT14101	FT14111	FT15032	FT15044	FT15081	FT15094	207/15	FT16143	FT16300-1	027/12	F14013	FT14083	FT14103	FT14113	FT15033	FT15047	FT15083	FT15097	247/15	FT16180-2	FT16300-2	59/13	F14024	FT14084	F14104	FT15001	FT15034	FT15050	FT15084	FT15100	F16073	FT16183-1	FT16301	012/14	F14025	FT14095	F14105	FT15002	FT15035	FT15053	FT15085	FT15103	F16082	FT16184-1	FT16302-1
33576480	TGCAGACTTCCATCAATCCGATAAAAAGGGTGAGGTGGCCGAGTTGGTTATGGCGCCAGGTTAC	1	1	1	1	1	-	1	1	-	1	1	1	1	1	1	1	1	1	1	1	1	1	1	1	1	1	1	1	1	1	1	1	1	1	1	1	1	1	1	1	1	1	1	1	1	1	-	1
33576491	TGCAGCTACTGTAATTAGGCGAATCCTTCCTGTGTTCTGTAGATTGTAACAATAAGATCTTTAGCTTAG	1	1	0	1	1	1	1	1	1	1	1	1	1	1	1	1	1	1	1	1	-	1	1	-	1	1	1	1	1	0	1	1	1	1	1	-	1	0	1	1	1	-	0	1	-	1	1	1
33576492	TGCAGCTATGTTAGGGTAAGAGTACAACATATGTAAACAAACTGTTAGTATACTATAGTAGAAGTATAG	1	0	0	0	0	0	0	0	0	0	1	1	0	0	1	-	0	0	0	0	0	0	0	1	0	1	0	1	0	0	0	0	1	0	0	0	0	1	0	0	1	0	0	0	0	1	0	0
33576514	TGCAGAAACCCTGCAGAGCAGTACTAGCTAGACACTTATTTAGTGATCTACTAAACTATTAC	1	1	0	1	0	0	1	1	1	1	1	-	1	1	1	1	1	0	1	1	1	-	1	0	1	1	1	1	1	1	1	1	1	1	1	-	1	1	1	1	1	1	1	1	1	1	-	1
33576517	TGCAGAAACTGTAAGGAGCTGACCTCTAAGGGAATTTGCTAGTAAAATACAAGATGGATTTAC	1	0	0	1	1	0	0	1	1	0	0	0	1	1	0	1	0	1	0	1	1	0	1	0	0	1	1	1	1	1	1	0	1	0	0	1	0	0	0	0	0	1	1	1	0	0	1	1
33576522	TGCAGAAATAATACTCTTCTAACATAGTTATACTGTAGAGCAGCTCGCTCGCATATTTCTACACTAAAT	1	0	1	0	0	1	1	1	1	0	1	-	1	1	1	1	1	1	1	0	-	1	1	1	-	0	0	0	0	1	0	1	-	-	1	1	1	1	0	0	0	0	0	1	1	-	1	1
33576532	TGCAGAAATTGCGTTGCTTGTCACGAAGGCTGTTGTTGTTGTCGCACCAGCATGATCCGTACCGGCAGG	1	1	1	1	-	1	1	1	1	1	1	1	1	1	1	-	1	1	1	1	1	1	1	1	0	1	1	-	1	1	1	1	1	1	1	-	1	1	1	1	1	1	1	1	1	1	1	1
33576549	TGCAGAACCTAAAGAGTTAGGCTGTGTATATAAGTTATATAGTAAGGTTTATCTACTTCTATCTACACG	0	1	0	1	0	0	0	0	0	0	-	0	0	0	0	0	0	1	0	0	0	1	1	0	0	0	1	0	0	0	0	0	1	0	0	1	0	1	1	1	0	1	0	0	0	1	0	0
33576573	TGCAGAAGAAAAATATAACTATTACTATAAGTCCTAGTTTTATAAGAAGAGCAAACTTGCTTAC	1	1	0	1	1	0	1	1	1	1	1	1	-	1	1	1	1	1	1	1	-	1	1	1	1	0	1	1	0	1	1	1	1	1	1	1	0	1	1	1	0	-	1	1	1	0	1	1
33576582	TGCAGAAGAGCGTTGTATTAGCTATCTTATTGCGCTATTATAACCTTACTTTTATAGAATACAAGCTAC	0	0	1	1	1	1	-	0	1	1	1	1	0	0	1	1	1	1	-	-	1	1	0	1	1	1	0	1	1	0	1	1	1	-	1	1	-	0	1	0	1	-	1	1	1	0	1	1
33576592	TGCAGAAGCAGATGTATTGATACCCTCACTCACTGTAACGTGAGTGCATAGCGAGTGACGCGGATAAGC	1	0	1	1	1	0	1	-	1	1	1	1	1	1	1	-	1	-	1	1	1	1	1	1	1	1	1	1	1	-	1	1	1	1	1	1	1	1	1	1	1	1	-	1	1	-	1	1
33576632	TGCAGAAGGTGTATAGTGCTCGGAAAGATCCAGCGGAGGTCGTGGAAGATCGTCAAGTTCCTCTTGCTG	0	1	1	1	1	1	1	1	-	1	1	1	1	1	1	1	1	1	1	1	1	1	1	1	-	1	1	1	1	0	1	-	-	1	-	1	1	1	1	-	1	1	1	0	1	1	1	1
33576645	TGCAGAATATACGCTTATATACTAGCTAGAATTAGTAGGTAGAATATAGTTATATTTTGCCTCTATTTT	1	1	1	1	1	0	1	1	1	1	-	1	1	1	1	1	1	1	1	1	1	1	0	1	1	1	1	1	-	1	1	1	1	-	1	1	1	1	0	1	1	0	1	1	1	1	1	0
33576658	TGCAGAATGGCCGATGCGAGTCCAACAGCTGGGATTGGACGGTGGGTCATGCTGGGCTTGTGCCGTGGG	1	1	-	1	-	1	-	0	0	1	1	-	1	1	1	1	1	-	1	1	-	1	1	1	1	1	1	1	1	1	1	-	1	-	1	1	1	1	1	1	1	1	1	1	1	1	1	1
33576668	TGCAGACAAAGTAGCGATAGTTGCTAAGGCTAGCTAGTGCCTACTTAGGTATTCCGTTACGGAATGCCC	1	-	1	1	1	1	0	1	1	1	1	1	1	1	1	1	1	1	0	1	1	1	1	1	1	1	1	1	1	1	-	1	1	-	1	-	1	1	1	1	-	0	-	1	1	1	0	1
33576669	TGCAGACAAAGTCTAGTTATAATGACAGCTTTGCCCAAATCTAAAGCCTTATTGCTATCTGAACTAGTT	-	0	0	0	0	1	0	0	0	0	0	0	0	0	1	1	1	1	0	0	0	0	0	0	0	0	0	0	0	0	1	0	-	0	0	0	1	0	1	0	0	0	1	0	0	0	0	0
33576677	TGCAGACACCCTATAGAGCAGTACTAGCTAGATACTTATTTAGATATCTACTAAACTATTACTTACAGA	1	1	1	1	1	1	1	1	1	1	1	1	1	1	1	1	1	1	1	1	1	1	1	1	1	1	1	1	-	0	0	1	1	1	1	1	1	1	1	1	1	1	1	-	1	1	1	1
33576686	TGCAGACAGATAGACTAAGAGTAGTAAGTTTGAGCATCCATGTAAGCCTAGGCGGGACACTAAGCCCAA	0	1	1	1	1	1	1	1	1	1	0	1	1	1	1	1	0	1	1	1	0	1	1	1	1	1	1	1	1	1	1	0	1	1	0	1	1	1	1	1	-	1	1	1	0	1	1	1
33576692	TGCAGACAGGGCTTCTCACTTCACTTTTGTTGTGTCAAGCTCAAGGATCATCAAAACCTGTCGCGGTAA	0	1	0	1	0	0	0	0	1	0	0	1	1	1	1	0	0	0	0	0	-	0	0	1	0	0	0	0	0	1	0	1	-	0	0	0	0	1	0	-	0	0	0	-	1	0	0	1
33576694	TGCAGACATAGCGCGTCTTGTTAGCTTAGAGGCGTTGCCTACGTAGCTCTCTTCCTACTTAGCTATCTT	1	1	1	1	1	1	1	1	1	1	1	1	1	1	1	1	1	1	1	1	1	1	1	-	1	1	1	1	1	-	1	1	1	1	1	1	-	1	1	1	-	1	1	1	1	1	1	1
33576710	TGCAGACCATCTGCATCTCGTTTGAGTCACCACAAAGTCCGCAAAACCGCAGTTCATCTCCCTAAGTGG	1	1	0	-	1	1	0	1	0	1	0	1	0	1	0	0	1	1	0	0	0	1	1	1	0	1	1	1	1	1	1	0	-	1	1	0	1	1	0	0	0	1	0	1	1	0	-	0
33576716	TGCAGACCCTGTATGAAGTCGGGATCTGAAGTGCCATGATACAGCTGTGTCCCTGCCGGCACGGTTGCT	1	1	1	-	1	1	1	-	0	1	1	-	1	1	1	1	1	0	1	-	-	1	1	1	1	1	1	1	1	-	1	1	1	1	1	1	1	1	1	-	1	-	1	1	1	-	1	1
33576727	TGCAGACCTAAGCAAAGTAGAAAGTTAGTAAGTAGGCAGACTAGAAGGAGAGGGGCAACTTACCTGCTT	1	1	1	1	1	1	1	0	1	1	1	0	0	1	0	-	1	1	1	1	0	0	0	0	1	1	1	1	1	1	0	1	-	1	0	1	0	1	1	0	0	1	1	1	0	0	1	1
33576778	TGCAGACTGGCACTATCTACAAGCTTAGCTAGCTTAGCAAGGTGCCTTATATTATAATTACAGGCGAGG	1	1	1	1	1	1	0	1	1	1	1	1	1	-	1	-	1	-	0	1	1	1	1	1	1	1	1	1	-	-	1	1	1	1	-	1	1	1	1	1	1	0	1	1	-	1	0	1
33576784	TGCAGACTTATGTTATTTTTCTTGAAATTGCTTTTTAGATACAGCTGACGCAAGTGCATAGAGAGTGTC	1	1	1	1	-	1	0	1	1	1	1	1	1	1	1	1	1	1	0	1	-	-	1	1	1	1	1	1	1	1	1	1	1	1	1	1	1	1	1	-	1	0	1	1	1	1	0	1
33576787	TGCAGACTTTCCTAGTTAGATAGCACTATTTAGATACTAGACGCTAGCGTATGTACAAGGTGCATACAG	1	1	1	1	1	1	1	1	-	1	0	1	1	1	1	1	1	1	1	-	-	1	1	1	0	0	1	1	1	1	1	1	1	1	1	1	1	1	1	1	0	1	0	1	1	1	1	1
33576794	TGCAGAGAACTAAAATATTGAAATATCTATTAGGTATTAGTTATAACAACATAAGTAATAACAGCACGT	1	-	1	1	1	1	1	1	1	1	1	1	1	1	1	1	1	1	1	0	1	1	1	1	1	1	1	1	1	1	1	1	1	1	1	1	1	1	1	1	1	1	1	1	1	1	1	1
33576798	TGCAGAGAATAACAATCTAGAAGAAAAGGCAAGAGATAAAAATACCTAGTACAATAAGAAAGCTATGCT	1	1	0	-	1	1	0	-	-	1	1	1	0	1	1	0	0	0	0	1	-	1	1	-	1	-	1	1	0	1	0	-	-	0	0	1	0	1	1	1	1	-	1	1	0	1	1	1
33576799	TGCAGAGAATACACTACTAGAAGTAGCTAGCTCTTTTATAGCTACTAGTATTACTAACTAGTTTAGTTT	1	1	1	1	1	1	1	1	1	1	1	1	0	1	1	1	1	1	1	1	1	1	1	1	1	1	1	1	1	1	1	1	1	1	1	1	1	1	1	1	1	1	1	1	1	1	-	1
33576807	TGCAGAGAGAGAAGGAGACAGATAAGAACTTATAAACAGCCGTACTAGAAAGAAAGAAAGAAAGAGAGA	1	-	1	1	1	1	1	1	1	1	1	1	1	1	1	0	1	1	1	1	1	1	-	1	1	1	1	1	1	1	1	-	1	-	1	0	1	1	1	1	1	1	1	1	1	1	1	0
33576810	TGCAGAGAGTCTTTGTATAATTTTTAGCAGTTAGCACATTGTCTACTAAAAGTTGCTAAGGAACTGTGT	0	1	0	0	1	0	0	0	0	0	0	0	0	0	0	0	0	1	0	0	1	1	1	0	0	1	0	0	0	1	0	0	-	0	1	0	0	0	0	0	0	0	0	1	0	1	0	1
33576812	TGCAGAGATACTACTGCAGGCCTAGACAAGATAAAAGATTTAGTAAATAGGCAGACTATAAGTAGGAAT	1	1	0	1	0	0	0	1	0	-	1	0	1	1	1	1	1	0	0	1	1	1	1	0	0	1	1	1	1	1	1	0	1	1	1	-	1	1	-	1	0	1	1	1	0	0	-	1
33576813	TGCAGAGATAGAGAGTGGCCCAAGTACTTCTCAGACAACAGACAAGGTAGCTGCCGATCCTGCCAGTAC	0	1	1	1	1	1	0	0	1	1	0	0	1	0	0	0	1	0	0	1	0	0	1	0	0	0	0	0	0	0	0	1	1	0	0	0	0	0	0	0	1	1	0	0	0	0	0	0
33576816	TGCAGAGATCGTACGGGAAGGCCGGACGTTGACAAAGGCCGAGATCAAGGCTGAGAAGAAGAAGGAAAA	1	1	1	1	1	1	-	1	1	1	1	1	0	1	1	1	1	0	1	1	1	0	-	1	1	1	1	1	1	1	0	1	1	1	1	1	1	1	1	1	-	0	1	1	0	0	1	1
33576819	TGCAGAGATGCTTTATTTGCTAACAATCCTAAAACTTGAAAATTATCCTATAGATACCTGATTATGCTG	1	1	1	1	1	1	1	1	1	1	0	0	1	0	1	1	1	1	1	1	1	1	1	0	1	1	1	1	-	1	1	1	1	1	-	1	1	1	1	-	-	1	1	1	-	0	1	1
33576838	TGCAGAGCCCTAGCTTCTTAGAAACCTACTGTGCGATGCCCTAGCTCGCTCTATGTAAAGATTTTACAG	1	1	1	1	1	1	1	1	1	1	1	1	0	1	1	1	1	1	1	1	1	1	1	1	1	1	1	1	1	1	1	1	1	1	1	1	1	1	1	1	1	1	1	1	1	1	1	1
33576842	TGCAGAGCCTCTTATAGTAGTGCTGCTAGCTCTATTGTTAGGACTTCTGCTATAGTCAGATAGCACAAC	0	1	0	0	0	0	0	0	0	0	1	0	1	1	0	0	0	0	0	1	1	0	1	0	1	0	1	0	1	0	0	1	1	1	0	0	1	0	0	0	0	0	0	1	0	0	0	0
33576855	TGCAGAGCTATATTTTTAGATAACACCTATATAAAGTCTAGTAGCTTAGTGTTACTAATGTGCAAAGGT	1	1	1	1	0	1	1	1	1	0	0	0	1	1	-	1	0	1	1	0	1	1	1	0	1	0	1	1	1	1	1	-	1	1	1	1	0	1	1	1	-	1	1	1	1	1	1	1
33576876	TGCAGAGGCCTAAGGCTAGCATAGAAGTACAGCCGCTTCTGTAGCTTAGCTAGTAGCTACAGCGCATGC	1	0	0	1	0	0	0	0	0	0	1	1	1	0	0	1	1	-	0	1	0	-	1	1	0	0	1	0	0	0	0	0	1	0	0	0	-	0	0	1	0	1	0	0	0	1	0	0
33576879	TGCAGAGGCGGGGAGGCGAGGCAAGTATAATTAGCAACAGGCTCAACAGTTTTGTACTATAGTAAGTTT	1	0	0	0	0	1	0	0	0	0	0	0	0	0	1	1	1	1	0	0	0	0	0	0	0	0	0	0	0	0	1	0	1	0	0	0	1	0	1	0	0	0	1	0	0	0	0	0
33576886	TGCAGAGGGAGAAGGAGATAGATAGGAACTTGTAAACAGCTATACTAGAAAGAAAGAAAGAAGGAGAGA	1	1	1	1	1	1	1	1	1	1	0	1	1	1	1	1	1	1	1	1	1	1	1	1	1	1	0	1	1	1	0	1	1	1	1	1	0	1	1	1	1	1	1	0	0	1	1	0
33576893	TGCAGAGGGTGGATTCGGAGTAGGTGGGCGGGTGACAGGTGACAGGTGAAGGAGCTGCACGTGGGGCTG	0	0	1	0	-	0	0	0	1	1	1	0	1	1	0	1	0	0	0	0	0	0	-	0	0	0	1	0	0	0	1	0	1	0	1	1	1	0	1	0	0	1	1	1	1	1	1	1
33576913	TGCAGAGTATGTAATTATACTATTGCAGCTTAGGCATATATATATAACTTTTCTTACTATACAGCTAGT	1	1	1	1	1	1	1	1	-	1	1	-	1	1	1	1	1	0	1	1	1	-	1	1	1	0	1	1	0	1	0	0	-	-	1	-	1	1	0	1	1	1	0	0	-	1	1	1
33576917	TGCAGAGTCACTGACTAACTGCACCCGCACCGGGTCACTGCACTGTACCGGGTCACTGACTAACCGCAG	1	-	1	1	0	1	1	1	1	1	1	1	1	1	0	0	0	-	1	-	0	1	1	1	1	1	1	1	1	1	1	1	1	1	1	0	1	1	0	1	1	1	1	1	1	0	1	0
33576929	TGCAGAGTGCAGAGAAGGTAATAAAGGAAGAAAGAAAATTTATAACAACAATAATTTGCATGCAAGGAC	1	1	1	1	1	1	0	1	1	1	1	1	1	1	1	1	1	1	0	-	1	1	1	1	1	1	1	1	1	1	1	1	1	1	1	1	1	1	1	1	1	0	1	1	1	1	0	1
33576940	TGCAGATAAAAGAAGACCTAAGCACTACCCTTAGTAGAACCCTTGCTACTACTATTGTCCTTACTACTT	1	0	0	1	1	0	0	1	1	0	0	0	1	1	0	1	0	1	0	1	1	0	1	0	0	1	1	1	1	1	1	0	-	0	0	1	0	0	0	0	0	1	1	-	0	0	1	1
33576941	TGCAGATAAATTAGTAACTAGCAACATCTCTTTAGGCTAGAGTAAGAAACAGCTCTTTTCTAAAGGCAG	0	1	1	1	1	0	1	1	1	1	1	0	0	1	1	1	0	1	1	1	0	0	1	0	0	1	1	1	1	1	1	0	1	1	1	1	1	0	1	1	1	1	1	1	0	-	1	1
33576942	TGCAGATAACAGCACTAACTTAGAAATGTCAATATAGTAGATTATATGTATAAATAATTACAAATCCTA	1	1	1	1	-	1	1	-	1	-	1	0	0	1	1	1	1	1	1	1	1	1	0	0	1	0	1	1	1	1	1	1	-	0	-	1	0	1	1	1	1	-	0	-	0	1	1	1
33576946	TGCAGATAAGAGAAGACCTAAGCACTACTCTTAGCAAACCCTCTACTACTACTATTGTCCTTATTACTT	0	0	0	0	0	1	0	0	1	0	1	0	0	1	0	1	0	0	0	0	1	0	0	0	0	0	1	0	0	0	0	0	1	0	0	0	0	0	1	0	0	0	0	0	0	0	0	0
33576948	TGCAGATAATTACTAGCGCTTTCTCTAGAGATTACACTTCCTCTTTAGCTCTATAAAGAAGTGATTCAT	1	0	1	0	1	0	1	0	1	0	0	0	0	1	1	1	1	1	1	0	0	1	0	0	0	1	1	0	0	1	1	0	1	1	0	-	1	1	1	0	0	1	1	1	0	0	0	1
33576955	TGCAGATACTATCAGTGACTGTTTGCTGTGAATGCAAAGTCACAAGTCACCGCTCCCTGGTCTACTGCT	0	0	1	1	1	0	1	0	1	-	0	0	1	1	1	0	0	0	1	0	1	1	0	0	1	0	1	0	1	1	1	1	1	1	0	0	0	0	1	0	1	0	-	0	0	1	1	1
33576983	TGCAGATCACGCAGATAGACACTAACACGCGCAAAGGTATTGCAAGACAAGATAAAGAACGCGCGCGAG	-	1	1	1	-	1	0	1	1	-	1	1	1	1	1	1	1	1	0	1	1	1	1	1	-	1	1	-	1	1	1	1	1	1	1	1	1	1	1	1	1	0	1	1	1	1	0	1
33576993	TGCAGATCCTACCCCTCTAAACACCTACTTAGCTAAGAAGGCAAAGCTTACAATAGAAGACGTTGTCCT	0	0	0	0	0	1	0	0	1	0	1	0	0	1	0	1	0	0	0	0	1	0	0	0	0	0	1	0	0	0	0	0	-	0	0	0	0	0	1	0	0	0	0	0	0	0	0	0
33577028	TGCAGATGAGGACGGCATTGTAAGCAGATCAAGCGGCACTCAATTTTACAATGCGCTCGTTACCACACC	1	0	1	-	1	0	1	1	1	1	1	0	-	1	1	0	0	1	1	0	-	1	0	0	1	0	1	0	1	-	1	1	1	1	1	0	0	1	1	0	1	0	1	1	0	1	1	1
33577031	TGCAGATGATCCCGTACGTCCCTAACATTCTTCCACTGTATAACGACGATGTCCGAGTATGATGAAGAG	-	1	1	1	1	1	0	1	1	1	1	1	-	1	1	1	1	1	0	1	1	-	1	1	-	1	0	1	1	1	1	1	1	-	-	1	1	1	1	1	-	1	1	1	1	1	1	0
33577035	TGCAGATGCAAGGCTGGGCAGGCGGAGCCGGGTAGTCGACTGGCCCGCAAGTTCCGCACTCGGTATCGA	0	1	1	0	0	-	1	1	1	1	1	-	-	1	1	0	1	1	1	1	1	1	-	1	1	1	1	0	1	1	1	-	1	0	0	1	1	1	1	-	1	1	1	1	1	1	0	1
33577057	TGCAGATGTTGCAGTTCTCTACGTACTATTATAAGGCAGTAATATCTCTAGCTAGAAGTAGGCTTAGGA	1	1	0	1	0	1	0	0	1	0	1	1	1	1	0	0	0	0	0	1	1	1	0	1	0	1	1	1	1	1	0	-	1	1	0	1	1	0	1	1	1	0	0	0	-	0	1	1
33577064	TGCAGATTCACTTCTAGAGTAGGAGTAGACAAGACCTAAAACTCTAAGTCCTCTGTCTTTAC	1	1	0	1	1	1	1	1	1	1	1	1	1	1	1	1	1	1	1	1	1	1	1	1	1	1	1	1	-	1	0	1	1	1	1	1	0	1	1	1	1	0	1	1	1	1	-	1
33577088	TGCAGATTTTGTTTAGTTAGTATACTGTACAACACTAAATATACTTGTATATATTCTTCTTTAGGTTTA	1	1	0	1	1	1	1	1	1	1	1	1	1	1	1	1	1	1	1	1	1	-	1	1	1	1	1	1	-	1	1	1	1	1	1	1	1	1	1	0	1	1	1	0	1	1	1	1
33577092	TGCAGCAAACACACGGATGCTGCAAATCGCGGCACGAATCGCGCTAGGATAGGCGTAGCGTTAGGGTTT	1	1	0	1	0	1	1	1	1	1	1	1	1	1	1	1	1	1	1	1	1	1	1	1	1	1	1	1	1	0	1	1	1	1	1	0	1	1	1	1	1	1	1	1	1	1	1	1
33577097	TGCAGCAAAGCTAGACATGTGCTAGTAGACTATATAGTAGGCAACTATGCTCTACTGCTTATAAGTAGG	1	1	1	1	1	1	1	0	1	-	0	1	1	1	1	-	1	1	1	1	-	1	0	1	1	1	0	0	-	0	0	0	-	1	1	0	0	1	0	1	1	1	1	0	0	0	0	0
33577100	TGCAGCAAATACACATTCTCTAACTATAGCAGATAATAGGCCTGCCTACAATACACTATCCTTACACAA	0	1	1	1	-	1	0	1	1	1	-	1	-	1	1	0	0	1	0	1	0	1	1	1	1	0	1	1	-	0	0	1	1	0	1	0	0	1	1	1	-	1	1	1	1	0	1	1
33577112	TGCAGCAACGATCTACTACAAGAAAGATGGAGGCGGGGCGATGAAGATCTGATTTTGATGTTGTGATTG	1	1	1	1	1	1	1	1	1	1	1	1	1	1	1	1	1	1	-	-	1	1	1	1	1	1	1	1	1	1	1	1	1	1	1	1	1	1	1	1	1	1	1	1	0	1	1	1
33577113	TGCAGCAACGATCTGTTTCGATACTGCTGAGTTGTCACAAGAAAGTTTTTGCACTATGGTTCGAACACC	1	1	1	1	-	1	0	1	1	1	1	1	1	1	1	1	1	1	0	1	-	1	1	1	-	1	1	1	1	1	1	1	1	1	1	1	1	1	1	1	-	1	1	1	1	1	0	1
33577118	TGCAGCAACTAGCTGCTAAGAATAGAGACTAATGCCTTAGACCTAGTATTAGGAGCCTGTATTACACAA	1	1	1	1	0	0	1	0	0	1	1	1	-	1	1	0	1	0	-	1	-	0	1	1	-	1	1	-	1	1	1	1	1	1	0	1	1	1	0	0	0	1	1	1	-	0	1	1
33577122	TGCAGCAACTTAGAGGAAGCGGCTAGCTGCAACTAGTGCAGAGACGGGGTCTAGCTGTAGCTAGACAAG	1	1	1	-	1	1	1	1	1	1	1	1	1	1	1	1	1	1	1	1	1	1	1	1	1	1	1	1	1	1	1	1	1	1	1	1	1	-	1	1	1	0	1	1	1	1	0	1
33577128	TGCAGCAAGCTGTTACGATCCTGCGCAGAGGGAGCGACACAGCAATAAGTATTGTCTAACTAAACCCCT	0	0	0	1	0	0	1	0	0	1	0	0	1	1	1	1	0	0	1	0	0	0	0	0	1	0	0	0	0	0	0	0	-	1	0	1	0	1	0	1	0	1	0	0	1	0	0	1
33577133	TGCAGCAATAGCGACGCCCGCCAGCACACCAAAAGCCGCATTGGCTGTCTCTCTCGGAGCCAAGGCTGA	0	0	1	1	0	0	1	-	1	1	1	-	1	0	0	0	1	-	1	1	-	1	0	1	0	1	0	1	1	1	0	0	1	0	1	1	1	-	1	1	1	1	1	1	1	0	1	1
33577168	TGCAGCACTAAGGCGTTCAAAGGGTTTAGTAATAAAGGGACTTTTTTAGGCTAGTGCCTACAAGCCCTA	1	1	1	1	-	1	-	1	1	1	1	1	1	0	1	1	1	1	1	1	1	1	1	1	1	-	1	1	1	1	1	1	1	1	1	1	1	1	1	-	1	1	1	1	1	1	1	1
33577172	TGCAGCACTAGAGATAACCATGCTCTGCATATAAATAAAGACAGCTTTTGTTTGCGCTAGAAGAACATT	1	1	1	1	-	1	1	1	1	1	1	1	1	1	1	1	1	1	1	1	1	1	1	1	1	0	1	1	1	1	1	-	1	1	1	1	1	1	1	1	-	1	-	-	1	-	1	1
33577187	TGCAGCAGAATGTTAGCAGGAATATACTACTATATTGCCTAGCAATATAGTTGTATATGCCGCGTACTA	0	0	0	0	-	1	1	1	0	1	1	0	1	0	0	1	1	0	-	0	0	1	0	0	1	0	0	0	1	0	0	0	-	0	0	0	0	0	0	0	1	0	1	0	0	0	1	0
33577196	TGCAGCAGATGTTGTCTCAGAGCTCTCAATTGATGGCGTACTCTCAACAACTAGAGTCTCTTCTGTCGC	0	1	1	1	1	1	0	0	1	1	0	0	1	0	0	0	1	0	0	1	0	0	1	0	0	0	0	0	0	0	0	1	1	0	0	0	0	0	0	0	1	1	0	0	0	0	0	0
33577241	TGCAGCAGGTTCAAGGACATATTGCCCCATCAGGCAGGCAGATTGGCCTTATAACTGGGGTGCAATGGT	1	0	0	0	0	1	0	1	0	0	1	0	0	0	0	-	1	0	0	0	0	0	0	0	0	0	0	1	0	1	1	0	1	0	0	1	0	0	0	0	0	1	0	0	1	0	0	1
33577252	TGCAGCAGTGCTTTCTTAGATCCTGCCCCTCCTACAACTTGCTTGGCTAAGAAGGCTAAGCTTACAGCA	0	1	1	-	1	1	0	0	1	0	0	0	1	1	1	1	0	0	0	1	1	1	1	0	0	1	0	0	-	0	1	0	1	0	1	-	0	0	1	1	-	0	1	1	1	0	0	1
33577260	TGCAGCATAAAGTTTTTCAAAACATCATGCCTTACAGTATAGAGACAATCTAGACGGCCTATATCTAGA	1	0	0	0	0	1	0	0	0	0	0	0	0	0	1	1	1	1	0	0	0	0	0	0	0	0	0	0	0	0	1	0	1	0	0	0	1	0	1	0	0	0	1	0	0	0	0	0
33577267	TGCAGCATAGTAATTACGCCAACAGAACAAATATAAGTAAGCAATAATTATAGTGTTAGCACTTAGCAA	0	0	1	1	1	1	1	1	1	0	1	1	1	1	1	1	1	1	-	1	-	-	1	1	-	0	1	0	-	1	1	1	1	1	1	1	1	1	1	1	1	1	1	0	1	1	-	1
33577268	TGCAGCATAGTAGGATTGCTGTGTAGCTCTCTTACGCCTTTATTCTTACTGTCTTGCGCTTGCTTTTGT	0	1	1	1	1	1	0	1	1	1	1	1	1	1	1	0	0	1	0	1	0	1	1	-	1	0	1	1	1	0	0	1	1	0	1	1	0	1	1	1	1	1	1	1	1	0	1	1
33577281	TGCAGCATCTACTTGCTATACCTATCAATAATGCCTTCTAGTAACTGCTCTTTTATAAACTCTTACGCA	0	0	0	0	1	1	1	1	1	1	1	1	1	1	1	-	1	0	1	1	1	1	1	1	1	0	1	1	0	1	1	0	1	0	1	0	1	1	1	1	-	1	0	1	0	1	0	0
33577282	TGCAGCATCTATTATCTCTAGCTAGAGCTTAGCTAGGAGATTTGCTCTAGTCCTTATATTTATAGACTT	1	1	1	1	1	1	1	1	1	1	1	1	1	1	1	1	1	1	1	1	1	1	1	1	-	1	1	1	1	1	1	-	1	1	1	1	1	1	1	1	1	1	1	1	1	-	-	0
33577333	TGCAGCCAGCTTACTAGTAAAACACTTTACACTAGCTCCGCTACTGTATTCATGAGCGCAATGCCCTAA	1	1	1	1	1	1	1	1	0	1	1	1	1	1	0	1	-	0	1	1	-	1	1	-	-	1	1	1	1	1	1	1	1	1	1	1	1	1	1	1	1	1	1	-	1	0	0	1
33577337	TGCAGCCAGGTACCTGCTCCCCGGTCCTCGAGGTCGCCGTCCACGAAATCCTCGCTTTTCGTGCGGACG	0	0	0	0	1	0	0	0	0	1	0	0	1	0	0	0	0	0	0	1	0	0	0	0	0	1	0	0	0	0	0	0	1	0	1	0	1	0	0	0	0	0	1	0	0	0	0	0
33577350	TGCAGCCATGCCTACAGGAAAGCAACGCACATCTTCCCTCGACAAAAAACGTCCTTCACCTCCCAACAC	1	1	1	1	1	1	1	1	1	1	0	1	1	1	1	1	1	-	1	0	0	1	1	1	1	1	0	0	1	0	1	1	1	1	1	-	1	1	1	1	1	1	1	0	1	1	1	-
33577374	TGCAGCCCTGGGCGGGTCGTTGGTCGTCGGTCGTCGGTCGTCGGTCGTCGGTCGTCGGTCGTCGGTCGT	1	1	0	1	0	0	1	1	1	0	1	1	1	1	1	1	1	0	1	1	-	1	1	1	1	1	1	1	1	1	1	1	1	1	1	1	1	1	1	1	1	1	1	1	1	1	1	-
33577410	TGCAGCCTAGTGCACTATAGCTATAGCTGCACATACTAATGCATTATATTAGAAATACAGGTACGTAAT	1	1	1	1	0	0	0	1	1	1	0	0	1	1	0	1	1	0	0	0	0	0	1	0	0	1	0	0	1	1	0	1	1	1	1	0	0	1	1	1	1	1	0	0	1	1	0	0
33577411	TGCAGCCTATAACACTCTTTACAAAGGCCTCTATATCTAAGCTAAGAATGTTGCGAAGAGGGATAGGTA	1	1	1	0	1	1	1	1	1	1	-	1	1	-	1	-	1	1	1	1	1	1	1	1	1	1	1	1	1	1	1	1	1	1	1	0	1	1	1	1	1	1	1	1	1	1	1	1
33577413	TGCAGCCTATAAGTCTCTTATTCCTACTACTAATAGCACAAAGCAGGATAGTTAGCGCCGTACTATTTA	1	1	1	1	0	0	0	1	1	1	0	0	1	1	0	1	1	0	0	0	0	0	1	0	0	1	0	0	1	1	0	1	1	1	1	0	0	1	1	1	-	1	0	0	1	1	0	0
33577425	TGCAGCCTCTATATTAGGCTCTAAGATAAGGTGCACTAAAAGATAAGGTAATGATATTAGTAGTAATAA	1	1	1	1	0	1	1	1	1	0	1	1	0	1	1	1	1	0	1	1	1	0	1	-	0	1	1	1	-	0	1	0	-	1	1	1	1	1	0	1	-	1	1	1	1	1	1	1
33577430	TGCAGCCTGCAATCGCCAGCCTATCAGAGGAATGGCAATCAAAATTCTCTTTACAGAGGATCCATTCCG	1	1	1	1	1	1	1	1	0	-	1	-	1	1	0	1	1	0	1	1	1	1	1	1	1	1	1	1	1	1	1	1	-	1	1	-	1	1	1	1	1	1	1	1	1	0	0	1
33577433	TGCAGCCTGCGTATGGCGGTGGGTATTGAGGTAGTTGAGCGTCCGTAATGTATCTAGTACCTGATTAGT	0	1	-	-	-	1	0	1	1	1	0	1	1	1	1	1	1	1	0	1	1	1	1	1	1	1	1	1	1	0	1	0	1	1	0	0	1	1	1	0	0	1	1	1	1	-	1	0
33577434	TGCAGCCTGCTCTTGTTATAACTGCATATTCTGTATATCTATATAGCGCAGCTGTGTTATTATACGCTT	1	1	1	-	0	0	1	0	1	0	0	0	0	1	0	0	0	0	1	0	0	0	1	0	1	1	1	0	0	0	1	1	1	0	0	1	1	0	1	0	1	0	0	1	0	1	1	0
33577438	TGCAGCCTGTAGGTCCCTTATCCCCACTACTAACAGCACAAAGTAGGATAGTCAGCGCTGCACTATTTA	0	0	1	1	1	1	1	1	1	1	0	1	-	0	1	1	0	1	1	0	0	0	0	1	0	-	0	0	0	1	0	0	1	0	0	1	0	0	0	1	0	0	0	0	0	1	0	0
33577450	TGCAGCCTTTTACTCCTAAATAGATAAGAGCGCTAAATGTATAAACTCTATAGTAGAAGCCTACTTACA	0	1	0	0	1	0	0	0	0	0	0	0	0	0	0	0	0	1	0	0	1	1	1	0	0	1	0	0	0	1	0	0	1	0	-	0	0	0	0	0	0	0	0	1	0	1	0	1
33577497	TGCAGCGCAGGACGCAGGTCGCGCTAGGCTAAGAAGAGTTATTATTATTTACTTCTAAGTCTAGTGCTA	1	0	1	1	1	1	1	0	1	1	0	1	-	0	0	0	0	1	1	1	0	1	1	1	1	1	1	0	0	1	1	0	1	1	0	0	1	1	0	0	0	0	1	0	1	1	1	1
33577509	TGCAGCGCCTATAGTGCTACTACTATTACTATTATCTTTTATAGCAAGACGCTTGTGCCTGTGTTAGTA	1	1	1	1	1	1	1	1	1	1	0	1	1	0	1	0	1	1	1	1	1	1	1	1	1	1	1	1	0	1	1	0	-	1	0	0	1	1	1	1	1	1	1	0	1	1	-	1
33577519	TGCAGCGCGGCTGGACGCTGAGGAGTAAGGTCAATTTCCAGGACACCGAACAGCCATTTTTCGGTAAGC	1	1	1	-	1	1	1	1	1	1	1	1	1	1	1	1	1	1	1	1	1	1	-	1	1	1	-	1	1	1	1	1	1	1	1	-	1	0	1	1	-	1	1	1	1	1	1	1
33577520	TGCAGCGCGGTCCTTTGCAAATGAGAAGCTGTCGCGGTAAATACCGCTTAGATTAGTGATTATCTAATC	0	0	1	1	1	1	1	0	1	1	-	1	0	0	1	1	1	-	1	1	1	1	0	1	1	1	0	1	1	0	1	1	1	1	1	1	1	0	1	0	1	1	1	1	1	0	1	1
33577531	TGCAGCGCTGCTCCTGTAGATTCCTGTTAGGACTAGACTCTGCCTACCTAGCTATAACAACTAAAAGAT	1	1	1	0	1	1	1	0	0	1	0	0	1	0	0	0	0	1	1	0	1	1	1	0	1	1	0	0	0	-	0	1	1	1	1	1	0	1	1	0	1	0	1	1	0	1	0	1
33577532	TGCAGCGCTGCTCTTGTAAATTCTACCCCTCCGAACACCTACTTAGCTAAGATGGCAAGGCTTACAAGA	1	1	1	1	1	1	0	1	1	1	0	1	1	1	1	1	1	1	0	-	1	1	1	1	1	1	1	1	1	1	1	1	1	1	1	1	1	-	1	1	1	1	1	-	1	1	1	1
33577533	TGCAGCGCTGCTGGAAGAGTCATTGCAACAGCGCATCGCATCGCATCGCATCGCATCGACGTCGACGTT	1	1	1	1	0	1	1	1	0	1	1	1	1	1	1	1	1	1	1	1	1	1	-	1	1	1	1	1	1	1	1	1	1	1	1	0	1	1	1	1	-	1	1	1	1	1	-	1
33577559	TGCAGCGGCGCGAGGCACAGCAGCAGCAGCAGCAGCAGCAGCAGCAGCAGCAGCAGCAGCAGCAGCAGC	1	0	1	0	0	-	0	0	0	0	1	0	0	1	1	0	0	0	0	0	0	1	1	0	0	0	0	0	0	0	1	0	1	0	0	0	0	0	0	0	0	0	0	1	1	1	0	0
33577591	TGCAGCGTATTATATAGTAAGATTTACATCTTATTCAAGTGCTTATAGCATAAGCTATATTATAGCTTC	1	1	1	1	1	1	1	1	1	1	1	1	1	0	1	1	1	0	1	1	1	1	1	1	1	1	1	1	1	1	0	1	1	1	0	0	1	1	1	0	1	1	1	1	1	0	1	1
33577598	TGCAGCGTCCTCACATGTTGCAACTCCCTAGTACTTTAGTTGTAGTAGCGTAACTCCCTAGTACTTTAG	1	1	-	1	1	1	1	1	1	1	1	1	1	1	1	1	1	1	1	1	1	0	0	1	1	1	0	1	1	1	1	1	1	1	1	1	1	1	1	1	1	1	1	1	1	1	1	1
33577608	TGCAGCGTGCTAGATCTCTAAGCCTAAAATGGAAATCTGTGATAACTTATTAGCTTATAAAGCTCAATA	-	1	1	-	1	1	-	0	1	1	1	1	1	1	1	1	1	1	1	1	1	-	1	-	1	1	-	1	1	1	1	1	1	1	1	1	1	-	1	1	1	1	1	1	1	1	1	1
33577614	TGCAGCGTGTCCTAGCGCTTATCTTAGAGCGCGTCTGATTAGCTGCTTCCTAGACCTGATTCCAGCATT	1	1	1	1	1	1	1	1	1	1	1	1	1	1	1	1	1	1	1	1	1	1	1	1	1	1	1	1	1	1	1	1	1	1	1	-	-	1	1	1	1	1	1	1	1	1	1	1
33577623	TGCAGCGTTTAGAATTTCTCTAGCTAGATAATACCTAGGCTTATAGCTCTTTCCTCCTTATAATAATAT	0	0	0	0	0	1	0	0	1	0	1	0	0	1	0	1	0	0	0	0	-	0	0	0	0	0	1	0	0	0	0	0	1	0	0	0	0	0	1	0	0	0	0	0	0	0	0	0
33577632	TGCAGCTAATATAGCAAAACTAGGATCTTAGTTTTGCTTATGCTACTAGGGCCCTGCACTATAAGGATG	1	1	1	1	1	-	0	1	1	1	0	1	1	1	1	1	1	1	0	1	1	1	1	1	-	1	0	1	1	1	0	1	1	1	1	1	0	1	1	1	1	0	1	0	0	1	1	0
33577633	TGCAGCTAATTCTAGCGTGTAGTTTATAGAGTTAGAGAGTAGGTCTAGCAAGTATTATTTAC	0	1	1	0	1	1	0	1	1	0	0	1	1	1	1	0	1	0	0	1	0	1	1	1	1	0	1	1	1	0	1	1	1	1	0	1	-	0	0	0	1	1	1	1	1	1	1	0
33577644	TGCAGCTACTATAATTAGATAAATCCTTTCTATATTTTGTAGATTGTAACACTATCCCTCTTCTATCTT	1	0	1	1	1	0	1	1	0	1	0	0	0	1	1	0	1	1	1	1	0	1	1	0	0	1	1	1	1	0	1	0	-	0	0	1	0	0	1	1	-	0	0	0	0	0	1	1
33577645	TGCAGCTACTATAATTAGGCAAAGCCTTCCCGTGTTCTGTAGATTGTAACACTTACCTTCCACATTAGT	1	1	1	1	-	1	1	1	1	1	1	1	1	1	1	1	1	1	1	1	1	1	1	1	1	1	1	1	0	1	0	1	1	1	1	1	1	1	0	1	1	1	1	1	1	1	1	1
33577650	TGCAGCTACTGTAATTAGACGAATCCTTCCCGTGTTCTGTAGATTGTAACAGACCCCTACTAGGACTGC	1	1	1	0	-	1	0	1	0	1	1	1	1	0	1	1	1	0	0	1	0	1	0	1	-	1	0	1	1	1	1	-	1	0	0	1	0	1	0	1	1	1	0	1	1	0	1	1
33577652	TGCAGCTACTGTAATTAGGCAAATCCTTCCTATGTTCTGTAGATTGTAACAACTTCTTCTAGATGCTCT	1	1	1	1	1	1	1	1	1	1	1	0	1	1	1	1	1	1	1	1	0	1	1	0	1	1	1	1	1	1	0	1	1	1	1	1	1	1	1	1	1	1	-	1	1	-	1	1
33577653	TGCAGCTACTGTAATTAGGCGAATCCTTCCTATGTTCTGTAGATCGTAACACCTTTCTGTGTTCTGTAG	1	1	1	1	1	-	0	0	1	1	0	1	1	1	1	1	0	1	0	1	1	0	1	1	-	1	1	1	0	1	-	-	-	1	0	1	1	1	1	0	1	1	1	1	-	1	1	1
33577654	TGCAGCTACTGTAATTAGGCGAATCCTTCCTGTGTTCTGTAGATTGTAACAGCTATACTTAGCTTTAGT	1	1	1	1	1	1	1	1	1	1	1	0	1	1	1	1	1	1	1	1	0	1	1	0	-	1	1	-	1	1	0	1	-	1	1	1	1	1	1	1	1	1	-	1	1	-	1	1
33577664	TGCAGCTAGTAGACATTTAGAAGGTGCCTTACAGCTAGTCTAAGAAGTAAACGTTGCTTGTTTGCTAGA	0	0	1	1	1	1	1	0	1	0	1	1	0	1	0	0	1	0	1	1	0	0	1	1	1	1	0	0	1	0	1	1	1	1	0	0	0	1	1	1	0	0	0	0	1	1	1	1
33577674	TGCAGCTATATCTAGTAGGCAGTAGCTATTCTACTTAGTGTATAATATGCCTAACTTTCTATATTGCTA	0	1	0	1	0	0	0	0	0	0	1	0	0	0	0	0	0	1	0	0	0	1	1	0	0	0	1	0	0	0	0	0	1	0	0	-	0	1	-	1	0	1	0	0	0	1	0	0
33577677	TGCAGCTATCTATAAGATGCCTTAGAGTACACTAAGTATATAACACGTAGGACAACCTTTACACGCTAA	1	1	1	0	1	0	1	0	1	1	0	1	-	1	1	1	1	0	1	1	1	1	1	1	-	1	1	0	-	1	1	1	-	1	0	0	0	0	1	0	1	1	1	1	0	1	1	1
33577678	TGCAGCTATCTATAAGGTGCCTTAGAGTACACTAAGCATACAACACATAGGACAACCTTCACGCGCTAA	0	0	1	1	1	1	0	0	0	1	0	0	1	0	0	1	0	0	0	1	0	0	1	0	0	1	0	1	0	1	1	0	1	0	1	0	0	0	0	0	1	0	1	0	0	0	0	1
33577688	TGCAGCTCACCCTAATCCAGTCTATGTACCAACTTATTAGCAGCTGCTAACAGCTGCTGCTAATAATAA	1	1	1	1	-	1	1	1	1	1	-	1	1	1	1	1	1	1	1	1	1	1	1	1	1	1	1	1	1	1	1	1	1	1	1	1	1	1	1	1	1	0	1	1	1	1	0	1
33577715	TGCAGCTCGTTAGATCCAACCGCCAGTCGTTTCAGGGCCACGCTGAGGCTGAAGTGAGCTGCCACCGGA	0	1	1	0	0	1	1	1	1	1	1	-	1	1	1	0	-	1	-	1	-	1	1	1	1	1	1	0	-	1	1	-	1	0	0	1	1	1	1	-	1	1	1	1	1	1	0	1
33577716	TGCAGCTCTAAACTGTAAACTACTTAGGCAGTCTTATATAATTTTATAAACAAAGCGTAAGAATACTAC	1	1	1	1	1	1	1	1	-	1	1	1	1	1	1	1	1	1	1	1	1	1	1	1	-	1	1	0	1	1	1	1	1	1	-	1	1	1	1	1	1	1	1	1	1	1	0	1
33577728	TGCAGCTGACCAACGCAACTGCCATGCTGTTCTTACACAGGATCTGCAAGCTCTGAATTAGGTCGACGG	1	-	1	0	1	-	-	1	1	-	1	-	1	1	1	1	1	1	1	1	1	1	1	1	1	1	1	1	-	-	1	-	-	1	1	1	1	1	1	1	1	1	1	1	1	1	1	1
33577790	TGCAGCTTATTTATAGCTCTACTGCGCTGCAATTGCTAACCTCTACAGAGATCTAATAAACTGTAACAG	1	0	1	0	1	1	0	0	0	0	1	1	1	1	0	1	0	0	0	-	1	1	0	1	0	0	0	0	1	0	1	0	1	1	1	1	0	1	1	1	0	1	1	0	1	-	1	0
33577795	TGCAGCTTCATTGTGTAAATTAGCTAGAATAAGAGCTATGTTATTATTCAATTCTATAATAACTGTACC	1	1	1	1	1	1	1	1	1	1	1	1	1	0	1	0	1	-	1	1	-	1	1	-	1	1	1	1	1	0	1	1	1	1	1	1	0	1	1	-	1	1	1	-	-	1	1	1
33577813	TGCAGCTTGCGTAGTTTATACTTAGACTACTTAGAGAAGCCTATTGTATAATCTATACATGTACTAAGT	0	1	0	1	-	-	1	0	0	1	0	0	1	1	0	0	0	0	1	1	1	0	0	0	-	0	1	1	1	1	0	-	1	1	0	0	1	1	0	0	1	0	-	1	1	0	1	0
33577822	TGCAGCTTGTTTACAGCCCTACTATACTATAATTGCTAACCTCTATAGAGATCTAATAAACTATAATAG	1	1	1	-	0	-	1	1	1	0	0	0	1	1	1	1	0	1	1	0	1	1	1	0	-	0	1	1	1	-	1	-	-	1	1	1	0	1	1	1	1	1	1	1	1	1	-	1
33577823	TGCAGCTTTAGGTAGGGTAGTCTACAATAGGTAGGTAGTTAGGCGTTCTAGTATATAAGCTAGTAGCTT	1	1	1	1	1	0	1	-	1	1	0	1	1	1	1	1	-	1	1	1	0	1	1	1	0	1	1	-	-	1	1	1	1	1	0	-	1	1	1	1	0	1	1	1	1	1	1	1
33577840	TGCAGGAAAATCCCTAAATAGGAAAAAGAAAAACACGTAAGAGTACATAGAGGGTACAGAGGAAGGCGT	1	1	1	1	1	1	1	1	1	1	1	-	1	1	1	-	1	1	1	1	1	1	1	1	-	1	1	1	1	1	0	-	-	1	-	1	1	1	1	1	1	1	1	1	1	1	1	0
33577843	TGCAGGAAAATCCCTAAATAGGATGTAACGGGCTAGGCCTAGGTGCTGGCTCCTTGGCGTACACCGCCT	0	1	1	0	1	-	1	-	0	0	1	0	0	0	0	-	1	0	1	1	1	0	1	0	0	1	0	1	0	0	1	1	1	1	1	1	1	0	0	1	1	0	0	0	1	0	1	1
33577849	TGCAGGAACAGCTCTAAATAGTTAGCAATAAGATGTTTACCTAGTTTACTCTCTGTTTCCTCCTTCTCT	1	1	1	1	1	1	1	1	1	1	1	1	1	1	1	1	1	1	1	1	1	1	1	1	1	1	1	1	1	1	1	1	1	1	1	1	1	1	1	1	1	1	1	1	1	1	1	1
33577856	TGCAGGAAGATACTTAGGCTGCGCGCTAGTAGACATTAGTGACCCTAATTACCTACTATTCTAAGACAG	0	0	1	0	1	1	0	1	0	-	0	1	1	1	1	1	0	0	0	0	1	0	0	1	0	1	1	0	1	0	1	1	1	1	0	0	0	1	0	1	0	1	0	1	0	-	1	1
33577880	TGCAGGACATCCGTAGTGCTGATCTATACTGAACATAGCCATTGCGTGTAGCTTTTTGACACTACTGCT	1	0	1	1	1	1	0	1	1	0	1	0	1	1	1	1	0	0	0	0	0	1	0	0	0	1	1	1	-	0	1	1	1	1	0	-	1	1	1	1	1	0	0	0	1	1	1	1
33577895	TGCAGGACTACCGTTGGTGTGGTTTGTTGATCTGCGGTTCACGAGGGGCTGGTTGCGATGGGGGTGATG	1	1	1	1	1	1	1	1	1	1	0	1	1	1	1	1	1	1	1	0	0	1	1	1	1	1	0	0	1	0	1	1	1	1	1	1	1	1	1	1	1	1	1	0	1	1	-	1
33577896	TGCAGGACTAGTATAGAGGTACAGTGAAAGTTAGTATAGACATATAGTAAAAGTTAGTACAGAAGTATA	1	1	1	1	1	1	1	1	0	1	1	1	1	1	1	1	1	-	1	1	-	-	1	1	1	1	1	1	1	1	1	1	1	1	1	1	1	1	1	1	1	1	0	1	1	1	-	1
33577897	TGCAGGACTCACATTTTGCCTCATCGCAAAAGCACTAGGGAGCAAAAGTCGGCGACTCTCAAGTGGATA	-	1	1	-	0	1	1	1	1	0	1	1	1	1	1	1	1	1	-	1	1	1	-	-	-	1	1	-	1	1	1	0	-	-	1	-	1	1	0	1	1	1	1	1	1	1	-	1
33577900	TGCAGGACTGGCGGGAAGGAGATGGTCGTCTCACTGCTGTCGAAGCCGCGGGGTTGGGCCGGAACGTCT	1	0	0	1	0	1	1	1	0	0	0	1	1	0	0	0	0	0	-	0	1	0	0	-	1	0	1	0	1	0	0	0	1	0	0	0	0	0	0	0	0	0	1	0	0	0	0	0
33577921	TGCAGGAGCAGGAACTGGAATAGGGGGGTTTCCCAGTCTGATTTGAAGTGCGCAATCCGAAGTTTTGGC	1	1	1	1	1	1	1	1	1	1	1	1	1	1	1	1	1	1	1	1	1	1	1	1	1	1	1	1	1	1	1	1	1	1	1	1	1	-	0	0	1	1	1	1	1	1	1	1
33577923	TGCAGGAGCATTACTCTTAGAGTGCATAGGTGTAGTGTAAAGAGCTAACCTCTAAGGGAATTTGCTAGT	0	0	0	1	1	1	0	1	0	0	1	0	0	1	0	0	1	1	0	0	0	1	1	0	0	0	1	0	1	0	1	-	1	1	0	0	1	1	1	1	1	0	1	-	1	1	1	0
33577929	TGCAGGAGCTCTCTCTGTACTAGACTAGCTATCTAGTACTAGAGTCTCTTTCTAAGCTTTACTCCTAAG	1	1	1	1	0	1	1	1	1	0	0	0	1	1	1	1	0	1	1	0	1	1	1	0	1	0	1	0	1	0	1	0	1	1	1	1	0	1	1	1	1	1	1	-	1	1	1	1
33577933	TGCAGGAGGCAATAAGGATAATAGTAGTAGTAAGAGTTCTAACATAGGTAGTACTTAGGTCTTCTTTTG	1	1	1	1	1	1	-	0	0	1	1	1	1	1	1	1	1	1	1	1	1	1	1	1	1	1	1	1	-	1	0	1	1	1	-	1	0	1	-	1	0	1	1	0	1	0	1	1
33577965	TGCAGGATCTAGATACTAAGCAAAAGAAGCTAGAAGAGCAGGGCCTACTAACAAACTATCTTAGTTCTA	1	1	1	-	0	1	0	0	0	1	1	1	1	0	1	1	0	0	0	1	0	1	0	1	-	0	0	1	1	1	1	1	1	0	0	1	0	1	0	1	1	1	0	1	1	0	1	1
33577980	TGCAGGCAAAGAGATTAGGCTTGTTTTAGTTAGTGCTTTTTACTGTATACCTCTCTTTATTGTGTCTTT	1	1	0	1	1	1	1	-	1	1	1	1	1	1	1	1	1	0	1	1	0	1	-	1	1	1	1	1	1	1	1	0	1	1	1	1	1	1	1	-	1	1	1	1	1	1	1	1
33577985	TGCAGGCAATATACAAAAGGTATAAGAGCTAAGCGGATAGCAGATAGATAAGGAAAGTTAGCAGAAGTT	1	1	1	1	0	0	0	0	1	1	1	1	0	0	0	0	1	0	0	1	1	1	1	1	1	1	1	1	1	1	1	-	1	1	-	1	0	1	1	1	1	1	1	0	1	1	1	1
33577998	TGCAGGCAGACTGGGACAAAGGCGGGATTGTAAGTGAAGGCGCGCTGTACATAGCGTTGTGTTTCTAAT	1	0	1	1	1	1	1	1	1	-	-	1	1	1	0	-	1	1	1	0	-	-	1	1	-	1	1	1	1	1	1	1	1	1	0	1	0	1	1	1	1	1	1	1	-	1	1	1
33578012	TGCAGGCATAGCGATATAGAGCGCAATTTCTCAACCCCTCTGTGGCAAGACAGGTACAGCTGGAGCGTA	1	0	1	1	-	1	1	1	1	1	1	1	1	0	1	1	1	1	1	1	1	1	0	1	0	1	1	1	1	1	1	0	1	1	1	-	1	1	0	-	1	0	1	1	1	-	-	1
33578017	TGCAGGCATTGTTGTTGATTTCACTATGCGCTTTGTGACCCTTGTCACACTGTGCGAGTCGAAGGCGCT	1	-	0	1	1	1	1	1	1	1	1	1	1	1	1	1	1	1	1	1	1	1	1	-	-	1	1	1	1	0	1	1	1	1	1	1	1	1	1	1	1	1	1	1	1	1	1	0
33578037	TGCAGGCCTAAACAAGGTAAAAGAGTTAGTAAATAGACAGACTATAGGAAAGAATAGAGCAACTTACAC	0	1	1	1	1	1	1	1	1	1	1	1	1	1	0	1	1	1	1	0	1	1	1	1	1	1	1	1	1	1	1	1	1	1	1	-	-	1	1	-	1	1	1	1	1	0	1	1
33578038	TGCAGGCCTAAACAAGTAGAAAGTTAGTAAGTAAGCAGACTAGGGGGAGGGAGGCAGCTTACCTACTTG	1	1	1	1	1	1	1	0	1	1	1	1	1	1	1	1	1	1	-	1	1	-	-	1	1	1	1	-	0	1	1	1	-	1	-	1	1	1	1	-	1	-	1	1	1	1	1	1
33578041	TGCAGGCCTAAGCAAAATAAAAAAGTTAGTAAGTAAGCAAACTAGAAGGAGGGGGGCAACTTACTTACT	1	0	1	1	0	1	1	0	1	1	1	1	1	1	0	1	1	1	1	0	0	0	1	1	1	1	1	1	1	0	1	1	1	1	1	1	1	0	0	1	0	0	1	0	0	1	0	0
33578042	TGCAGGCCTAAGCAAAATAAGAAAGTTAGTAAGTAAGTAGATGTTGAGTTTCACACTTTAGACAAAGTC	0	0	1	0	0	1	0	0	0	0	1	0	0	0	0	1	1	1	0	0	0	0	1	0	0	1	0	0	0	1	0	0	-	1	0	0	0	0	1	0	0	0	1	0	0	0	1	1
33578043	TGCAGGCCTAAGCAAAATAAGAAAGTTAGTAAGTAGACTAGAAAGAGGGGAGGCAACTTACCTACTTGC	1	1	1	0	0	0	1	0	1	0	0	0	0	1	0	0	0	0	-	0	0	0	1	0	1	1	1	0	0	0	1	-	1	0	0	1	1	0	1	0	1	0	0	1	0	1	1	0
33578048	TGCAGGCCTAAGCAAAGTAGAAAGTTAGTAAGTAAGCAAACTAAAAGGAGAAAGGCAACTTACCTGCTT	1	1	1	-	0	1	1	1	1	1	-	1	1	1	1	1	1	1	1	1	1	1	1	1	0	1	1	1	-	1	-	-	1	1	0	0	1	1	0	-	-	1	1	1	0	1	1	1
33578053	TGCAGGCCTAAGTAAAGTAAAGAAGTTAGTAAGTAAGTAGACTAAAAGGAGGAGGCAACTTACCTACTT	1	1	1	1	-	1	0	1	1	1	0	1	1	1	1	1	1	1	0	1	-	1	1	1	-	1	1	1	1	1	1	1	1	1	1	1	1	1	1	1	-	1	1	1	1	1	1	1
33578055	TGCAGGCCTAAGTAAAGTAGAAGAGTTAGTAAGTAAGCAGACTAAAAAGAGGGGGGCAACTTACCTACT	1	1	1	-	1	1	1	1	1	1	1	1	1	1	1	1	1	1	1	1	1	0	1	1	-	1	1	1	1	-	1	-	1	1	1	1	1	1	-	-	0	1	0	1	1	1	-	1
33578056	TGCAGGCCTAAGTAAATGTTACAATCCTGTGCTAGGGCACGGCACAAACATAAGTACTAGCTAACTAAG	1	1	1	1	1	0	0	1	1	1	1	1	1	0	0	1	1	1	0	-	-	-	1	1	1	1	1	1	1	1	1	1	1	1	1	1	-	1	1	1	1	1	-	1	-	-	1	1
33578059	TGCAGGCCTAGACAAAGTAAAAAAAGTTAGTAAGTAAGTAGACTAAAAGAAGAGAGCAACTTACCTGCT	1	1	1	1	1	1	1	1	1	1	0	0	1	0	1	1	-	1	1	1	-	1	1	0	1	1	1	1	1	1	1	-	1	-	1	1	1	1	1	1	1	1	1	-	1	0	1	1
33578060	TGCAGGCCTAGACAAGATAAAAGATTTAGTAAATAGGCAGACTATAAGTAGGAATAGAGCAACTTACAG	1	1	1	-	1	1	0	1	0	1	1	1	1	1	1	1	-	1	0	1	1	1	1	1	0	1	1	1	1	1	-	0	-	-	1	1	1	1	1	1	0	1	1	1	1	0	1	1
33578074	TGCAGGCGAGTGGGTCAAGGCTCGAGTGAAAAAAGGTGTCGCCAAAGGGCAGGCTAGGAGCGAACGAAA	1	1	1	1	1	0	1	0	-	1	0	1	-	1	1	1	1	1	1	1	0	1	1	1	0	1	0	1	-	-	1	1	1	1	0	1	-	1	1	1	-	1	1	1	0	1	1	1
33578075	TGCAGGCGAGTGTAACAGAGAAGGAAATGTAGCTAGGAACACAACAAACCCAGCTAGTAGAATCTAGAG	1	1	1	1	1	-	1	-	-	1	1	1	1	0	1	1	0	0	1	1	1	1	1	1	1	1	1	0	0	0	1	1	1	1	-	1	0	1	-	-	1	1	0	1	1	0	1	1
33578080	TGCAGGCGCAGCTAGTCGCTTGCTGTCTTACTCATTGGCATTCGTACTGCCCATCTTCGCTCCCGATCT	0	1	1	1	1	1	1	1	0	1	1	1	1	0	1	1	1	1	1	-	0	1	1	-	1	-	1	1	0	1	1	0	-	0	1	0	1	1	1	0	1	1	1	1	1	1	1	1
33578084	TGCAGGCGCATGTATAAACAAGTTAGAATAAAAGTATATTATATTACTAAGGTTACCTACACGTGTTCT	1	1	1	1	1	1	1	-	1	1	0	1	1	0	1	0	1	1	1	1	1	1	1	1	1	1	1	1	0	1	-	0	1	-	0	0	1	1	1	-	1	1	1	0	1	1	1	1
33578086	TGCAGGCGCCTAGTCTAGTTTCTTATAGTAGTTCTCTTGTAGCTCTTTGTTTAGAGGGATTATAGAGAG	0	0	1	0	1	0	1	0	1	0	1	0	0	-	0	0	1	0	1	0	-	0	1	0	1	0	0	0	0	1	0	0	1	1	0	1	1	0	1	0	1	0	0	0	-	0	0	0
33578099	TGCAGGCGTCCACCGCCTCGCCAAGGCGAAACTCGATCGACGCTGGACCGACTGCAAAACACCAAGTTT	1	1	0	1	-	1	1	1	1	1	1	-	1	1	1	1	1	1	1	1	1	1	1	1	1	1	1	1	1	0	1	1	1	1	1	1	1	1	1	1	1	1	1	1	1	1	1	0
33578110	TGCAGGCTATTATTATTAGCCTTACTACCTTCTGCCTTATCTTTGCTATCTTTGTTGCTGCTTAC	0	1	0	1	0	0	0	0	0	0	1	0	0	0	0	0	0	1	0	0	0	1	1	0	0	0	1	0	0	0	0	0	1	0	0	1	0	1	1	1	0	1	0	0	0	1	0	0
33578112	TGCAGGCTCCCAACGGTACTTCGACACAATTTTGACAACGAATGACCTGGTACCCAGACATCCAGAGAG	0	1	1	1	-	1	1	1	1	1	1	1	1	1	1	1	1	-	1	1	1	1	-	1	1	1	1	-	1	0	1	1	1	1	-	1	1	1	1	1	-	1	1	0	1	1	-	1
33578118	TGCAGGCTCTCTACTCTTTAGCGTTAGATACACAATGCGTAAGAGAGACAGCTATTATTGCAGACTCTT	1	1	1	1	1	1	1	1	1	1	0	1	1	1	1	1	1	1	1	1	-	1	1	1	0	0	-	-	1	1	1	1	1	1	1	1	1	1	1	1	0	1	0	-	-	1	1	1
33578146	TGCAGGCTTTCAGCTCCTGTAGTTGAGATGGTAATGGTCCAATTGTCGCGGTAAATACCGCTTAGATTA	1	1	0	1	0	0	1	0	0	1	0	0	0	0	0	0	1	0	-	0	1	0	0	0	1	0	0	0	1	-	0	0	1	1	0	0	0	1	0	-	0	0	0	0	0	1	1	0
33578154	TGCAGGGAATAACTGTAAGGAGCTAACCTCTAAGGGAATTTGCTAGTAAAATACAAGATGGATTTACAG	0	-	0	0	0	1	0	-	0	0	0	1	1	0	0	0	0	0	0	0	0	1	0	1	0	0	1	1	0	0	0	0	-	1	0	0	1	0	1	0	0	0	0	0	1	1	0	0
33578163	TGCAGGGAGGCTATAAGGCGTTGCTCTTATCTTTGCTTTCTTTGCTATCTTCGCCCTCTTTGCTGTCCT	1	1	1	1	1	1	0	1	1	1	1	1	-	1	1	1	1	1	0	1	1	1	1	1	1	1	1	1	1	1	1	1	1	1	1	1	1	1	1	1	1	0	1	1	1	1	0	1
33578177	TGCAGGGCGACTAGGGTCGCTCTTACTAAGTAAGTAAACACAAGAGAGTATAACAAAGGTGCTTTCCCT	1	1	0	0	1	1	0	0	1	0	0	1	0	1	1	1	1	0	0	1	1	0	1	1	-	0	0	1	0	1	1	-	1	1	0	0	0	1	0	1	1	0	0	0	0	1	0	0
33578186	TGCAGGGCTCAGCTCCTTCACCTCACTCAAACCCACCCTCTACAGGGCTTAGCTCCTTCATCTCACTTA	0	1	1	1	1	0	1	0	1	1	1	0	1	1	1	1	0	1	1	0	0	1	1	0	1	0	1	1	0	0	1	0	1	0	1	1	1	0	1	1	1	1	1	1	1	1	1	1
33578209	TGCAGGGGCCCTTGCCAAACAGGAGGATGTTACTTGCCTCTCCCTTGACGATCTATTACTTCTTATTTC	1	1	1	1	1	1	1	1	1	1	1	1	1	1	1	1	0	1	1	0	1	0	1	1	1	1	1	1	1	1	1	1	1	1	1	1	1	1	1	1	1	1	0	0	1	1	0	1
33578228	TGCAGGGTCGCGTATGCTTGTAGAATAGTTGTCAGTAAATGTTCTTCTCGCTATCGATGCGTCCCAACG	1	-	1	1	0	0	0	0	1	0	1	1	0	1	1	1	1	1	0	0	0	1	1	1	1	0	0	1	1	0	-	0	1	0	1	1	1	0	1	1	0	1	1	0	1	0	1	0
33578235	TGCAGGGTGATGCTGCGCCTGCGCCTGCGACTGCGACTGCGACTGCGACCGCAATACGCTCCTCGACGC	1	1	0	1	1	1	0	0	0	1	1	1	1	1	1	1	1	1	0	-	0	0	1	1	1	1	1	1	1	1	1	1	1	1	1	1	1	1	1	1	0	1	0	1	1	1	1	1
33578246	TGCAGGTAAAACAGACTAAGTAAGACTTTTCTAAATATAGTTGCAAGATTAGATAGTATAGGTCCTACA	0	1	0	1	1	1	1	0	0	0	1	0	0	1	0	0	1	1	1	0	0	0	1	0	0	1	0	0	0	0	1	1	-	1	0	1	1	0	0	1	0	1	1	1	0	1	0	0
33578247	TGCAGGTAACAAAGACAATAGTAGTAGCAGAGGTTCTACTAAGAGTAGTGCTTAGAGCTTTTTCTTATG	1	1	0	1	1	1	1	1	1	1	-	1	0	1	1	1	1	1	-	1	1	1	1	1	1	1	0	1	1	0	0	1	1	1	1	1	1	1	1	1	1	1	1	1	1	1	1	1
33578254	TGCAGGTAACTGTTGAGTTCACACTTTAGACAAAGTCCGTAAGTAATCATTCAATTAGGTCTTAGGGAT	0	0	1	1	0	0	-	0	1	1	1	1	0	1	0	0	0	1	1	1	0	0	0	1	0	0	0	0	0	0	0	-	1	0	0	0	0	0	0	0	1	0	0	0	0	1	0	0
33578256	TGCAGGTAATAACAAGACAACTTACATGCAAGCTGCTAGAGCTATAACAGGTAAAGCATTCTATAAGAC	0	0	1	1	1	1	1	1	1	1	0	0	1	1	0	1	1	1	1	-	-	0	1	0	0	1	1	0	1	1	0	0	1	1	1	-	1	1	1	1	1	1	1	0	1	-	0	1
33578259	TGCAGGTAATCTCTAACCTGCTCTTAGTAGTATTTCTGCGTTGTAAGTTCTATGCGTCTAGTTTGTAGT	1	0	1	-	1	-	1	0	1	1	-	1	1	1	1	1	1	1	1	1	1	1	1	1	1	1	0	1	1	1	1	0	1	1	1	1	1	1	1	-	1	-	0	1	1	1	1	0
33578264	TGCAGGTACATAGTGCAGTAAGTTAGACATGTAACTTACATACACATATACGTTGCTGCTAAACACGTA	1	1	1	1	-	1	1	1	1	-	1	-	1	1	1	-	1	1	1	1	1	-	1	-	1	1	1	1	1	1	1	1	1	1	1	1	1	1	1	1	1	1	1	1	1	1	-	1
33578277	TGCAGGTATGCTAGGCAATATTATAGTAACTAGCAATGCTAAAGTTTCTATAATATAGGCTAGAACTCT	0	1	1	0	0	1	0	0	1	1	1	1	0	0	0	1	0	1	0	0	0	1	0	1	0	0	0	0	1	1	0	0	1	1	-	0	0	0	1	1	0	0	1	1	-	1	0	0
33578306	TGCAGGTCTAGAGCTTACCCTTATCTAGACAGTCCTTAGCTATGTAACTAGTTAGGCCGCACATATAGC	1	1	1	1	1	1	-	1	1	1	0	1	1	1	1	1	1	1	1	-	1	-	1	1	-	1	0	1	1	1	0	1	1	1	1	1	0	1	1	-	-	1	1	0	0	1	1	0
33578325	TGCAGGTGCTGTGCATAGTGCCGCAAGATGGCTCTGGCGTGCTGATGAAGTGCGTCCTGACAACCCCGG	1	0	1	1	0	1	0	1	1	0	1	1	0	1	0	-	1	-	0	1	1	1	-	1	1	1	1	0	1	0	1	1	1	-	1	0	0	1	0	0	1	1	-	0	1	1	1	1
33578326	TGCAGGTGCTTGGCAGTAGCTACAGCAACTACATCTAGCACAATGCACAGAGCGCGTAGAACACAGATT	1	1	1	1	1	1	0	-	1	1	1	-	1	1	1	1	1	1	0	1	1	1	1	1	1	1	1	1	1	1	1	1	-	1	1	1	1	1	-	-	1	0	1	-	1	1	0	1
33578360	TGCAGGTTTGCAGCGTTGAATGGGTGCACGGTGTTCACGGATGGGGTGTTGATAGCGGTATACCACTTG	1	1	1	1	-	1	1	1	1	-	0	-	1	1	0	1	1	1	1	1	1	0	1	1	-	1	1	1	1	0	1	1	-	1	0	1	1	1	1	1	1	-	1	-	1	0	1	1
33578363	TGCAGGTTTTGATGGCTCCTTTTCGATGTTGGATGCATGACGTAAAGTTTGCGCGGAGCAGCATGCCAG	1	0	1	1	-	1	1	0	1	1	1	1	1	1	0	0	0	1	1	1	0	1	1	-	1	1	1	0	1	1	1	1	1	1	1	0	-	1	0	0	0	0	1	1	1	-	-	1
33578369	TGCAGTAAAGCTAGGGTCGATTCTGGGGGTCTAGATGCGCATTCTTAGGGCAGCGACTTGGAGCATGCA	1	0	1	1	1	1	0	0	0	1	0	0	1	1	0	1	0	0	0	1	1	1	0	0	0	0	1	1	0	1	1	-	1	0	1	1	1	0	1	0	0	1	1	1	0	0	1	1
33578382	TGCAGTAAGAATAGGGTAATAATACTAGACTTTTATAGTAAAGGAAACAGGTATTAGTTTAC	1	0	1	1	0	1	1	1	0	-	1	1	0	1	1	-	1	1	1	1	1	0	1	1	1	1	1	1	-	1	1	1	1	1	1	1	1	1	1	-	1	1	1	1	0	1	1	1
33578392	TGCAGTAAGGGCACCCTACAGTTAGATCCTGCACAGCGCGCGAAGCGGCTAGCAGATAAAAGAGAGATT	1	1	1	1	0	0	1	0	0	1	-	1	1	1	1	-	1	0	1	1	1	0	1	1	1	1	1	1	1	1	1	-	1	-	0	1	1	1	0	0	0	1	1	1	1	0	1	1
33578397	TGCAGTAATCTAGCTGTTATTAGTCCCTAGTTTGATCTTGTATGTAACGTCAAAGCTAAGTATAGCATC	0	1	0	0	1	1	1	0	0	1	0	1	0	0	1	0	0	1	1	0	0	1	0	1	0	0	0	0	1	-	1	0	1	0	1	0	0	1	0	1	1	1	0	1	1	0	0	0
33578399	TGCAGTAATGTTACTAATAGAATTCTATTGTGCCTTATAGCATCTAATGTACCTATAACACAGCTATTA	1	0	1	-	1	1	0	1	1	1	1	1	1	1	1	1	1	1	0	1	0	1	1	1	-	1	1	1	1	1	1	0	-	1	1	1	0	1	1	1	1	0	1	-	1	1	1	1
33578400	TGCAGTAATTATATCTACAATGTGCTTTGCTTCTAAGATCTAGGTAGAGTAGTACATTACTAGTATATT	1	1	1	1	1	1	1	1	1	1	1	1	1	1	1	1	1	1	1	1	1	1	1	1	1	1	1	1	1	1	1	1	1	1	1	1	1	1	1	1	1	1	1	1	1	1	1	0
33578427	TGCAGTACTAAAGAAGGTAATACAGCAGACACAAACGTAGAAAGAAGCAACATAATAGTTAGCTATGTT	1	1	1	1	1	1	1	1	1	-	-	1	1	1	1	1	1	1	1	1	0	1	1	1	1	1	1	-	1	1	1	1	1	-	1	1	1	1	1	0	1	-	1	1	1	0	0	1
33578433	TGCAGTACTGCATGCGCTGCTTATATAGTAGTAACTACAAGAATATAGCCTTCTATAGGCTATAGGTCC	1	1	1	1	1	1	1	1	1	1	0	-	1	1	1	1	1	-	-	1	1	1	1	1	1	1	0	1	1	1	0	1	-	-	1	-	0	1	1	1	1	1	1	0	0	1	1	0
33578434	TGCAGTACTTGCTTTCAACCTTACCCTTCACCCGTTCAAAGAACTTCCTCCATCTCACGATCTTCGTGT	1	0	1	1	-	1	0	1	1	-	1	1	1	1	1	0	1	1	0	1	1	1	1	-	1	1	1	0	1	1	0	0	1	1	0	1	1	0	1	1	1	0	1	-	1	1	1	1
33578440	TGCAGTAGAACCTAGGCATAATTTATATTGTAGCAAAATCTTAGGTTTAGTTACTATTCTTTAC	0	1	1	1	1	1	1	1	1	1	1	1	1	1	1	1	1	1	1	1	1	1	1	1	1	1	1	1	1	-	1	1	1	1	1	1	0	1	1	1	1	1	1	1	1	1	1	1
33578444	TGCAGTAGAATGTTAGTAGGAACATACTACTACATTGCCTAGTAACATAGTTGTGTATGCTGCATACTA	1	1	1	1	1	0	1	1	1	1	0	0	1	1	1	1	0	0	1	0	-	1	1	0	1	1	1	1	1	1	1	1	-	0	1	1	1	1	1	1	1	-	1	1	1	1	1	0
33578449	TGCAGTAGAGTAGAGAGAGAGAGGTAGCAAAAGAGAAGAGTAGTGTAGTAGGTGTAGGCTAGAGCAGAG	0	0	0	1	0	0	1	0	1	0	0	1	0	0	1	1	0	0	1	0	1	0	0	1	0	1	0	1	1	1	1	-	1	1	0	1	0	0	0	0	0	1	0	0	0	1	0	1
33578450	TGCAGTAGATAGCTTAGATGCCTAGACAACAGCAGAGGCGTTGCAAAGCAAGGCGTTAGCGTTACAAAG	1	1	1	1	1	1	1	1	-	1	1	-	1	1	1	0	1	1	1	1	1	1	0	1	1	0	1	1	1	1	1	1	1	1	1	-	0	1	1	1	1	1	1	1	1	1	1	1
33578452	TGCAGTAGATCCTTACTGTTAGATATGCTAGATCTTGCGCCTAGCAATAGATAGTTTGTTAC	1	1	1	1	0	0	1	0	0	1	1	-	1	1	1	0	1	0	1	1	1	0	1	1	1	1	1	1	-	1	1	1	1	1	0	1	1	1	0	0	0	1	1	-	1	0	1	1
33578454	TGCAGTAGATGGCTTAGATGCCTAGACAATAGCAGAGGCGTCGCAAAGCGAGGCGTTAGCGTCGCAAAG	1	1	0	-	0	0	1	1	1	0	1	0	1	1	1	1	-	0	1	1	0	1	1	0	1	1	1	1	1	1	1	-	1	1	1	0	1	1	1	0	1	1	-	1	1	1	0	1
33578455	TGCAGTAGATTACACTGCACTGCATTGCACAGCACAAGACTACACTGCGCTGCACTAGATTACACTGCA	1	0	1	0	1	0	1	1	1	0	0	0	1	0	1	1	1	1	1	1	1	1	1	0	0	1	0	1	1	-	1	0	1	0	0	0	0	0	0	-	1	1	1	1	0	0	0	-
33578457	TGCAGTAGCAGCAGCAGCAGCAGGGGCCGTGCAGATGTATCTATTGGTGACGTCGAACGGGCGATAAGG	1	1	1	1	1	1	1	1	1	1	1	1	1	1	1	1	1	-	1	1	1	1	1	1	1	1	1	-	1	1	1	1	-	1	1	1	1	1	1	1	-	1	-	1	1	1	0	1
33578460	TGCAGTAGCGTTATACACTCTAGAGAGGGAGTTATCCTCCTTATTAGAACTAATAAAAAAGATCTTCTC	1	1	1	-	0	1	1	1	1	0	0	0	1	1	1	1	0	1	-	0	1	-	1	0	-	0	1	0	-	0	1	0	1	1	1	1	0	1	1	1	1	1	1	1	1	1	1	1
33578462	TGCAGTAGCTATCCCCAACTTGAAGTTAGATATCTTTGCATTAGGTTCAGCTCTCTACTACATCATGAT	1	1	1	1	1	1	1	1	0	1	1	-	1	1	0	1	-	0	1	1	1	1	1	1	1	1	1	1	1	1	1	1	-	1	1	1	1	1	1	1	1	1	-	1	1	0	0	1
33578463	TGCAGTAGCTATTACTAACAATAAGGCCTACCCTACTATAGACTCTAACTAGGACCTACAAAGGAAAAA	1	1	1	1	0	1	1	1	1	0	0	0	1	1	1	1	0	1	1	0	1	-	1	0	-	0	1	0	1	0	1	0	1	1	1	1	0	1	1	1	1	1	-	1	1	1	1	1
33578464	TGCAGTAGCTGTAGACAAGTTAGCACTAGAGTTATAGATTGTAAGTTAGAAACTATAGGATTCTAAGCA	1	1	1	1	1	0	1	1	1	1	1	1	1	1	1	1	1	1	1	1	1	0	0	1	1	1	0	-	1	1	1	1	1	1	1	1	1	1	0	-	0	0	1	0	1	1	1	0
33578467	TGCAGTAGGCCTAGCAGCAGCAGCAGCAACAACCTGCTCCTTAGTTGTAATAGTAGTCTCTACAACAAC	0	0	1	1	0	0	0	0	1	1	0	0	1	1	0	0	0	0	0	0	1	0	0	0	-	0	0	0	1	1	0	-	1	0	0	0	0	1	1	0	0	0	1	1	0	0	0	1
33578471	TGCAGTAGGTGCAAGGGATTACATTTGTGATTAGTAAACAGTCCTAAAAGTGTAGCAATTGCAACATAA	1	1	1	1	1	1	1	1	1	1	1	1	0	1	1	1	1	1	1	0	1	1	1	1	1	1	0	0	1	1	-	1	1	1	1	1	1	1	1	0	-	1	1	1	1	1	1	1
33578484	TGCAGTATATAAGATATAGCACTATAGTATAGTATATACTTTATACTTTCCTTACTACTATCCTTCCTA	1	1	1	-	1	0	1	1	1	1	1	1	1	1	1	1	1	1	1	1	1	-	1	1	1	1	1	1	1	1	1	1	1	1	1	1	1	1	1	1	1	1	1	0	1	1	1	1
33578494	TGCAGTATGCTATAGACTCCTACAACTCTAGTAATTCTAAGCTTTAGGCCTAGTTTCCTTGCACTTAGT	1	1	1	1	1	0	1	1	1	-	0	1	1	0	1	1	1	0	1	1	1	1	1	1	1	1	1	1	1	1	0	1	1	1	0	1	1	1	1	1	-	1	1	1	-	1	1	1
33578502	TGCAGTATTTGCGAGCAGACCCATTTCGCCGGGGGGCCGTCCGCGTTCTCTGTTTCGCTATTAC	1	1	1	1	1	1	1	1	-	-	1	-	1	1	1	1	-	1	1	1	1	1	1	1	1	0	1	0	1	1	1	-	1	1	-	1	1	1	0	1	1	0	0	0	1	1	1	-
33578511	TGCAGTCAACCTACCTAGCAGATAGTAGTAGATAGTAGCAGATAGTTATAGACACTTATTAGCAGTTGT	1	1	0	1	1	1	0	1	1	1	1	0	0	0	1	-	1	1	0	1	-	-	0	0	1	1	1	-	0	0	1	1	1	0	0	0	1	1	0	1	1	1	1	-	1	0	1	-
33578524	TGCAGTCAGTTATTGCAGTTGATCAGTGCAGTCGTTCAGTGCAGTGCAGTGACCGTAGAGTCAGTCAGT	1	1	1	1	0	1	1	-	1	1	1	-	1	1	0	0	0	1	1	1	0	1	1	-	1	1	1	1	1	1	1	1	1	1	1	0	1	1	0	1	1	1	1	1	1	0	-	0
33578570	TGCAGTCGCAGCAGGCTGGCCAGGACGAGGACCCCTTTGAGGAGGACTTTGACTTGCTGGAGGAGGATC	1	1	1	1	1	0	1	1	1	1	1	1	1	1	1	0	1	1	1	0	1	1	0	1	-	1	1	1	1	1	1	-	1	1	0	1	1	1	1	1	1	1	0	1	1	-	1	1
33578599	TGCAGTCTATTTCTAGTATAAACCTAAGCAATATAATACTACACTAATTACAGGCACGTTAC	1	0	1	0	0	1	1	1	0	0	1	0	0	1	1	0	1	0	1	0	0	-	1	0	0	0	0	0	0	0	0	1	1	0	0	0	0	0	0	0	0	0	0	0	1	1	1	0
33578600	TGCAGTCTCACCTCAACGCCTTGACGCAGGCAGAGCAGAGCAGAGCAGAGCAGAGCAGAGCAGAGCAGA	0	1	1	1	0	1	1	0	1	0	0	1	1	1	0	1	1	1	-	0	0	0	0	1	1	0	1	1	0	0	1	1	1	1	1	0	1	0	1	1	1	0	0	1	1	0	1	1
33578604	TGCAGTCTCGAGTCTCTCGTCGTTGAGACTACGAATAAAAAGACAGGCAGAAGACGTTGGATATTGATG	1	1	1	1	1	1	1	1	0	-	1	-	-	1	0	1	1	0	1	1	1	1	-	1	1	1	1	1	-	1	1	-	1	1	1	1	1	1	1	1	1	1	-	1	1	0	0	1
33578623	TGCAGTCTTAGGATCAATCTCCGAGAGTTCCGGAGAGGGAGATTGTGGTCTAGGATCATGATCCGTGAT	0	0	0	0	0	0	0	0	0	0	0	0	0	0	0	0	0	1	0	0	0	1	1	0	0	0	0	1	0	0	0	1	1	0	0	0	0	0	1	0	1	1	0	0	1	0	0	0
33578676	TGCAGTGCAGCCCCACAAGCGATGGTGCCGGTGCGGCAGTGATCGTCAGCCAGAAATTCCTGGACGCAC	1	1	1	1	0	0	1	1	0	0	1	1	1	1	0	-	0	1	1	1	1	0	1	1	0	1	1	0	1	0	0	-	-	-	1	1	1	1	1	1	0	-	1	1	0	1	-	1
33578679	TGCAGTGCATAGTGCTGCGCACCTTGCATGTAGGCTCCTTGCTAGCATTACACTCTCTACCTTCTCTCT	0	0	1	-	1	1	0	0	0	0	0	0	0	0	1	0	0	0	0	1	0	0	1	0	1	0	0	1	-	0	1	1	1	0	0	0	0	1	0	1	0	0	0	0	1	0	1	1
33578680	TGCAGTGCATGACTTCTTGAGAGTGCTGTCTTCCGTCAAGGTAGAAAGTACTATGTGAAGATGGCCATG	1	1	1	1	1	1	1	1	0	1	1	-	1	1	0	1	-	0	1	1	1	1	1	-	1	1	1	1	1	1	1	1	1	1	1	1	1	1	1	1	1	1	-	1	1	0	0	1
33578683	TGCAGTGCCCTCACAACTATCTAATCTTACTATAGGTTTAGATAATCTTGCTATTACGTATATATTTAG	1	1	1	1	1	1	1	0	1	1	1	0	0	1	1	1	1	1	1	0	1	1	0	0	-	0	1	1	1	1	1	1	1	0	1	1	0	1	1	1	1	1	0	1	0	1	0	0
33578684	TGCAGTGCCCTCACAAGTTGCCCTAAGGTGTTCCCAAGGGTTGGCATGCCTGAGGTAGAAAGCCCCTAA	0	0	0	0	0	0	0	0	0	0	0	0	0	0	0	-	0	1	0	0	0	1	1	0	0	0	0	1	0	0	0	1	1	0	0	0	0	0	1	0	1	1	0	0	1	0	0	0
33578685	TGCAGTGCCCTCACAATCTAGGACAGGGAAACATGTATGCAATCCTCTCCTAAGCCTACTTCTAGCTAG	-	0	0	0	1	0	1	0	1	1	1	-	1	0	0	1	0	0	1	0	0	0	0	1	0	0	1	0	1	0	0	0	1	0	0	0	0	0	1	0	0	0	1	0	1	0	0	0
33578686	TGCAGTGCCCTCACACTAAACTTATCTTTTAGGAACTCTAGAAGAAGGTCTTAGGGATCTGTTAGCTCC	1	0	0	0	0	1	0	0	0	1	0	0	0	0	0	0	0	0	0	1	0	0	0	0	0	0	1	0	1	1	0	0	1	0	0	0	0	1	1	-	1	0	0	0	0	0	1	1
33578687	TGCAGTGCCCTCACATACTACTACCCCTAGTTCCCTGCTCTTGTATTTATCCCTAAGACCTAATTACAG	0	0	0	1	1	0	0	0	1	0	0	0	1	0	0	1	0	0	0	0	0	0	0	0	0	0	0	0	0	0	0	1	1	0	0	0	1	0	0	1	0	0	0	0	1	1	0	0
33578689	TGCAGTGCCCTCACATTTGCACCTAAAATAATTACCTATCTACGCAATTTCTCTTCCTCTCTTACTCCT	0	0	1	0	0	0	0	0	0	1	1	0	0	1	0	0	0	0	0	0	0	0	0	0	0	0	0	0	0	0	0	0	-	0	0	0	1	0	1	0	0	0	0	0	0	0	1	0
33578691	TGCAGTGCCCTTACATAGAAATCTTAGTAATTATGCTCTTTACCTAGACACTCTTTAGTCTCTTAGCTA	0	0	1	0	0	1	0	0	0	0	1	0	0	0	0	0	-	0	0	0	0	0	1	0	0	1	0	0	0	1	0	0	1	1	0	0	0	0	0	0	0	0	1	0	0	0	1	1
33578703	TGCAGTGCTAAGAAGAGGTTACTAGCTGTAGTTGCAAATAGTAAGTACATCTATGTCCTTCTAAGGCCT	1	1	1	1	0	1	1	1	1	0	1	-	1	1	1	1	1	1	1	1	-	1	1	-	1	1	1	1	-	1	1	0	-	1	1	1	1	1	0	1	1	0	1	-	1	1	-	1
33578713	TGCAGTGGAAGCGTTGTGCTTGCTATGGAGAAGCGCGTGATGCTAGGTTTGTGCGGAGAGTCAAGTAGG	1	1	1	1	1	-	1	1	1	1	-	-	1	1	1	1	1	1	1	1	1	1	-	1	-	1	1	1	1	1	0	0	1	1	1	1	1	1	1	1	-	1	1	1	1	-	-	1
33578766	TGCAGTGTGGAGATCCAAGTTCGAGTCCTGGGGAGATCATCTTTTTTTTTTTCAGTTTAGGTACCGCCT	1	1	1	1	1	1	1	1	1	1	1	1	1	1	0	1	1	1	1	1	1	1	1	1	1	1	1	-	1	1	1	1	1	1	1	-	1	1	1	1	0	1	1	1	-	1	1	1
33578771	TGCAGTGTGTAGTCAGATATACGGGGACTGTGGGACTAGCGCGACCCACCTAAACCAATCGCGATTGTC	1	1	1	-	1	1	1	1	1	1	1	1	1	1	1	-	-	1	-	1	1	1	1	1	-	1	1	1	0	1	0	1	1	-	1	1	1	1	0	-	-	1	1	-	1	-	1	1
33578773	TGCAGTGTTACTGGGATGTTGAAACCACCAACTTGTCAGTACGGTTGCACGGCCCACAAGTTGAACCGA	1	0	1	1	0	1	0	1	-	0	1	1	0	1	0	1	1	1	0	1	1	1	1	1	1	1	1	0	-	0	1	1	1	1	1	1	0	1	1	0	-	1	1	0	1	1	1	1
33578776	TGCAGTGTTCTAGATTGTAATCTAGTTCTAGTTCCCTAGTGCTTACGTAACACAGCTAACAGCTAACGT	1	1	1	1	1	1	0	1	1	1	1	1	1	1	1	1	1	-	0	1	1	1	1	1	1	1	1	1	1	1	1	1	1	1	1	1	1	1	1	1	1	0	1	-	-	1	0	-
33578778	TGCAGTGTTGCTAGGAAGTAGACTGGCTGAATACCCGCTCGAGAAAGCTATTGTGAGGCCGATGACGGT	0	1	1	1	1	1	1	1	1	1	1	1	1	1	1	1	1	1	-	1	1	0	1	1	1	1	1	1	1	0	1	1	-	1	1	1	0	1	1	1	0	1	1	-	1	-	-	1
33578790	TGCAGTTACTATATATGTCTAAGTTAGTGCTAGCCTTCTTGCGCCTACAACTGCACTAAGGGCACTGCT	1	1	1	1	1	-	1	1	1	-	0	-	1	1	1	1	1	1	1	1	1	1	1	1	-	1	0	1	-	1	0	-	1	-	1	1	0	1	1	-	1	1	1	0	0	1	-	0
33578792	TGCAGTTACTTATAAGAGTAACAATACTAACTATAGCAAGAGGCATACTACATCCCCTAATTAGAAGGG	0	1	0	1	0	1	0	-	1	0	1	0	0	0	0	0	0	1	0	-	0	1	0	0	0	0	1	0	1	1	0	0	1	0	0	1	-	1	0	1	0	1	0	0	0	1	1	0
33578802	TGCAGTTATTAGCTAGGCAACGTGCTAGAAGGCGTTATAGTGAAGAGCTAGAGCAGAAGAAGCTAAATA	1	1	1	1	1	1	1	1	-	1	1	1	1	1	1	0	-	1	1	1	1	1	1	1	-	1	1	1	1	1	1	-	-	1	1	0	1	1	1	-	1	1	1	1	1	1	1	-
33578804	TGCAGTTATTTAGAATAAGAGTAATAACGTCTCTGCAGAGCTTATAAACAAAGAGCCTAGACACTTACA	1	1	0	1	-	0	1	1	-	-	1	0	1	1	1	1	1	-	1	1	1	1	-	0	1	1	1	1	1	1	1	1	1	1	1	0	1	1	1	1	1	1	1	1	1	1	0	1
33578842	TGCAGTTGCAAATAGCAAGTACACCTATATTCTTCTAGAGCCTAAGCAGGCATCTACATAGGCGTTCTA	1	1	1	1	1	1	1	1	1	1	1	1	1	1	1	1	1	1	1	0	-	1	1	1	0	1	1	1	-	1	1	-	-	-	1	1	1	1	1	1	1	1	-	0	1	1	1	1
33578851	TGCAGTTGCTGCAACTAACGTCTCTTGAAGTGTGAGCAGACTAGCAGACCAGATAGACCAGCTAGACGT	-	1	0	1	1	1	1	1	1	1	1	-	1	1	1	1	1	-	1	1	1	1	1	-	1	1	1	-	1	0	1	1	1	1	1	1	-	1	1	1	1	-	1	1	1	1	1	0
33578860	TGCAGTTGTGCATCTAGGCTCCCTCTATAGCAGAAGTACTAGGATTATACTAATAATACCCTAGATAAT	1	1	1	1	1	1	1	1	1	1	1	1	0	1	1	-	1	1	1	1	1	1	-	1	1	1	1	1	1	1	1	-	1	1	1	1	-	1	1	-	1	1	-	1	1	1	1	1
33578863	TGCAGTTGTGTTTAGAGGGAGGCACCTTGTCTTAGCTAGTATTGTTAGAATTAGCTGGCGCTATAGCTG	1	1	1	1	-	1	1	1	1	1	1	1	1	1	1	1	1	1	1	1	1	1	1	1	1	1	1	1	1	1	1	0	1	1	1	1	1	1	1	1	1	0	1	-	1	1	1	-
33578867	TGCAGTTGTTGTTGCATGTGTTTATTGCTGTGCTATATTTCTTCTTTATACTATAGTTGGTCTTTAGCT	1	0	0	1	1	1	0	1	-	1	1	1	1	0	0	1	0	1	0	1	1	1	0	1	1	0	0	1	1	0	0	1	1	0	1	1	0	1	1	0	0	1	0	1	1	1	1	0
33578899	TGCAGAAAGAGCTAGGCAGAAGATTATTACTAAATCTATTAC	0	1	1	-	0	0	0	0	0	1	1	0	1	0	0	0	0	0	0	1	0	1	1	0	0	0	1	0	0	0	1	0	1	0	0	0	0	0	0	0	0	0	1	1	0	0	1	0
33578901	TGCAGAAAGTCAAGTCTTGTTCGTTTGCCTTCAACTTTAC	1	-	1	1	1	1	1	1	1	1	1	1	1	1	1	1	1	0	1	1	1	1	1	1	1	0	1	1	0	1	0	0	1	1	1	1	1	1	0	1	1	1	0	0	1	1	1	1
33578903	TGCAGAAATTGCAAAACCTAACACAAGTAGCTGTTAC	1	0	1	0	0	0	1	0	1	0	0	0	1	0	1	0	0	0	1	0	1	1	0	0	0	1	1	0	0	1	0	1	-	-	0	1	0	1	0	0	1	0	1	1	1	1	1	0
33578913	TGCAGAAGAAACTAAATACACAGTTAGCTTAGCTAGCTAACTGCTAGAGATTTGTTTAC	0	-	1	1	1	1	1	1	1	1	1	1	1	1	1	-	1	0	1	1	1	1	1	1	-	0	1	1	1	1	-	-	1	1	1	1	1	1	1	-	1	1	1	1	1	1	1	1
33578915	TGCAGAAGAAGGCCTTCTCCTAACAGATGATTAC	0	1	0	-	1	-	1	1	1	1	1	1	1	0	1	1	1	1	1	1	1	1	1	1	1	1	1	1	1	1	1	1	1	1	1	0	1	1	1	0	1	1	1	1	1	1	1	1
33578920	TGCAGAAGACCTAAATCAATTAGAGGCAATATACACCTTAC	1	0	1	1	1	1	1	-	1	1	1	1	1	1	0	1	1	1	1	1	1	1	-	1	0	0	1	1	1	0	0	1	1	1	0	1	1	1	1	0	1	0	1	1	1	1	0	1
33578923	TGCAGAAGAGGAAGATAACAATTAGTAAGTTAC	1	1	1	1	1	1	-	1	1	1	1	1	-	1	1	1	1	1	1	1	0	1	1	1	1	1	1	1	1	-	1	1	1	1	1	1	1	1	1	0	1	1	1	1	1	0	0	1
33578924	TGCAGAAGAGTATAGGTCCTAAGCTCTAATACTCTTAGGACTAGGATTATTAC	0	1	1	0	1	1	1	1	1	1	1	1	1	1	0	1	0	0	1	0	1	1	0	1	1	1	0	1	0	1	1	1	1	0	0	0	0	1	0	1	0	0	1	0	1	0	1	1
33578925	TGCAGAAGCACTACTGCAGGCCTAGACAAATTAC	1	1	0	1	0	0	1	1	1	1	1	0	0	1	1	1	-	0	1	1	1	-	1	0	1	1	1	1	1	1	1	1	1	1	0	0	0	1	1	-	1	1	1	1	1	1	0	1
33578928	TGCAGAAGCTCCCTCTGTACTAGACTAGCTATTGTTAC	0	0	0	0	1	0	1	0	1	1	0	1	0	0	0	1	0	1	1	1	1	1	0	1	1	0	1	0	0	1	1	-	1	0	0	1	0	1	0	1	1	0	1	1	0	1	1	0
33578932	TGCAGAAGGCAACCTTAGTAGCCGTAGCCTAAGGGCAATTGTTAC	1	1	1	1	1	1	0	1	1	1	1	1	1	1	1	1	1	1	0	1	1	1	1	1	1	1	1	1	1	1	1	1	1	1	1	1	1	1	1	1	1	0	1	1	1	1	-	1
33578936	TGCAGAAGTAGTACTAATAGCTAAATAATAAACATTGTCTATGTTAC	1	0	1	1	1	0	-	-	1	1	1	0	1	1	1	0	0	1	1	0	1	1	0	0	1	0	1	0	1	1	1	1	1	1	1	0	0	1	1	0	1	0	1	1	0	1	1	1
33578941	TGCAGAATAGGCTGTAGAGCTAGAGGTAACTAATGTTAC	1	1	1	1	-	1	1	1	1	-	1	1	0	1	1	1	1	1	1	1	1	1	1	1	1	1	1	1	1	1	1	1	1	1	1	1	1	1	1	1	1	1	1	1	1	1	1	1
33578943	TGCAGAATCCTAGCAACTCTCTAAAACTACCCCTAAGGAATCTTACTTATTAC	1	1	1	1	1	1	1	1	1	1	1	1	1	1	1	1	1	1	1	1	1	1	1	1	1	1	1	1	1	1	1	1	1	1	1	1	1	1	1	1	1	1	1	1	1	1	1	1
33578954	TGCAGACACTACAGTAAGCAGGTCAGGTTTTTTACCCGAGATTGTTTAC	1	1	0	1	0	0	1	0	0	0	1	0	0	0	1	0	0	1	1	1	0	0	0	0	1	0	0	0	0	0	1	0	1	1	0	1	0	0	0	0	1	1	1	0	0	-	0	1
33578955	TGCAGACAGAGTATGAGAAAAAGGCTCAATTAC	1	0	0	0	0	1	0	0	0	0	0	0	0	0	1	1	-	1	0	0	0	0	0	0	0	0	0	0	0	0	1	0	1	0	0	0	1	0	1	0	0	0	1	0	0	0	0	0
33578960	TGCAGACCCTAACAAGTAGATTAGACATAAAGAACGATAACGTCCTTATCTCTGGCATTAC	1	1	1	1	1	1	1	-	0	1	1	1	1	1	0	1	1	0	1	1	1	1	1	1	1	1	1	1	-	1	1	1	1	1	1	1	1	1	1	1	1	1	1	1	1	0	0	1
33578978	TGCAGAGAAGGAGATTACTACTCTAGACAACGCAGGTACCTAGAAAGTAATTAC	0	1	1	1	1	1	1	1	1	1	1	1	1	1	0	1	1	1	1	0	1	1	1	1	1	1	1	1	1	1	1	1	1	1	1	1	1	1	1	1	1	1	1	1	1	0	1	1
33578988	TGCAGAGCAGCTTGCTTATATATTCTTAGACTAAGTTGTTAC	0	0	1	-	0	0	1	1	1	0	1	0	1	0	0	0	1	0	1	1	0	0	0	0	0	0	0	1	1	0	0	1	1	0	0	1	0	1	0	1	1	0	1	1	0	1	1	0
33578992	TGCAGAGCGCAAAGCAGAGCAAGATTAC	1	0	1	1	0	0	-	0	1	1	0	0	1	0	1	-	1	0	1	1	1	1	1	0	0	1	-	1	1	1	0	1	1	0	1	1	0	1	1	0	1	1	1	1	1	1	1	1
33578993	TGCAGAGCTACACTAAATAGCTATTATTATAAGATTTTGTAGTGTATTAC	1	1	1	1	1	1	1	1	1	1	1	1	0	1	1	1	1	1	1	1	1	1	1	1	1	1	1	1	1	1	1	1	1	1	1	1	1	1	1	1	1	1	1	1	1	1	1	1
33579002	TGCAGAGCTTATAGACAAAGGGCTAGAACACTTAC	1	1	1	1	1	1	1	1	1	1	0	0	-	0	1	1	1	1	1	1	1	1	1	0	1	1	1	1	1	1	1	1	-	1	1	1	1	1	1	1	-	1	1	1	1	0	1	1
33579004	TGCAGAGGACAAAGGTTAGGTGCTGCAATATATTAC	1	1	1	-	1	1	1	0	0	1	1	1	1	1	0	1	1	1	1	1	1	1	1	1	1	1	1	1	1	0	1	1	1	0	1	1	1	0	1	0	1	1	1	0	1	1	0	0
33579008	TGCAGAGGCTGAGGGTAGTGTGCAGGTTAGTGGCGAGGGGCCGCGGAGGACGGTTAC	1	0	1	1	1	1	1	1	1	1	1	1	1	1	0	1	1	-	1	1	1	1	1	1	1	0	1	1	1	1	1	1	1	1	1	-	1	1	1	1	1	1	1	1	1	1	-	0
33579010	TGCAGAGGGCGTTCCATTGTTCCTGCTTAC	-	0	1	1	1	0	1	1	1	1	0	1	1	0	1	1	1	0	1	-	1	1	1	1	0	1	1	-	1	1	0	0	1	1	0	1	1	1	1	1	1	1	0	1	1	1	1	0
33579013	TGCAGAGGTTAGCAATTATAGCGCAGTAGAGCTATAAACAAGCTGTAGCTTCTGCTTAC	1	0	1	1	0	-	1	1	1	0	0	0	1	1	1	1	0	1	1	1	0	0	1	0	0	1	0	1	1	1	1	0	1	1	0	0	0	0	0	0	0	0	1	0	1	0	0	1
33579020	TGCAGAGGTTAGTAATTGCAGCGCAGTAAGGCTGTAAATAAGCCACAGCTTCTGCTTAC	1	-	1	1	0	0	0	0	0	0	1	1	1	1	0	0	0	0	0	0	0	0	0	1	0	0	1	0	0	1	0	0	1	0	0	0	1	1	1	0	0	0	1	1	0	0	0	0
33579021	TGCAGAGGTTAGTAATTGCAGCGTAGTAGAGCTATAAATAAGCTACAGCTTCTGCTTAC	-	1	1	1	1	1	1	0	1	1	1	1	1	1	1	1	1	1	1	0	1	1	1	1	1	-	0	1	-	1	1	1	1	1	1	1	1	1	1	1	-	0	1	1	1	1	1	1
33579022	TGCAGAGGTTAGTAATTGCAGTGTAGTAGGGCTGTAAACAAGCTATAGCTTCTGCTTAC	-	1	0	1	0	0	1	1	0	1	0	1	0	1	1	0	1	-	1	0	1	0	0	1	1	1	0	1	1	1	1	1	1	0	1	1	1	1	1	0	1	0	1	1	0	1	1	1
33579023	TGCAGAGGTTGGCAATTGCAGCGTAGTAGAGCTATAAACAAGCTATAACTTCTACTTAC	1	1	1	1	1	0	1	1	1	1	1	1	1	1	1	1	1	1	1	1	1	1	0	1	1	1	1	1	1	1	1	1	1	1	1	1	-	1	0	1	1	0	1	1	-	1	1	0
33579026	TGCAGAGTAGGAGTAGGTTTATCTAGCAAGTTAC	1	1	1	1	0	1	0	1	1	0	0	1	0	1	1	1	1	1	0	1	0	0	1	1	0	1	1	0	1	0	0	1	1	1	0	1	1	1	1	1	0	1	1	1	1	1	0	0
33579027	TGCAGAGTATAACTTACTATAATTACTAGAAGTAAATACTACAAAGTATCTTAC	0	1	0	1	1	1	1	1	0	1	0	0	1	1	0	-	0	0	1	1	1	1	0	0	1	0	1	1	1	-	0	1	1	-	0	0	1	1	0	0	1	0	1	1	1	-	1	0
33579037	TGCAGAGTTCTAATAACTTACTGCTAATATAGAATAAGATAACACTGTGTTAC	1	1	1	1	1	1	0	1	1	1	1	0	1	0	1	1	0	1	0	1	1	1	1	0	1	1	1	1	0	1	0	1	1	1	1	1	0	0	1	1	1	1	0	1	1	1	1	1
33579041	TGCAGAGTTTTAGCAACTCGCTGCTAATATAGAGTGGGACAACACAGCATTAC	0	0	0	0	0	-	0	1	0	0	0	0	1	0	0	0	0	0	0	0	1	0	0	0	1	0	0	1	1	0	0	0	1	0	0	0	1	0	0	0	1	0	0	0	0	0	0	0
33579042	TGCAGAGTTTTAGCAACTTGCTGCTAATACAGAGTAGAATAACACAGCATTAC	0	1	0	0	1	0	0	0	0	0	0	0	0	0	0	0	-	0	0	0	0	0	0	0	0	1	0	0	0	0	0	1	1	0	0	0	0	0	1	0	0	0	0	0	0	1	0	0
33579043	TGCAGATAAAGCTATAGGTTTTCCTTAC	1	1	1	-	1	-	-	1	1	1	1	1	1	1	1	1	-	-	1	1	1	-	1	1	1	1	1	1	1	1	1	1	1	1	0	1	1	1	1	1	1	1	1	-	1	1	1	1
33579045	TGCAGATAATAAACTAGACATAGAAAAGCTTAC	-	1	1	-	1	1	1	-	1	1	0	1	1	1	1	1	1	1	1	1	1	-	1	1	0	0	1	1	1	1	1	1	1	1	1	1	1	1	1	1	0	1	0	1	1	1	1	1
33579051	TGCAGATACAGAAGTTATTTATACAGAGATAAGAATTAC	1	1	1	1	1	1	-	-	1	1	1	1	1	1	1	1	1	1	1	1	1	1	1	1	1	1	1	1	1	0	1	1	1	1	1	1	1	1	1	1	1	1	1	1	1	1	1	1
33579063	TGCAGATATAACGTACTCTACGGTTAC	0	0	0	0	0	0	0	0	0	0	0	0	0	0	0	0	0	-	0	0	0	-	1	0	0	0	0	1	0	0	0	1	1	0	0	0	0	0	1	0	1	1	0	0	-	0	0	0
33579068	TGCAGATCCTGCCCCTCCTAACACTTAC	1	1	0	-	-	1	-	1	-	1	1	1	1	1	1	-	0	1	1	0	1	1	1	1	1	1	1	1	1	1	1	1	1	1	1	1	1	1	1	0	1	1	1	1	1	1	0	1
33579085	TGCAGATGTTGCAGTTCTCTACGTACTATTTTAC	0	0	0	1	0	0	0	0	0	0	1	0	0	0	1	0	0	1	0	1	1	0	0	0	1	1	1	1	0	0	0	1	1	0	0	0	1	0	0	0	0	0	0	0	0	0	1	0
33579096	TGCAGCAAAGCCATATTCAAAGCGGTTTAC	1	1	1	1	0	1	-	1	1	1	1	1	1	1	1	0	1	1	1	1	1	1	1	1	1	1	1	0	1	0	1	0	1	1	1	-	1	1	1	-	1	1	1	1	1	1	0	1
33579097	TGCAGCAAAGGATATAGGTTGCGCTAAGCTAAAAAGAGTTATTATTAC	1	1	1	1	1	1	0	1	1	1	1	1	1	1	1	1	1	1	0	1	1	1	1	1	1	1	1	1	1	1	1	1	1	1	1	1	1	1	1	-	1	0	1	1	1	1	0	1
33579106	TGCAGCAAGCGCTTGCGTGCGCTAAATAAGTTCTATTAC	1	1	0	1	0	1	1	1	1	1	1	1	1	1	1	1	1	-	1	1	1	1	1	1	1	1	1	1	1	-	1	1	1	1	1	0	1	1	1	1	1	1	1	1	1	1	1	1
33579107	TGCAGCAAGCTAGATAAGTAATATACCTAGGGGCTTTTAC	0	0	1	1	1	0	1	0	1	1	0	0	1	1	1	0	0	0	1	0	1	0	0	0	1	0	0	0	1	1	1	1	1	1	0	0	-	0	1	0	0	0	1	0	0	1	1	1
33579111	TGCAGCAATAGAAGAGGGAAAACCAGCCTAGAGTTAC	0	0	0	0	0	0	0	1	1	0	0	0	0	0	1	0	1	1	0	1	0	0	0	0	0	0	0	0	0	1	1	1	1	0	0	1	0	1	0	1	1	0	0	0	0	1	0	0
33579112	TGCAGCAATATAGATGCAGCTGCTGATTAC	-	1	1	1	0	1	1	1	1	-	1	1	-	1	1	1	1	1	1	1	1	1	1	1	1	1	-	1	1	1	1	1	1	1	1	1	1	1	0	1	1	1	1	1	1	1	1	1
33579117	TGCAGCACATTAGTTGCTATCTTAC	0	1	1	0	1	1	1	1	1	1	0	1	-	1	1	-	0	0	1	1	0	0	1	1	1	1	1	1	1	1	1	0	1	1	0	1	1	1	1	1	1	1	1	1	0	1	1	1
33579119	TGCAGCACCTACAGACACCGAGGGCCCGTGGGTGAGTTAATTAC	0	1	1	1	1	-	1	-	1	1	1	0	0	1	1	1	1	1	1	1	1	1	1	-	0	0	1	1	1	1	-	1	1	1	1	-	-	1	1	1	1	1	1	1	0	1	1	1
33579122	TGCAGCACGAAAATTATAACATATATATTACAACAAAAGTTTATTAC	1	1	0	1	1	1	1	-	1	-	1	1	1	1	1	1	-	0	1	1	0	1	1	1	1	1	1	1	1	-	1	0	-	1	1	1	1	1	1	1	1	1	1	1	1	1	1	1
33579124	TGCAGCACGTACGCCGTTTTTCACTACGTCCAAACAGATTAC	-	1	1	1	1	1	1	1	0	1	1	1	1	1	0	1	1	0	1	1	1	1	1	1	1	1	1	1	1	1	1	1	1	1	1	1	1	1	1	1	1	1	1	1	1	0	0	1
33579132	TGCAGCAGCAGCTACTGCCTAGTTTAGCTATTCTTAC	1	0	1	1	1	1	-	1	1	0	1	0	1	1	1	1	1	1	1	1	1	1	1	0	1	1	1	-	1	1	1	1	1	1	1	1	1	1	1	1	1	1	1	1	1	1	1	1
33579134	TGCAGCAGCGGCGATATAATAGCATTAC	-	0	0	0	0	1	0	0	0	0	0	0	0	0	1	1	-	1	0	0	0	0	0	0	0	0	0	0	0	0	1	0	1	0	0	0	1	0	1	0	0	0	1	0	0	0	0	0
33579135	TGCAGCAGCTATAGACAAGTTGGCGCTAGAGTTGCAGGTTGTAAGTTAC	1	1	0	1	1	1	-	1	-	0	1	1	-	1	1	1	1	1	1	1	1	1	1	1	1	1	1	1	1	1	1	1	1	1	1	1	1	1	1	0	1	1	1	-	1	1	1	1
33579138	TGCAGCAGGTATAGTATAGAAGTTTACTAAAACAGTTAC	0	1	1	-	1	1	1	1	1	1	1	0	1	1	0	1	1	1	1	1	1	1	0	0	1	1	0	1	1	1	0	1	1	1	1	1	0	0	1	1	1	0	1	1	1	1	1	0
33579166	TGCAGCCCTAGCAACATCTTCCTCCTTCTACTCTGCGTCTTCTTCCTCTTAC	1	-	1	1	-	1	0	1	1	1	1	1	1	1	1	1	1	1	0	1	1	1	1	1	1	1	1	1	1	1	1	1	1	1	1	1	1	1	1	1	1	0	1	1	1	1	0	1
33579167	TGCAGCCCTAGCGCAGAACACGCAGTTAC	0	1	0	1	0	0	0	0	0	0	1	0	0	0	0	0	0	1	0	0	0	1	1	0	0	0	1	0	0	0	0	0	1	0	0	1	0	1	1	1	0	1	0	0	0	1	0	0
33579179	TGCAGCCTAAGCGCAAGAACGCTAAGATCTACTAGCTATTAC	-	-	1	1	0	1	1	1	-	1	1	1	1	1	1	1	1	1	1	-	1	1	1	1	0	1	1	1	-	-	1	1	1	-	0	0	1	1	0	1	1	1	1	1	0	1	1	1
33579180	TGCAGCCTACAGGTCCCTTATCCCCACTATTAC	0	1	1	1	1	1	1	0	1	1	1	1	1	1	1	1	1	1	1	0	1	1	1	1	0	1	0	1	1	1	1	1	1	1	1	1	1	0	0	1	1	0	1	1	1	0	1	1
33579181	TGCAGCCTACTAGAGGGAGCTCTTATAGGTAAACTATTTACCCCTAGTAATTAC	0	0	1	1	1	-	1	0	-	1	1	1	0	0	1	1	1	1	1	-	1	1	0	1	1	1	0	1	1	0	1	1	1	-	1	1	1	0	1	0	1	1	1	1	1	0	1	-
33579182	TGCAGCCTAGCTACCCTAACGTTATATGCATACAGAGTAGCAGTAGCGTTAC	0	0	0	0	1	0	0	1	0	0	0	0	0	0	0	1	0	0	0	0	0	1	0	0	0	0	0	1	0	0	1	1	1	0	0	0	0	1	0	0	0	0	0	0	1	1	0	0
33579190	TGCAGCCTTGTGAACTATCTAATTAC	1	1	1	-	1	1	-	1	1	1	1	1	0	1	1	1	-	-	1	1	1	-	-	1	1	1	1	1	1	1	1	1	1	1	1	1	1	1	1	1	1	1	1	1	1	1	1	1
33579196	TGCAGCGAGGCATGCTAGGACGTTGATGTATACGCAATATGTTGCAGTTTCTTAC	0	1	0	0	0	0	0	0	0	1	1	0	0	0	0	0	-	0	0	0	0	1	1	0	0	0	0	1	0	0	0	0	1	0	0	0	0	1	1	0	0	1	1	0	0	0	0	1
33579200	TGCAGCGCACACGTCACGTTAGGACAGCCTAGGTGTAGGTTAC	0	1	0	1	0	0	0	0	0	0	1	0	0	0	0	0	0	1	0	0	0	1	1	0	0	0	1	0	0	0	0	0	1	0	0	1	0	1	1	1	0	1	0	0	0	1	0	0
33579203	TGCAGCGCGAGCTGAGGGGTTGGATCGCGAGATCGTTAC	-	-	1	1	-	-	-	1	1	1	1	1	-	0	1	0	-	1	1	1	1	1	1	1	1	1	-	1	1	1	1	1	1	1	1	1	1	-	-	1	-	1	1	1	1	1	0	1
33579205	TGCAGCGCGTCACACGCTTCGTGTCATGTCTTAC	0	0	1	0	1	1	0	0	0	0	0	0	0	0	1	-	0	0	0	1	0	0	1	0	1	0	0	1	1	0	1	1	1	0	0	0	0	1	0	1	0	0	0	0	1	0	1	1
33579206	TGCAGCGCGTCGCTTAGAGAGATTTGCGTCTTATTTAC	-	1	1	-	1	1	-	1	1	1	0	1	0	0	0	1	1	1	1	1	1	1	0	-	1	1	-	1	1	1	1	1	1	1	1	1	1	-	1	1	1	1	0	1	1	1	1	1
33579207	TGCAGCGCGTCTACCAGCGCCCCAAGCTCTTAC	1	1	1	1	1	1	0	1	1	1	1	1	1	1	1	1	1	1	0	1	1	1	1	1	1	1	-	1	1	1	1	1	1	1	1	1	1	1	1	1	1	0	1	1	-	1	0	1
33579211	TGCAGCGCGTTGCTTAGAAAGATTTACGTCTTGCTTAC	-	0	0	-	1	1	1	1	1	1	0	1	1	0	0	0	0	1	1	1	1	-	0	1	1	0	0	1	1	0	0	1	1	0	1	1	0	1	-	0	0	1	0	1	0	1	1	0
33579212	TGCAGCGCGTTGTAGGGTAAGCGTCGCGTCTTGTTTAC	1	1	1	1	1	1	1	1	1	1	1	1	-	1	1	1	1	1	1	1	1	1	1	1	1	1	1	1	1	1	-	1	1	1	1	1	1	1	1	1	1	1	1	1	1	1	1	1
33579221	TGCAGCGGCTTTCGATAGCACTTAC	1	1	1	0	1	1	1	0	0	1	1	0	1	0	1	1	1	-	1	1	1	0	0	0	0	0	0	1	0	0	0	0	1	-	0	1	1	1	1	1	1	1	1	0	0	1	0	1
33579229	TGCAGCGTCTATAGGCATATGTGCCTCGCTAGCTACCTAGAGCGCTCTTAGTTTAATTAC	0	0	1	1	1	1	1	0	1	1	0	1	0	0	-	1	1	1	-	1	-	1	0	1	1	1	0	1	1	0	-	1	1	1	1	-	-	0	1	0	-	1	1	1	1	0	1	1
33579230	TGCAGCGTCTATAGGCATATGTGCCTCGCTAGCTACCTAGAGCGCTCTTAGTTTAC	0	0	1	1	1	1	1	0	1	1	1	1	0	0	1	1	1	1	1	-	1	1	0	1	1	1	0	1	-	0	1	1	1	1	1	1	1	0	1	0	1	1	1	1	-	0	1	1
33579231	TGCAGCGTCTATTAGTATGTATGCTTTGCTAGCTACCTAGGGCGCTCTTAGTTTAATTAC	1	1	1	1	1	0	0	1	1	1	1	1	1	0	0	1	-	1	0	1	-	1	1	1	1	1	1	-	1	1	1	1	1	1	1	1	-	1	1	1	1	1	-	1	1	1	1	1
33579232	TGCAGCGTCTATTAGTATGTATGCTTTGCTAGCTACCTAGGGCGCTCTTAGTTTAC	1	1	1	1	1	0	0	1	1	1	-	1	1	0	0	1	1	1	0	1	1	1	1	1	1	1	1	1	1	1	-	1	1	1	1	1	1	1	1	1	1	1	1	-	1	-	1	1
33579233	TGCAGCGTCTATTAGTATGTGTGCTTTGCTAGCTACCTAGGGTGCCCTTAGCTTAATTAC	1	1	1	1	1	1	1	1	1	1	1	1	0	1	1	1	1	1	1	1	-	1	1	-	1	1	1	-	1	1	-	1	1	-	-	-	1	1	1	1	1	1	1	1	0	1	1	1
33579235	TGCAGCGTGCTATAGCCTTTTAGAACCCTAGTAGTTCTAACCTCTAGGGCTGTTAC	1	1	0	-	1	1	1	1	1	1	1	1	1	1	1	1	1	0	1	1	0	1	1	1	1	1	-	1	1	1	1	0	1	1	1	1	1	1	1	1	1	1	1	1	1	1	1	1
33579236	TGCAGCGTGCTTTTGTCTAACTTACCTTAGTGTAACTACCTTAC	1	0	1	1	1	-	-	-	1	1	1	0	1	1	1	-	-	0	1	0	1	1	1	0	1	1	-	1	1	1	1	1	1	1	1	1	1	1	1	1	1	1	1	1	1	1	1	0
33579238	TGCAGCGTGTAAACCTGCTCTAGTTTAC	0	0	1	1	1	0	1	1	1	1	1	0	1	1	1	0	0	1	1	0	1	1	0	0	1	0	1	0	1	1	1	1	1	1	1	0	0	1	1	0	1	0	1	1	0	1	1	0
33579241	TGCAGCGTGTTGCAATATAAGTGTTATGTCTTATTAC	-	1	1	1	1	1	1	1	1	1	1	1	1	1	0	-	1	1	1	0	1	1	1	1	1	1	1	1	1	1	1	1	1	1	1	0	1	1	0	1	1	1	1	1	1	1	1	1
33579245	TGCAGCTAATCTAATTCTTCTAACACCTTCTTCACCTAGTTAC	-	1	1	1	-	1	1	1	1	1	1	0	0	1	1	1	1	1	1	0	1	1	0	0	1	0	1	1	1	1	1	1	1	0	1	1	1	1	1	1	1	1	0	1	0	1	1	1
33579247	TGCAGCTACAACTGTAGTTGCTATAGACAAGAAGAACATATTACTAACCTTTAC	1	1	0	1	1	0	1	-	1	1	1	-	1	1	0	0	0	1	1	0	1	0	0	1	1	1	1	1	1	-	1	0	1	1	1	0	1	1	0	-	1	1	1	1	1	1	0	0
33579250	TGCAGCTACTCTACCTAGCTTTAC	1	1	1	0	1	1	-	1	1	1	1	1	1	1	1	1	-	0	1	1	1	-	-	1	1	1	0	1	1	1	1	1	1	1	1	1	1	1	1	1	1	1	1	1	-	1	1	1
33579255	TGCAGCTAGCCTACAACGTTATTAC	-	1	1	-	1	1	0	1	1	1	1	1	1	1	1	1	1	-	0	1	1	1	1	1	1	1	1	1	1	0	1	1	1	1	1	1	1	1	1	1	1	1	1	1	1	1	1	1
33579257	TGCAGCTAGTGCCTAAGTTCTTGCAAAAGCGTAGCTAATCTCTTAC	-	0	1	-	0	0	1	0	1	1	0	0	1	0	1	0	1	0	1	1	1	1	1	0	0	1	1	1	1	1	0	1	1	0	1	1	0	1	1	0	1	1	1	1	1	1	1	1
33579258	TGCAGCTATAACTTCTATAAAGAAAATAATAATAGTAACTCCTAGTTTAC	1	1	1	1	1	1	1	1	1	1	1	1	0	1	1	1	1	1	1	1	1	1	1	1	1	1	1	0	1	1	1	1	1	1	1	-	1	1	1	0	1	1	1	1	1	1	1	1
33579260	TGCAGCTATAATAAAGAAAAGATAAGGCTCTACTTAC	1	0	1	1	1	1	1	-	-	1	0	1	-	1	1	1	1	1	1	1	1	1	0	1	1	1	1	0	1	1	1	1	1	1	1	1	1	1	1	1	1	1	1	1	1	1	1	1
33579262	TGCAGCTATAGCGCTAGCTAATTCTAACAATACTAGCTAAGACAAGATGCCTCTCTTAC	1	1	0	1	0	1	1	1	1	1	1	1	1	1	1	1	1	1	1	1	1	-	-	-	1	1	1	1	1	0	1	1	1	1	1	0	1	1	1	1	1	1	1	1	1	1	1	1
33579264	TGCAGCTATATATAACACACCTTATAGCATACTATATACTTAC	1	1	1	1	0	1	0	1	1	1	1	1	1	1	0	1	1	0	0	1	1	0	1	1	1	1	1	1	1	1	1	1	1	-	1	0	1	1	1	1	1	0	1	1	1	1	1	1
33579269	TGCAGCTATGTATAATGCGCCTTACAGCACACTATACACTTAC	1	1	1	1	1	1	1	1	1	1	1	1	1	1	1	1	1	1	1	1	1	1	1	1	-	1	1	1	1	1	-	1	1	1	1	1	1	1	1	1	1	1	1	1	1	1	1	1
33579274	TGCAGCTCGTACCTAGACTGTACATACAAAGCGCTGTTTAC	1	1	1	1	1	1	0	1	-	-	-	1	1	1	-	1	1	1	0	1	1	1	1	1	1	1	1	1	1	1	1	1	1	1	1	1	1	1	1	1	1	0	1	1	-	1	0	1
33579276	TGCAGCTCTAGTAGGTTCTCTTATATATTAGTGTAACAACTCTGCTGTTAC	0	0	0	0	0	1	1	1	1	1	0	0	1	0	0	1	1	1	1	0	0	0	1	0	1	1	0	0	1	1	1	0	1	0	1	0	0	0	1	1	0	0	-	1	1	0	1	0
33579278	TGCAGCTCTATTTAGCTTGTATATATACGTTAGGGTGCTCTAAATCTTAC	0	1	1	0	0	0	0	0	0	1	1	0	1	0	0	0	0	0	0	1	0	1	1	0	0	0	1	0	0	0	1	0	1	0	0	0	0	0	0	0	0	0	1	1	0	0	1	0
33579282	TGCAGCTGCAACTGTAATTACTATAGACAAGAAGGACATATTGCTAACCTTTAC	1	1	1	1	1	1	1	1	1	1	-	1	1	1	0	1	1	1	1	0	1	1	1	1	1	1	1	1	1	1	1	1	1	1	1	1	1	1	1	1	1	1	1	1	1	1	1	1
33579284	TGCAGCTGCCTTTACAACTCTAAGCTATTCCAAATTATTAGATTAC	1	0	1	1	1	0	1	1	1	1	1	1	1	1	1	0	1	1	1	-	1	1	1	1	1	1	1	1	1	1	1	0	1	1	1	1	1	0	1	1	1	1	1	0	-	1	0	1
33579286	TGCAGCTGCTGCTGTAGCACTAGCCTTCTGCTAACAAACTGTTACAATAGTATGTTTTTAC	1	0	1	1	0	1	1	1	1	0	0	0	1	1	1	1	0	1	1	1	0	0	1	0	0	1	0	1	1	1	1	0	1	1	0	0	0	0	0	0	0	0	1	0	1	0	0	1
33579299	TGCAGCTTATACTACTAGATAGGGCTGCTTAGTACTTAATTAC	0	1	1	1	1	1	1	1	1	1	-	1	1	1	1	1	0	1	1	-	1	1	-	1	1	1	1	-	1	0	1	1	1	1	-	-	0	1	1	1	1	1	1	-	1	1	1	1
33579300	TGCAGCTTATACTACTAGATAGGGCTGCTTAGTACTTAC	0	1	1	1	1	1	1	1	1	1	1	1	1	1	1	1	0	1	1	1	1	1	1	1	1	1	1	1	1	0	1	1	1	-	-	1	0	1	1	-	1	1	-	1	1	1	1	1
33579301	TGCAGCTTGCATTAGTTTACACCTAGACTACTTAC	1	1	1	1	1	1	1	0	1	1	-	1	1	1	1	1	1	1	1	1	1	-	1	1	-	1	1	1	1	1	1	1	-	1	1	1	1	-	1	-	1	1	1	1	-	1	1	1
33579314	TGCAGGAATTAGAGTAGGAGTAGGAGCAGGAGCATAGTACATTAGAATAGATAGATTAC	1	1	1	1	1	1	1	1	1	1	1	0	1	1	1	1	1	1	1	1	0	1	1	0	1	1	1	1	1	1	0	1	1	1	1	1	1	1	1	1	1	1	1	1	1	1	1	1
33579321	TGCAGGAGCAGCGCTGCAGGCCTAAGCAAAGTTAC	1	1	0	1	0	0	1	1	1	1	0	0	1	0	1	1	1	0	1	1	1	1	1	0	1	1	1	1	1	1	1	1	1	1	1	0	1	1	1	-	1	1	1	1	1	0	0	-
33579322	TGCAGGAGCATTACTCTTAGAGTGCATAGGTGTAGCGTTATATTACCTAGATCTCTTTAC	0	-	1	0	0	0	0	0	0	1	1	0	1	0	0	0	0	0	0	1	0	1	1	0	0	0	1	0	0	0	1	0	1	0	0	0	0	0	0	0	0	0	1	1	0	0	1	0
33579326	TGCAGGATAGGAGATAAGGAAGTATTAC	1	1	1	-	1	1	0	1	1	-	1	1	-	1	1	1	-	-	0	1	1	-	-	1	1	1	1	1	1	1	1	1	1	1	1	1	1	1	1	1	1	0	1	1	-	1	0	1
33579328	TGCAGGATCCTTACAGACAGCTTATTAC	0	0	0	0	1	1	0	1	1	1	0	1	1	0	0	0	0	1	0	1	1	1	0	1	1	0	0	1	0	0	0	0	1	0	1	1	0	0	0	0	0	1	0	1	0	0	1	0
33579329	TGCAGGATCTTTACTAGGACCGCCTATTACCCTAGTTGCCTATTCAACGTTTTAC	1	1	1	1	1	1	1	1	1	1	1	1	1	1	1	1	1	1	1	1	1	1	1	1	1	1	1	1	1	1	1	1	1	1	1	1	1	1	1	1	1	1	1	1	1	1	1	1
33579333	TGCAGGATTGAAGCACCGTGAGTAGCAAGTTAGCGCAGCAAACTTCAAGGGTTGTTAC	1	1	1	0	1	1	1	1	1	1	1	-	1	1	1	1	0	1	1	1	1	1	1	1	1	1	1	1	0	1	1	1	1	1	1	1	1	1	1	1	1	1	1	1	1	1	1	1
33579335	TGCAGGCACCCGTAGAAGAGGGAAAACCAGCCTAGGGTTAGACAAACATTAC	1	1	1	1	1	1	1	1	1	1	1	1	1	1	1	1	1	1	1	1	1	1	1	1	1	1	1	1	-	1	1	1	1	1	1	1	1	1	1	1	1	1	1	1	1	1	1	1
33579347	TGCAGGCGAATTGTGGCGTTCGAATTCTCGAAATTCAAATAGCGATTTAC	1	1	1	1	1	1	1	1	1	1	1	-	1	1	1	0	1	1	1	1	1	1	0	-	1	1	1	1	1	1	1	1	1	1	1	1	0	1	1	1	1	1	1	1	1	1	0	1
33579365	TGCAGGCTAGGGCATCTAGGCTTAC	1	1	1	1	1	1	1	1	1	1	0	-	1	1	1	1	1	1	1	-	1	1	1	1	1	1	0	1	1	1	0	1	1	1	1	1	0	1	-	1	1	1	1	0	0	1	1	0
33579375	TGCAGGGCTACACTCTAACATAGAGAAGAGTAAGTTCTTTATTAC	1	1	1	1	1	1	-	1	1	1	1	0	0	1	0	1	0	0	1	1	1	1	1	0	1	1	1	1	1	0	1	1	1	1	1	0	0	1	1	1	1	1	1	1	1	1	0	1
33579381	TGCAGGGTAATAGCCTCCTTGCTAGCTATTATACTACCTTGTAATATCTATTAC	0	0	1	1	1	1	1	1	1	1	0	0	1	1	0	1	1	1	1	1	1	0	1	0	0	1	1	0	1	1	0	0	1	1	1	1	1	1	1	1	1	1	1	0	1	1	0	1
33579385	TGCAGGGTTAGAGGTTTATTACTAATAACATATTATAGATTAC	1	1	1	1	0	1	-	-	1	1	1	1	1	0	1	1	1	1	1	1	0	1	1	1	1	1	1	1	1	-	1	0	1	-	1	0	1	0	0	1	1	1	1	1	1	1	1	0
33579392	TGCAGGTATTGCTTAGTTGTTGCATAATTGTAATCTTAC	-	0	1	1	1	1	1	-	1	-	1	1	-	0	1	1	1	1	1	1	1	1	1	1	1	1	1	1	1	1	1	0	1	1	1	1	1	1	1	1	1	0	1	1	1	1	1	-
33579404	TGCAGGTGTTATATAGAGTATTTCTATAGTAGGTTGCTTAGGTGCAGGTTAC	0	0	0	0	-	1	1	1	-	1	0	0	0	1	0	-	1	0	1	0	0	-	1	0	-	1	0	1	0	-	1	1	1	0	1	1	0	1	1	0	-	1	0	0	0	1	1	0
33579417	TGCAGTAAATAATATACTTATTAGCAAACTATTCTTAC	0	1	1	1	1	1	1	1	0	1	1	1	1	1	1	0	1	0	1	1	1	-	0	1	1	0	1	1	1	-	1	1	1	-	1	1	1	1	0	0	1	1	1	1	1	0	1	-
33579418	TGCAGTAAATTCTGCCTGTTACACAATAAGGTGCTGTTAC	1	1	0	1	1	1	-	1	-	-	1	-	0	1	1	1	0	0	1	1	1	1	-	1	-	1	1	1	1	-	0	1	1	1	0	1	0	1	1	-	1	1	1	1	1	1	1	1
33579419	TGCAGTAACACAGATATAGCGGTTGATTAC	1	1	1	1	0	1	-	-	1	0	0	0	1	1	1	1	0	1	1	0	1	1	1	0	1	0	1	0	-	0	1	0	1	1	1	1	0	1	1	1	1	1	1	1	1	1	1	1
33579422	TGCAGTAAGCGTAGTATAGAAGTTTATTTAC	0	0	0	-	0	1	-	1	1	0	1	0	1	0	0	-	-	0	1	1	0	-	0	0	0	0	1	1	0	0	1	1	1	0	0	1	0	0	0	1	1	1	0	1	1	1	1	1
33579423	TGCAGTAAGCTAGTTTATGCTCCTAGAGAATGTTTGCTGCTTAC	-	1	1	1	-	1	1	1	1	1	0	-	-	1	1	1	1	1	1	1	1	1	1	1	-	1	0	1	1	1	0	1	1	1	1	1	0	1	1	1	1	1	-	0	0	1	-	0
33579425	TGCAGTAAGGGGCTAGCTTGTCTACTTCCTCCTTTATAAATATCCTAAACTTATTCTTTAC	1	1	1	1	1	1	1	1	1	1	1	1	1	1	0	1	1	1	1	-	1	1	1	1	1	1	1	1	1	1	1	1	1	1	-	1	1	1	1	1	1	1	1	-	1	1	1	1
33579429	TGCAGTAATTATAGTAGTCTAAAACTTCTAAGAGCTACTTTAC	1	1	1	1	-	1	0	1	1	1	1	1	1	1	1	1	1	1	0	1	1	-	1	1	1	1	1	1	1	1	1	1	-	1	1	1	1	1	1	1	1	0	1	1	1	1	0	1
33579434	TGCAGTACTCTACACTAAAAACAACTTAC	0	1	0	-	0	0	0	0	0	0	1	0	0	0	0	0	0	-	0	0	0	-	1	0	0	0	1	0	0	0	0	0	1	0	0	0	0	1	0	1	0	1	0	0	0	1	0	0
33579435	TGCAGTACTCTTCTTCGCCCTCTTCTTTAC	1	1	1	1	1	1	0	1	1	1	-	1	1	1	1	1	1	1	0	1	1	1	1	1	-	1	1	1	1	1	1	1	1	-	1	1	1	1	1	-	1	0	1	1	1	1	0	1
33579436	TGCAGTACTTTATAACTATAAAGAAGCTCTTAC	0	1	1	0	0	1	0	0	0	0	1	1	1	0	1	0	0	0	0	1	0	0	0	1	0	0	0	0	1	0	0	1	1	0	0	1	0	1	0	1	1	-	0	-	1	0	0	0
33579437	TGCAGTAGATAGGTTGGGTTTTTTTACCTAAGTAATCTAGAATTGTGATTGTTAC	0	0	0	-	1	1	1	0	0	0	0	1	1	1	1	0	0	1	1	0	0	0	0	-	-	0	0	0	0	0	0	1	1	0	1	0	-	1	1	0	1	0	0	0	-	0	1	0
33579443	TGCAGTAGGTTTAGATTGCTCTAATCTAACTAAGCATTAC	0	1	1	1	0	1	0	1	0	1	1	1	1	1	0	0	0	0	0	0	0	0	0	1	0	0	0	0	0	0	0	0	-	0	0	1	0	0	0	0	1	0	-	0	0	0	1	0
33579447	TGCAGTAGTGTTCTGCACCCTAAGGAGGGAGTTGTCCTCTCTATTAGTTTAC	1	1	1	1	0	1	1	1	1	1	1	1	1	1	1	-	1	1	1	1	1	1	1	1	1	1	1	1	1	1	1	1	1	1	1	1	0	1	1	-	1	1	1	1	1	1	1	1
33579450	TGCAGTATAACTATATTAGAAGGATATTATTTCTGCAGCTTTTGTAAATCTATTAC	1	1	0	0	0	-	1	0	1	1	0	0	1	0	1	1	0	0	1	0	1	1	0	0	-	1	0	1	0	-	0	0	1	0	1	0	0	0	0	0	1	-	0	-	0	0	-	1
33579451	TGCAGTATAATTGCTTCTAAATGCCTTAC	1	1	1	-	1	0	-	-	1	1	1	1	1	1	1	1	1	-	1	1	1	-	0	1	1	1	1	1	1	1	1	1	1	1	1	1	1	1	0	1	1	0	1	1	1	1	1	0
33579453	TGCAGTATAGCTGTAACAAAATAGTATTATCTTAC	1	1	0	0	0	1	0	1	-	0	1	0	0	1	0	0	0	0	0	0	0	0	0	0	0	0	0	0	0	1	0	0	-	0	0	0	0	0	0	0	0	1	1	0	0	0	0	0
33579466	TGCAGTCGACAGCTCCAGCAACAAATCAAATAACAGTAAGTGCCTTAC	1	0	0	1	0	0	0	0	0	0	1	-	1	0	0	1	1	1	0	1	0	1	1	1	0	0	1	0	0	0	0	0	1	0	0	0	1	0	0	1	0	1	0	0	0	1	0	0
33579474	TGCAGTCTCTATTATCCCTTGAACCTTAC	1	0	1	-	0	1	1	1	-	0	0	0	0	1	1	1	0	1	1	1	0	0	0	0	0	1	1	1	1	1	1	1	1	-	0	1	0	0	1	1	1	0	1	1	-	0	1	1
33579475	TGCAGTCTCTCCTCTAGATTGTAACACTACCTCTTGCCTTAC	0	1	1	1	1	0	1	1	0	1	1	1	0	1	1	1	1	1	1	1	0	1	0	1	0	1	1	1	1	0	0	-	1	-	1	1	0	1	0	1	-	1	1	0	1	1	0	0
33579476	TGCAGTCTCTTCTCTAGATTGTAACAGCTGCTTCTGCTCTTTAC	0	0	0	0	0	0	1	0	0	0	0	0	0	0	1	1	1	0	1	0	0	0	1	0	0	0	0	0	0	1	0	0	1	0	1	0	0	0	0	0	0	0	0	0	1	1	0	0
33579487	TGCAGTGATCGCTCTTTGCGTCTATAAGACGCAGAAGAGGGTATTGTAAACCCTATTAC	1	1	1	1	1	1	1	1	1	1	1	1	1	1	1	1	1	1	1	1	1	1	1	1	-	1	1	1	1	1	1	1	1	1	1	1	1	1	1	1	1	1	1	1	1	1	1	1
33579488	TGCAGTGATTGACGGCGCCATTTTTAC	0	1	1	-	0	1	1	1	0	0	0	0	0	0	0	0	0	0	1	0	0	1	1	0	0	0	0	0	0	0	1	0	1	0	0	0	0	0	0	1	0	0	0	0	0	0	0	0
33579493	TGCAGTGCCCTCACAAAAACAGAACACCTAGAGTTGTTATATAACTGCTTATTAC	0	0	1	0	0	0	0	0	0	1	1	0	0	1	0	0	0	0	0	0	0	0	0	0	0	0	0	0	0	0	1	0	1	0	0	0	1	0	1	0	0	1	1	0	0	0	1	-
33579494	TGCAGTGCCCTCACAATAGTTGTTAC	0	0	0	1	0	1	-	1	1	0	1	0	1	0	0	-	1	0	1	1	0	1	0	0	0	0	1	1	0	0	1	1	1	0	0	1	0	0	0	1	1	1	0	1	1	1	1	1
33579495	TGCAGTGCCCTCACAGCTTGCCTGTTAC	0	0	1	-	0	1	0	0	0	0	1	0	0	0	0	0	1	0	0	0	0	0	1	0	0	1	0	0	0	1	0	0	1	1	0	0	0	0	0	0	0	0	1	0	0	0	1	1
33579496	TGCAGTGCCCTCACAGTTAGAGTTTCCTATTACAGGTATAGAGCAAACAGGCTTATTAC	0	0	0	0	1	0	0	0	0	0	-	0	0	0	0	0	0	0	0	0	0	1	0	0	0	1	0	0	0	1	0	0	1	0	0	0	0	0	1	0	0	0	1	0	0	0	0	0
33579497	TGCAGTGCCCTCACAGTTAGGTAGTGTAGTTGTTAC	1	1	0	0	0	1	0	0	1	1	1	0	1	0	1	0	0	0	0	1	1	0	1	0	1	0	1	0	0	1	1	0	-	1	1	1	0	1	1	0	1	1	0	0	0	0	0	0
33579498	TGCAGTGCCCTCACAGTTTTAGTAGGAGATAGGCAGCTAATACTATTATTCTTAC	1	1	0	0	0	1	0	0	0	0	0	0	0	1	0	0	0	1	0	0	0	1	0	0	0	-	0	0	0	0	0	1	1	1	1	0	0	0	1	0	0	0	0	1	1	1	1	0
33579499	TGCAGTGCCCTCACATAAAGCTCTATAGCCTTATGCCTAATCTAACTACAATTAC	0	0	0	0	0	0	0	0	0	0	0	0	1	1	1	0	0	0	0	1	0	1	1	0	0	0	0	0	0	1	0	0	1	0	1	0	0	0	0	0	0	0	0	1	1	0	0	0
33579500	TGCAGTGCCCTCACATAACATTAGATATACCCTTCTATTATTAC	0	0	0	1	0	0	0	0	0	0	1	0	0	0	1	0	0	1	0	-	1	0	0	0	1	1	1	1	0	0	0	1	1	0	0	0	1	0	0	0	0	0	0	0	0	0	1	0
33579504	TGCAGTGCGCTCTATAAAAGCTATAGTAGTAAAGAAATAAGTCTTAC	0	0	1	1	0	0	1	0	1	1	1	1	0	1	0	1	1	1	1	-	0	1	0	1	1	0	0	0	1	0	0	1	1	0	0	0	0	0	0	0	1	-	1	0	0	1	0	0
33579514	TGCAGTGTAATTAGCAGCTAACTTATCTTACTTAC	0	0	1	1	1	1	0	-	1	0	1	1	1	1	1	1	1	0	0	1	0	-	1	-	1	0	0	1	0	1	-	1	1	0	1	1	1	1	1	1	0	0	1	1	1	1	0	0
33579516	TGCAGTGTAGAATTGTACATCTAGTTAC	1	1	1	-	1	1	1	1	0	1	1	1	1	1	0	1	-	0	1	1	1	-	-	1	1	1	1	1	1	1	1	1	-	1	1	1	1	1	1	1	1	1	1	1	-	0	0	1
33579523	TGCAGTGTGCTGCTAGGTAGGATTTACGTCTTGTTTAC	1	1	1	0	-	0	1	0	1	1	0	1	0	1	1	1	1	0	1	1	1	1	1	1	1	1	1	0	1	1	1	1	1	1	0	0	0	0	1	0	1	1	1	1	0	-	1	1
33579524	TGCAGTGTGCTTCTATCTAACTTACCTTAGTGTAACTACCTTAC	1	0	0	0	-	0	1	0	-	1	1	-	1	0	0	1	0	1	1	0	0	0	0	1	0	0	1	0	1	0	0	0	1	0	0	0	0	0	1	0	0	0	1	0	1	0	0	0
33579527	TGCAGTGTGTTGCTAAGAAAGATTTATATCTTGTTTAC	1	1	1	-	1	1	0	-	1	1	1	1	0	1	1	1	1	1	0	1	1	1	1	1	1	1	1	-	1	1	1	1	1	1	0	1	1	1	1	1	1	1	1	1	1	-	1	0
33579532	TGCAGTGTTTATTAGTATGTGTGCTTTGCTAGCTACCTAGAGCGCTCTTAGTTTAATTAC	0	1	0	0	1	1	0	1	1	1	-	0	0	0	1	1	0	0	0	1	1	1	1	0	-	1	1	0	0	0	0	0	1	0	1	-	0	1	0	0	-	0	0	0	0	0	0	0
33579533	TGCAGTGTTTATTAGTATGTGTGCTTTGCTAGCTACCTAGAGCGCTCTTAGTTTAC	0	1	0	0	-	1	0	1	1	1	1	0	0	0	1	-	0	0	0	-	1	1	1	0	1	1	1	0	0	0	0	0	1	0	1	1	0	1	0	0	-	0	0	0	0	0	0	0
33579539	TGCAGTTAGACTATTATCTATAGGGAAGACAACGTAGTTGCGTTTATAAATTAC	0	1	1	1	0	1	1	-	1	0	1	1	0	0	1	1	1	0	1	1	0	-	0	-	0	1	1	1	1	-	1	0	1	1	1	1	1	1	1	0	0	1	1	1	1	1	1	0
33579545	TGCAGTTAGATTATTATCTCTAGAGAACATTATATAATTTTATTTATTAC	1	1	1	1	0	1	1	1	1	0	0	0	1	1	1	1	0	1	1	0	1	1	1	0	1	0	1	0	1	0	1	0	1	1	1	1	0	1	1	1	1	-	1	1	1	1	1	-
33579547	TGCAGTTAGATTGTTGTCTTTAGAGAAAATAACATAGTTACATTTGTTAATTAC	1	1	1	-	1	-	1	1	1	1	1	1	1	1	1	1	1	1	-	1	1	0	-	1	1	1	1	-	1	1	-	1	1	1	1	-	-	1	1	1	1	1	1	1	1	1	1	1
33579548	TGCAGTTAGATTGTTGTCTTTAGAGAAAATAACATAGTTACATTTGTTAC	1	1	1	0	-	1	1	-	1	-	1	1	1	1	1	1	1	1	1	1	1	0	1	1	1	1	1	1	-	-	1	-	1	1	1	1	1	1	1	-	1	-	1	1	1	1	1	1
33579549	TGCAGTTAGATTGTTGTCTTTAGAGAAAATAATGTAGTTATGTTTGTTAATTAC	0	0	1	1	0	-	0	1	0	0	0	0	-	0	0	0	1	1	0	-	0	0	0	0	1	0	0	0	1	1	-	1	1	0	1	0	1	1	1	1	0	0	0	0	0	0	0	1
33579550	TGCAGTTAGATTGTTGTCTTTAGAGAAAATAATGTAGTTATGTTTGTTAC	0	0	1	1	0	1	0	1	0	0	0	0	1	0	0	0	1	1	0	1	0	0	0	0	1	0	0	0	1	1	1	1	1	0	1	0	1	1	1	1	0	0	0	0	0	0	0	-
33579552	TGCAGTTAGCAATATATTAGGACATAAAGAGGATAGTTTAC	1	0	0	1	1	1	1	1	0	1	1	0	1	1	1	-	1	1	1	1	1	1	0	0	0	0	1	1	1	0	1	1	1	1	1	1	0	1	1	1	1	1	1	1	0	1	1	1
33579554	TGCAGTTAGGGCATAGCTGCTCTAGCTGCTAGTAGAGTAGTTTAC	1	0	1	1	1	-	1	1	0	1	0	0	0	1	1	0	1	1	1	1	0	1	1	0	0	1	1	1	1	0	1	0	1	0	0	1	0	0	1	1	1	0	0	0	0	0	1	1
33579555	TGCAGTTAGGTTATTATCTCTAAGGAAAATAACGTAGTCATATTTGTTAATTAC	0	0	0	1	1	0	0	-	0	0	1	0	1	0	1	0	1	0	0	-	0	1	0	0	0	1	0	1	0	0	0	0	1	0	0	0	0	0	0	1	0	0	0	1	1	0	0	1
33579556	TGCAGTTAGGTTATTATCTCTAAGGAAAATAACGTAGTCATATTTGTTAC	0	0	0	1	-	0	0	1	0	0	1	0	1	0	1	0	1	0	0	1	0	1	0	0	0	1	0	1	0	0	0	0	-	0	0	0	0	0	0	1	0	0	0	-	1	0	0	1
33579560	TGCAGTTAGGTTATTATCTTTAGAGAACATAATGTAGTTGTGTTTGTTAATTAC	1	1	1	1	-	-	1	1	1	1	1	1	1	1	1	-	1	-	1	1	1	1	1	-	1	1	1	1	1	0	-	1	1	1	-	1	1	1	1	1	1	-	-	1	1	1	-	1
33579562	TGCAGTTAGGTTATTATTTCTAGAAAATATAATATAGTTGCGTTTATTAC	0	0	1	0	0	0	1	1	1	0	1	0	1	0	0	0	1	0	1	1	0	0	0	0	0	0	0	1	1	0	0	1	1	0	0	1	0	1	0	1	1	0	1	1	0	1	1	0
33579565	TGCAGTTAGGTTGTTATCTCCTAGGAATATAACGTAGTCGCGTTTGTTAATTAC	0	0	1	0	1	1	0	0	0	0	1	0	0	1	0	0	0	0	0	0	0	1	0	0	1	1	1	0	0	1	1	1	1	1	0	1	1	1	0	1	1	0	0	-	1	1	0	1
33579566	TGCAGTTAGGTTGTTATCTCCTAGGAATATAACGTAGTCGCGTTTGTTAC	0	0	1	0	1	1	0	0	0	0	1	0	0	1	0	0	0	0	0	0	0	1	0	0	1	1	1	0	0	1	1	-	1	1	0	1	-	1	0	1	1	0	0	-	-	1	0	1
33579576	TGCAGTTAGGTTGTTGTTTCTAGAAAACATAACGTGGTTGCGTTTGTTAC	1	1	0	1	1	0	1	0	0	0	0	0	1	0	0	0	1	1	1	0	1	0	0	0	0	1	0	0	-	1	0	0	-	0	1	0	0	0	1	0	0	1	0	0	1	0	1	0
33579577	TGCAGTTAGTGCATTAGATCTAGTAGACCTATGTACATCTTCTTCCTAGTCTCTAACTTAC	0	1	1	1	1	0	0	1	0	1	1	1	0	0	1	0	0	0	0	0	1	1	0	1	1	1	0	0	1	0	0	1	1	1	0	1	0	0	1	0	1	1	0	1	0	1	1	1
33579578	TGCAGTTAGTGCATTAGATTTAGCAGACCTATATACATTCTCTTTTTAGTCTCTAACTTAC	0	1	1	1	-	1	1	1	1	1	1	1	1	1	1	1	1	1	1	1	1	1	1	1	-	1	1	1	-	1	1	1	1	1	1	1	1	1	1	1	1	1	1	1	1	0	1	1
33579579	TGCAGTTAGTGTATTAGATCTAGTAGACCTATATACATTCTCTTCTTAGTCTCTAACTTAC	-	1	0	-	1	1	1	1	0	0	0	1	0	1	0	0	0	0	1	1	1	0	1	1	0	0	1	1	0	1	0	1	1	0	0	-	0	1	1	0	1	0	0	0	0	0	0	1
33579580	TGCAGTTAGTGTATTAGATCTAGTAGACCTATGTATATCTTCTCTCTAGTCTTAC	1	1	1	1	1	1	1	0	1	0	1	1	1	1	1	1	1	1	1	1	0	1	1	1	1	1	0	-	1	1	1	1	-	1	1	1	1	1	1	1	1	1	-	-	1	0	1	1
33579582	TGCAGTTATATTAGTAACATCTAAGTTAGTAGTTAGGGAAGAGTTCGCAACATTTTTAC	0	1	0	1	0	0	0	0	0	0	1	0	0	0	0	0	0	1	0	0	0	1	1	0	0	0	1	0	0	0	0	0	1	0	0	1	0	1	1	1	0	1	0	0	0	1	0	0
33579583	TGCAGTTATTATATAGACTATAGCCTCTGCTTATATATACTAGTACTTAGGATCCCCTTAC	1	1	1	1	0	1	1	1	1	0	0	0	1	1	1	1	0	1	-	0	1	1	1	0	1	0	1	1	1	-	1	1	1	-	1	1	0	1	1	1	1	1	1	1	1	1	1	1
33579594	TGCAGTTGCTCTAATAACTGCATGTTAC	0	1	0	1	0	0	0	0	0	0	1	0	0	0	0	0	0	1	0	0	0	1	1	0	0	0	1	0	0	0	0	0	1	0	0	1	0	1	1	1	0	1	0	0	0	1	0	0
33579599	TGCAGTTTGTGTCTGCAATGCTTAGATTTCTCTAGATAAATAAGGAGCAACTAGGGTTTAC	1	1	0	1	1	1	1	1	1	1	1	1	1	1	1	1	1	1	1	1	-	1	1	1	1	1	1	1	1	1	1	1	-	1	1	1	1	1	1	1	1	-	1	1	1	1	1	1
33579605	TGCAGGAGCAGCGCTACAGGCCTAAGCAAAATAGAAAGTTAGTAAGTAAGTAAACTAGAAGAAGGAGGG	1	0	1	1	1	1	1	-	0	1	1	1	1	0	1	1	1	1	1	0	1	1	0	-	1	1	1	1	-	1	1	0	0	1	1	0	1	1	0	1	1	1	1	1	0	1	-	1
33579606	TGCAGAAGCAGCGCTACAGGCCTAAACAAGTAGAAAGTTAGTAAGTAAGCAGACTGTTGAGTTTCACAC	1	0	1	1	0	0	1	0	0	0	1	1	1	0	1	0	1	0	1	1	1	0	0	1	1	1	1	1	1	1	0	0	0	1	1	0	0	1	1	0	1	0	1	1	-	0	0	-
33579607	TGCAGACAAAGTCCAGTCATAATGACAGCTTTGCCCAAATCTAAAGCCTTATTGCTATCTGAACCGGTC	0	1	1	1	1	0	1	1	-	1	1	1	1	1	0	0	0	0	-	1	1	-	1	1	1	1	1	1	1	1	0	-	0	1	1	1	0	1	0	1	1	-	0	1	1	1	1	1
33579608	TGCAGTGCCCTCACAAGTAGTTCCTAGGGATTAGAGTAATCTAAAATAGGAAAGCAAGATTAC	0	0	1	1	1	1	0	0	0	1	1	0	1	1	0	0	1	0	0	0	0	0	1	0	0	1	1	0	0	1	0	1	0	1	1	0	0	1	1	0	1	0	1	1	0	1	0	1
33579609	TGCAGAAATTAGGGAACTTGCTATGCTATAGAAGAGCCTATATGTTTTCTACACATTAGAATAAAGTCT	0	0	0	0	0	0	0	0	0	0	0	0	0	0	0	0	0	1	0	0	0	0	0	0	0	1	0	0	1	0	1	1	0	0	0	0	0	0	1	0	0	0	1	1	0	0	0	0
33579610	TGCAGAACCATCTACCAGGACTGATTGCTTTCAGTTCTGGACCGCTTGGGTGTCCTGGGAAACAGCTTG	1	1	1	1	1	1	1	0	1	1	1	1	1	1	1	1	1	1	-	1	-	1	1	-	1	1	1	1	-	-	1	1	0	1	1	1	1	1	1	1	1	1	1	1	1	1	1	1
33579613	TGCAGAAGAGCGATGTATTAGCTACTCGCTTACGCTATTATAACCTTACTTTTATACAATACAAGCTAC	0	1	0	1	1	0	1	0	1	0	0	0	0	1	1	0	1	0	1	0	0	0	0	0	0	1	0	1	1	0	0	0	0	1	0	1	1	0	0	1	0	-	1	0	1	1	0	0
33579614	TGCAGAAGAGCGTTGTATTAGCTACTCTATTGCAACATTATAACCTTACTTTTATAGAATACAAGCTAC	-	1	1	0	0	0	0	1	1	1	1	0	0	0	0	1	1	0	0	1	1	-	1	0	0	1	1	1	1	1	1	0	0	1	0	1	0	0	0	1	0	1	1	1	0	1	0	1
33579616	TGCAGAAGCAGCGCTGTAGGTCTAAGTAAAGTAAAAGAGTTAGTAAGTAGACTAGAAGGAGGAGGGCAA	0	0	0	0	0	0	0	0	0	0	0	1	1	0	0	0	0	0	0	1	0	0	1	1	0	1	0	0	0	0	0	0	0	1	0	0	-	0	0	0	0	0	1	0	-	0	0	0
33579617	TGCAGAAGCGCTACCTAAGCTATAAGAGTCTAGCCCTATCTAGCTTAGAGAGGCTAAAGGGCGTTAGGG	1	1	1	1	1	1	1	1	1	1	1	1	1	1	1	1	0	1	1	1	1	1	1	1	1	1	1	1	-	1	1	-	0	1	1	-	1	1	1	1	1	1	1	1	1	1	1	1
33579618	TGCAGAATCCTTGTAAATAGCTTACTAATAGTTACATAGACAGTTCTAGCGCGTACAGAGCTTAGGAGT	0	0	0	0	1	0	0	0	0	1	1	1	0	0	0	0	1	0	0	1	0	0	0	1	0	1	0	0	0	0	0	0	0	0	0	0	1	0	0	0	0	0	0	0	0	0	0	0
33579620	TGCAGACACATTGCAATTACAACATTAGCACAAGAACAGATAGAATATTGTGACCTTACAAGAGACTGG	1	0	1	0	1	1	0	0	1	1	0	0	0	1	1	1	1	0	0	0	0	0	1	0	0	1	1	1	1	0	1	0	0	1	1	-	0	1	1	0	0	1	0	1	0	0	1	1
33579621	TGCAGACACCCTATAGAGCAGTACTAGCTAGACACTTATTTAGTAATTCTCTAAACTACTACCTAACTC	0	0	0	0	1	0	-	0	0	0	1	0	1	0	0	0	0	0	1	0	0	0	0	0	-	1	1	0	0	0	1	0	0	1	1	0	0	0	0	0	0	1	0	0	0	0	0	0
33579622	TGCAGACCCTGGACATCGGAATGTGTCGCGGTAAATACCGCTTAGATTAGTGACTATCTGATCTGGATT	0	0	0	1	0	0	0	0	0	0	1	0	1	0	0	0	0	0	0	0	0	1	0	0	0	1	0	-	0	1	1	0	0	0	1	0	-	0	0	0	0	0	0	1	0	0	1	0
33579623	TGCAGACCTTCACTCTGATGCCGTGTGCATCGACACCAAGGGCGGCGCAGCTGTCTACAACGAAGCTGC	0	0	0	0	0	0	1	1	0	1	0	1	0	1	0	1	1	0	1	0	0	0	0	1	0	1	0	1	-	0	1	1	0	0	1	0	0	0	0	0	0	0	0	1	1	0	0	0
33579624	TGCAGACCTTTGAAGACGTGTCCCACTACTCGATGTAGAGCGAAGCAGAACTGGTAACAAAGTGGCTGA	0	1	0	0	0	1	0	0	0	0	0	0	0	0	0	1	0	0	0	1	0	0	0	0	0	1	0	0	0	0	0	-	0	0	0	0	0	1	0	0	0	0	0	1	0	0	-	0
33579625	TGCAGACTAACCAGATCGACCGTCCCGCATGCCAAATAGAGGCGACGCTGGCGCTGGAAGAGAAATCTC	0	0	1	-	0	0	1	0	1	0	0	0	0	1	0	-	0	0	1	0	0	0	0	0	0	1	1	1	1	1	1	1	0	1	0	0	0	1	0	0	0	0	0	0	1	1	0	0
33579627	TGCAGAGACAACAGATGCACAACACACTATAGAGATAAGTTAGAAGCAAGATACTTTTTATTGCCCTAA	0	0	0	0	0	1	0	1	0	1	1	0	0	0	0	0	1	0	0	1	-	0	0	0	1	1	0	1	0	0	0	0	0	0	0	0	1	0	0	0	0	-	0	0	1	1	1	0
33579628	TGCAGAGACTATAGTATAGTAATAAGTACTCTATAGAGAGAACCTACTATAAACACTATGTAGTTTATT	1	1	0	0	0	1	0	1	0	0	1	1	0	0	0	1	1	1	0	1	0	1	1	1	0	1	1	-	0	0	0	0	0	0	1	1	1	1	0	1	1	1	0	1	1	0	0	0
33579629	TGCAGAGAGAAGATTGGGCCATATTTATATACCTTTCTGGAGAGCAAAACGAGCAATCTTAC	0	0	1	0	0	1	0	0	0	1	0	1	0	0	0	0	1	0	0	1	1	0	1	1	1	1	0	0	0	1	1	1	0	0	0	0	0	0	1	1	1	1	1	1	0	-	0	1
33579630	TGCAGAGAGGTGGGTGATTGTCCAATGACGGTTGGGTTTGGGTCCGGGGAAGCGAATGCAGCGAAGTGT	0	1	0	1	0	0	0	0	1	0	1	1	0	1	1	1	1	0	0	1	1	0	1	1	0	1	0	0	1	1	0	0	0	0	0	0	1	1	1	0	1	1	1	1	-	0	1	0
33579631	TGCAGAGCACTACTACTCTAAGTCTAAAGACTATAATTGCCTAGGAGCTAGTATTAGGTATAGTAATAT	0	1	0	-	1	0	1	-	-	1	1	1	1	1	0	1	1	1	1	1	1	-	-	1	-	1	1	1	1	-	1	1	0	1	1	-	1	0	-	1	1	1	1	1	1	0	1	1
33579633	TGCAGAGCCTCTTATAGTAGTGCTGCTAGCTCTATGCCTAGCCTCTATTTTGCCTATGCCCTCTTGTGC	1	0	0	1	0	0	1	0	0	1	0	0	0	0	0	0	0	0	-	0	0	0	0	0	0	1	0	0	0	1	0	0	0	0	0	1	0	1	0	0	0	0	1	0	0	0	1	0
33579634	TGCAGAGGAAGGAGATAGGGACTAAAAAAAGAAGCTCTAACAGCTAGAGCTATTGCTTAGTTAC	1	1	1	1	1	1	-	1	0	1	0	0	1	1	1	1	1	1	1	1	1	1	1	0	-	1	1	1	1	1	1	0	0	1	0	1	1	1	1	1	1	-	1	1	1	1	1	1
33579635	TGCAGAGGGTGGGTTCGAGTGAGGTGAAGGAGCTGAGCCCTGCTAAGGGTGGATTCGGAGTAGGTGGGC	1	1	0	1	0	1	1	1	0	0	0	1	0	0	1	0	1	1	1	1	1	-	0	1	1	1	0	1	1	1	0	-	0	1	0	0	0	1	0	1	1	0	0	0	0	0	0	0
33579636	TGCAGAGGGTTGGGTTTTGGACTAGGAGTCCACGTAGCAGATCGTCATTTTCCTTTTGCATTGCGAGGG	1	0	-	0	1	1	1	1	1	1	0	0	0	0	0	0	0	1	1	1	1	0	1	0	-	1	1	0	1	0	0	1	0	1	1	0	1	1	0	1	1	0	0	0	1	1	0	0
33579637	TGCAGAGTAGAAGTGAGTTTATCTAGCAAGCTAACTAGTTGTAGAGAAAAGCAAATAAAGTATTTACAG	1	1	0	0	0	1	0	1	0	0	1	1	0	0	0	1	1	1	0	1	0	1	1	1	0	1	1	1	0	0	0	0	0	0	1	1	1	1	0	-	1	1	0	1	1	0	0	0
33579638	TGCAGAGTGTTATATAGGTGTAAGGAGCTAACCTCTAAGGGAATTTGCTAGTAAAATACAAGATGGATT	0	1	0	0	0	0	1	1	0	1	0	1	0	1	1	0	1	0	1	-	1	1	0	1	0	1	1	0	1	1	1	0	0	0	0	0	0	0	1	-	0	1	1	1	0	1	0	-
33579639	TGCAGAGTGTTATGTAGGTAGCATAGTTAGCTGCTGCATCCCTCTAATTACTAACAAAAATTAGTAGAT	1	1	1	0	0	0	0	-	1	1	1	0	0	0	0	1	1	0	0	1	1	1	1	0	0	1	1	1	1	1	1	0	0	1	0	1	0	0	0	1	0	1	1	1	0	1	0	1
33579640	TGCAGAGTTAGAAGGTTATTACTAATAACGCGACATAGATTAGTAAAACGCCTAGCCTTAGTTACGTGC	0	1	0	-	1	1	1	0	1	0	0	1	1	0	1	0	0	-	1	0	0	0	1	-	-	1	1	0	0	0	0	0	0	0	1	0	0	0	0	0	0	1	1	1	0	-	1	0
33579641	TGCAGAGTTGCCTTTAGAAAACTAAGAGAAGATATAGTACTTGTTTAGAGTCTTCTAAGTCTTACGTAG	1	1	1	1	1	1	1	1	0	1	0	0	1	1	1	1	1	1	1	1	1	1	1	0	1	1	1	1	1	1	1	0	0	1	0	1	1	1	1	1	1	1	1	1	-	1	1	1
33579643	TGCAGATAATAGGCTGTAGATGTAACAGGCTAGGCCTAGGTGCTGGCTCCTTGGCGTACACTGCCTCGG	-	1	0	0	1	1	1	-	0	1	1	0	0	0	0	0	1	0	1	0	0	0	1	0	0	1	1	-	0	0	0	1	0	0	0	1	1	1	1	0	1	1	0	0	1	0	1	0
33579647	TGCAGATGTTGCAGTTCTCTGTTGAGTTTCACACTTTAGACAAAGTCCGTAAGTGATCGTTTAC	0	0	1	-	0	0	0	0	0	0	0	0	0	0	0	-	0	0	0	1	0	0	1	0	0	1	0	1	0	1	0	0	0	1	0	0	0	1	0	0	0	1	0	0	1	0	0	0
33579648	TGCAGCAAAAAAAAAAAAAAATTAGAGTTAGGAGTAAGAGAGGAAGAGAAATTGCGCAGATAGGTAATT	1	0	1	-	1	0	1	0	1	1	1	1	0	1	0	0	0	1	1	0	0	0	1	1	0	1	1	0	0	1	1	1	0	0	0	-	0	1	1	1	0	0	0	0	1	0	1	1
33579649	TGCAGCAAAATGTGGAAGTCTGGAGCGCAAGTGGGTGTGTTGAGAGGTGCGGGCTGAAGATGGCGAGGC	1	1	1	1	0	0	1	1	0	1	1	0	-	1	0	0	0	0	-	1	0	1	-	0	1	1	1	1	0	1	1	0	0	-	1	0	0	1	0	1	1	1	1	1	0	1	0	-
33579651	TGCAGCAAACTTAGCTAGTGTTATATATCCTAGGGGCGCCCTCTCTAGGATTCTTACTAGTGTGTTAGT	1	1	0	1	1	0	1	1	1	1	0	1	1	1	0	0	1	1	1	1	0	1	0	1	1	1	0	0	1	0	0	1	0	0	1	0	1	0	0	0	1	1	1	0	0	1	1	0
33579652	TGCAGCAAATTCTGCCTATTGCATAACAAGGTGCTATTAGAGTTAGATACAACTACAAGCAATAAGAGA	1	0	1	1	-	-	1	1	1	1	-	1	1	1	1	-	0	1	1	1	1	-	1	-	1	1	1	1	-	1	1	-	0	1	0	1	1	1	1	1	-	1	1	1	1	1	-	1
33579654	TGCAGCACGAAGTTTTTCAAAACATCATGCCTTACAGTATAGAGACAATCTAGACGGCCCATATCTGGA	0	1	1	1	1	0	1	1	1	-	1	-	1	1	0	0	0	0	1	1	1	1	1	1	1	1	1	1	1	1	0	1	0	1	1	-	0	1	0	1	-	1	0	1	1	1	-	1
33579655	TGCAGCAGCGGCGATATAATGGCATTGATCATGAGCAATGTTGAAGTGTTGAAAACTGCATCACAATTT	0	1	1	1	1	0	1	1	1	1	1	1	1	1	0	0	0	0	1	-	1	-	1	1	1	1	1	1	1	1	0	1	0	1	1	1	0	-	0	1	-	1	0	1	1	1	-	1
33579657	TGCAGCCAAGTAGCTAAGGTCCTAGACGCATACTATTTACCCTCTCCTAGTTCCCTGCTCTTGTATTCA	0	1	1	1	1	1	1	1	0	1	0	0	1	1	1	1	1	1	1	1	1	1	1	0	1	1	1	1	1	1	1	0	0	1	0	1	1	1	0	1	1	1	1	1	1	1	1	1
33579658	TGCAGCCAGTGGGATGTTCTGCGCGGAGTATAATCAAGTGCCGAGACTTATCATTGTTCGATGCAAGAC	0	1	1	1	0	0	1	0	-	0	0	0	0	0	0	0	0	0	1	0	0	1	0	0	0	1	0	0	0	0	0	0	0	1	1	1	1	0	0	0	0	0	1	1	0	1	0	1
33579659	TGCAGCCGCACTTGACCAAGACGGCTACAATGAGGGTCGGGAAACTGTCAATACCACGCGAGGGACACG	1	1	0	1	0	1	1	1	-	1	1	1	1	1	1	-	1	1	1	1	1	-	-	1	0	1	1	1	1	0	1	1	0	1	1	1	1	1	1	1	1	1	1	1	1	1	-	1
33579661	TGCAGCCTCTATAGCCTAGTGTACTATAGCTATAGCTACACATGCTAATATATTATATTAGAAACACAG	0	0	1	1	0	0	0	0	0	1	0	1	0	0	0	-	0	0	0	1	0	0	-	1	1	1	1	1	0	1	0	0	0	1	0	0	0	1	0	0	1	1	0	0	1	0	0	0
33579662	TGCAGCCTGTAGGTCCCTTATCCTTACTAGTAATAGCACAAAGCAGGATAGTCAGCGCTACGCTATTTA	0	0	0	0	1	0	0	0	0	1	1	1	0	0	0	0	1	0	0	1	0	0	0	1	0	1	0	0	0	0	0	0	0	0	0	0	1	0	0	0	0	0	0	0	0	0	0	0
33579664	TGCAGCGAAAAATTGGAGTTGGGAGTAAGAGAGGAAGAGAAATTGCGCGGATAGGTAATTATTTGGGGT	1	1	1	1	1	-	-	0	1	1	0	1	1	1	1	1	1	1	-	1	1	-	0	1	1	1	1	1	1	1	1	1	0	1	1	1	1	1	1	0	1	0	1	1	1	-	1	1
33579665	TGCAGCGCAAAGAGCCGCGTCCTGACAGCCGAGGATGCAGTCAGCCAAATTGGGGGAGGAAGGTGGCTA	1	1	1	1	-	0	1	1	0	1	1	1	1	0	1	1	0	1	1	-	1	0	1	1	1	1	0	1	-	1	1	1	0	0	1	1	0	1	1	1	-	1	1	1	1	0	0	-
33579666	TGCAGCGCGTCACACACTTCGTGTCATGTCTTACTAGATAGCCTAGAGAGCAAGCTGTATATCTCTTTT	1	1	0	1	0	0	-	1	1	1	1	1	1	1	0	0	1	0	1	0	1	1	0	1	0	1	-	0	0	1	0	0	0	1	1	1	1	0	1	0	1	1	1	1	0	1	0	0
33579667	TGCAGCGTAGAATGCAGGTTGCGCTAAGCTAAGAAGAGTTATTATTGCCTACCTCTAAGTCTACTACTA	1	0	0	1	0	0	1	0	0	-	0	0	1	0	1	0	0	0	1	1	0	1	0	0	0	1	1	1	1	0	0	0	0	0	-	0	0	1	1	0	1	0	0	0	0	1	1	1
33579668	TGCAGCGTGCTCTTATTTTCACTATATATTCTATATATCTATGTAGCGCAGCTGTGTTGTTATACATTT	0	1	0	0	1	0	0	0	0	1	0	0	0	0	1	1	0	0	0	0	0	0	0	0	0	1	0	0	1	0	0	0	0	1	0	0	0	1	0	0	0	0	1	0	1	0	0	0
33579669	TGCAGCGTTTAGGATTTCTTTAGCTAGATAATACCTAGGCTTATAGCTCTTTTCTCTTTATAATAATAT	0	0	0	0	1	0	1	0	0	0	1	0	1	0	0	0	0	0	1	0	0	0	0	0	1	1	1	0	0	0	1	0	0	1	1	0	0	0	0	0	0	-	0	0	0	0	0	0
33579671	TGCAGCTACTACATACAGCGAGACGCTAAAATCCTATTCTGTAAAGTTATGTTACAGAATATACGCTTA	1	0	0	0	0	0	1	0	0	0	0	0	1	0	1	0	1	0	1	0	0	1	0	0	1	1	0	0	-	0	0	0	0	0	0	0	1	1	0	0	0	0	0	0	1	0	1	1
33579672	TGCAGCTACTATAATTAGACAAATTCTTCTTGTGTTCTGTAGATTGTAACAGCGCATCTGCATAGTTGT	1	0	1	1	1	1	1	0	1	1	1	0	1	0	0	1	1	1	1	0	0	1	0	0	0	1	0	1	1	0	1	0	0	1	1	0	1	0	1	0	0	1	0	0	1	0	1	-
33579673	TGCAGCTACTATAATTAGGTAAATCCTTTCTATATTCTGTAGATTATAACACTATCCCTCTTCTATTTT	0	0	0	-	0	0	1	1	0	-	1	0	0	0	0	0	0	1	1	0	-	1	1	0	0	1	1	1	0	1	0	0	0	0	1	0	0	0	0	0	0	0	1	0	0	0	0	0
33579674	TGCAGCTACTGTAATTAGGCGAATCCTTCCTGTGTTCTATAGATTGTAACAAGGGCTACTAATATCTAC	0	1	1	0	1	0	0	0	0	0	1	1	1	1	1	0	0	1	0	1	0	0	0	1	0	1	0	0	-	0	1	1	0	0	-	1	0	1	0	0	1	0	1	1	1	1	1	-
33579675	TGCAGCTCTGCTGGCCCTGCCTTGGCTTCCCGCTGGCTTGGCTGAACCTAAGATCTGTGTGGATCCAGT	0	1	0	1	1	0	0	0	0	0	0	1	0	0	0	0	1	0	0	1	0	0	1	1	0	1	1	-	1	-	1	0	0	1	0	1	0	1	0	0	0	0	1	0	0	0	0	0
33579677	TGCAGGAAAATCCCTAAATAGGAAAAAGAAAAACACGTAAGAGTACATAGAGAGTGTAGAGAAAGGCAT	1	1	0	1	0	0	-	1	1	1	1	1	1	1	0	1	1	1	1	0	-	1	0	1	0	1	1	-	0	1	0	0	0	1	1	1	1	0	1	0	1	1	1	1	0	1	0	0
33579678	TGCAGGAAAATCTCTAAACAGGAAAAAGAAAGACACGCAAGAGTACGCAAAGGATACAGAGGAAGGCGT	0	0	1	1	0	0	0	0	0	1	0	1	0	0	0	1	0	0	0	1	0	0	1	1	1	1	1	1	0	-	0	-	0	1	0	0	0	1	0	0	1	-	0	0	1	0	0	0
33579679	TGCAGGAAAGTTTCACACTTCAACGGTATTTTAGTAGGACTTTGAACCTGCACAGTGCCATCCGCGGGG	1	1	1	1	1	0	-	1	1	1	0	1	1	0	1	1	1	0	1	1	1	1	-	1	-	1	1	1	1	1	0	1	0	1	0	1	1	1	1	1	1	1	1	-	1	1	1	1
33579680	TGCAGGACCTCTTCCCTCCGGACACATTCCATGTCCTCGTCTACCGCACTACACACTGCATAATCCACT	0	0	1	0	0	0	0	0	0	0	0	1	0	0	1	0	0	0	0	0	-	1	0	1	0	1	1	0	0	0	0	0	0	0	0	0	1	0	0	0	0	0	0	1	0	0	-	0
33579681	TGCAGGACTAGTATAGAGATACAGTAAAAGTTAGTATAGATATATAGTAAAAGTTAGTATAGAAGTATA	1	1	1	-	1	-	1	-	0	1	0	0	1	0	1	0	1	1	1	-	1	-	-	0	1	1	1	1	0	1	1	0	0	-	0	0	1	1	1	1	1	1	1	0	0	1	1	0
33579683	TGCAGGAGGCAATAAGGATAATAGTAGTAGTAAGGGTTCTATTGTAAGTAGCGCCTAGGTTTTCTTTTA	0	-	0	1	-	1	-	0	1	0	0	1	1	0	-	0	0	1	1	0	0	0	-	1	1	1	1	0	0	0	0	0	0	0	-	0	0	0	0	0	0	1	1	1	0	1	1	0
33579685	TGCAGGCACCTAACCCTACATTATAGAAGAGGGAAAACCAGCCTAGAGTTGGACAAACATTAC	1	0	0	1	0	0	1	0	0	1	0	0	1	0	1	0	0	0	1	1	0	1	1	0	0	1	1	1	1	0	0	0	0	0	1	0	0	1	1	0	1	0	0	0	0	1	1	1
33579686	TGCAGGCACTCAGCCGCGTATCTGTAATAATTTCCACCTCCTACTTAGTACTCGCACGAGGTGAGGGTG	-	1	1	-	1	1	1	1	0	1	0	0	1	1	1	1	1	1	1	1	1	1	1	0	1	1	1	1	1	1	1	0	0	1	0	1	1	1	1	1	1	1	1	1	1	1	1	1
33579687	TGCAGGCACTCAGCCGCGTATCTGTAATAATTTCTACCTTCTACTTAGTACTTGCACAAGGTAAGGGGG	0	0	0	0	1	0	0	0	0	1	1	1	0	0	0	0	1	0	0	1	0	0	0	1	0	1	0	0	0	0	0	0	0	0	0	0	1	0	0	0	0	0	0	0	0	0	0	0
33579688	TGCAGGCAGCCGTGCTTTGGGTCATGCGAAGGTATGCCAAAGTTCGATTTACAGAAACACCAATCAGAT	1	1	1	0	0	1	0	1	1	0	1	0	1	0	0	0	1	0	0	1	0	0	1	0	1	1	0	0	0	1	0	0	0	0	0	-	0	1	1	0	0	0	0	0	0	0	0	1
33579689	TGCAGGCCTAAGTAAAAGTAAAAGAGTTAGTAAGTAAAGCAGACTAGAAGAAGAGAGACAACTTACTTA	0	1	1	1	1	0	1	1	1	1	-	1	1	0	1	1	0	1	1	1	1	1	1	1	-	1	1	1	1	1	1	0	0	0	0	1	1	0	1	1	0	0	0	-	1	1	1	0
33579690	TGCAGGCGCTGTTTACAATGCTTCCGTTGGCATGGGTATGGGCAGCACTAGTGGCGGCACCACATACAA	0	0	1	0	0	0	1	0	1	0	0	0	0	1	0	0	0	0	1	0	0	0	0	0	0	1	1	1	1	1	-	-	0	1	0	0	0	1	0	0	0	0	0	0	1	-	0	0
33579691	TGCAGGCGTTGCAGGCGTTGCAGACGTTGGGTGGACGTTAGGTAGACGTTAGGCAGTTGTAGAATATAG	1	0	0	1	1	1	1	1	0	1	0	0	0	0	1	-	0	1	1	0	1	1	0	0	1	1	1	0	0	0	-	1	0	1	1	0	0	1	1	0	0	0	0	0	0	1	0	1
33579692	TGCAGGCTGTCTTTAGCATGTTAGGTGTAATAGTTAGGTGTAATAGTTAGGTGTAATAGTTATATGTAA	0	0	0	0	0	0	0	0	0	0	0	0	0	0	0	0	0	1	0	0	0	0	0	0	0	1	0	0	1	0	1	1	0	0	0	0	-	0	1	0	0	0	-	1	0	0	0	0
33579693	TGCAGGCTTAGTTAGAGAAACTGTCAACTGCTAGAAGAGAGCAACTAGGGCGTTATTAGTAGAGGGCAT	0	0	0	0	0	0	0	0	0	0	0	0	0	0	0	1	0	0	0	-	-	0	1	0	1	1	0	0	0	0	1	0	0	-	0	0	1	0	0	0	0	0	0	1	1	0	1	0
33579694	TGCAGGGAACAATAGTCTAGAAGAGGAGGCAAAAGGCGCAAGTACTTAGTACAATAGGAAGGCTATGCT	0	1	0	1	1	1	1	0	1	0	0	-	1	0	1	0	0	1	1	0	0	0	1	1	1	1	1	0	0	0	0	0	0	0	1	0	0	0	0	0	0	-	-	1	0	1	1	0
33579695	TGCAGGGAAGATCGGAAGCTAATCGCTGGAATCCAAAGTCCGGTATACTGTCCAGGCTCGACTTTGACG	0	0	0	0	0	0	0	0	0	0	0	1	1	0	0	0	0	0	0	0	0	0	0	1	0	1	0	0	0	0	0	0	0	0	1	1	0	0	0	0	0	1	0	0	0	0	0	0
33579697	TGCAGGTAACAAGAATAATAGTAGTAGTAGAGGTTCTACTAAGTATAGTACTTAGAGCTTCTCTTATCT	0	1	0	1	1	0	0	0	0	-	0	0	0	0	0	0	0	0	0	1	0	0	0	0	0	1	1	1	1	0	1	0	0	0	0	0	0	0	1	-	1	-	1	0	0	0	0	0
33579698	TGCAGGTAACAAGGATAAAGTAGTAGCAGAAGTTCTACTAAGAGTAGTGCTTAGGTCTTTTCTTGTCTA	0	0	0	0	1	-	0	0	0	0	0	0	0	0	0	1	0	1	0	0	0	0	1	0	0	1	0	0	0	0	1	1	0	0	0	0	0	1	0	0	0	0	0	0	0	0	0	0
33579699	TGCAGGTATAGCCTAAGTCCTTCTAGATAATAATAAAGACTATCTTTTAGTCAATCCTATAGACAATAA	0	0	0	1	0	1	0	1	1	0	1	0	0	0	0	1	0	1	0	0	0	0	1	0	0	1	1	1	1	1	0	1	0	0	0	0	0	1	1	1	1	0	1	1	1	1	1	1
33579700	TGCAGGTCTAAGGCACTAACAAATAGCACCTTCAGACAACACACACAAAGAATAAACCTAGATAGTATA	0	0	1	0	0	0	0	0	0	1	1	0	1	0	0	0	0	0	0	1	0	0	0	0	0	1	0	0	-	0	0	1	0	0	1	0	1	0	1	0	1	1	0	0	0	0	0	0
33579702	TGCAGGTGGGTTCTCAGCCTTATCTCATCAATATGTCAGCACATGCAGGGGTGAGCATAGAGCTCCACG	0	0	1	0	0	0	1	0	-	0	0	0	0	1	0	0	0	0	1	0	0	0	0	0	0	1	1	1	1	1	1	1	0	-	0	0	0	1	0	0	0	0	0	0	1	1	0	0
33579703	TGCAGTAAGGATAGGATAATAATAGTCGACTTTTATAGCAAAGGGAACAGGATTTAGTTTAC	0	0	0	0	0	0	1	1	0	1	0	0	0	0	0	0	0	0	1	0	0	1	1	0	0	1	0	0	1	1	0	0	0	0	0	0	0	0	0	1	1	0	0	0	1	0	0	0
33579704	TGCAGTAAGGCGCTAGCCTATCTGCTTCCTCTTTTATAAATGTTCTAAATTTATTCTTTAGGAACTCTA	0	1	0	0	0	0	0	0	-	0	0	1	0	0	1	-	0	1	0	0	1	0	1	1	-	1	0	1	0	0	1	0	0	0	0	0	1	0	0	0	0	0	1	0	0	0	-	1
33579705	TGCAGTAAGTATAGCATCTTATTTAGTATAATATTTTACAGTAGTTGCCCTGTACGCTAATATAGTCTT	1	1	1	0	0	0	0	1	-	-	1	0	0	0	0	1	1	0	0	1	1	-	1	0	0	1	1	1	-	-	-	0	0	-	0	1	0	0	0	1	0	1	1	1	0	1	0	1
33579706	TGCAGTAATAGTGCTAATTATATTCATGTTCATGTTTGCTAATTACAGCCTAGTGTTGTTTACTTACAG	0	1	0	1	1	0	0	0	0	1	0	0	0	0	0	0	0	0	0	1	0	0	0	0	0	1	1	-	1	0	1	0	0	0	0	0	0	0	1	1	1	1	1	0	0	0	0	0
33579707	TGCAGTACTAAAGAAGGTAATATAGCAGATATAGATGTAGAAAGAAGCAACACTATTATTAGCTATATT	1	1	1	1	1	0	1	0	1	1	1	1	0	1	1	1	1	1	1	1	0	0	-	1	0	-	1	0	0	-	1	1	0	1	1	1	0	1	1	1	0	1	1	1	1	1	-	1
33579708	TGCAGTACTATACTCTAGTGTTCTACCTTGCAAAATTTGCTTTTGCTTTTAGGTTTTGTGCTTAGTTAT	1	1	0	0	0	1	1	0	0	1	0	0	0	0	0	0	-	1	1	0	-	0	0	0	0	1	1	0	1	0	0	0	0	1	0	0	1	1	0	0	1	1	0	0	0	0	1	1
33579709	TGCAGTAGCATTCCTCTGCTAATAGCGTGCAAATAGAACGCCTTTTGTGCACAACATTGTTAC	0	0	0	0	0	0	0	0	0	0	0	-	0	1	0	0	0	0	0	0	0	0	-	1	0	1	0	1	0	1	0	-	0	0	0	1	0	1	0	0	0	1	0	0	0	1	1	0
33579710	TGCAGTATAGTGATTATAACAACAGAATAAACACAAGTAAGTAATAATTATAGTATTAGCACTTAGTAA	0	0	0	1	0	0	1	1	0	-	1	0	0	0	0	0	0	1	1	0	1	-	1	0	0	1	1	-	0	-	0	0	0	0	1	0	0	0	0	0	0	0	1	0	0	0	0	0
33579711	TGCAGTATTCTCTTTCTTACTAAAGAGCTCTAGATAGAAATGCTACGCATATAAGAGAGAGACAATACA	1	0	0	0	0	0	1	0	0	0	0	0	1	0	1	0	1	0	1	0	0	1	0	0	1	1	0	0	1	0	0	0	0	0	0	0	1	1	0	0	0	0	0	0	1	0	1	1
33579714	TGCAGTCTCACCTCAACGCCTTGACGCAGGCAGAGCAGAGCAGAGCAGAGCAGAGCAGAGCAAGACCAT	1	0	0	0	1	0	0	1	0	1	1	0	0	0	1	0	0	0	0	1	-	1	0	0	0	1	0	0	1	1	0	0	0	0	0	-	0	1	0	0	0	1	1	0	0	1	0	0
33579717	TGCAGTGAACCAGGGTTTCCACGCCGAGTCAGAACTCATATCTTTGACCAATTTGAAAGAATGCGTGGA	0	0	1	0	0	1	1	0	1	1	1	0	0	0	0	-	0	-	1	1	0	1	0	0	1	1	0	1	0	0	0	1	0	0	0	1	1	0	0	0	1	0	0	1	1	0	1	0
33579718	TGCAGTGCCCTCACAATAAGCTCCTAGCAGTTATATAAGGTAATAGCTAGCTCTTAGACTTAGCTCTTA	0	1	0	1	0	1	0	0	0	0	0	1	1	1	0	0	1	-	0	1	1	0	1	1	0	1	1	0	1	0	1	0	0	0	0	1	0	-	1	1	0	1	1	1	1	0	0	0
33579719	TGCAGTGCCCTCACAATATGTGTACATAATATAAGCTCTATGCTACTAGTAAAGAGTTCTCTTCTTACT	0	0	0	0	1	1	0	0	0	0	1	0	1	0	0	1	0	0	0	1	0	0	1	0	0	1	1	0	0	0	0	1	0	0	1	0	0	0	0	0	1	0	0	1	0	1	0	1
33579720	TGCAGTGCCCTCACACCTAGTCTATACTATCTAGGTTTATCTTTTGTGTGTGTTGTCTAAAGGTGCTGT	0	1	1	1	1	0	0	1	0	0	0	0	0	1	0	0	1	1	0	1	1	0	0	0	0	1	0	0	0	1	1	0	0	0	0	0	1	0	1	0	0	0	1	1	0	1	1	0
33579721	TGCAGTGCCCTCACATAAGGCTAGTAAGGGCATCTAAATAGACTCTACAAAGGTTGCTACTATAAAGTT	0	0	1	1	1	0	-	1	0	1	0	0	0	0	0	0	0	1	1	1	0	1	0	0	0	1	0	1	-	1	1	0	0	0	0	1	1	1	0	0	0	0	1	0	0	1	1	0
33579722	TGCAGTGCCCTCACATGTACTATGTTCTATAGTATACCTTAGATTTATATTAGGCATCCCTAGCATCTT	0	0	0	1	0	0	0	0	0	0	0	1	0	0	1	0	0	0	0	0	0	0	0	1	1	1	0	0	1	0	0	1	0	0	0	1	1	0	1	0	0	0	1	1	0	0	0	0
33579723	TGCAGTGCCCTTACAGTATCTAGTAAGTGCCTAGGGGTTGTCCTGCTCCTACGCAAGTAGGCCTAGAAT	0	0	0	0	0	1	1	0	0	0	0	0	0	0	1	0	0	0	-	1	0	1	0	0	0	1	0	1	0	0	1	0	0	-	-	1	0	0	0	0	0	1	0	0	-	1	1	1
33579724	TGCAGTGCTAAACTAGGTAACACAGCAGACATAGACATAGACAGTAGAAACAGCATAGTTAGCTTTATT	1	1	1	-	0	0	0	1	1	1	1	0	0	0	0	1	1	0	0	1	1	1	1	0	0	1	1	1	1	1	1	0	0	1	0	1	0	0	0	1	0	-	1	1	0	1	0	1
33579725	TGCAGTGCTGAGCAACAGGCTTCTTAGTTGTGACGATAGCAAGGAGCTTCATCTCGAATTTGTCGATAG	0	1	0	1	0	0	0	0	1	0	1	1	0	1	1	1	1	0	0	1	1	0	1	1	0	1	0	0	1	-	0	0	0	0	0	0	1	1	1	0	1	1	1	1	0	0	1	0
33579726	TGCAGTGCTGCTCTTGTAGATCCCGCCCCTTCTAACACTTACTTAGCTAAGAAGGCAAAGCTTATAACA	-	1	1	1	-	0	1	1	1	1	1	1	0	0	0	1	1	1	1	0	-	0	0	1	1	1	1	1	1	0	1	1	0	1	0	1	0	0	1	1	1	-	1	0	0	1	1	1
33579728	TGCAGTGGTTTATAGGTAATAGATTGTCAATTGTTCTAACAGGGGGTAAGCTAGTAATTTAGCAACAGT	1	1	1	1	0	1	1	0	0	0	1	0	1	0	0	0	0	1	1	0	0	0	1	0	1	1	1	-	0	0	1	0	0	0	1	0	0	1	0	0	1	0	1	0	0	0	-	1
33579729	TGCAGTGTAGTTAGTAGCTAATTTATCCTATCTAATCCTCTAGATATTACGTTAGGCGATGTGTAGTTT	0	1	0	1	1	1	0	1	0	1	1	1	0	1	0	1	1	1	0	1	0	0	1	1	0	1	1	0	1	1	1	0	0	1	0	1	1	1	1	1	0	1	1	0	1	0	1	0
33579730	TGCAGTGTTCGAGGCTTGCAAAGAAGCGTAATCTAAGTACTAGGTTTTCCAAGTAATTGTGGGCGATTA	0	0	1	0	0	1	0	0	0	1	0	1	0	0	0	0	-	0	0	1	1	0	-	1	-	1	0	0	0	1	1	1	0	0	0	0	0	0	1	-	1	1	1	1	0	1	0	1
33579731	TGCAGTTCAAGGTGCAGACTCTGTTCAAAGATGCAGCGACAACGTACACTCCCAACCGTGCAACAGGGA	1	1	0	1	1	0	0	1	0	0	0	1	1	0	1	1	0	0	0	0	0	1	0	1	0	1	0	0	1	0	0	1	0	0	1	1	0	0	0	1	0	0	0	0	1	1	1	1
33579732	TGCAGTTCATCTTGATAGAGAACAATGCCATTCTCTTGAGCAGCAACGATAGCATTGAGAAGTCAAGGC	1	1	1	1	0	1	1	1	1	1	1	0	1	1	1	1	0	0	1	1	1	0	1	0	-	1	1	1	-	1	0	1	0	1	1	1	1	1	1	1	1	1	1	1	1	1	-	1
33579733	TGCAGTTCTCCTCCTTCGGCATCGAGCTGGCATCGAAGTTCCAGTACTCGGTTCTTCTAAACGTTCCTG	1	0	0	1	0	0	0	1	1	0	1	1	1	0	1	0	1	1	0	1	-	1	1	1	1	1	1	1	0	0	0	0	0	1	0	1	-	1	0	1	0	0	1	1	1	1	1	1
33579735	TGCAGTTGCCTAAGAGCTAGTGTTAGGTGTAGTAATATGCTACTCTAGGCTGTTTTTTTAGTGTAACAA	1	0	0	1	1	1	1	1	1	1	1	1	1	1	1	1	1	1	1	-	-	-	-	1	-	1	1	1	-	1	1	1	0	1	1	-	0	1	1	-	-	1	1	1	1	1	-	-
33579736	TGCAGTTGCTTTTACATATTAGTACCTATTGCCTTAGCTAGGTCTTTGCTGTGTGTAAGACTATTGTCT	0	0	1	0	1	-	1	1	1	0	-	0	1	0	0	1	0	1	1	0	1	0	-	0	-	1	0	0	0	0	0	0	0	0	0	0	1	1	0	0	0	0	0	1	0	1	0	0
33579738	TGCAGAAGAAACTAAATGCGCAGTTAGCTTAGCTAGCTAGCTACTAGAAATCTGTTTAC	1	1	0	0	1	0	0	0	0	0	0	1	0	1	1	1	0	0	0	0	-	0	0	1	1	1	0	0	0	1	0	0	0	1	1	0	0	1	1	0	0	0	1	0	0	0	0	0
33579739	TGCAGAAGAATAAAGCTATAAAGAGAACTAAAGTAAGAACTCCTTAC	0	0	1	-	0	1	0	0	0	0	0	1	0	1	0	0	0	1	0	0	1	0	0	1	0	1	0	0	1	0	0	0	0	0	1	1	0	0	1	0	1	0	0	0	1	0	1	0
33579740	TGCAGACAAGGCAAAATAATTAGTTAC	0	0	1	0	1	0	1	0	0	0	0	0	0	0	1	1	-	-	1	0	1	0	-	0	1	1	1	0	0	1	0	0	0	0	0	1	1	1	0	1	0	0	0	1	1	0	0	1
33579741	TGCAGAGAAAACCTTGTAATAGTTATTTTAGAATTAC	1	1	1	0	1	1	-	1	1	1	1	1	1	1	1	-	1	1	1	0	0	1	1	1	1	1	1	1	0	0	0	1	0	1	1	1	1	1	1	1	1	1	1	1	1	-	1	1
33579742	TGCAGAGAAATCTAACAAAACAACCTTACTAATTGTTGTAAGGCTGTTAATTAC	1	1	1	1	1	1	1	1	1	1	-	0	1	1	1	1	1	1	1	1	-	1	1	0	1	1	1	-	1	1	-	-	0	0	1	1	1	1	1	1	-	1	1	0	0	1	0	0
33579743	TGCAGAGAAATCTAACAAAACAACCTTACTAATTGTTGTAAGGCTGTTAC	1	1	1	1	1	-	1	1	1	1	1	0	1	1	1	1	1	1	1	1	1	1	1	0	1	1	1	1	-	1	1	1	0	0	1	1	1	1	1	-	-	1	1	0	0	1	0	0
33579745	TGCAGAGGTTAGCAATTACAGCGCAGTAGGGCTGTAAATAAGCTACAGCTTCTACTTAC	1	0	0	0	0	0	1	0	0	0	1	0	1	1	0	1	0	0	1	0	0	0	1	0	0	1	1	1	0	0	1	0	0	0	1	0	0	0	0	0	0	0	1	0	0	0	0	1
33579746	TGCAGAGGTTAGTAATTGCAGCGCAGTAGGGCTGTAAACAAGCTATAGCTTCTGCTTAC	0	1	1	0	1	0	0	0	0	0	1	1	1	1	-	0	0	1	0	1	0	0	0	1	0	1	0	0	1	0	1	1	0	0	1	1	1	1	1	0	1	0	1	1	1	1	1	1
33579747	TGCAGAGTTCTAACAACTCGCTACTAATATAGAATGGAATAACACTGCGTTAC	0	0	1	-	0	0	0	0	0	0	0	0	0	0	0	0	1	0	0	1	0	0	0	0	1	1	0	0	0	0	0	1	0	1	1	0	0	0	0	1	0	1	0	0	0	1	0	0
33579749	TGCAGATATACTGCATACCTAGCAGTATAATGTTACGTTAC	0	0	1	0	-	-	1	1	1	0	0	0	1	0	0	0	0	1	1	0	1	0	1	0	1	1	0	0	0	0	0	0	0	0	0	0	1	1	0	0	0	0	0	1	0	-	0	0
33579750	TGCAGATTAGCCTAGCAACTATTTTAC	1	1	1	-	1	0	-	-	1	1	1	1	1	1	1	-	1	0	1	1	1	0	-	1	1	1	1	1	1	1	1	1	0	1	1	1	1	1	1	1	0	1	1	1	1	1	0	1
33579752	TGCAGCAAGCTAACGCTGAATTAGAGCCTTCTAACACTAAGTTAC	1	0	1	1	1	1	1	1	1	1	1	0	1	1	1	1	1	1	1	1	1	1	1	0	1	1	1	0	1	1	0	1	0	1	0	1	1	1	1	1	1	1	1	1	1	1	0	1
33579753	TGCAGCAGGCGCTTGCGCGCGCTAAACAAGTTCTATCAATAATAAACATAACTACCTTAC	1	0	0	0	1	1	-	0	0	1	0	0	1	0	0	0	0	1	1	1	0	0	0	0	0	1	1	0	0	1	0	0	0	1	0	0	1	0	0	0	0	0	1	0	0	1	-	0
33579754	TGCAGCAGTTAGGCAAATAGTCTACACCTCTAGTAACTACAGTTGTCTAGATTAC	0	1	0	0	0	1	0	0	0	0	0	0	0	0	0	-	0	0	0	-	0	0	0	0	0	1	0	0	0	0	0	1	0	0	0	0	0	1	0	0	0	0	0	1	0	0	1	0
33579755	TGCAGCATATAAACCTGCTCTAGTTTAGGTGTATACATTTAC	1	1	1	1	1	1	1	1	1	1	1	1	1	1	1	1	1	1	-	-	1	1	1	1	1	1	1	1	1	1	1	1	0	1	0	0	1	1	1	0	1	0	1	0	1	1	0	1
33579756	TGCAGCCTTAGGGCAGTAACCCTAGGTTAC	1	1	1	1	1	0	-	1	1	1	1	1	1	1	1	1	1	0	1	1	-	0	1	1	1	1	1	1	1	1	1	1	0	-	1	1	1	1	1	1	0	1	1	1	1	1	0	1
33579757	TGCAGCGCCTACAACGCTTAGTCAGCAAAAATTAC	1	0	0	1	1	1	1	1	0	1	0	0	0	0	1	1	0	1	1	0	1	1	0	0	1	1	1	0	0	0	1	1	0	1	1	0	0	1	1	0	0	-	0	0	0	1	0	1
33579758	TGCAGCGCGAGATCGATTTGCTGAAATTATTATATAGATATTAC	0	1	0	1	1	0	0	0	1	1	0	1	1	0	0	1	0	1	0	1	1	0	0	1	1	1	1	1	1	1	1	0	0	1	1	1	1	1	1	1	1	1	1	1	0	0	0	1
33579759	TGCAGCGCGTTGCAATGTAAGTATTATAGTCTTATTTAC	0	1	0	0	0	1	0	0	0	0	0	0	0	0	0	1	0	0	0	1	0	0	0	0	0	1	0	0	0	0	0	1	0	0	0	0	0	1	0	0	0	0	0	1	0	0	1	0
33579761	TGCAGCGTGTTGCTAAGAGAGATTTACGTCTTACTTAC	1	0	1	1	0	1	1	1	1	1	0	1	1	1	0	1	1	0	1	0	1	1	1	1	1	1	1	1	0	1	1	1	0	1	1	0	0	0	1	0	0	0	0	0	0	0	0	1
33579762	TGCAGCTCTAGTAGGTTCCTTTGCGTGTTAGTGCAAAGCTCTATAGTTAC	0	1	0	0	0	0	0	0	0	0	-	-	-	0	1	0	0	1	0	1	0	0	0	1	0	1	0	0	1	0	1	1	0	0	1	1	0	0	0	0	1	0	0	1	1	1	-	0
33579763	TGCAGCTCTAGTAGGTTCCTTTGCGTGTTAGTGTAACAGCTCTGCGGTTAC	1	0	0	0	0	0	1	0	0	0	1	0	-	1	0	1	0	0	1	0	0	0	-	0	0	1	1	1	0	0	1	0	0	0	1	0	0	0	0	0	0	0	1	0	0	0	0	1
33579764	TGCAGGACCTATTAGTAAAGACAGTTATCTGTGCTTTTATATCTAACGTAGTGGCTTAC	0	0	1	0	1	1	1	1	1	0	0	0	0	1	0	1	1	1	1	1	0	0	0	0	0	1	1	1	1	1	1	1	0	1	0	0	0	1	1	0	0	1	1	0	1	1	1	1
33579765	TGCAGGCAGCATCCTAGAGCGTTAC	0	0	0	1	0	1	0	1	-	0	1	0	0	0	0	1	0	1	0	0	0	0	1	0	0	1	1	1	1	1	0	1	0	0	0	0	0	-	1	1	1	0	1	1	1	1	1	1
33579766	TGCAGGCTTGTCTTGTTAGAGATTAC	0	1	0	-	0	0	0	0	1	1	0	1	0	1	1	0	0	0	0	0	0	0	0	1	0	1	0	1	0	1	0	1	0	0	0	0	0	1	1	0	1	0	0	0	0	0	1	0
33579768	TGCAGGTAGTAAGTACCTATTTCTAAGTACAAATTAGCCTTACCTACACGCTTTTTTTAC	1	1	1	1	1	1	1	1	0	1	0	0	1	1	1	-	1	-	1	1	1	1	1	0	1	1	1	1	1	0	1	0	0	1	0	1	1	1	1	1	1	1	1	1	1	1	1	1
33579769	TGCAGGTGTATACTAGCTACTTATACTTAC	1	0	0	-	0	0	1	0	0	1	0	0	0	0	0	0	0	0	1	0	0	0	0	0	0	1	0	0	0	1	0	0	0	0	0	1	0	1	0	0	0	0	-	0	1	0	1	0
33579770	TGCAGTAAGCCAGATAAGTAATATACCTAGGGGCTTTTAC	1	1	0	0	0	1	0	0	0	0	0	-	0	0	0	1	1	1	0	1	0	1	1	1	0	1	1	1	0	0	0	0	0	0	0	1	1	1	0	1	-	1	0	1	1	0	0	0
33579771	TGCAGTACTAATTTACTATTGAGTTTCACACTTTAGACAAAGTCCGTAAGTAATTGTTTAC	0	0	0	0	1	0	0	0	0	0	0	1	0	0	0	0	0	0	0	0	0	0	1	1	1	1	0	0	0	0	1	0	0	0	1	0	0	0	1	0	0	0	0	0	1	0	0	0
33579773	TGCAGTAGTAGCCTAAAAGGTAGAATAGACTTTGCTATTAC	1	1	1	0	1	1	-	-	0	0	1	0	1	1	1	1	0	1	1	0	1	1	1	0	0	1	1	-	1	1	1	1	0	1	-	1	1	1	1	1	0	1	1	1	1	0	1	1
33579775	TGCAGTCTCTTCTCTAGATTGTAACAGCCTTTAC	0	1	0	1	1	1	1	0	1	0	0	1	1	0	1	0	0	1	1	0	0	0	1	1	1	1	1	0	0	0	0	0	0	0	1	0	0	0	0	0	0	1	-	1	0	1	1	0
33579776	TGCAGTCTTTGCGGAGCGCACTACTATTGCTGCTAAGAAGATAGTAGTCTAGGTTAC	0	1	0	1	1	0	0	0	0	0	0	-	0	0	0	0	1	0	0	-	0	0	1	1	0	1	1	0	-	1	1	0	0	1	0	1	0	1	0	0	0	0	1	0	0	0	0	0
33579777	TGCAGTCTTTGTAGTAGAGATTAGGCTTATTAC	0	1	0	1	1	1	0	1	0	1	1	1	0	1	0	1	1	1	0	1	0	0	1	1	0	1	1	0	1	1	1	0	0	-	0	1	1	1	1	1	0	1	1	0	1	0	1	0
33579778	TGCAGTGCCCTCACAAATCTCTAGATTTGTAGGTTAGTAGATTAC	0	0	0	0	0	0	1	1	0	1	0	0	0	1	0	1	1	0	1	0	0	0	0	0	0	1	0	1	1	0	1	1	0	0	1	0	0	0	0	0	0	0	0	1	1	0	0	0
33579779	TGCAGTGCCCTTACACATTACAGCATTCCTAAATTAC	1	0	1	0	1	1	0	1	0	1	1	0	1	1	0	0	0	0	0	1	1	0	1	0	0	1	1	1	0	0	1	1	0	0	0	1	0	1	1	1	0	1	1	0	0	0	0	0
33579780	TGCAGTGCCCTTACAGTACCTGCCTTAC	0	0	1	-	0	0	0	0	1	0	0	0	0	1	1	0	0	0	0	1	1	1	1	0	0	1	0	0	1	0	1	0	0	1	0	0	0	0	0	0	0	1	0	0	0	0	0	0
33579781	TGCAGTGCGCTCTGCAAAAAGCTACAGCAGCAGAGAGATAAGCTTTAC	0	1	1	1	1	1	1	1	1	0	1	1	1	0	1	1	0	1	1	0	0	0	0	1	0	1	0	1	0	0	0	0	0	0	1	1	0	1	1	0	0	0	1	1	0	1	0	0
33579782	TGCAGTGTCTATTAGCGTGTATACTTCGCTAGCTACCTAGAGTACTCTTAGTTTAC	1	1	1	1	0	0	0	1	0	0	-	0	1	1	1	0	1	0	0	0	0	0	0	0	0	1	0	1	1	0	0	1	0	1	1	0	1	0	0	0	0	0	0	0	1	0	0	0
33579783	TGCAGTGTGAGATGGTTTTGTCATAATTATTATATAGATTTAC	1	0	1	1	0	1	1	1	-	1	0	1	1	1	0	1	1	0	1	0	1	1	1	1	1	1	1	1	0	1	1	1	0	1	1	0	0	0	1	0	0	0	0	0	0	0	0	1
33579784	TGCAGTTAGATTGTTGTCTTTAGGGAATATAACTGTTAC	1	1	1	1	1	1	1	1	1	1	0	1	1	1	1	1	1	1	1	1	1	1	1	1	0	1	1	1	1	1	1	0	0	1	1	1	0	1	1	1	1	1	1	1	0	1	1	1
33579785	TGCAGTTAGCGAGGTTGTTGCGCTATAGGTTGCGTAGTAGCAAGTGTTTCTTATTTAC	1	0	0	0	0	1	0	0	0	0	0	0	1	0	1	1	0	1	0	0	1	-	1	0	0	1	1	0	1	1	0	0	0	0	1	0	1	1	0	0	0	0	0	0	0	0	0	0
33579786	TGCAGTTAGGTTATTATCTCTAGAGAACATACTGTAGTTATGCTTATTAATTAC	1	1	1	1	1	0	-	1	1	1	1	1	1	0	1	1	0	1	1	1	1	1	1	-	1	1	1	1	1	1	1	0	0	0	0	1	-	0	1	1	0	0	0	-	1	1	1	0
33579787	TGCAGTTAGGTTATTATCTCTAGAGAACATACTGTAGTTATGCTTATTAC	1	1	1	1	1	0	-	1	1	-	1	1	1	0	1	1	0	1	1	1	-	1	-	1	1	1	1	-	1	-	1	0	0	0	0	1	1	0	1	1	0	0	0	1	-	1	1	0
33579788	TGCAGTTAGGTTATTATCTTTAGAGAACGTAACGTAGTTACGTTTATTAATTAC	0	0	0	1	1	0	0	0	0	1	0	0	0	0	0	0	0	0	0	0	0	0	0	0	0	1	0	0	1	0	-	0	0	0	1	0	0	1	0	0	1	0	1	0	0	1	0	0
33579789	TGCAGTTAGGTTATTATCTTTAGAGAACGTAACGTAGTTACGTTTATTAC	0	0	0	1	1	0	0	0	0	1	0	0	0	0	0	0	0	0	0	0	0	0	0	0	0	1	0	0	1	0	1	0	0	0	1	0	0	1	0	0	1	0	1	0	0	1	0	0
33579791	TGCAGTTAGTGTATTAGATCTAGCAGACCTATGTACATTCTCTTCCTAGTCTCTAACTTAC	1	1	0	0	0	1	0	-	0	0	1	-	0	0	0	1	-	1	0	1	0	1	1	1	0	1	1	1	0	0	0	0	0	0	1	1	1	1	0	1	1	1	0	1	1	0	0	0
33579792	TGCAGTTATTGCTAAATAGAGCAGAGGTATAGGTGCTGTGTATAGTTAC	1	0	0	-	0	0	1	0	0	1	0	0	1	0	1	0	0	0	1	1	0	1	1	0	0	1	1	1	1	0	0	0	0	0	1	0	0	1	1	0	1	0	0	0	0	1	1	1
33579793	TGCAGTTTAGAATATATAACTTGCTTATGCTCTTAC	0	1	0	-	1	1	0	1	0	1	1	1	0	1	0	1	1	1	0	1	0	0	1	1	0	1	1	0	1	1	1	0	0	1	0	1	1	1	1	1	0	1	-	0	1	0	1	0
33579794	TGCAGGACACCCCAGCAGTTGATAATACCATTGTGGCAGAATGTGGTGATGACACAGTTGTCAACAAGC	0	0	0	0	1	1	1	1	1	1	1	1	-	1	1	1	1	1	1	0	0	1	1	1	1	0	1	1	0	0	0	0	0	0	1	0	1	1	1	1	1	1	1	1	0	1	1	1
33579795	TGCAGGGTTAGAAGGTTATTACTAATAAGATCAGCCCCCTAGTGTTCGGCCACCCCTAGTGTTCGGCCA	0	0	1	-	1	0	0	0	0	1	0	0	0	0	0	0	0	0	0	0	0	0	0	0	1	0	0	1	0	1	0	0	0	0	0	0	0	0	0	1	-	0	1	1	0	0	0	0
33579797	TGCAGAAGTACTAGAAGACTCTAAACAAGTACTATATATTCTTATAGTTTAGTAAGGGCAACTCTACAA	0	0	1	0	1	1	1	1	0	0	0	0	0	1	0	1	0	0	1	0	0	0	0	0	0	0	0	0	0	1	0	-	0	1	1	0	1	0	0	0	1	0	1	1	0	0	0	1
33579799	TGCAGCAATTACAGCTGCTACACCTAATCCTAATCGCGATGTAGCCCTAGTGTCTAAGAATAGTGCATA	1	0	0	1	1	0	0	0	1	1	1	0	0	1	0	0	1	0	0	1	0	0	0	0	0	0	0	0	0	1	0	0	0	1	0	0	1	0	0	0	0	0	1	0	0	0	1	0
33579803	TGCAGCGATCCTTATCTCTCCGGCGTTTGAAATGAAATACATAAGCTCGGCCATATAGTGTTCGGCCAC	1	-	0	1	1	1	0	0	1	0	-	0	1	1	0	1	1	1	0	0	0	0	1	0	0	0	0	1	1	0	0	0	0	0	1	0	0	0	0	0	0	1	1	1	1	1	0	0
33579804	TGCAGCGTGTGTGAACTTAGCGTCCTGTAAGTTAGACCCTTGTTACTACAGTTATAGAATACAGCAATT	1	0	1	1	1	0	1	0	1	1	1	0	0	1	0	0	-	0	1	-	0	1	0	0	0	0	1	0	0	1	0	0	0	1	0	1	1	0	0	1	0	1	1	0	0	1	1	0
33579806	TGCAGCTACGACCCTGCCGTGGTGCAGCTACTAACCATCAAAGGCTCTGTTGAGCCCAGCTAGCTGCTG	1	1	1	1	1	0	0	1	1	1	1	-	1	1	1	1	1	1	0	1	1	1	1	1	1	0	1	0	1	0	0	1	0	1	1	1	1	0	0	1	0	1	1	1	-	0	1	-
33579807	TGCAGCTACGTACAACGTTCCTAAAAGTACCCTTCGCAACTAACGCGCTAGTCAAACTTCACAACGCAA	0	0	0	1	1	1	0	0	0	0	1	0	1	0	1	0	0	1	0	0	0	1	0	0	1	0	1	1	0	0	0	-	0	1	0	0	0	1	0	0	0	0	1	0	0	0	0	0
33579808	TGCAGCTACTATAATTAGACAAATCCTTTCTATGTTCTATAGATTATAACATTTAGTCTAAGACTAATA	0	1	0	1	1	1	1	0	1	0	0	0	1	0	1	0	0	0	1	0	0	0	1	0	1	0	1	0	0	0	0	0	0	0	0	0	0	0	0	0	0	1	0	1	0	1	1	-
33579809	TGCAGCTCGACTTCGCAATTGATGCAGGAATGTTCAATTCCTTTCCTTCAAAAGTCGTGTTTGGGATTG	0	0	0	0	1	0	1	1	0	1	0	1	0	0	0	-	1	0	1	1	0	1	1	-	0	0	0	1	0	0	1	0	0	0	0	0	0	0	0	1	0	1	0	0	0	1	0	0
33579810	TGCAGGACAACAAATATGGAGGACTTGGCAAGAGTGGGTCTTAGTGACAAGCTGTTTTCTCGTGCCCTG	1	0	1	1	1	0	0	0	0	0	0	0	1	0	1	0	1	1	0	1	0	1	0	0	1	0	0	1	1	1	0	0	0	0	1	1	0	1	0	0	1	1	1	1	1	0	0	1
33579812	TGCAGGCCTAAGCAAAATAAAAAAGTTAGTAAGTAAACAAACTAGAAGAAGAGGGGCAACTTACCTACT	0	1	0	0	1	0	0	1	0	0	0	0	0	0	1	0	0	0	0	1	1	1	0	0	0	0	0	0	0	1	0	0	0	0	0	0	0	1	1	0	1	1	0	1	1	0	1	1
33579814	TGCAGGGAGTAGATAAACAACAATTTCTTAGCTAGTGCTATAGTAACCTTGTTCTTATCTATCTATAGT	0	0	0	1	1	0	0	-	0	0	1	1	1	0	1	1	0	1	0	0	1	0	0	1	0	0	0	1	1	1	0	0	0	1	1	0	0	1	0	0	0	1	1	0	0	0	0	1
33579815	TGCAGGGGTCTAGGGTCAGCTAAGCCAGCTTAGCTAGGCGTGTCCTAGGGGGCTAAGAGCAGCCACGTG	0	1	0	1	1	1	-	0	1	0	0	0	1	0	1	0	0	0	1	0	0	0	1	0	1	0	1	0	0	0	0	0	0	0	0	0	0	0	0	0	0	1	0	1	0	1	1	0
33579817	TGCAGGTCAAAAACAAGCTTGAGCTACTATAGGCTAAGGTAGGAGTTAGTATATCTAGTATTAGAAAAC	1	0	1	0	1	1	1	-	0	1	1	0	0	1	0	0	0	-	1	0	0	1	1	0	0	0	1	1	0	-	1	0	0	-	0	0	0	1	0	1	0	0	0	1	0	0	0	1
33579818	TGCAGTAATGCTAGTAAATTGCTAGAAACGTGTCCTTTTTAGCAGCAGCTAGTAATCTATAGAAAAAAA	0	0	1	1	1	1	0	0	0	1	1	0	0	0	0	-	0	0	0	0	0	1	0	0	1	0	0	1	0	1	0	0	0	0	0	0	1	0	0	1	1	0	1	1	0	0	0	0
33579819	TGCAGTCTAGATAAAGCTAGTAAAAGCCTCTTGTATAGTTATAATAGAACTTTTTAGATGCCTTACACA	0	0	1	0	1	0	1	1	0	0	0	0	0	0	1	1	1	1	-	0	0	0	1	0	1	0	0	0	0	0	1	0	0	0	0	0	0	1	0	0	0	1	-	1	0	-	0	0
33579820	TGCAGTGCCCTTACACATACTCTGTTTATTTACTTCTTTAGACTTATAACAATGTTACGCCTATAGTAG	1	0	0	0	1	1	1	0	0	1	0	0	0	0	0	0	1	0	1	1	0	1	0	0	0	0	1	0	0	0	0	1	0	1	0	1	0	0	1	1	0	1	0	0	0	0	0	0
33579821	TGCAGTTGCGCTTCTCATGGTTGTAAAGTCTGTACGATAGCAAAGGACTGCATAGTCCGTACGAAGGAA	1	0	1	1	1	0	1	0	0	0	1	0	0	0	0	0	0	0	1	0	0	0	0	0	0	0	0	0	0	1	0	1	0	0	1	1	0	0	0	1	1	0	0	0	0	1	0	1
33579824	TGCAGTTTGTAGGAAATAGCATTTAGTTGCCTTCTACTTGTGCATAATGTTGACCTTCCTGTATAAGCA	0	0	0	1	-	0	0	1	0	0	1	0	0	1	0	0	1	0	0	0	0	0	1	0	0	0	1	0	1	0	1	1	0	1	0	0	1	1	1	1	0	0	1	0	1	1	0	0
33579825	TGCAGACAGATAGACAGACTAAACATATAAACTAGACTATAGAAACATTTTATTAC	1	0	0	0	1	1	0	0	0	1	0	0	0	0	1	0	1	1	0	1	0	1	1	0	0	0	1	1	1	0	0	1	0	1	0	1	1	0	1	1	0	0	1	0	0	1	1	0
33579826	TGCAGACAGTAGGCTTGAGGGGAAGGTACTAGATATAGTTAC	0	0	1	1	1	0	0	1	1	0	1	0	0	0	0	1	1	0	0	0	0	0	0	0	1	0	0	0	0	0	0	1	0	0	0	1	0	0	0	1	0	0	1	0	0	1	0	0
33579828	TGCAGACGCAAGTTAGAAGCAGAGAGGGCGTCTGTCTTAATTAC	0	0	0	1	1	0	0	0	0	0	1	1	-	0	1	1	0	1	0	0	1	0	0	-	0	0	0	1	1	1	0	0	0	1	-	0	0	1	0	0	0	1	-	0	0	0	0	1
33579829	TGCAGACGCAAGTTAGAAGCAGAGAGGGCGTCTGTCTTAC	0	0	0	1	1	0	0	0	0	0	1	1	1	0	-	1	0	1	0	0	1	0	0	1	0	0	0	1	1	1	0	0	0	1	1	0	0	1	0	0	0	1	1	0	0	0	0	1
33579830	TGCAGAGCAGCTTGCTTATGTATTTCTAGACTAAGTTGTTAGGCATTACAGCATTCTTAC	0	0	1	1	-	0	0	1	1	0	1	0	0	0	0	1	1	0	0	0	0	0	0	0	1	0	0	0	0	0	0	1	0	0	0	1	0	0	0	1	0	0	1	0	0	1	0	0
33579831	TGCAGAGTTCTAACAACTTGCTGCTAATACAGAGTAGGATAACACTACATTAC	0	0	1	1	1	1	0	0	0	1	1	0	0	0	0	0	0	0	0	0	0	1	0	0	1	0	0	1	0	1	0	0	0	0	0	0	1	0	0	1	1	0	1	1	0	0	0	0
33579833	TGCAGCGTCTATTAGTATATGTGCTTTGCTAGCTATCTAGAGTGCCCTTAGCTTAATTAC	1	0	1	1	1	1	1	1	0	0	1	0	0	0	0	0	0	0	1	0	0	0	1	0	0	0	1	0	0	0	1	0	0	0	0	1	0	1	0	1	0	0	0	0	1	1	1	0
33579834	TGCAGCGTCTATTAGTATATGTGCTTTGCTAGCTATCTAGAGTGCCCTTAGCTTAC	1	0	1	1	1	1	1	1	0	0	-	0	0	0	0	0	0	0	1	0	0	0	1	0	0	0	1	0	0	0	1	0	0	0	0	1	0	1	0	1	0	0	0	0	1	1	1	0
33579835	TGCAGCTAAAACACTACCTAATTATAGAGATTTCAACTATAAAATTCAACTTAC	0	0	0	1	-	1	0	1	0	1	-	1	1	0	1	1	1	1	0	1	1	1	0	1	0	0	0	1	1	1	0	0	0	1	1	0	0	1	0	1	0	1	1	0	1	0	0	1
33579836	TGCAGCTCTAGTAGGTTTCCTTATGTGCTAGTATAATAACTCTGCTATTAC	0	0	0	0	1	0	0	0	0	0	0	0	0	1	0	1	0	1	0	0	-	0	1	0	0	0	1	0	1	0	1	0	0	0	0	0	0	0	0	0	0	0	0	0	0	0	-	0
33579837	TGCAGGCACTAGGTTAGATAATATGTTGCCTTAC	1	0	1	1	-	0	1	0	1	1	1	0	0	1	0	1	1	0	1	1	0	1	0	0	0	0	1	0	0	1	0	0	0	-	0	1	1	0	0	1	0	1	1	0	0	-	1	0
33579838	TGCAGGGTACAAGAACCTAATATACAGGGTATTAGACCTAGTAGGTTAC	0	1	0	1	1	1	1	0	1	0	0	0	1	0	1	0	-	0	1	0	0	0	1	0	1	0	1	0	0	0	0	0	0	0	0	0	0	0	0	0	0	1	0	1	0	1	1	0
33579839	TGCAGTAGCCTTATACACTAACAAGACTCTTTAC	1	0	1	1	-	0	1	0	1	1	-	0	0	1	0	1	1	0	1	1	0	-	0	0	0	0	1	0	0	1	0	0	0	1	0	1	1	0	0	1	0	1	1	0	0	1	1	0
33579840	TGCAGTATAGTTAGCTACATACTAATTCTGTTTAC	0	0	0	0	1	0	1	-	0	1	0	1	0	0	1	0	1	0	1	1	0	-	1	1	0	0	0	1	0	-	1	0	0	0	1	0	0	0	0	1	1	1	0	1	0	1	0	-
33579841	TGCAGTCATGACTCTAACATCAAAAGATGGCTTAC	1	0	1	-	1	0	1	0	1	1	1	0	0	1	0	0	1	0	1	1	0	1	0	0	0	0	1	0	0	1	0	0	0	1	0	1	1	0	0	1	0	1	1	0	0	1	1	0
33579842	TGCAGTGCCCTCACAAATACCTAAAGCGTGTGCGTGAGAGTGTGCGTAGATTAC	0	1	0	0	1	1	0	0	1	0	1	0	0	0	0	0	0	0	0	1	0	1	0	0	0	0	0	0	0	0	0	0	0	0	0	1	0	0	0	1	0	1	1	0	0	1	1	1
33579843	TGCAGTGGGTAACAGATTTTCCATCCTTTAC	1	1	1	0	1	1	0	1	0	1	0	1	1	1	0	1	1	0	0	0	0	0	0	1	1	0	1	1	0	1	1	0	0	1	1	1	1	0	1	1	1	0	1	1	1	0	0	1
33579844	TGCAGTTATTATAACCTAAACCTCTCTTCTTTAC	0	0	0	0	1	0	1	-	0	1	0	1	0	0	1	0	1	0	1	1	0	-	1	1	0	0	0	1	0	-	1	0	0	0	1	0	0	0	0	1	1	-	0	1	0	1	0	1
33579942	TGCAGAAACTGCTTACTCGTCTACTCACGAAGGACCGAGTTGGACAACTTGGCTTCATTGCCTGGGATA	-	0	0	0	0	0	0	0	0	0	0	1	0	0	0	1	1	1	0	0	0	1	0	1	0	0	1	0	0	-	0	0	0	0	0	0	0	0	0	1	1	0	0	1	0	0	0	0
33580970	TGCAGCGCGGATATTTTTTTTGGATGACTTGCAAGCCCCGCATTAGATCTGCTTAGAGTTTTGTGCCGA	0	-	0	0	0	0	0	0	0	0	-	0	0	0	0	0	0	0	0	-	0	0	0	0	0	0	0	0	0	0	0	-	0	0	0	0	0	0	0	0	-	1	0	0	0	0	0	1
33580972	TGCAGCGCGGTCCTTTGCAAATGAGAAGCGCTCTGAGTGCAGTTGCCGGTCGGTCTCAACACAACGCCC	-	1	0	0	0	0	0	1	0	0	0	0	-	-	0	0	0	0	0	0	0	0	-	0	0	0	-	0	0	-	0	0	0	0	0	0	0	-	0	-	0	0	0	0	0	-	0	0
33582371	TGCAGACGCTCCAACACTTAC	0	1	0	0	0	1	0	0	0	0	0	0	0	0	0	-	0	0	0	0	0	0	0	0	0	0	0	0	0	0	0	1	0	0	0	0	0	1	0	0	0	0	0	1	0	0	1	0
33582511	TGCAGCGTGACGGCTCGTTTCTCACCTCTGTGGGATGAGGTTGGCTTAC	0	1	0	0	0	-	0	0	0	0	0	-	0	0	-	0	0	0	0	0	0	0	-	-	-	0	0	0	0	-	0	0	0	0	0	0	0	0	-	0	0	-	0	0	0	1	0	0
33582887	TGCAGTTTCTTGCTACTAGTATTAGTCTTAC	0	0	0	0	0	0	0	0	0	-	0	0	0	0	0	0	0	0	0	0	0	0	0	0	0	0	0	0	0	0	0	0	0	0	0	0	0	0	0	0	0	1	0	0	0	0	0	0
33582888	TGCAGAAATAATACCCTTCTAACACAGTTATACAGCAACTAGCAGCAAGATAACTGGGTTTCGCTGTTA	0	0	0	0	0	0	0	0	1	1	0	1	0	0	0	-	0	0	0	0	0	0	1	1	1	0	0	1	0	0	0	0	0	0	0	1	0	1	0	0	0	0	0	-	0	0	1	1
33582889	TGCAGAGAATAACAATTTAGAAGAGAAGGTAAGTGTAAGGAGCTAACCTCTAAGGGAATTTGCTAGTAA	0	1	0	1	0	0	0	0	0	1	0	1	0	0	1	1	0	0	0	0	0	1	0	1	0	0	0	1	0	0	0	0	0	0	0	1	1	0	0	0	0	1	0	0	0	1	0	0
33582890	TGCAGAGCACAACTTGCTATATTTACTAAAAGTAAACACTATAGAGTATCTTAGACCTAAGAAGTGTAT	0	1	0	1	0	0	0	0	0	1	0	1	0	0	1	1	0	0	0	0	0	1	0	1	0	0	0	-	0	0	0	0	0	0	0	0	1	0	0	0	0	1	0	0	0	0	0	0
33582891	TGCAGAGCTATTGCACTAATACGCAAAAGAACTTACTAGAGCTACAGTAAGCATAGTAAAAAAGTTTGT	1	0	0	1	0	0	1	1	0	0	0	1	1	1	0	0	0	1	1	0	0	1	0	1	0	0	0	1	1	0	1	0	0	0	0	0	0	0	0	0	0	1	0	0	0	0	0	0
33582892	TGCAGAGTAAGAAATCTCCTAAATTACTATAGTAAAATGTCTATTGCAATACAGAAAGCTTAGATCTAG	0	0	1	-	0	0	1	0	1	0	0	1	0	0	1	1	0	0	1	1	0	0	0	1	1	0	0	0	0	1	0	0	0	0	1	1	0	0	0	0	0	1	0	0	0	0	0	1
33582893	TGCAGATAGAGTTGACTTTCTATTCCTTGAAGAATGTGCTATTGTTGTTAGTAATAATTAGGGAGCTAG	1	0	0	1	0	0	0	0	0	0	0	1	1	0	1	0	1	1	0	0	0	0	0	1	1	0	1	0	0	1	0	0	0	0	0	1	1	0	0	0	0	0	0	-	0	0	-	0
33582894	TGCAGATCCCGCTCCTCCTAACACTTACTTAGCTAAGAAGGCGAAGCTTACAACAAAGGATATTGTCCT	1	0	0	-	0	0	0	0	0	0	0	1	1	0	1	0	1	1	0	0	0	0	0	1	1	0	1	0	0	1	0	0	0	0	0	1	-	0	0	0	0	0	0	-	0	0	1	0
33582895	TGCAGCAGTATTCCTCTGCTAATAGCATGTGAATAGAACGCCTTTTGTGCATAACATTACTAATGTTAC	0	0	1	-	0	0	0	0	0	0	0	1	0	0	1	0	1	0	0	0	0	0	0	1	0	0	0	-	0	0	1	0	0	0	0	0	0	0	0	0	0	1	0	0	0	0	0	1
33582896	TGCAGCCTAGTGCACTATAGCTATAGCTACACATGCTAACACATTATATTAGAAATATAGATGCGTAAC	0	1	1	0	0	0	0	0	0	1	0	1	1	0	1	1	1	1	0	1	1	1	1	1	1	0	0	1	1	1	0	0	0	1	1	1	1	0	0	1	0	1	0	0	1	0	1	-
33582897	TGCAGCCTTTATAGCCTAGTGCACTACAGCTACAGCTGCACATACTAACACATTATATTAGAAATATAG	0	1	0	-	0	0	0	1	0	0	-	1	0	0	0	1	1	0	0	1	0	0	1	1	0	0	0	0	0	0	0	0	0	1	1	0	0	1	0	0	1	0	1	1	1	0	0	0
33582898	TGCAGCTGACAACCCAACTGTCGCGGTAAATACCGCTTAGATTAGTGATTATCTGATCTGGATTACTGA	0	0	1	0	0	0	0	1	0	-	-	1	1	1	0	1	0	0	0	0	0	0	1	1	0	0	0	0	0	0	0	0	0	0	0	0	0	0	1	0	0	0	1	0	1	0	0	0
33582899	TGCAGGCCTAAGCAAAATAAGAAAGTTAGTAAGTAAACAAACTAGAAGAAGGAGAGGCAATGTTGAGTT	1	1	0	1	0	1	0	0	0	0	1	1	1	0	0	-	1	1	0	0	0	0	0	1	1	0	0	1	0	0	0	1	0	1	1	1	-	0	0	1	1	0	0	1	1	-	0	1
33582900	TGCAGGCCTAAGCAAAGTAGAATATTAGTAAGTAAATAGACTAGAAAGAAAGAGGCAACTTACCTACTT	1	0	0	1	0	0	0	0	0	0	0	1	1	0	1	0	1	1	0	0	0	0	0	1	1	0	1	0	0	1	0	0	0	0	0	1	1	0	0	0	0	0	0	1	0	0	1	0
33582904	TGCAGTATAACCTAGAATACCACTTAGATTATAACACGCTCTTGCTAGATCTTACTGAGATACTACAGA	1	1	0	0	0	0	0	1	1	0	0	1	1	1	0	0	1	1	0	0	1	0	0	1	0	0	0	0	1	0	0	0	0	0	0	0	1	0	0	0	0	1	1	1	0	1	1	0
33582905	TGCAGTGCCCTCACAAGACTTGCCTACGCTACACACAGAATATTGCAAAATAGAAGAAGAAGTATAAGA	0	0	0	0	0	0	0	0	0	0	1	1	0	0	0	0	0	0	0	0	-	0	0	1	0	0	0	0	1	0	0	1	0	0	0	0	1	1	0	0	0	0	0	0	0	0	0	0
33582906	TGCAGTGCCCTCACACCTAATACCTAAGATAAGTGTAATACTAGGCCTAGGTTGTATAGGCATAAGCTA	0	0	0	0	0	0	1	0	0	1	1	1	0	0	1	0	0	0	1	0	0	0	0	1	-	0	0	0	0	0	0	1	0	-	0	0	0	1	1	-	0	0	0	0	0	1	0	0
33582907	TGCAGTGCCCTCACATATCTAGAGAATGCCTAACTAGAGAGCATTAGAAAGCTGTGCTTATTATAGCAA	1	0	0	1	0	0	0	0	0	0	0	1	1	0	1	0	1	1	0	0	0	0	0	1	1	0	1	0	0	1	0	0	0	0	0	0	1	0	0	0	0	0	0	1	0	0	1	0
33582908	TGCAGTTCCTATACTCTTACTATAGTACACTAATAGTTTATTTACATGTATTGTACTCTCAACCTAACA	1	0	1	0	0	1	0	0	0	1	1	-	0	0	0	0	1	0	0	0	0	0	0	1	0	0	0	0	0	0	0	0	0	0	0	0	0	0	0	1	1	0	0	-	0	0	0	0
33582909	TGCAGTTGTGCGCCATTATCATAGACGTGTAGGGCTCTTCTGGGTTGATTCTTGTCAAGAACTGTGGAG	0	1	0	1	0	0	0	0	0	1	0	1	0	0	1	1	0	0	0	0	0	-	0	1	0	0	0	1	0	0	0	0	0	0	0	0	-	0	0	0	0	1	0	0	0	1	0	0
33582910	TGCAGAACTACAATATCTTTATTATAGATAGGCAGGTATTAC	0	0	1	0	0	0	0	0	0	0	0	1	0	0	1	0	1	0	0	0	0	0	0	1	0	0	0	1	0	0	1	0	0	0	0	0	0	0	0	0	0	1	0	0	0	0	0	1
33582912	TGCAGACTAATTCTATATAATGCGTTAGATGTTGTAATATGTAATAGCTAGTTTATTTAC	1	1	1	1	0	1	0	1	1	1	0	1	0	1	1	1	1	1	0	1	1	1	1	1	0	0	0	1	1	1	0	1	0	0	0	1	0	1	1	1	1	0	1	1	1	1	1	1
33582913	TGCAGACTAATTTTGTCTAATATATTAGATGTTTTAC	1	0	1	1	0	1	1	1	1	0	0	1	1	0	1	1	0	0	1	1	1	1	0	1	1	0	1	1	1	1	1	1	0	1	1	1	1	1	1	1	1	1	0	0	1	0	1	1
33582917	TGCAGCAATACGCAAACAGCTGTTAGTTAC	0	0	0	0	0	0	1	1	1	-	-	1	0	0	1	0	1	0	1	0	0	1	1	1	1	0	1	0	0	0	0	0	0	0	1	0	0	1	1	1	1	1	1	1	0	0	0	1
33582918	TGCAGCAGGTTGAAGTAGAGCTTGTATTTATTGTAGGAATTAGCGTTGTAACGTAGTTAC	1	0	0	0	0	0	1	1	1	0	1	1	1	1	1	1	0	0	1	0	1	0	-	1	1	0	0	0	0	1	1	1	0	1	0	0	0	0	0	1	0	0	0	1	1	0	0	0
33582919	TGCAGCAGTTTACAGCAATTAGCAGATTTTAC	1	0	0	0	0	0	0	0	0	0	0	1	1	0	1	0	1	1	0	0	0	0	0	1	1	0	1	0	0	1	0	0	0	0	0	0	1	0	0	0	0	0	0	1	0	0	1	0
33582920	TGCAGCGTCTATTAGCATGTGTGCTTTACTAGCTACCTAGGGTGCTCTTAGCTTAATTAC	0	1	1	0	0	0	0	0	0	1	0	1	1	0	1	1	1	1	0	1	1	1	1	1	1	0	0	1	1	1	0	0	0	1	1	1	1	0	0	1	0	1	0	0	1	0	-	0
33582922	TGCAGCTTTCTACGGAACGCTATCGCACTCCCCTAGAGTCTTGTGTACCACTTAC	1	1	1	0	0	1	0	1	1	0	1	1	1	1	1	1	-	0	0	-	0	1	1	1	1	0	1	1	0	1	1	1	0	1	0	0	1	1	1	-	-	1	0	1	0	1	1	1
33582923	TGCAGGTTTAGCTTTTGTGCAGCGCGTATACTACGCAGGTTATTATAGTTATTAC	0	1	1	0	0	0	0	0	0	0	0	1	0	0	1	1	0	1	0	0	0	0	0	1	0	0	0	1	0	0	0	1	0	0	0	0	0	0	0	0	0	0	0	1	0	0	0	0
33582924	TGCAGTCTCTTCTCTGGATTGTAACAGTTTCTCTAGAATTTAC	0	1	0	0	0	1	0	0	1	0	1	1	1	0	0	1	0	0	0	0	1	0	0	1	1	0	0	0	0	1	0	1	0	1	1	0	1	1	0	0	0	1	1	1	1	1	0	0
33582925	TGCAGTGCCCTCACAACAACAGTCTATCCCTAGTAGTTAC	1	1	0	0	0	0	0	1	1	0	0	1	1	1	0	0	1	1	0	0	0	0	0	-	1	0	0	0	1	0	0	0	0	0	0	0	1	0	0	0	0	1	0	0	0	1	1	0
33582926	TGCAGTGCCCTCACACATAAGGCTAAGGTTAC	0	1	-	-	0	0	0	0	0	0	0	1	0	0	1	1	0	0	0	0	0	0	0	1	1	0	1	1	0	0	0	0	0	0	0	0	0	0	0	0	0	0	0	1	1	0	0	0
33582927	TGCAGTGCCCTCACAGAGACTATACTAACTATATATTAC	1	0	0	0	0	1	0	0	1	0	0	1	0	0	1	1	1	0	0	1	0	0	0	1	0	0	0	0	0	0	0	0	0	0	0	0	0	0	0	1	0	0	0	0	0	0	0	0
33582928	TGCAGTGCCCTTACAGCTAGGGTTTTCTCTATTTAC	0	0	0	0	0	0	0	0	1	0	0	1	1	0	0	1	0	0	0	0	0	0	0	1	1	0	0	0	0	1	0	0	0	1	1	1	1	1	0	0	0	0	0	0	0	0	0	1
33582932	TGCAGTTTTGAAGATGCGGTGAGATTTGTAAGAAGTAGGTTAGGTAGTTAC	0	1	1	0	0	0	0	0	0	0	0	1	1	0	0	1	0	1	0	0	0	0	0	1	1	0	0	0	1	1	0	0	0	1	0	1	1	0	0	-	0	0	0	0	0	0	1	0
33582963	TGCAGTGTCTATTAGCGTGTATACTTCGCTAGCTACCTAGAGTACTCTTAGTTTAATTAC	1	1	1	1	0	0	0	1	0	0	1	0	1	1	1	0	1	0	0	0	0	0	0	0	0	1	0	1	1	0	0	1	0	1	1	0	1	0	0	0	0	0	0	0	1	0	0	0
33582964	TGCAGACCATATCTGCATCTCGTTTGAGTCACCACAAAGTCCGCAAAACCGCAGTTCATCTCCCTAAGT	0	0	1	0	0	0	1	0	-	0	-	0	1	0	1	1	0	0	1	1	1	0	0	0	1	0	0	0	0	0	0	1	0	0	0	1	0	0	1	1	1	0	1	0	0	-	0	1
33582965	TGCAGAGCCTGTAGGCTAGCGTTGCTGTTATTATAAAGCGTCTTACAATAGATAAGAGATTAGACGCAA	0	0	0	0	0	0	0	0	1	1	0	0	1	0	1	0	0	0	0	1	0	1	0	0	0	0	1	1	0	0	0	0	0	1	0	0	0	0	0	1	0	0	0	-	0	0	1	0
33582966	TGCAGCCTCTATAGCCTAGCACACTACAGCTACAGCTGCATATACTAATGCATTATATTAGAAACACAG	1	1	0	0	0	1	0	0	1	1	1	0	1	0	1	0	0	0	0	1	1	0	1	0	1	0	1	0	0	1	1	0	0	1	1	1	0	1	1	0	1	-	0	0	0	0	0	0
33582967	TGCAGCCTTAGGTAAGGTTGCCTATAATAGGTAGGCGGTGTTGAGTTTCACACTTTAGACAAAGTCCGT	1	0	0	1	0	0	0	0	0	1	0	0	0	1	1	0	-	0	0	0	0	-	0	0	0	0	1	0	1	1	0	1	0	0	0	1	0	0	0	0	0	0	1	0	1	0	0	1
33582968	TGCAGCTAGCATGCCTCTTATTTCCCCTCTAATTAGGTGATGTAGCGTGCCTTTTGCTATAGTTAGTGT	1	1	1	1	0	0	0	0	0	0	0	0	1	0	1	1	0	0	0	0	0	1	0	0	0	0	0	1	0	0	1	0	0	0	0	0	0	0	0	0	0	0	0	1	0	1	0	0
33582969	TGCAGGCCTAAATAAGTAGAAAGTTAGTAAGTAAGTGTTACAATCCACAGAACACGGGAAGGATTCGCC	-	0	0	0	0	1	1	0	0	1	0	0	1	1	1	0	1	0	1	0	1	0	0	0	0	0	0	0	1	0	0	0	0	1	0	0	1	0	0	-	0	0	1	0	1	0	0	0
33582970	TGCAGGGAAGGATGGATACGTTGAGCCAATTTCATTTTGAGTCAAACTCGGTTTGCACTCATGCACAAA	0	0	0	0	0	1	0	1	0	0	1	0	1	0	1	1	1	1	0	0	1	0	0	0	0	0	0	1	0	0	1	1	0	1	1	0	0	0	0	0	1	0	0	-	1	-	0	0
33582971	TGCAGTAAGAGCTTAGATTATAGAATAGCCTTTTCCTTCTTCTTATTATATAAGCGCTTGCTACTCTTT	0	0	1	0	0	0	1	0	0	1	0	0	0	1	1	1	1	0	1	0	0	0	-	0	0	0	0	-	0	0	0	1	0	0	1	0	0	0	0	0	0	0	1	-	-	0	0	0
33582972	TGCAGTGCCCTCACACTAGAAGGAAGTAGATAATAACTACAAAATGTAGATTACCTTACTCTTACGCTG	1	0	1	-	0	0	0	0	0	0	1	0	1	1	1	0	0	0	0	1	0	0	0	0	1	0	0	0	0	0	1	0	0	0	0	1	1	1	0	0	1	0	0	0	0	0	0	0
33582974	TGCAGATATACCCAGCGCCTTTCTACAATCTTCATACACACTCAATGTTTAC	0	1	0	0	0	0	0	1	0	0	1	0	1	0	1	0	0	0	0	0	0	0	0	0	1	0	0	0	0	1	1	0	0	0	0	1	0	1	0	0	0	0	1	1	0	0	0	1
33582975	TGCAGCAGGCGCTTGCGCGCGTTAC	0	1	0	0	0	0	0	1	0	0	0	0	0	0	1	0	-	0	0	0	1	0	0	0	0	0	0	1	0	0	0	0	0	0	0	0	0	0	1	1	1	1	0	0	0	0	0	0
33582976	TGCAGCGTCTATTAGCATATGTGCCTTGCTAGCTACCTAGAGCATTCTTAGTTTAATTAC	1	0	0	1	0	0	1	0	0	1	0	0	0	0	-	1	1	0	1	1	1	0	0	0	1	0	-	0	1	0	0	0	0	0	1	0	1	0	1	0	1	0	1	1	-	0	0	1
33582977	TGCAGCGTCTATTAGCATATGTGCCTTGCTAGCTACCTAGAGCATTCTTAGTTTAC	1	0	0	-	0	0	1	0	0	1	0	0	0	0	1	1	1	0	1	1	1	0	0	0	1	0	1	0	-	0	0	0	0	0	1	0	1	0	1	0	1	0	-	1	-	0	0	1
33582978	TGCAGCTAGTAGACATTTAGAAGGTGCCTGTTAC	1	-	0	0	0	0	0	1	0	1	0	0	0	1	1	1	0	1	0	0	1	1	0	0	0	0	1	1	0	1	0	0	0	0	1	1	1	0	0	0	1	1	1	1	0	0	0	0
33582979	TGCAGCTAGTCTACAACCTAAGAATGCTAAAAGTTGTTTAC	0	0	0	0	0	0	0	0	1	1	0	0	1	0	1	-	0	0	0	1	0	1	0	0	0	0	1	1	0	0	0	0	0	1	0	0	0	0	0	1	0	0	0	1	0	0	1	0
33582980	TGCAGCTCTTGCAGACGCTGTTAC	0	0	0	1	0	0	0	0	0	0	1	0	0	0	1	0	1	0	0	0	0	0	1	0	0	0	0	0	1	-	0	0	0	0	0	0	1	0	0	0	-	0	0	0	0	0	0	0
33582982	TGCAGGACTGCAATATCTTTGTTGTAGATAGGCAGGTGTTAC	0	1	0	0	0	0	0	0	0	0	1	0	0	0	1	0	1	0	0	0	0	0	0	0	0	0	1	0	0	1	0	0	0	0	1	0	0	0	0	0	0	1	0	0	1	0	1	0
33582983	TGCAGGCCTAACATAGACTATGCTATTGTTAC	0	0	0	1	0	0	0	1	0	0	0	0	0	0	1	0	1	0	0	0	0	1	0	0	1	0	1	0	1	0	1	0	0	0	0	0	0	0	1	1	0	0	0	1	0	0	0	1
33582984	TGCAGTGCCCTCACAATATGCCCTTTGCTATAGCCTATTCTATCTGCTTAC	1	0	0	1	0	0	0	0	0	0	1	0	0	0	1	0	0	0	0	0	0	1	0	0	1	0	0	0	1	0	1	0	0	0	1	0	0	0	0	1	0	1	1	0	0	0	0	1
33582985	TGCAGTGCCCTCACACTAACAAATTTCCTAGATTAC	1	0	1	0	0	0	0	0	0	0	1	0	1	1	1	0	0	0	0	1	0	0	0	0	1	0	0	0	0	0	1	0	0	0	0	1	1	1	0	0	1	0	0	0	0	0	0	0
33582986	TGCAGTGCCCTCACATATACTATACTATACTATACAGCATAGTATAAATTAC	1	1	0	0	0	1	0	0	1	1	1	0	1	0	1	0	0	0	0	-	1	0	1	0	1	0	1	0	0	1	1	0	0	1	1	1	0	-	1	0	1	1	0	0	0	0	0	0
33583000	TGCAGTGCCTAATCTATAAACTAACCTATAGCTAGCCTACACTCAATTCTTCAAAATTCTAGCCTAATT	1	0	0	0	0	0	0	0	1	1	0	0	1	0	0	0	0	0	0	0	0	0	0	0	0	0	1	1	0	0	1	0	0	0	1	0	0	0	0	-	0	0	0	0	-	0	1	0
33583001	TGCAGAGACTATAGTATAGTAATAAGTACCCTATAAGGAAAACCTGCTATAAACACTATGCAGTTTATT	0	1	0	1	0	0	1	-	1	0	0	0	1	1	0	1	0	1	1	0	1	-	1	0	1	0	1	1	1	-	1	1	0	1	1	1	0	0	1	1	1	-	1	1	1	0	1	1
33583002	TGCAGAGTCCGAAGACTCAAATTTGAGCATTGAGCATTGTATGTCCTTGTCGCGGCTCGAGTATAAATC	0	1	1	1	0	1	1	1	0	1	0	0	1	0	0	0	1	1	1	1	0	0	1	0	0	0	1	0	0	1	0	0	0	1	1	0	1	0	0	1	1	0	1	0	1	0	0	1
33583004	TGCAGCTAGTAGCTGTACGCGTTTCTTAGCACTAACAAGCGTGCAGACTATGTTACTATAGTAGAGACT	0	1	0	1	0	0	1	1	1	0	0	0	1	1	0	1	0	1	1	0	1	-	1	0	1	0	1	1	1	1	1	1	0	1	1	1	0	0	1	1	1	1	1	1	1	0	1	1
33583005	TGCAGCTGTTTCTTGCCTTTGTGCTGAAGCGTACGGGACTACTGGCTCTAGGGTCACTAGCTGGGCGAC	0	0	1	1	0	1	-	0	0	0	1	0	0	1	0	0	0	1	0	0	0	0	1	0	0	0	1	0	0	0	0	0	0	0	0	1	0	0	1	1	0	1	0	0	0	0	0	0
33583006	TGCAGGAGCAACTATCTAAGTAGATAGATATTTACCTTCTCTTCTTACTGCAAGAGAATTATAGACAAT	1	0	0	0	0	0	1	1	1	1	0	0	1	1	0	1	0	0	1	1	1	0	0	0	0	0	1	1	0	0	1	0	0	0	1	0	0	0	0	1	0	0	0	0	1	0	1	0
33583007	TGCAGGCCTAAACCAGTAGAATGTCAGTAAGTAAATAGACTAGAAGAAGGGGATTGCCTAGCGCTTTCT	0	1	0	0	0	0	1	0	0	0	0	0	1	1	0	1	0	1	1	0	1	0	0	0	0	0	1	0	1	0	1	0	0	-	1	0	0	0	0	1	-	1	1	1	-	0	0	1
33583008	TGCAGGGGGACTAGGATAATGTCCTTAGCTCTTACTCTTAGGTAGGTCTGTTATAAAGTCTATAGAGAT	1	0	0	0	0	0	0	0	0	1	0	0	0	0	0	1	1	0	0	1	1	0	0	0	1	0	0	0	0	0	0	0	0	0	1	0	1	0	1	0	1	0	0	1	0	0	0	1
33583009	TGCAGTAACTCCGATTACGACCTTCTGTGTTCAACACCGCTCTTTGGGAACCAAACCACACAGGAGTCT	1	0	0	0	0	0	1	1	1	1	0	0	-	1	0	-	0	0	-	1	1	0	0	0	0	0	1	1	0	0	1	0	0	0	1	0	0	0	0	1	0	0	0	0	1	0	1	0
33583010	TGCAGTGCATAGCGCTGCGCACCTTATGCGCAGGCCCCTTGCTAGCATTACGCTCCCTACCCTCTCTCT	1	0	0	0	0	0	1	1	1	1	0	0	1	1	0	1	0	0	1	1	1	0	0	0	0	0	1	-	0	0	-	0	0	0	1	0	0	0	0	1	0	0	0	0	1	0	1	0
33583011	TGCAGTGCCCTCACAGATAGATTACTAGTAGTAGTAGTAAGTAGTAGGGAGTACGTTAGATAGAGATAA	0	0	0	0	0	0	1	0	0	1	0	0	1	0	0	-	0	0	1	1	1	1	1	0	0	0	0	1	0	0	1	1	0	0	1	1	1	0	1	-	1	0	0	1	1	1	1	1
33583012	TGCAGTGCCCTCACAGTAGCTCTTCTCACTATTCCTCTAGTACTAATAAGGTAGCGCAGTTCTAGAGTT	0	0	1	0	0	1	0	0	0	0	1	0	0	1	0	0	0	0	0	0	0	0	1	0	0	0	1	0	0	0	-	0	0	0	0	0	-	0	0	0	0	0	0	0	0	0	0	1
33583013	TGCAGTTGAGAAAAGATAGTGCCAATTGCTTGCGTCCGGTCTTCTTCGATTCGAGCTACGTATGGCGTT	1	0	0	0	0	0	1	1	1	-	0	0	-	1	0	1	0	0	-	1	1	0	0	0	0	0	1	1	0	0	1	0	0	0	1	0	0	0	0	1	0	0	0	0	1	0	1	0
33583014	TGCAGACGCAGTCTTAGCAAAAATTTATTGCTATTATTAC	1	0	0	0	0	0	1	1	1	1	0	0	-	1	0	1	0	0	1	1	1	0	0	0	0	0	1	1	0	0	1	0	0	0	-	0	0	0	0	1	0	0	0	0	1	0	1	0
33583015	TGCAGAGTTCTAACAACTTACTACTAATACAAAGTAGGACAACACTACGTTAC	0	1	0	1	0	1	0	1	0	1	0	0	-	1	0	0	0	0	0	1	0	1	0	0	0	0	0	1	1	0	1	0	0	1	0	0	0	0	0	0	1	1	1	0	0	1	1	0
33583017	TGCAGCGTCTATTGGTATGTGTGCTTTGCTAGCTACCTAGGGTGCTCTTAGCTTAATTAC	1	0	0	1	0	0	0	0	0	0	0	0	0	0	0	0	0	0	0	0	0	0	0	0	1	0	1	0	0	0	0	0	0	0	0	0	0	0	0	0	0	0	0	1	0	0	0	0
33583019	TGCAGCTTGCGTTACTGCTTGCTGCTAGTTCTTAC	-	0	0	0	0	0	1	1	1	1	0	0	-	1	0	1	0	0	1	1	1	0	0	0	0	0	1	1	0	0	1	0	0	0	1	0	0	0	0	-	0	0	0	0	1	0	1	0
33583020	TGCAGTGCCCTCACAGTTAGAGTAAGTAGTCCTTGCGTACTTAC	1	0	0	1	0	0	0	0	0	0	0	0	0	1	0	0	0	0	0	0	1	0	0	0	1	0	1	0	1	0	0	0	0	0	1	1	-	0	0	0	1	0	0	0	1	0	0	0
33583021	TGCAGTTAGGTTGTTGTCTCTAGGGAATATAACATGGTTATGTTTATTAATTAC	1	0	0	1	0	0	0	0	0	0	0	0	0	0	0	0	0	0	0	0	0	0	0	0	1	0	1	0	0	0	0	0	0	0	0	0	0	0	0	0	0	0	0	1	0	0	0	0
33583022	TGCAGTTAGGTTGTTGTCTCTAGGGAATATAACATGGTTATGTTTATTAC	1	0	0	1	0	0	0	0	0	0	0	0	0	0	0	0	0	0	0	0	0	0	0	0	1	0	1	0	0	0	0	0	0	0	0	0	0	0	0	0	0	0	0	1	0	0	0	0
33583025	TGCAGAAATACTCTAAGTTCTTGTAATTAGTAATAACTGTAAATTCTTTTACCTGCTTTAGTTCTATGC	0	1	1	1	0	1	1	0	0	1	1	0	1	1	0	1	1	1	1	1	1	0	0	0	-	0	1	1	0	1	0	1	0	1	0	0	0	0	1	1	1	1	-	0	0	0	1	0
33583026	TGCAGATTAGCCTAGATCAACGCATACGCACAGGAATAGCTCTTCTATACAGGAATCTGCGCCAGACCC	0	1	0	0	0	1	1	0	0	0	0	0	0	1	0	1	0	0	1	0	0	0	0	0	0	0	0	0	0	0	1	1	0	0	0	0	0	0	1	0	1	-	0	0	0	0	0	0
33583027	TGCAGGAGTAGCGCTCCTAGAATGCATAGGTACAGTGTTATATTGCCTAGATCTCTCTAATCTTACTCT	0	0	0	0	0	0	0	0	0	0	1	0	0	0	0	0	0	0	0	0	0	1	1	0	0	0	1	1	-	0	1	0	0	0	-	0	-	0	0	0	1	1	-	0	1	0	0	1
33583028	TGCAGGCCTAAGCAAAATAAGAAAGTTAGTAAGTAAGCAGACTAGAAAGAGGGTGTTGAGTTTCACACT	0	0	0	0	0	0	0	0	1	0	0	0	0	0	0	0	-	1	0	0	0	0	1	0	0	0	0	0	1	0	0	1	0	1	0	0	1	0	1	0	1	1	0	-	1	0	0	0
33583029	TGCAGGGTGATGCTGCGCCTGCGCCTGCGACTGCGACTGCGACTGCGACTGCGACTGCGACCGCAATAC	0	0	1	0	0	0	1	1	1	0	0	0	0	0	0	0	0	0	1	0	1	1	0	0	0	0	0	0	0	0	0	0	0	0	0	0	0	0	0	0	1	0	1	0	0	0	0	0
33583030	TGCAGAAATAATACCTTTCAAATATAGCTATACTGTAGAGCAGCTTGCTTAC	0	1	0	0	0	0	1	0	0	1	0	0	0	0	0	0	0	0	1	0	1	0	0	0	0	0	1	0	1	0	0	0	0	0	0	0	0	0	0	0	1	1	0	0	0	0	1	-
33583031	TGCAGAAGAGTATAGGTCCTAAGCTCTAGCACTCTTAGGACTAGGATTATTAC	0	0	0	1	0	0	0	0	0	0	0	0	0	0	0	0	1	1	0	0	0	0	1	0	0	0	1	0	1	0	0	0	0	1	0	0	1	0	1	0	1	1	0	1	0	0	0	0
33583032	TGCAGATGCGGAAGTTGTTTGTATAGAGATAAGAATTAC	1	0	1	-	0	1	0	0	0	1	0	0	0	0	0	0	0	0	0	0	0	0	0	0	0	0	0	0	0	0	0	1	0	1	0	1	0	1	1	0	1	0	0	0	0	0	0	0
33583036	TGCAGCTCTTGCAGACGCTGTCAAATTAC	1	0	1	0	0	0	1	1	1	0	0	0	0	1	0	0	0	0	1	1	0	1	0	0	0	0	0	0	0	0	1	1	0	1	1	1	0	0	1	0	0	0	1	0	0	0	1	1
33583038	TGCAGTGCCCTCACAGAAGAAGGGACCTAGAACTAAGGATCTGTTGCTTAC	0	0	0	0	0	0	0	0	0	0	0	0	0	0	0	0	1	0	0	0	1	0	0	0	0	0	1	0	0	0	1	0	0	0	0	1	0	1	0	0	0	0	0	1	0	1	0	1
33583039	TGCAGCAACAGCTCTATAAGCTAGGCAAGAAAGAATAAGCACTTACTAGAGTGTGCTAGGCTATAGAGA	0	0	0	0	0	0	0	1	0	0	0	0	1	0	0	1	0	0	0	1	0	0	0	0	1	0	0	1	-	0	0	0	0	0	0	0	1	1	0	1	0	1	0	0	0	0	0	0
33583040	TGCAGCACCTAGTCTATAAGCATAGGCTTACTACTAAACATAGTAAGCATTATAAAGCTAGTAACTATC	0	0	0	0	0	0	0	1	0	0	0	0	1	0	0	1	0	0	0	1	0	0	0	0	1	0	0	1	1	0	0	0	0	0	0	0	1	1	0	1	0	1	0	0	0	0	0	0
33583041	TGCAGCTACGTATAGTAAAAGCTAGCTAAGTAGCACGCCTATTAGGTTCTCTACAGCTATTAGTGCTAG	0	0	0	0	0	0	0	1	0	0	0	0	1	0	0	1	0	0	0	1	0	0	0	0	-	0	0	-	1	0	0	0	0	0	0	0	1	1	0	1	0	1	0	0	0	0	0	0
33583042	TGCAGCTGTATGCTACCTGCCTTACTTTAGGCTCTTATAAGCATCTAAGCTAGTCTACTAGACAAATAG	0	0	0	0	0	0	0	1	0	0	0	0	1	0	0	1	0	0	0	1	0	0	0	0	1	0	0	-	1	0	0	0	0	0	0	0	1	1	0	-	0	1	0	0	0	0	0	0
33583043	TGCAGGCCTAAGCAAAGTAGAAAGTTAGTAAGTAGACAAACTAGAAGGAGAAGAGTAACTTACCTACTT	0	0	0	0	0	0	0	1	0	0	0	0	1	0	0	1	0	0	0	1	0	0	0	0	1	0	0	1	1	0	0	0	0	0	0	0	0	1	0	1	0	0	0	0	0	0	0	0
33583044	TGCAGGCTCTACCTTGTATTTCTTCTACAGTAATAGTGCTAATTATGTTTATGTTCATATTTACTAATT	0	1	1	0	0	0	0	0	0	0	0	0	0	0	0	0	0	1	0	0	0	0	0	0	1	0	0	1	0	0	0	0	0	1	0	0	1	1	0	0	0	0	1	1	0	0	-	1
33583045	TGCAGTGCCCTCACACTGCGTACGCTAAAAACTTTCTGTAATATAAGGAGCTTCTTTGCCTAGTATAAC	0	1	1	0	0	0	0	0	0	0	0	0	0	0	0	0	0	1	0	0	0	0	0	0	1	0	0	1	0	0	0	0	0	1	0	0	-	1	0	0	0	0	1	1	0	0	-	1
33583046	TGCAGTGCCCTCACAGAGCTAACCTCTAAGGGAATTTGCTAGTAAAATACAAGATAGATTTAC	0	0	1	1	0	0	0	0	0	1	-	0	0	1	0	0	0	0	0	0	1	0	1	0	-	0	1	0	0	1	0	1	0	0	1	1	0	1	0	0	0	1	0	0	0	0	0	1
33583047	TGCAGACAGCAGATAGCTAGTAGTGAGTTAC	0	0	0	0	0	0	0	1	0	0	0	0	1	0	0	1	0	0	0	1	0	0	0	0	1	0	0	1	1	0	0	0	0	0	0	0	1	1	0	-	0	1	0	0	0	0	0	0
33583048	TGCAGAGAAATCTAACAGGACAACCTTACTAATTATTAC	0	0	0	1	0	1	1	-	0	-	0	0	1	0	0	0	0	0	1	0	1	0	1	0	0	0	0	0	1	0	0	0	0	0	0	0	0	0	0	1	0	0	0	0	1	-	0	0
33583049	TGCAGAGTTCTAACAACTTACTACTAACATAGAATAGAACAACACTACATTATTAC	0	0	0	0	0	0	0	1	0	0	0	0	1	0	0	1	0	0	0	1	0	0	0	0	1	0	0	1	1	0	0	0	0	0	0	0	1	1	0	1	0	1	0	0	0	0	0	0
33583050	TGCAGCAGCACATACTATGCTATTACTAATAGAGTATGCCTTGTTAC	0	1	1	0	0	0	0	0	0	0	0	0	0	0	0	0	0	1	0	0	0	0	0	0	1	0	0	1	0	0	0	0	0	1	0	0	1	-	0	0	0	0	0	1	0	0	1	0
33583051	TGCAGCCTAGAAGAGGGAAAACCAGCCTAGGATTGAACAAATATTAC	0	1	1	0	0	0	0	0	0	0	0	0	0	0	0	0	0	1	0	0	0	0	0	0	1	0	0	-	0	0	0	0	0	1	0	0	1	1	0	0	0	0	0	1	0	0	1	0
33583052	TGCAGCTCTAGTAGGTTTTTTTGCATGCTAGTGCAACAACTCTGCTATTAC	1	0	0	0	0	0	1	0	0	0	0	0	0	0	0	1	0	0	1	0	0	1	0	0	1	0	0	0	1	0	0	0	0	0	0	1	0	0	0	0	0	0	0	0	0	0	0	0
33583053	TGCAGTGCGCTCTGCAAAAGCTACAGCAGCAGAGAATTAC	0	0	1	1	0	0	0	0	0	1	1	0	0	1	0	0	0	0	0	0	1	0	1	0	1	0	1	0	0	1	0	1	0	0	1	1	0	1	0	0	0	1	0	0	0	0	0	1
33583054	TGCAGTTTTACCTTGTTACAGTTGAGTAAATAGGCTTAC	0	0	0	0	0	0	0	1	0	0	0	0	1	0	0	1	0	0	0	1	0	0	0	0	1	0	0	1	-	0	0	0	0	0	0	0	1	1	0	-	0	1	0	0	0	0	0	0
33583059	TGCAGCTACTGTAATTAGGCAAATCCTTCCCGTGTTCTGTAGATTGTAACACTTAGTAAGATCTAGCAA	0	0	0	0	0	0	1	1	0	0	1	0	0	0	0	0	1	0	-	0	0	-	0	0	0	0	0	0	1	0	0	0	0	0	1	0	0	0	0	1	0	0	0	0	0	0	0	0
33583060	TGCAGGTACGCTTCTAGTCTACTAATTAGGAAATAACAAAAACCTGATTCTTACACTAAGGCTTGTATA	0	0	0	0	0	0	1	1	0	0	1	0	0	0	0	0	1	0	1	0	0	1	0	0	0	0	0	0	-	0	0	0	0	0	1	0	0	0	0	-	0	0	0	0	0	0	0	0
33583061	TGCAGTGCCTTCACAGTCTAAAACAAGGTTATAAAAACTCTCTAACCTTTGCCCTAGAGGTTGTTCTCT	1	1	0	0	0	0	1	0	1	0	0	0	0	1	0	1	1	0	1	0	0	1	0	0	0	0	0	0	0	0	0	0	0	1	0	1	0	0	1	0	0	0	0	0	0	0	0	0
33583063	TGCAGTTGGATTGCTGTCTCTAGGGAAGACAACGTGGTTGCGTTTGTTAATTAC	1	1	1	1	0	0	0	1	0	0	-	0	0	0	0	0	0	0	0	0	0	1	0	0	1	0	1	-	0	1	0	0	0	0	0	0	0	0	0	0	0	1	0	0	-	0	0	0
33583064	TGCAGTTGGATTGCTGTCTCTAGGGAAGACAACGTGGTTGCGTTTGTTAC	-	1	1	1	0	0	0	1	0	0	1	0	0	0	0	0	0	0	0	0	0	1	0	0	1	0	1	1	0	1	0	0	0	0	0	0	0	0	0	0	0	1	0	0	1	0	0	0
33583066	TGCAGGGTCTAGCGCAGATTCCTGTATAGAAGAGCTATTCCTATGCATATGCGTTAC	0	1	1	0	0	1	1	0	0	0	0	0	0	1	0	1	0	0	1	0	0	0	0	0	0	0	0	0	0	0	0	1	0	0	0	0	0	0	1	0	0	1	0	0	0	0	0	0
33583067	TGCAGGCGAGTGTAACAGAGAAGGAAATGTAGCTAGGAACACAACAAACCCAGTGTTGAGTTTCACACT	0	0	0	0	0	0	0	0	0	0	0	0	0	-	0	-	0	1	0	0	0	0	0	0	0	0	0	1	1	1	0	0	0	0	0	0	1	0	0	0	0	0	1	0	0	1	0	0
33583068	TGCAGCATATCTAGTAAAGAAATATTAGAGTAGCTATTTAC	1	1	1	-	0	0	0	0	0	0	0	0	1	0	0	0	0	1	0	0	0	0	0	0	1	0	1	1	0	0	0	0	0	0	0	1	0	1	0	1	0	0	-	0	0	1	0	0
33583069	TGCAGTGCCCTCACATAAGCATATGTTAC	1	0	1	0	0	0	0	0	0	0	0	0	0	0	0	0	1	0	0	0	1	0	1	0	0	0	0	0	0	1	0	0	0	0	0	1	0	0	0	0	0	0	0	0	0	1	0	1
33583070	TGCAGGATACGAATATATGATGATACTTGTGCGTAGGCTCTTTTTTGGACGCAGGATATAGTACTGGCG	0	0	0	0	0	1	0	0	0	0	0	0	1	0	0	0	0	0	0	1	0	0	1	0	0	0	0	0	1	0	0	0	0	0	0	0	0	1	1	0	0	0	0	0	1	0	0	1
33583071	TGCAGGGCAACTAGGGTTGCTCTTACTAAGCGAGTAAACACAAGAGAGCATAACAAAGGTGCTCTCCCT	0	0	0	1	0	0	0	1	0	0	1	0	0	0	0	0	0	0	0	0	0	0	1	0	0	0	1	0	0	0	0	0	0	1	0	0	0	1	0	1	0	0	0	0	0	0	0	1
33583072	TGCAGGGCAGTACTAGCTAGACACTTGTTTAGCAATCTACTAAACTATTACCTAACTCCCTAACAGTCT	0	1	0	0	0	1	0	0	0	0	0	0	0	0	0	1	0	0	0	1	0	0	0	0	0	0	0	0	0	0	0	1	0	0	0	0	0	-	0	0	0	0	0	1	0	0	1	0
33583073	TGCAGGTATACCTAGACATTACTATAGTAGCTTACCTTGACAATATCCTAGTGTATAGTAAGACACTAG	1	0	0	1	0	0	0	0	0	1	1	0	0	0	0	1	0	0	0	0	0	0	0	0	0	0	0	0	1	0	0	1	0	0	1	0	0	1	1	0	0	1	0	0	1	1	1	0
33583074	TGCAGCCTCTGTAGCCTAGCGCACTATAGCTATAGCTATATATACTAATGCATTATATTAGAAACATAG	1	0	0	0	0	0	0	1	1	1	0	0	0	1	0	0	0	1	0	1	1	0	1	0	-	0	1	0	0	0	0	-	0	1	0	0	0	1	0	1	0	0	0	1	-	0	0	0
33583075	TGCAGGCATAGTAAGAAGAGGGCACGCCTTTCTAAGTTAGCACACGTAGCCAAGCTATGCGGACCCTAT	1	0	0	0	0	0	0	0	1	1	0	0	0	1	0	0	0	1	0	0	1	0	1	0	1	0	1	0	0	0	0	1	0	1	0	0	0	1	0	0	0	0	0	0	1	0	0	0
33583076	TGCAGGCCTAAAACAAAGTAAAAGAGTTAGTGTGTAAGCAGATTAGAAGGAAAGGGACAACTTACCTGC	1	0	0	0	0	0	0	1	1	-	0	0	0	1	0	0	0	1	0	1	1	0	1	0	1	0	1	0	0	0	0	1	0	-	0	0	0	1	0	1	0	0	0	1	1	0	0	0
33583077	TGCAGTGCCCTCACATAGGATAACTTAGCTAGCAATAGGCAGGTAAACAACAACTTATAGGCATCTATT	1	0	0	0	0	0	0	1	1	1	0	0	0	1	0	0	0	1	0	0	1	0	1	0	1	0	1	0	0	0	0	1	0	1	0	0	-	1	0	0	0	0	0	0	-	0	0	0
33583078	TGCAGTTAGTGTATTAGATCTAGTAGACTTATATATATTCTCTTTCTAGTCTCTAACTTAC	1	1	0	0	0	0	0	1	-	1	0	0	0	1	0	0	0	1	0	1	1	0	1	0	1	0	1	0	0	0	0	1	0	-	1	0	0	1	0	1	0	0	0	-	1	0	0	0
33583079	TGCAGCTATATATAACATGCCTTATACTACACTACCTAATTATAAGGCAGACTTTACAAGCACAAAAGG	1	1	0	0	0	0	0	1	0	0	0	0	1	1	0	0	0	0	0	0	0	0	1	0	0	0	1	0	0	1	0	0	0	0	0	0	0	1	0	1	0	0	0	0	0	1	0	0
33583080	TGCAGATCCTACCCCTCTCAACATATACTTAGCTAAGAAGGCAAGGCTTACAACAGAAGATGTTGTCCT	0	1	0	0	0	1	0	0	0	1	0	0	0	0	0	0	0	0	0	0	0	0	1	0	0	0	0	0	0	0	0	-	0	0	0	0	0	1	1	1	0	0	0	1	1	0	0	0
33583081	TGCAGGCCTAAGCAAAGTGAAAAGGTTAGTAAGTAAGCAGACTAGAAGGAGGGAGTAACTTACCTACCT	0	1	0	0	0	1	0	0	0	1	0	0	0	0	0	0	0	0	0	0	0	0	1	0	0	0	0	0	0	0	0	1	0	0	0	0	0	1	-	-	0	0	0	1	1	0	0	0
33583082	TGCAGAAGAATTATAGGAATATAATAACTTTATTCCTATCTTTAC	0	1	0	0	0	1	0	0	0	1	0	0	0	0	0	0	0	0	0	0	0	0	1	0	0	0	0	0	0	0	0	1	0	0	0	0	0	1	1	1	0	0	0	1	1	0	0	0
33583100	TGCAGAAAAATCCCTAAATAGGAAAAAGAAAGATATGTAAGAGTACGCAGAGAGTGTAGAGGAAGGCGT	1	1	1	1	0	1	1	1	1	0	0	1	1	1	1	1	1	1	1	1	1	1	1	1	1	0	1	-	-	0	0	1	-	0	1	1	1	1	1	1	0	0	1	1	1	0	1	0
33583121	TGCAGAAACTGAAAATCGTAGGTAAATTTAGGAACGGACTCAACTACTTCGATGGTTGGGCTATGCCTG	0	0	0	1	-	1	1	1	1	0	-	-	-	1	0	1	0	-	-	1	1	1	1	1	1	1	1	1	1	-	1	1	1	1	1	1	1	0	1	1	1	-	1	1	0	0	0	1
33583158	TGCAGAAATTAGAGAATGTAAGGAGCTAACCTCTAAGGGAATTTGCTAGTAAAATACAAGATGGATTTA	1	-	1	1	1	1	1	1	1	1	1	1	1	1	1	1	1	1	1	0	-	0	1	1	1	1	1	1	1	1	1	1	1	1	1	1	1	1	1	1	1	1	1	1	1	1	1	1
33583187	TGCAGAACCTCTAAGGCGTCGCAGCATACTATCTTAGTTATAATAGGTAGACTATCTTTGTTTACACCT	0	0	0	0	1	1	1	1	1	1	1	1	1	1	0	1	-	1	1	0	0	0	1	1	1	1	0	0	1	1	-	0	1	0	1	0	0	0	1	1	-	0	1	1	1	1	1	0
33583235	TGCAGAAGAGTGTTGTATTAGCTACTTTGTTACGCTATTATAACTTTACTTTTATAGATCACAAGCTAC	1	1	0	0	0	0	0	0	0	0	0	0	0	-	0	0	1	0	0	1	1	0	0	0	1	0	0	0	0	0	0	1	0	1	0	0	0	1	1	0	0	0	0	-	0	0	1	0
33583236	TGCAGAAGAGTGTTGTATTAGCTACTTTGTTACGCTATTATAACTTTACTTTTATAGAATACAAGCTAC	0	0	1	1	1	1	1	1	1	1	1	1	1	0	1	1	0	1	1	0	0	1	1	1	0	1	1	1	1	1	1	0	1	0	1	1	1	0	0	-	1	1	1	0	1	-	0	1
33583245	TGCAGAAGCAGCGCTGTAGGCCTAAGCAAAGTAGAAAGTTAGTAAGTAAGTAGACTAGAAGGAGGGAGG	1	1	1	1	1	0	1	1	1	-	1	1	1	1	1	1	-	1	1	1	1	1	1	1	1	1	1	1	1	-	1	1	-	-	-	1	1	1	1	1	1	1	1	1	1	1	-	1
33583292	TGCAGAATATATTAGTTTTGAAGTTTAGGATAACCTAGTTATCTAGGTATAAGCAGATAGCTTAGCTGC	1	1	1	0	1	1	1	1	1	-	-	1	1	0	0	1	1	-	1	1	1	1	1	1	1	1	1	0	-	1	1	1	-	0	1	0	1	1	0	1	1	0	1	1	1	-	0	1
33583304	TGCAGAATTACTACTGGTCAGCTCAGGTATTGCATGGTCAGTTCAGGTATTGCATGGTCAGCTCAAGTA	1	1	1	0	1	0	0	1	1	0	1	0	0	1	0	1	1	1	0	0	1	0	-	0	-	0	1	0	1	0	0	0	1	1	1	0	1	1	1	1	1	0	1	0	1	0	1	1
33583305	TGCAGAATTACTACTGGTCAGCTCAGGTATTGCATGGTCAGTTCAGGTATTGCATGGTCAGTTCAGGTA	0	0	0	1	0	1	1	0	0	1	0	1	1	0	1	0	0	0	1	1	0	1	0	1	0	1	0	1	0	1	1	1	0	0	0	1	0	0	0	0	0	-	0	1	0	1	0	0
33583307	TGCAGAATTCCACGTTGGTAACCAAGTCGCTGTGCTGGGCACCACGCTGTTCTTATTCGGATTTGGTAC	0	-	0	1	1	0	1	1	1	-	1	1	1	1	-	1	1	0	-	1	1	1	1	1	1	0	1	1	1	1	1	-	1	0	1	1	1	1	1	1	1	1	1	-	1	1	1	1
33583314	TGCAGACAAGAGACGGCTTCTTGCGCAGATACGTTTCACCCCTCGCTTCACCACTATTTCGCGTTTCAC	0	0	0	0	0	0	0	0	0	0	0	0	1	0	0	0	0	0	0	1	0	0	0	0	0	0	0	0	0	0	0	0	0	0	0	0	0	0	0	0	0	0	0	0	0	0	0	0
33583315	TGCAGACAAGAGACGGCTTCCCGCGCAGATACGTTTCACCCCTCGCTTCACCACTATTTCGCGTTTCAC	1	1	1	-	1	1	1	1	1	1	1	1	0	1	1	1	1	1	1	0	1	1	1	1	1	1	1	1	1	1	1	1	1	1	1	1	1	1	1	1	-	1	1	1	1	1	1	1
33583349	TGCAGACATAAGGAACATAATAAATTTACTAACAAGACTTTTTTAGAACAGCGCCTAAGAGTGCTAGAG	1	1	1	1	1	1	1	-	-	1	1	1	1	1	1	1	1	1	1	1	1	1	1	1	1	1	1	1	-	1	1	1	1	1	1	1	1	1	1	1	1	1	1	1	1	1	1	1
33583367	TGCAGACCATGTTGCTGGAACGAGCGTAGAAACCCGGGGAAATTGTTTTTCTCATCGTCCCAGATTACA	1	0	0	1	0	1	1	0	0	1	1	0	0	1	0	1	-	1	1	0	1	0	0	0	0	0	0	1	1	0	0	0	1	0	1	0	1	1	0	0	1	0	0	1	0	0	1	1
33583455	TGCAGACGTCGCACGTGCACTGTGAGGGTTAGCAAGCTACATTTCTTCGCTCCATCACAGTGCCTTACG	0	0	0	0	1	1	1	1	1	0	0	0	-	0	0	1	1	1	1	0	0	0	0	0	0	1	0	0	0	0	1	0	-	0	1	0	0	0	1	1	1	0	-	1	1	0	1	0
33583464	TGCAGACTACGCTGCCTGATTCCAACAACTTGCAGCTAATACTAACTAGAACAACACTGCTCTTACTAC	-	0	0	-	0	0	1	0	0	1	0	0	0	0	0	0	0	0	1	0	0	0	0	0	0	1	0	0	0	1	0	0	0	0	0	-	0	1	0	0	0	0	1	0	1	0	-	0
33583465	TGCAGACTACGCTGCCTATTTCCAACAACTTGCAGCTAATACTAACTAGAACAACACTGCTCTTACTAC	0	1	1	0	0	0	0	0	0	0	-	1	1	1	1	0	1	0	0	1	1	0	-	1	-	0	1	1	-	0	1	1	1	1	0	0	1	0	0	0	0	1	0	1	0	0	0	1
33583468	TGCAGACTAGGTAACATAAGCGCTAGAGGTTTGATTGCTGTGTCGCTTTAGGACCTAATCTGATGACAA	1	0	0	0	0	1	0	0	0	0	0	0	0	0	1	1	1	1	0	0	0	0	0	0	0	0	0	0	0	0	1	0	1	0	0	0	1	0	1	0	0	0	1	0	0	0	0	0
33583469	TGCAGACTAGTCTGCGCTAGACTAGTCCTTGCGGCTAGGGGTAAAGCCTGTCATTTTCAACTTATAACA	0	0	1	0	0	1	0	0	0	0	1	0	0	0	1	1	0	0	0	0	1	0	1	0	0	0	1	1	0	0	1	0	1	1	-	-	0	1	1	1	0	0	0	1	1	0	0	1
33583470	TGCAGACTAGTCTGCGCTAGACTAGTCCTTGCGGCTAGAGGTAAAGCCTGTTATTTTCAACTTATAACA	1	1	0	1	1	0	1	1	1	1	0	1	1	1	0	0	1	1	1	1	0	-	0	1	1	1	0	0	1	0	0	1	0	0	1	0	1	0	0	0	1	1	1	0	0	1	1	0
33583471	TGCAGACTATATGAGAAACTCTGGCTATTATAATATTATCTAAAGTAAAAGCTTTAGATAAAGCTAGCA	0	1	1	1	1	1	1	1	1	1	1	1	1	1	0	1	1	1	1	0	1	-	1	1	1	1	1	1	1	1	1	1	1	1	0	0	1	1	1	1	1	-	1	1	1	0	1	1
33583480	TGCAGACTCGGGGTTGCCAGTGCTTTGGATGTGCGGACGAACTTCACATGGTCTTAGGCGTATTCAACC	0	0	0	0	0	0	0	0	0	0	0	0	0	0	0	0	0	0	0	0	0	0	0	0	0	0	0	0	0	0	0	0	0	0	0	0	0	0	0	0	0	0	0	0	0	0	0	0
33583481	TGCAGACTCGGGGTTGCCAGTGCTTTGGATGTGCGGACGAACTTCACATGGTCTTGGGCGTATTCGACC	1	0	1	1	1	1	1	1	1	1	1	1	1	1	0	1	1	1	1	0	1	1	1	1	1	1	1	1	1	1	1	1	1	1	-	1	0	1	1	1	-	1	1	1	1	-	1	1
33583487	TGCAGACTCCATTACCACCACTCTCTACTAATAGCAAGCCCTAGCAGTCGCAAACCCCTAGCAATACCC	1	0	1	1	1	1	1	0	1	-	1	1	1	1	0	0	0	1	-	1	0	1	1	1	-	1	1	0	1	1	-	1	1	1	1	0	1	1	0	0	0	0	1	1	1	1	1	1
33583512	TGCAGAGAAAACCTAGCGGCAGTTGACGTAGAATCGAGGTTTATGGTTTGTATTGTTAGAGATGAGAGC	1	1	1	1	0	1	0	1	1	0	0	1	0	1	1	-	1	1	0	1	0	0	-	1	0	1	1	0	1	0	0	1	1	-	0	1	1	1	1	1	0	1	1	1	1	-	0	0
33583515	TGCAGAGAACTAAAATATATAGACGTCTGTTAGGTGTTTATTGTAACAACGCAAGTAATAACAGCACTT	0	1	0	0	0	0	0	1	0	0	1	0	1	0	0	0	1	1	0	1	0	0	1	0	1	0	1	0	0	0	0	0	1	0	1	1	0	0	1	0	0	0	0	0	0	0	0	1
33583534	TGCAGAGACTAAGTTAGTAGTTACTACTTAGCTGCATTGTCTTTACGCAACCTAGTCAGCGCATGTCCT	1	1	1	1	-	1	1	1	1	1	1	1	1	1	1	1	1	1	1	1	1	1	1	1	-	1	1	1	1	1	1	1	-	1	1	1	1	1	1	1	-	1	1	1	1	1	1	1
33583537	TGCAGAGAGAAATGCGAGGTTAGGGTTTTTAGAGGTACTTAGTAGGAAATATAGGGGAGGGGAAGAGGA	1	1	1	1	1	1	1	1	-	1	1	0	-	-	0	1	1	0	-	1	1	1	1	0	1	1	1	1	1	-	1	-	1	1	1	1	0	1	1	1	0	1	1	1	1	1	1	1
33583540	TGCAGAGAGAGTAGAGGTAGTCTTTATAAGCAACCTTACTATTACCCTTTAGACTAGTGTAGACTATTA	1	0	1	1	1	1	1	1	-	0	-	0	1	1	1	-	1	1	1	1	1	1	1	0	-	1	1	1	1	1	1	1	1	1	-	1	1	1	1	-	1	1	1	1	1	1	1	1
33583543	TGCAGAGAGTAATTACTAACTACTACTAAGTGCTAGCTATATATAAAGACTTAGTAGTGTTAGGCTTTA	1	1	1	-	1	1	1	0	1	0	1	1	1	1	1	1	1	1	1	1	-	0	1	1	1	1	1	-	1	1	0	1	1	1	1	1	1	1	1	1	1	1	1	1	1	1	1	0
33583581	TGCAGAGCCATTGCCCTGCCGATACCACGGCCGGCGCCGGTGATCAGAACTACCTTCCCAGGCTGGTGC	-	1	1	-	1	1	1	-	1	1	1	1	-	1	1	0	1	1	1	1	1	1	0	1	1	1	1	1	1	1	1	1	-	1	1	1	0	1	1	1	1	1	-	1	1	1	0	1
33583596	TGCAGAGCGCACTACTATTACTACTAAAAAAGTAGTACTCTAGGCTAAGACTCTAGTAAGTTTTTTCTC	0	1	1	1	1	-	1	1	1	1	1	1	-	0	1	1	1	1	1	-	1	0	0	1	1	1	1	1	1	1	1	1	1	1	1	1	1	1	1	0	1	1	1	1	1	1	1	1
33583606	TGCAGAGTGTTGTGTAGGTAGCAAAGTTAGTTACTACTTCTCTTCTATTACTAATAAGAATTGTTAGAT	1	1	1	1	1	1	1	1	1	1	1	1	1	-	1	1	1	1	1	1	0	1	1	1	1	1	1	1	-	1	1	1	1	-	1	1	1	1	1	0	-	1	1	-	1	0	0	1
33583638	TGCAGAGGCACACCTTTCTGTAGCTAAGGTCATAGCACCCTAGTAGCTACCTAGTCTAATAACAGTAAT	0	1	1	1	1	0	1	1	1	0	1	1	1	1	1	1	1	0	1	1	-	0	0	1	1	1	1	1	1	1	0	1	1	0	1	1	1	1	1	1	1	0	0	1	1	1	1	1
33583641	TGCAGAGGCATTATTACTCTTAGTCTAAACAACTACAGTTACTAGGGGCGTAGACTTATTTACCTTACA	1	1	1	1	1	1	1	1	1	1	1	1	1	1	1	1	1	1	1	-	1	1	1	1	1	1	1	0	1	1	1	1	1	1	1	1	1	1	1	1	1	1	1	1	1	1	0	1
33583669	TGCAGAGTACAAGCTAGAGTACTGCTATAGCAGTGTAGGCGCAAGCTAGAGTAGTGCTAAGGCACTGTA	0	1	1	1	1	1	1	1	1	1	1	1	1	1	1	-	1	1	1	1	1	1	1	1	0	1	1	1	-	1	0	1	1	1	1	1	1	1	1	1	-	1	1	-	1	1	0	0
33583674	TGCAGAGTCCGAAGACTCAAATTTGAGCATTGTATGTCCTTGTCGCGGCTCGAGTATAAATCCAAGTGC	1	0	0	0	1	0	0	0	1	0	1	1	0	1	1	1	0	0	0	0	1	1	0	1	1	1	0	-	-	0	1	-	1	0	0	1	0	1	1	0	0	1	0	1	0	1	-	0
33583691	TGCAGAGTGCACTACTATTGCTGCTAAGAAGGCAGTAGTCTAGGCTAAGACTCTAGTAAGTTTTTTCTC	1	0	-	1	1	1	1	1	0	1	1	1	1	0	0	1	0	0	1	-	0	1	0	1	0	0	1	1	1	0	0	1	1	1	0	0	0	1	1	0	1	1	1	-	-	0	0	0
33583698	TGCAGAGTTACTGCACTACACTAAGCCACTGCAATATACTAAATAACTGCACTAAATAACTGCACCTCT	1	-	1	1	0	1	1	-	1	1	1	1	1	-	0	0	0	1	1	1	0	1	1	1	1	1	1	1	1	1	1	1	1	1	1	0	1	1	0	1	1	1	1	1	-	0	-	0
33583713	TGCAGAGTTTTAGCAGCTTACTGCTAACACTAACTAGAACAACACTACTCTAATGTCGCAGTAAAGGTA	0	1	1	0	1	1	1	0	1	0	1	0	0	0	0	0	1	0	1	1	0	1	1	0	1	0	1	0	1	1	0	0	1	0	1	1	1	1	0	0	1	1	1	1	1	1	1	1
33583729	TGCAGATACTACTACTAAGCCTACAACCCTAGTATAGACTAGACTCATAGAATTATAAGCATAGAACTC	-	0	0	1	1	1	0	-	1	1	1	1	1	0	0	1	0	1	0	1	1	1	0	1	1	0	0	1	1	0	0	-	1	0	1	1	0	1	1	0	0	1	0	1	1	1	1	0
33583742	TGCAGATAGTGGCTTTTGTTTTCTGTAGTCGTTGTTGCTATTTGACACCAAAAAATAAACGAAGAGAGC	1	0	0	0	0	1	0	0	0	0	0	0	0	0	1	1	1	1	0	0	0	0	0	0	0	0	0	0	0	0	1	0	1	0	0	0	1	0	1	0	0	0	1	0	0	0	0	0
33583753	TGCAGATCAGATTCTCACGCCATGTGCTGCTGATTGCACTCTTCTCCGCATTGTCGAAGCCGTAGTATA	1	1	1	1	-	0	1	1	1	1	-	0	0	1	0	1	1	1	1	1	0	1	1	0	1	1	1	1	-	1	1	1	1	1	1	0	1	1	0	1	1	1	1	1	0	1	1	1
33583770	TGCAGATCCTACCCCTCCTAACACCTACTTAGCTAAGAAGGCAAGGCTTACAACAGAAGATGTTATCCC	1	1	1	1	1	1	1	1	1	1	0	0	1	0	1	1	1	1	1	1	1	1	1	0	-	1	1	1	1	1	1	1	1	1	1	1	1	1	1	1	1	1	1	1	1	0	1	1
33583816	TGCAGATGCACAACAATCCTAGTGTAAGGAGCTAACCTCTAAGGGAATTTGCTAGTAAAATATAAGATA	1	1	1	1	1	1	1	-	1	1	1	1	0	1	1	1	1	1	1	1	1	1	1	1	0	1	1	1	1	1	1	1	1	1	-	0	1	1	1	1	1	1	-	1	1	1	1	1
33583824	TGCAGATGCCAACAAGAGGACTGAGTTTACTCTTTCTACTCACTGTTATTTATGATGCGCATCCAAACA	1	1	1	1	0	0	0	1	1	1	1	1	1	1	1	-	1	1	0	1	1	1	1	1	1	1	1	1	1	1	1	0	1	1	1	1	1	1	1	1	1	1	1	1	1	1	1	1
33583896	TGCAGATTGTTAGTTCTAATCTGTTATAATTCCTATATTGAATTCCCTCAAATCTTGTTCTGTAAAGAT	1	1	1	1	1	1	1	1	1	0	0	0	1	0	1	-	1	1	1	1	1	1	0	0	0	1	1	1	0	0	1	-	1	-	1	1	1	1	1	1	1	1	1	1	1	0	1	1
33583909	TGCAGATTTTGTTTAGTTAGTATACTGCATAATGCTAAATATACTTATATACATCCTTTTTTAGGTTTA	0	0	0	0	1	0	0	1	1	0	0	0	1	1	0	1	1	0	0	0	0	1	1	0	-	0	0	1	1	0	1	0	1	0	1	0	1	1	0	0	0	0	1	1	1	0	0	0
33583912	TGCAGCAAAAAAAATTAGAGTTAGGAGTAAGAGAGGAAGAGAAATTGCGCAGATAGGTAATTATTTAGA	1	1	1	1	-	0	1	-	1	1	1	1	1	1	1	1	1	1	1	1	-	-	1	-	1	1	1	1	1	1	1	-	1	1	1	1	1	0	1	1	1	1	-	1	1	1	0	1
33583922	TGCAGCAAATAGAAATAACGCGACGTATAGTTTACTAAGAGTATTAGCTAAATAACTAAGTGCTAGGTT	1	1	1	1	1	1	1	0	1	1	1	1	1	1	1	1	1	1	1	1	1	1	1	1	1	1	1	1	1	1	1	1	1	1	1	1	1	1	1	1	-	1	1	1	-	-	1	1
33583957	TGCAGCAAGCTGTTGAGTTTCACACTTTAGACAAAGTCTGTAAGTGATCGTTTGATTAGGTCTTAGGGA	1	0	0	1	1	0	1	0	0	1	0	0	0	0	0	0	1	1	1	0	0	0	0	0	1	0	0	1	0	0	0	0	1	0	0	0	0	1	0	0	0	0	0	0	0	0	0	0
33583986	TGCAGCACAAAGGCTTTAGTAAACTTCTTTCTAATAGTAAGAAAGGCCTAGCGTACTTTCTCTAGCTAA	1	1	-	1	1	1	1	1	1	-	1	1	1	1	-	1	1	1	1	1	1	1	1	1	-	1	1	1	1	1	-	1	-	1	1	1	0	1	1	1	1	-	-	-	-	1	1	1
33583992	TGCAGCACAGCAGGATTGCTGCGCAGCTCTCTTACACCTTTATCCTTACTATCTTGCGCTTGCTTTTGT	0	0	1	0	0	0	0	0	0	0	1	1	0	0	0	0	1	0	0	1	1	0	0	-	0	0	1	0	1	0	0	0	1	1	0	0	0	0	0	0	1	0	0	0	0	0	1	0
33584029	TGCAGCACTATACTCTAGTGTCCTACCTTGCTAGATTTGCTTTTGCTTTTAGGTTTTGTGCTTAGTTAT	0	0	1	1	1	0	0	1	1	0	1	1	1	1	1	1	-	0	0	1	0	1	1	1	1	0	0	1	0	1	1	1	1	0	1	1	0	0	1	1	0	0	1	1	1	1	0	0
33584034	TGCAGCACTGCTCTGAAGTTCTTTTGGCCTAGGTCCATGCCTATCTTTGGTTGCCCTACTCCTTTTACA	1	1	1	1	1	1	0	1	1	1	1	1	1	1	1	1	1	1	0	1	1	1	1	1	1	1	1	1	1	1	1	1	1	1	1	1	1	1	1	1	1	0	1	1	1	1	0	1
33584037	TGCAGCACTTATCGTTGCGTTCTGTGAGTGAGAGGTATTTTTTTTGTCGATAAGCGCGTGACACTAAGT	1	0	1	1	-	1	1	1	1	1	0	-	1	1	1	1	-	1	1	1	1	1	0	1	1	1	1	0	1	-	1	1	1	1	1	1	1	1	1	1	1	-	1	1	-	1	-	1
33584043	TGCAGCAGAACGTTAGCAGGAATATACTACTACATTACTTAGCAACATAGTTACATATGCTGTGTACTA	1	0	0	1	1	-	0	1	1	1	-	1	1	1	1	0	1	0	0	1	-	1	1	1	1	1	1	1	0	1	1	1	1	1	1	-	1	1	0	-	1	-	1	1	1	1	0	1
33584048	TGCAGCAGAATGTTAGCAGGAACATACTACTATATTGCCTAGCAACATAGTTGTGTATGCTGCATACTG	0	1	1	0	1	1	1	0	0	-	0	0	0	1	0	1	0	0	-	1	0	0	0	0	0	1	0	0	0	0	1	-	1	0	0	0	1	0	1	0	1	1	0	0	0	0	1	0
33584049	TGCAGCAGAATGTTAGCAGGAACATACTACTATATTGCCTAGCAATATAGTTGTATATGCTGCATACTG	0	0	0	1	0	0	0	1	1	0	1	1	1	0	1	0	1	0	0	0	1	1	1	1	1	0	1	0	1	0	0	0	0	1	0	0	0	0	0	1	0	0	1	0	1	1	0	1
33584094	TGCAGCAGGACTACTATAAGGAACTAGACTAAGCGCGTGCAGAGACACTCCTAAACAGAATTCTAGAGC	0	0	0	0	0	0	0	0	0	0	0	0	1	0	0	0	0	0	0	0	0	0	0	0	-	0	0	0	0	1	0	0	0	-	0	1	1	0	0	0	0	0	0	0	0	0	0	1
33584095	TGCAGCAGGACTACTATAAGGAACTAGACTAAGCGCGTGCAGAGACACTCCTAAACAGAAACCTAGAGC	1	0	1	0	0	1	1	1	1	0	1	-	0	1	1	1	1	1	1	0	1	1	1	-	0	0	0	0	0	0	0	1	1	0	1	0	0	1	0	0	0	0	0	1	1	1	1	0
33584125	TGCAGCATACATCCAAACAACTTCTTGCTCGATAATGCGCTAGATGTTAGGCTTTGCGATTTCTCTGGG	1	1	1	1	1	1	1	1	0	1	1	-	1	1	0	1	1	0	1	1	1	1	1	1	-	1	1	1	1	1	1	-	1	1	1	1	1	1	1	-	1	1	1	1	-	0	0	1
33584150	TGCAGCATCCATTATCTCTAGCTAGAGCTTAGCTGAGAAATTGGCTCTAGTCCTTATTTTTATAGACTT	1	1	1	1	1	1	1	1	1	-	0	0	1	0	1	1	1	1	1	1	1	1	1	0	1	1	1	1	-	1	1	1	1	1	1	1	1	1	1	1	1	1	1	1	1	0	1	1
33584207	TGCAGCATTTGTTTCTACTAAAGAAGATAGACTTTAGATATAAGTAGTAGTAAAGATGTTCTTAC	1	1	1	-	1	1	0	1	1	-	1	1	1	1	1	1	1	1	0	1	1	1	1	1	1	1	1	1	-	-	1	1	1	-	1	1	1	1	1	1	1	0	1	1	1	1	0	1
33584243	TGCAGCCACTGTAATTAGGCGAATCCTTCCCGTATTCTGTGGATTGTAACAGGTCTACGTATGAAAAGT	0	0	0	0	1	0	0	0	0	0	0	1	0	0	0	0	0	1	0	0	-	0	0	1	0	0	0	0	0	1	0	0	1	0	0	1	0	0	0	0	0	0	0	1	0	0	1	0
33584244	TGCAGCCACTGTAATTAGGCGAATCCTTCCTGTGTTCTGTGGATTGTAACAGCAACTAAGAGTAGGCTA	0	0	1	1	1	0	1	0	1	1	0	0	1	1	1	0	0	0	1	0	1	0	0	0	1	0	0	0	-	1	1	1	1	1	0	0	0	0	1	0	0	0	1	0	0	1	1	1
33584341	TGCAGCCGCTACTGGAGGCTAGTGGAGAGTCGACGCATATAATACCATACGATGGCTGTGCTGAGTTCC	0	-	1	-	0	0	0	1	0	-	0	-	0	1	0	0	1	1	0	1	-	1	1	1	0	1	0	0	0	1	1	1	1	1	1	1	1	0	1	1	-	1	0	0	1	1	1	1
33584373	TGCAGCCTAGTGCACTACAGCTATAGCTGTATATGCTAACACATTATATTAGAAACATAAGTGCACAAC	0	0	1	1	1	0	1	0	0	1	1	0	0	0	0	1	0	1	1	1	0	0	1	0	0	1	1	0	0	1	0	1	1	1	0	1	0	1	1	0	1	0	0	0	0	0	1	-
33584374	TGCAGCCTATAGGTCTTACATCCCTACTACTAATAGAATAAAGTGGGATAGTTAGCACTATGCTATTTA	1	1	1	1	1	1	1	1	1	1	1	1	1	1	1	1	1	1	1	1	1	1	0	1	1	1	1	1	1	1	-	1	1	1	1	1	1	1	0	1	1	1	1	1	1	1	1	1
33584379	TGCAGCCTCAACGTTATTATCTATAGGCAGCGCAAAGGGTCCCTTGTTATCTCTATCTTTATCTTTGTT	1	1	1	1	1	1	1	1	0	1	1	1	1	-	1	1	1	1	1	1	-	1	1	1	1	1	1	-	1	1	1	-	-	1	-	1	1	1	1	-	1	1	0	1	-	0	1	1
33584411	TGCAGCCTGTTACTTTACAAAATCTACAAAATCTACGCTAAGAAGCTTAGACCTACAAGGGTACTATAT	1	0	0	0	1	1	0	0	1	0	1	1	1	1	1	1	1	0	0	1	1	0	0	1	0	0	1	0	0	0	1	1	1	0	0	1	0	0	1	0	0	0	1	0	0	1	0	1
33584413	TGCAGCCTGTCTATATAGAATTAGCCTAACAGCAATCTGTAATTACTAATTACTAAACAAAGTCCTTAC	1	1	1	1	1	1	1	1	1	1	1	-	1	1	1	1	1	1	1	1	1	1	1	1	1	1	1	1	-	1	1	1	1	1	1	1	1	1	1	1	1	1	1	1	1	1	1	0
33584415	TGCAGCCTTAGGTAGGGTTGCCTATAATAGATAGGTAGTTAGTTGTTCTAGTATATAAGCAAGTGTAAG	-	0	1	0	1	1	1	0	1	1	1	1	-	1	1	1	0	1	1	0	1	1	1	1	-	0	1	1	1	1	1	1	-	0	1	1	1	1	1	1	1	1	1	1	1	1	0	0
33584416	TGCAGCCTTAGGTAGGGTTGCCTATAATAGCTAGTAGCTTATCCTACTATTCTTCTAGTACTAATAAGG	0	0	1	1	0	0	1	0	1	1	1	1	0	1	0	1	1	1	1	1	0	1	0	1	-	0	0	0	1	0	0	1	-	0	0	0	0	0	0	0	-	1	1	0	0	1	0	0
33584419	TGCAGCCTTATCTTTTTAGTAGGCGTGAGGTATTAGAGCAGGCGTTTAGTGACTCTAGGCGTTTAGTGC	1	-	1	1	1	1	1	1	1	1	1	-	0	1	1	1	1	1	1	1	-	1	1	1	1	1	1	1	-	1	1	1	1	-	1	-	1	1	1	1	1	1	1	1	-	1	1	1
33584426	TGCAGCCTTCTGTGTATTATGTCTGCCTATAGGTCTACAAACTGCACTTCTTTCTCTTTTAGCAGCCTA	0	1	0	1	0	0	0	0	0	0	1	0	0	0	0	0	0	1	0	0	0	1	1	0	0	0	1	0	0	0	0	0	1	0	0	1	0	1	1	1	0	1	0	0	0	1	0	0
33584432	TGCAGCCTTTGTAGCCTAGCGCACTATAGCTATAGCTGCATATGCTAACACATTATATTAGGAATATAG	1	1	1	1	1	0	1	0	1	1	1	1	1	1	1	1	1	1	1	1	1	1	1	1	1	1	1	1	1	1	1	1	1	1	1	1	1	1	0	1	1	1	1	1	1	1	1	1
33584480	TGCAGCGCACTAAACCGCCGAAGCCGTGGAACATGCGACTATCAATTGATAGCCCAAATCTCATCCAGG	-	1	1	0	1	0	1	1	0	0	1	1	0	1	0	1	0	1	1	1	1	0	1	1	0	0	0	1	1	1	1	1	1	0	0	1	0	0	1	1	1	1	0	1	1	0	1	1
33584485	TGCAGCGCAGGACATAGGTCGTGCTAGACTAAGAAGAGTTATTATTGCCTACTACTAGGCTAAGAAGAG	-	1	0	1	0	1	-	1	1	1	1	1	1	1	1	1	1	-	1	1	1	1	-	1	1	1	1	1	1	0	1	1	1	1	1	0	1	-	1	1	1	1	1	1	1	1	1	1
33584486	TGCAGCGCAGGATATAGGTTACGCTAGGCTAAAAAGAGTTATTATTGCCTACTTCTAAGTCTAGCACTA	1	1	1	1	0	1	1	1	1	0	1	1	1	1	1	0	-	1	1	1	1	-	1	1	0	1	1	-	1	1	1	1	1	1	1	1	0	-	1	1	1	1	1	1	1	1	1	1
33584527	TGCAGCGCGTTGCAATGTAAGTGTTGTATCTTTGTCACGAGTGAAGTGGCAAGCTAGGCATGTAGCAGC	1	0	0	1	1	-	0	1	1	1	1	1	1	0	0	-	0	1	0	-	-	1	0	1	1	0	0	1	1	0	0	1	1	0	1	1	0	1	1	0	0	1	0	1	1	1	1	0
33584536	TGCAGCGCTGCTCTTGCAGATCCTGCCTCTTCTAACACTTATTTAGCTAAGAAGGCGAAGCTTATAACA	0	1	1	1	1	1	0	1	1	1	1	1	-	1	1	1	1	1	0	1	1	1	1	1	1	1	-	1	1	1	1	1	1	1	1	0	1	1	1	1	1	1	1	1	0	1	1	1
33584654	TGCAGCTAACTCCCCTATTGTCGCGGTAAATACCGCTTAGATTAGTGATTATCTAATTGGGATTACTGA	1	1	0	-	1	0	1	-	1	1	1	1	1	1	1	1	1	1	1	1	1	1	1	1	1	0	1	1	0	1	1	1	1	1	-	-	0	1	1	1	0	1	1	1	1	0	1	1
33584656	TGCAGCTAATATAGTAGAACTAGGATCTTAGTTTTGCCTATGCTACTAGGGCCCTATACTATAAAGATG	1	1	1	1	1	1	1	1	1	1	1	1	1	1	1	0	1	1	1	1	1	1	1	1	1	1	1	1	1	1	1	-	1	1	1	0	1	1	1	1	1	-	1	-	1	1	-	0
33584662	TGCAGCTACCGATATAGGCTTGCTCTCCAGGCCAATTCTGGTCCCGTCTATCACCCCACTACTCCTCTG	0	1	0	1	1	1	1	1	1	1	1	1	1	0	1	1	-	1	1	-	0	1	1	1	1	0	1	1	-	1	1	1	0	1	1	-	1	1	0	0	0	1	1	1	1	1	1	1
33584663	TGCAGCTACGCCTAGAACTCCCTGCACCTCTAAGGGCACTGCATCGCTTCATCGCAGCAAGACTTTAGC	1	1	1	1	1	-	1	1	1	1	1	1	1	1	-	1	1	-	1	1	1	1	1	1	-	1	1	1	1	1	1	1	1	1	1	-	1	1	1	-	1	1	1	-	1	1	1	1
33584664	TGCAGCTACTATAACTAGGTAAATCTTATCTATGTCCTATAGACTGTAACACTATCTCCTTTCTATCTT	0	1	1	1	1	1	1	-	1	1	1	1	1	1	0	1	1	1	1	0	1	1	1	1	1	1	1	1	1	1	1	1	1	1	0	0	1	1	1	1	1	1	1	1	-	0	1	1
33584666	TGCAGCTACTATAATTAGGCGAATTCTTCTTGTGTTTTGTAGATTATAACACTATCCTCCTTCTATCTT	0	0	1	0	1	1	0	0	0	0	1	0	0	1	0	0	0	0	0	0	0	1	0	0	1	1	1	0	0	1	1	1	1	1	-	1	1	1	0	1	1	0	0	1	-	1	0	1
33584667	TGCAGCTACTATAATTAGGTAAATCCTTCTTATATTATGTAGATTGTAACACTATCCCCCTGCTATTTT	1	1	1	1	1	1	1	1	1	1	1	1	1	-	1	-	1	1	1	1	1	1	1	1	1	1	1	1	1	1	1	-	1	1	-	1	-	1	1	1	1	1	1	1	1	-	1	1
33584671	TGCAGCTACTGTAATTGGGCGAATCCTTCCCGTATTCTGTAGATCGTAACAGATACTATTTATAGTTAT	0	0	0	0	1	1	0	0	0	-	1	0	0	1	0	0	0	0	0	1	0	0	0	0	0	1	0	1	1	0	1	0	1	1	-	0	0	0	1	0	0	1	1	0	1	0	0	0
33584674	TGCAGCTACTGTGATTATATAAATCCTTTCTATGTTCTATAGATTGTAACAGGTTATTACTTAC	0	0	0	0	1	1	0	1	1	0	0	1	1	0	0	0	0	1	0	1	1	-	0	1	1	0	0	1	0	0	0	0	1	0	0	1	0	0	0	0	0	0	0	1	0	0	0	0
33584687	TGCAGCTATAGCGCTAGCTAATTCTAACAATTCTAGCTGAAATAAGATGCCTCTCTCTAAATACAACTA	0	0	1	1	1	1	1	1	1	0	1	1	1	1	1	1	0	1	1	0	0	-	-	1	-	0	1	0	1	1	-	1	-	-	1	1	1	1	1	-	1	1	1	0	1	-	1	1
33584689	TGCAGCTATATATAACACGCCTTACAACACACTATACAACTAATACACAGAACAACCTGCATAAGCTAA	1	0	1	0	0	0	1	0	1	0	0	0	1	0	1	0	0	0	1	0	1	1	0	0	1	0	0	1	0	0	0	1	1	0	1	0	0	0	0	0	1	0	0	-	0	1	0	1
33584690	TGCAGCTATATATAACACGCCTTATAACATACTATACAACTAATATACAGAACAACCTGCATAAGCTAA	0	1	0	1	1	1	0	1	0	1	1	1	0	1	0	1	1	1	0	1	0	0	1	1	0	1	1	0	1	1	1	0	0	1	0	1	1	1	1	1	0	1	1	0	1	-	1	0
33584691	TGCAGCTATATATAACACGCCTTACAACACACTACGCAACTAATATATAAGACAACCTGCACAAGCTAA	0	1	1	0	1	1	0	0	0	1	0	0	0	0	1	1	1	0	0	0	0	0	1	0	0	1	1	0	1	0	0	0	0	0	0	0	1	0	0	0	0	1	0	0	0	0	0	0
33584696	TGCAGCTATCTATAAGGTGCCTTAGAGTACACTAAGCACACAACGCGCAGGACAACCTTTACGCACTAA	1	0	1	1	1	1	1	0	1	1	1	1	1	1	0	0	0	1	1	1	0	1	1	1	-	1	1	0	1	1	1	1	1	1	1	0	1	1	0	0	0	0	1	1	1	1	1	1
33584701	TGCAGCTATGTACAACGTTCCTAAAAGTACCCTTTGCAACTAACGCGCTGGTCAAACTTCACAACACAA	0	0	0	0	-	0	0	0	0	0	0	1	0	0	1	0	0	1	0	0	0	1	0	1	0	0	0	0	0	0	1	0	0	0	-	0	0	0	0	0	0	0	0	1	1	0	0	0
33584702	TGCAGCTATGTACAACGTTCCTAAAAGTACCCTTTGCAACTAACGCGCTGGTCAAACTTCACAACATGT	0	1	0	0	0	1	1	0	0	1	0	0	0	0	0	0	0	0	1	0	1	0	0	0	0	0	0	0	1	0	0	0	1	0	0	0	0	1	0	-	1	1	0	0	0	0	0	0
33584762	TGCAGCTCTAATGTATTCGTCCGCTCTCCGGCTCAGATAGCCCGAGGCACCGAGGAAACAGCTGGAAGG	0	0	1	-	0	1	0	0	0	0	0	0	1	0	0	0	1	0	0	0	0	0	0	0	0	0	0	1	0	1	0	1	0	0	0	0	1	0	0	0	0	0	0	1	1	0	0	0
33584778	TGCAGCTGAAAAGAGCATCGCTGTCAAGGGCCAAGTGCTCGAATCACTGGGTGCACATGTGACGAAGGA	0	1	1	1	-	1	0	0	1	1	0	1	1	1	0	0	1	1	0	1	1	1	1	-	1	-	1	1	1	0	1	1	-	-	-	1	1	1	1	-	1	1	1	1	1	0	1	1
33584849	TGCAGCTGTGCAAGGTGGCAGATATAGCAGATAAAGGCCGTTTTGTGTTTCGATTTTGTGACTAGTGTT	1	1	1	1	1	-	1	1	1	0	1	1	1	1	1	1	-	1	1	1	1	1	0	1	0	1	0	1	1	1	-	1	1	0	0	1	1	1	0	1	1	1	1	1	1	1	-	0
33584856	TGCAGCTTACGTTAGTTTACACCTAGACTACTTAGAGAGGCCTATTGTACAATCTATACATATACTAAG	1	1	1	1	0	1	1	0	0	1	1	1	0	1	1	0	0	0	1	1	0	-	0	1	0	1	0	-	1	1	1	1	1	1	1	1	0	1	1	1	1	1	0	0	1	1	1	0
33584883	TGCAGCTTCTATAGCCTAGTGCACTACAGCTATAATGGCATATGCTAACGCATTATATTAGAAACATAG	0	0	0	0	-	1	0	1	0	-	1	1	0	-	0	0	0	0	0	0	0	0	0	1	0	0	1	0	-	0	0	1	1	1	1	0	1	1	1	1	0	0	1	0	0	0	1	0
33584905	TGCAGCTTGTCGTTCTGCCTCCATGCATAGACGTATGGACAAGGGTTCAGGGCGGCGGATGCCAGGCCC	1	1	1	-	1	1	1	0	-	-	-	-	1	1	1	1	1	1	1	1	1	1	1	-	0	1	1	1	1	1	1	1	-	0	1	1	1	1	1	1	1	1	1	1	-	1	0	0
33584915	TGCAGCTTGTTTATAGCCTTACTGCACTGCAATTGCTAACCTTTGCAGAGATCTAATAAACTATAATAG	-	1	1	1	1	1	0	0	1	0	1	1	0	1	1	0	1	1	0	0	1	1	1	1	0	1	1	-	1	1	0	0	1	-	1	1	-	1	0	0	1	1	0	1	-	1	0	0
33584924	TGCAGCTTTCTCCATCTAATCGACGGGAATAGTAAGGCGTCCTGCTCGCAACATTGACACTACGGTAGT	0	1	1	1	0	1	1	1	0	-	1	1	1	0	1	1	1	0	1	0	1	1	1	1	1	1	0	1	0	1	0	1	0	1	1	1	1	1	1	0	-	1	-	1	0	0	1	1
33584936	TGCAGGAAAATCCCTAAACAGGAAAAAGAAAGACACGCAAGGGTATACAAAGAGTATAGAGAAAGGCGT	1	1	1	1	1	1	1	1	1	1	1	1	1	1	0	-	1	1	1	1	1	0	1	1	1	1	1	0	-	1	0	1	-	1	0	-	1	1	1	0	1	1	1	1	1	1	1	0
33584938	TGCAGGAAAATCCCTAAATAGGAAAAAGAAAGACACATAAGAGTACACAGAAGGTGCAAAAGAAGGCAT	1	0	1	1	1	0	1	0	0	0	0	0	1	0	0	0	1	1	1	1	0	1	0	0	1	0	0	1	0	1	1	0	1	0	0	-	0	1	0	0	-	-	1	1	-	0	0	1
33584941	TGCAGGAAAATCTCTAAATAGGAAATAAAAAGACACACAAGAGTACACAGAGAGTATAGAGGAAGGCGT	0	1	0	1	1	0	0	0	0	1	0	0	0	0	0	0	0	0	0	1	0	0	0	0	0	1	1	1	1	0	1	0	0	0	0	0	0	0	1	1	-	1	-	0	0	0	0	0
33584942	TGCAGGAAAATCTCTAAATAGGAAAAAAAAAGACACACAAGAGTACACAGAGAGTATAGAAGAAGGCGT	1	0	1	-	0	1	1	1	1	0	-	1	1	1	1	1	1	1	1	0	1	1	1	1	1	0	0	0	0	1	0	1	-	-	-	1	1	1	0	0	0	0	0	1	-	1	1	1
33584949	TGCAGGAAAGTGGGGCTCTGAGACTCGACTTGACTTGTTTGATTACCTGTTTGAGCCTAGCAATTACTT	1	1	1	1	0	0	0	0	0	0	0	0	1	0	0	0	0	0	0	1	1	0	0	0	0	1	0	0	1	1	1	1	1	1	0	1	0	0	0	0	0	0	0	0	1	0	0	0
33584964	TGCAGGAAGGCAATGGCAGCTAGGACTTGGTAGGGACTGATTGATAGCTCAATTGTTGAGCAACAACTT	0	1	0	0	0	0	0	0	0	0	0	0	0	0	0	0	0	0	0	1	0	0	0	0	0	0	0	0	0	0	0	0	0	0	0	0	0	0	0	0	0	0	0	0	0	0	0	0
33584965	TGCAGGAAGGCAATGGCAGCTGGGACTTGGTAGGGACTGATTGATAGCTCAATTGTTGAGCAACGACTT	1	0	1	1	1	1	1	1	1	1	1	1	1	-	1	1	-	1	1	0	-	1	1	-	1	1	1	1	1	1	1	-	1	1	1	1	1	1	1	1	1	1	1	1	1	1	1	1
33584990	TGCAGGACATCCGCTCCACTTCTTTCGGTCTGTGAACCACACCTAACGCTCATCATGTAGGCTAGCAGC	1	0	1	1	1	1	-	1	1	-	-	-	1	1	1	1	1	1	1	0	1	1	1	1	1	1	1	1	1	1	1	1	1	1	1	1	1	1	1	-	1	-	1	1	1	1	-	1
33585018	TGCAGGAGAAGACTGCGAGACCAAGTTCAGTAGTATCGTCGTCCGCAGTGGGCGATGTTTTCGTGCGAC	1	1	1	1	1	1	1	1	1	1	1	1	1	1	1	1	1	1	-	1	1	1	1	1	1	1	1	1	1	1	1	1	1	1	1	1	1	0	1	-	1	1	1	1	1	1	1	1
33585027	TGCAGGAGAGTCTTGTAGATTAGGAGTAATAGGTACTAGTCCTTCTTAGTAATTATGTTTAGTGCTTAC	1	1	0	1	1	-	1	1	1	0	0	1	0	1	1	1	1	1	1	-	1	1	1	1	1	1	1	1	-	1	1	0	1	1	1	1	1	1	1	1	0	0	1	1	1	1	1	1
33585036	TGCAGGAGCAGCGCTACAGGCCTAGGCAAAGTAAAAAAAAAGTTAGTAAGTAAGTAGACTAGAAGAAGA	0	0	0	0	0	1	0	0	1	0	1	0	0	1	0	1	0	0	0	0	1	0	0	0	0	0	1	0	0	0	0	0	1	0	0	0	0	0	1	0	0	0	0	0	0	0	0	0
33585037	TGCAGGAGCAGCGCTGCAGGCCTAAGCAAAGTAGAAAGTTAGTAAGTAAGTAGACTAGTGTAAGGAGCT	1	1	0	0	0	-	0	1	1	1	0	-	1	1	1	1	1	0	0	1	1	1	1	0	0	0	0	1	0	0	0	1	1	0	0	0	1	0	1	0	1	0	0	1	-	1	-	0
33585050	TGCAGGAGTAGCACTACAGGCCTAAGCAAAACAGAAAAGTTAGTAAGTAAGTAAACTAGAAGAAGGAAG	1	1	1	-	1	1	0	1	1	1	0	1	1	1	1	1	1	1	0	1	1	1	1	1	0	0	0	1	1	0	0	1	-	0	1	-	1	1	1	0	1	0	1	1	1	1	1	0
33585068	TGCAGGATCAGCTGCGTCAGAAAGATCAAACGACGAGATGCAAAAGCAGTCCATGGTTCGGGATTCAGT	1	-	1	1	1	1	1	1	0	1	1	1	1	1	0	1	1	0	1	1	1	1	1	1	1	1	1	1	1	1	1	1	1	1	1	1	1	1	1	1	1	1	1	1	1	0	0	1
33585103	TGCAGGATTGCTGACGATATATGGCAGAAAAGAAGGATGCAAAGCCAGTTAGGGTATACAAGGGGAACG	0	1	1	1	1	0	0	1	1	1	1	0	1	1	0	1	1	-	0	1	-	1	1	0	1	1	0	1	0	1	1	1	-	1	1	1	1	1	1	1	1	1	-	1	1	0	1	1
33585124	TGCAGGCACAGCCTAGAGCTATCTTAGACAGGACGTAGACGTAGGGGACGTTCTTGTCCTTGCAAAGAA	0	1	1	-	1	1	1	1	1	1	0	1	-	1	1	1	0	1	1	1	0	1	1	1	-	1	1	-	1	1	1	0	1	1	0	1	1	1	1	1	1	1	1	1	0	-	1	1
33585125	TGCAGGCACAGCCTAGAGCTATCTTCAACAGGACGTAGACGTAGGGGACATTCTTGTCCTTACAGAGAA	0	1	1	1	1	1	0	0	0	0	1	0	1	1	0	0	0	0	0	1	1	1	1	0	0	0	0	0	0	1	0	0	-	1	1	1	1	1	0	-	0	0	0	1	1	0	0	0
33585128	TGCAGGCACCTAACCTAACTAAGAGGATACTGCAAATTGCGGCACAAATTGCGCTAAGATAAATATAGC	1	-	0	1	0	1	1	1	1	1	1	1	1	1	-	1	1	1	1	1	1	1	1	1	1	1	1	1	1	0	1	1	1	1	1	0	1	1	1	1	1	1	1	-	1	1	1	1
33585150	TGCAGGCAGCTGGTCGTTCTCGCCAGGAATGACATCGTTCTCGGAATTATCATCAGCCTGGGCTGCATC	1	0	1	1	0	-	0	1	1	0	-	1	0	1	0	1	1	1	0	1	1	-	1	-	1	1	1	0	1	0	1	-	1	1	1	-	0	1	1	0	1	1	-	0	1	1	1	1
33585163	TGCAGGCATGCTAGATAATATTATAGTAACTAGCAATGCTAAAGTTTCTATAACATAGGCTAGGACCCT	1	1	0	-	1	-	1	1	1	1	0	1	0	1	1	1	1	1	-	1	1	1	1	1	1	1	1	-	1	1	1	0	1	1	-	1	1	1	1	1	1	0	1	1	-	1	1	1
33585197	TGCAGGCCCTTGCCGTCAGCCTAGGCGACTCCAATGAGCACATCAACAGCCTACAGCAGCTGGAGCCGT	0	0	0	1	1	1	1	1	1	0	1	1	1	1	0	1	0	1	1	1	1	1	1	1	1	1	1	1	1	1	1	1	-	1	1	1	1	0	1	1	1	1	1	-	0	0	0	1
33585211	TGCAGGCCTAAGAAAAGTAAAAGAGTTAGTAAGTAAGTAAACTAGAAGAAGGAGGGCAACTTACTTACT	1	1	1	0	-	1	1	0	0	1	0	0	-	0	0	0	0	1	1	0	1	1	1	0	1	1	0	0	0	1	0	1	1	1	1	1	0	1	1	0	1	0	1	-	0	1	0	1
33585212	TGCAGGCCTAAGCAAAAATAAGAAAGTCAGTAAGTAAGCAGACTAGAAGGAGGGGAGGTAACTTACCTA	1	1	0	1	0	1	1	1	1	1	1	1	1	1	1	1	1	1	1	1	1	-	1	1	1	1	1	1	1	0	1	1	-	1	1	0	-	1	1	1	1	1	1	-	1	1	-	1
33585216	TGCAGGCCTAAGCAAAGTAAGAGAGTTAGTAAGTAAACAGACTAGAAGGAGAGAGAGCAACTTACTTAC	1	1	0	1	1	1	-	1	1	1	1	1	0	1	1	1	0	0	1	1	1	-	1	1	-	1	1	1	-	1	0	-	1	0	0	1	0	1	1	-	-	1	1	-	1	1	1	1
33585218	TGCAGGCCTAAGCAAAGTAGAAAGTTAGCAAGTAAGCAGACTAGAAGGAAGGGGGCAACTTACCTACTT	0	1	1	1	-	0	1	1	1	1	-	1	1	1	1	1	0	1	1	1	1	1	1	1	1	1	1	1	1	0	1	-	1	1	1	1	0	1	-	1	1	1	1	-	1	1	1	1
33585227	TGCAGGCCTGCTGTAGGTAGGACTAGGTTTAGAAATTACCTAATATCTTTATATAGTATTAC	1	1	1	1	1	1	1	1	1	1	0	1	1	1	1	1	-	1	1	1	1	1	1	1	1	1	0	1	1	1	0	1	1	1	1	1	0	1	1	1	1	1	1	0	0	1	1	0
33585338	TGCAGGGATTTCGCTCAAGCTGTTGAGCAAAGGACCTGGATATTTGCTAAGCGGGTGAAACCATCGCCT	1	1	0	0	1	1	1	0	0	1	0	1	0	0	1	1	0	1	1	0	1	1	0	1	0	1	0	0	1	0	1	0	1	0	1	1	-	1	0	-	-	1	0	1	1	-	1	0
33585339	TGCAGGGATTTCGCTCAAGCTGTTGAGCAAAGGACCTGGACATTTGCTAAGCGGGTGAAATCATCGCCT	0	0	1	1	0	0	0	1	1	0	1	0	1	1	0	0	1	0	0	1	0	0	1	0	1	0	1	1	0	0	0	1	0	1	0	0	0	0	-	0	0	0	1	0	0	0	0	1
33585357	TGCAGGGCCGCTAAAAGCTTGCAGGCTTTAGGCAAGGCGAGGGGGGGGCTATATGTATTAGCATATAAT	0	1	0	0	0	1	1	0	0	0	0	0	0	0	-	0	0	-	1	0	1	0	0	0	0	0	0	0	1	0	0	0	-	0	-	0	0	1	0	1	1	1	0	-	-	0	0	0
33585382	TGCAGGGGATTATCGCGGACATCGAAGGTTGTGCTGCCAACATGTACTCTCAAACTGGACTGTGGGATA	1	1	0	1	1	1	1	-	1	1	1	1	1	1	1	1	-	1	1	1	1	1	1	1	1	1	1	-	1	1	1	1	1	1	1	1	1	0	1	0	-	1	1	0	1	1	0	1
33585417	TGCAGGGTTAGAAGGTTATCACTAATAATGCAGCATAGATTAGTAGAACATCTAGCCTTAGTTATACAC	1	1	0	1	0	1	0	0	1	1	0	0	1	0	1	1	1	0	0	1	1	0	1	0	1	1	0	1	0	1	-	1	1	1	0	0	0	0	0	0	0	0	1	1	0	1	0	1
33585424	TGCAGGTAACAAGAATAATAGTAGTAGTAGAGGTTCTGCTAAGCATAGTGCTTAGAGCTTCTCTTGTCT	1	1	1	1	-	1	1	1	1	1	1	1	1	1	1	1	1	1	1	1	1	1	1	1	-	1	0	-	-	1	1	1	-	1	1	1	1	1	1	1	1	1	1	1	1	0	1	1
33585427	TGCAGGTAATGACAAGACAACTCACGTGTAAGCCGCTAGGGCCGTAACAGGTAAAGCGTCCTATGAGAC	1	0	0	0	1	-	1	0	0	-	0	0	-	0	0	0	0	1	-	1	0	0	0	0	0	1	1	0	0	1	0	0	0	1	0	0	1	0	0	0	0	0	-	0	0	1	1	0
33585443	TGCAGGTACTTAGCTACAGCGTATCTGTAATAATTTTTCACCTCCTACTTAGTACTTGTACAAGGTAAG	1	1	1	1	1	1	1	1	1	0	-	1	1	1	0	1	1	1	1	0	1	1	1	1	0	1	0	-	1	1	1	-	-	1	1	0	1	0	1	1	1	1	1	1	0	0	1	1
33585449	TGCAGGTAGCTGGAACATAGTTTTTTCTTGCCCTGAGAGAGCTGGTTGTATGTGTGCTTTTGCCAATAT	1	1	1	1	1	1	1	1	1	1	1	1	1	1	1	1	0	1	1	1	1	1	1	1	1	0	1	1	0	1	1	1	1	1	1	1	1	1	1	1	1	0	1	1	1	1	1	1
33585452	TGCAGGTAGGTAGAAAGGATAGGGGGGGTTAGATAAACTCTAGGTTCAAGATAGAAATAGCTAACACAG	1	0	1	1	1	1	1	0	1	1	1	1	1	1	0	0	0	1	1	1	0	1	1	1	1	1	1	0	1	1	1	1	1	1	1	0	1	1	0	0	0	0	1	1	1	1	1	1
33585458	TGCAGGTATACTAGGCAACATTATAGTAACTAGTAATGCTAAGTTTCTATAATATAGGCTAGGACCCTA	0	1	0	0	0	0	0	0	1	0	0	0	1	0	0	0	1	0	0	1	0	0	0	0	0	0	1	1	1	0	0	0	1	0	-	0	0	1	0	0	1	0	0	0	1	0	0	0
33585473	TGCAGGTCATTGACATGTTTTGCCTCTTGGTGGAACTGGACATATCGCACGAGGTTTGCCCCTGCGCCT	0	1	1	-	0	0	0	0	0	1	0	-	0	1	0	0	1	1	0	-	-	1	1	1	0	1	0	0	0	1	1	1	1	1	1	-	1	0	1	1	1	1	0	0	1	1	1	1
33585558	TGCAGGTGTACCGTAAAAATTCGATGAAGTGGCCGACAGCTAGCAGGGGATAGCAAGATAGGGCCGAAG	0	0	0	0	0	0	0	0	0	0	0	0	0	0	0	0	1	0	0	1	0	0	1	0	0	0	1	0	0	0	0	0	0	0	1	0	0	0	0	0	0	0	0	0	0	0	0	-
33585559	TGCAGGTGTACTGTAAAAATTCGATGAAGTGGCCGACAGCTAGCAGGGGATGGCAAGATAGGGCCGAAG	1	1	1	1	-	1	1	1	1	1	1	1	1	1	1	1	-	1	1	0	1	1	0	1	-	1	0	1	1	1	1	1	1	1	0	1	-	1	1	1	-	1	1	1	1	1	1	0
33585576	TGCAGGTTATAGAGCGCCTTTAGCATTGCATTATTTTATAACTCTACTAGAAGCCCACCTAGAAGAGTT	0	0	1	0	1	1	0	0	0	0	1	0	0	0	1	1	0	0	0	1	0	-	1	0	0	0	1	1	0	0	1	0	-	1	-	0	0	1	1	-	-	0	0	0	1	0	0	1
33585595	TGCAGGTTTAGCTTTTGTGTAGTGCATATACTGCGTAGGTTATTATAGTTACTTAGTACCTATATAGTG	1	1	1	-	0	0	0	1	-	1	0	0	1	1	1	1	1	0	0	1	1	1	0	0	0	0	1	1	0	1	1	1	1	1	1	1	1	1	1	0	1	-	0	-	1	1	1	1
33585616	TGCAGTAACTATTACTAACAATAAAACGCACTCTACTATAGACTCTAACTAGGACCTATAAGAGGAAGA	1	1	1	1	0	1	1	1	1	0	0	0	1	1	1	1	0	1	1	0	1	1	1	0	1	0	1	0	1	0	1	0	1	1	1	1	0	1	1	1	1	1	1	1	1	1	1	1
33585618	TGCAGTAACTGTTACTAACAATAAGGCCTACTCTACTACAGACTCTAACTAGGACCTATAAGGGGAAGA	0	1	0	1	1	0	1	1	1	1	1	1	0	1	1	1	0	0	1	1	0	1	1	1	-	0	0	1	1	1	1	1	1	1	1	1	1	0	1	-	0	0	1	1	1	0	1	0
33585619	TGCAGTAACTGTTACTAACAATAAGGCCTACTCTACTATAGGCCCTAACTAGGACCTATAAGGGGAAGA	1	0	1	0	0	1	0	0	0	0	0	0	1	0	0	0	1	1	0	0	1	0	0	0	0	1	1	0	0	0	0	0	0	0	0	0	0	1	0	0	1	1	0	0	0	1	0	1
33585628	TGCAGTAATATAGTTAGTCTCTGTTATAAGAGTCTAGCACTATCTAGCTTAGAGAGGCTAAAGGGCGTT	0	1	1	1	1	1	1	1	1	1	1	1	1	1	0	-	1	1	1	0	1	1	1	1	-	1	1	1	1	1	1	1	-	1	0	0	1	1	1	1	1	1	1	1	1	-	1	1
33585670	TGCAGTACTGTATGCGCTGCCTGTACAGCAGTAACTATAAGAACACAGCCTTCTATAAGCTATAGGTCC	1	1	1	-	-	-	1	1	-	1	1	1	1	1	1	0	1	1	1	1	1	1	1	1	0	1	1	1	1	1	1	-	1	1	1	0	1	1	1	1	1	1	1	1	1	1	1	0
33585674	TGCAGTACTTCTTTGTCTTTTATGGTGAGTAAGACCTGAACCCTTACACAAAACTGCTAGATTTACAAA	1	1	1	1	1	1	1	1	1	1	0	1	-	1	1	1	0	1	-	1	1	1	1	1	1	1	1	1	1	1	-	1	-	1	1	1	1	1	1	0	1	1	0	0	1	1	1	1
33585678	TGCAGTACTTTCTCTAGCAATACTAGACGCTATATTGGGAAAAAAATTTGCTATTGCGATTTTCAAAAA	1	0	0	1	1	1	1	1	0	1	1	0	1	1	1	0	1	-	1	1	1	1	0	0	0	0	-	1	1	0	1	-	-	-	-	-	0	1	1	1	1	1	1	-	0	1	1	1
33585679	TGCAGTACTTTCTTTAGTAACACTAGACGCTAGAGTTGCTAGCTACAACTACTATAAACAACAAAGTCT	1	1	0	1	1	1	1	1	1	1	1	1	1	1	1	1	1	1	1	1	1	1	1	1	-	1	0	1	1	1	1	1	1	1	1	1	1	1	1	-	-	1	1	1	1	0	1	1
33585680	TGCAGTACTTTGTAGTGCAGAATGTAGTAGAAGAAGGTATATTTACTCTAAAGCAGAATATCTCTTCAT	0	0	0	1	0	0	0	0	0	0	0	0	0	0	0	0	1	1	0	0	0	0	1	0	0	0	0	0	1	0	0	0	0	1	0	0	1	0	1	0	1	1	0	1	0	0	0	0
33585681	TGCAGTACTTTGCAGTGCAGAATGTAGTAGAAGAAGGTATATTTACTCTAAAGCAGAATATCTCTTTAT	1	1	1	0	1	1	1	1	1	1	1	1	1	1	1	1	0	0	-	1	-	1	0	1	1	1	1	1	0	-	1	1	-	0	1	1	0	1	0	1	0	0	1	0	1	-	1	1
33585693	TGCAGTAGCAAGAAGCGTAGCACAATCTTCAGCTTATCCTACTGCAACTGCAACTTATAATAGTAGACT	1	1	1	-	1	1	0	1	1	-	1	1	1	1	1	1	-	1	0	-	1	1	1	1	1	1	1	-	-	1	1	1	1	1	-	-	1	1	1	1	1	0	1	-	1	1	0	1
33585717	TGCAGTAGTCCTATAGTACCTAAAGACATTAGTAATAGAGTATACCTATGTTATACAACTAGGTAACTA	1	1	1	1	0	1	1	1	-	0	1	1	1	1	1	1	1	1	1	0	1	1	1	1	1	1	1	1	1	-	1	1	1	1	1	1	1	1	1	1	1	1	1	1	1	1	1	1
33585724	TGCAGTATAATGTAAGGAGCTAACCTCTAAGGGAATTTGCTAGTAAAATACAAGATAGATTTAC	1	0	1	-	0	0	1	1	1	1	0	1	0	0	0	1	1	0	1	1	1	0	1	1	0	1	0	0	1	1	1	0	1	0	0	1	1	0	1	1	1	1	0	1	1	1	1	1
33585727	TGCAGTATAGACTAGAGCTCTGCTATAGAGCTAAAATGTATAAAAAGAGGTTATAAAAACTCTATAACC	0	1	1	1	1	1	1	-	1	1	1	1	1	1	1	0	1	1	1	1	1	1	1	1	0	1	1	1	1	1	0	-	1	1	1	1	1	1	1	1	1	1	1	1	1	1	0	0
33585728	TGCAGTATAGCTTAGGTAGAGACCTTTTTTGCTCTAGCTAATCTTAGCTCTAGTTACCTACTTAC	1	1	1	1	1	1	1	1	1	-	1	1	1	1	1	1	1	1	1	1	-	1	1	1	-	1	1	1	1	1	1	1	-	1	-	1	1	1	1	1	-	1	0	1	-	1	1	1
33585729	TGCAGTATAGGTCTAGTTATTGTATATAACATGTAGTAGAGAAGAATTATTATTTGTTAGAGTGTCCTA	1	1	0	1	1	0	1	1	1	-	-	1	1	1	1	1	1	1	1	1	1	1	1	1	1	0	1	1	0	-	1	1	-	-	1	1	0	1	1	1	0	1	1	1	1	0	1	1
33585836	TGCAGTCGACTCGTCACTCCCAGCACGAGCACGAGAACAAGCATGCCTCCACAATACCAGAGAGAAAAA	1	0	0	0	1	0	0	1	1	0	1	0	0	1	0	0	0	1	0	1	0	0	1	0	0	1	1	1	0	0	1	1	1	0	1	0	0	0	0	1	0	0	0	0	1	1	0	0
33585878	TGCAGTCTAATCCCAGTTCTCTGTAGCAGGTTGCCTAGGACCTAAGTGAAACTACATGTTGCACTTACA	1	1	1	1	0	1	1	1	1	0	1	-	1	1	1	1	1	1	1	1	1	1	-	1	-	0	1	1	-	1	1	1	1	1	1	1	-	1	1	1	-	1	1	1	-	1	1	1
33585880	TGCAGTCTAGATAGATATGTTCTTATTAGAGAAAGGGATTTCTAAGGAGTAAGAGAATCTCTTCTTTAT	1	1	0	0	0	0	1	1	1	0	0	1	1	1	1	1	1	1	1	1	1	0	1	1	0	1	1	0	-	0	1	-	1	1	1	1	0	1	1	-	0	1	0	0	1	1	1	1
33585882	TGCAGTCTAGATAGATGTGTTCTTCTTAGAGGAAGGAATTTCTGTTACAATCTAAAGAAGAGGCCGCGG	1	1	1	1	1	1	1	0	-	1	0	0	1	0	1	1	1	0	1	1	1	0	1	0	1	1	1	1	0	1	1	1	1	1	0	0	1	1	0	0	0	0	1	1	0	-	0	1
33585893	TGCAGTCTCTAGGCTCTAGGTGTAACGGGCTAGGCCTAGGTACTAGCTCCTTAGTGTACACCGCCTTAG	1	0	1	1	-	1	1	1	-	1	0	1	1	1	1	-	1	1	1	1	1	1	0	1	-	1	1	0	1	1	1	1	-	1	1	-	1	1	1	1	1	-	1	1	1	-	1	1
33585897	TGCAGTCTCTTCTCTAGATTGTAACATATATACGCAAGTTATATCCTACTTTTTAGCACCTTTTATAGT	0	0	0	0	1	0	1	1	1	1	-	-	1	1	1	-	1	1	1	1	1	1	0	-	-	1	1	1	1	1	0	1	1	1	1	1	0	0	1	1	0	0	0	1	1	1	-	0
33585904	TGCAGTCTGTCCTTTGCGCAGCTGGGTGCCTGCCGCTTTGTTCCTGCGCTCCATATACCCACGCCCTGT	0	1	1	0	1	0	1	1	1	-	1	1	-	1	1	1	1	1	1	1	-	1	1	1	-	1	1	1	1	1	1	1	-	1	-	1	0	1	1	1	1	1	1	0	1	1	0	0
33585924	TGCAGTCTTTTCTTAGTTACACTTCTTCTACTTAGATAGTCCTTTAGTGTAGCCTATCTGCAACCTACT	1	1	1	1	1	1	1	1	1	1	1	1	1	1	1	1	1	0	1	-	1	1	1	1	1	0	1	1	0	1	0	0	1	1	1	1	1	1	0	1	1	-	0	0	-	-	1	1
33585966	TGCAGTGATGCTAGTAAATTGCTAGAAACATGTCTTTTATAACAGTAGCTAGTAATCTACAGGAAATAA	1	0	1	1	1	0	-	1	1	1	1	0	1	1	1	0	0	1	-	0	1	1	0	0	1	0	1	0	1	1	1	1	1	1	-	0	0	1	1	0	-	0	1	1	0	1	1	1
33585986	TGCAGTGCATAGCGCTACGCACCTTGTATACAGGCCTCTTACTAGCATTACACTCCTTACCCTCTCTCT	1	1	1	1	1	1	1	1	1	1	0	1	1	1	1	1	1	1	1	1	1	0	0	1	1	1	0	0	0	1	0	1	1	1	0	1	0	1	1	1	0	0	0	1	0	1	1	0
33585993	TGCAGTGCCCTTACAGTGCAGTACCTACACTTGTGCTTAGATGTAAGATTGGTTTTAGATACACCTAAT	0	1	1	-	1	0	0	0	1	0	0	1	0	1	0	0	0	0	0	0	0	0	0	1	0	0	0	0	1	0	1	1	1	1	1	0	0	0	1	1	1	0	1	0	0	0	0	0
33586013	TGCAGTGCTAACAGTTTAGTTCTAGAACAAACTAGTGCTAGGTTTCTATCCTAGTATTAGCAGGTTTAC	-	1	1	1	1	1	0	1	1	1	1	1	0	1	1	1	1	1	0	1	1	1	1	1	-	1	-	1	-	1	1	1	1	1	1	1	1	1	0	1	1	-	0	-	1	-	1	1
33586077	TGCAGTGTAAGTTTTGCTATTCTTGTTTTATACTCTATTCTATAGTATGTAGAAGCATTTACTAACATA	1	1	1	1	1	0	1	1	1	1	1	1	1	1	1	1	1	1	1	1	1	1	1	1	1	1	1	1	1	1	1	1	1	1	1	1	1	1	1	1	1	1	1	0	1	1	1	1
33586081	TGCAGTGTAGTTAGTAGCTAACTTGTTCTATCTAATCCTCTAGATGTTACGTTAGGCAATGTGTAGTTT	1	1	1	1	1	1	1	1	1	1	1	1	1	1	0	1	1	1	1	1	1	1	1	1	-	1	1	1	0	-	0	1	1	1	1	-	1	1	0	1	1	1	1	1	1	1	1	0
33586082	TGCAGTGTAGTTAGTAGCTAACTTGTTCTATCTAATCTTCTAGATGTTACGTTTAGCGATGTGTAGTTT	1	1	1	1	1	1	1	1	1	-	1	1	1	1	1	1	1	1	1	-	1	1	-	1	1	1	1	1	0	1	1	1	-	1	-	-	1	1	1	1	1	-	1	1	1	-	1	1
33586114	TGCAGTGTTGTCTATGCTATTATTACCTGCTCCATTACTACTAACGAGGCCTCTAACCTAATAGGCCAG	0	0	1	1	1	0	0	0	0	0	1	0	1	0	0	0	0	0	0	1	1	0	1	0	0	0	0	0	0	0	0	0	1	0	1	1	0	0	0	1	0	0	0	1	1	0	0	0
33586121	TGCAGTTAGTTAGGCTACAGTAAGTTGTAAGTAGTGCTTAGCTATAAATTGCTATGTATCTATGCGTTT	1	1	1	1	1	1	1	1	1	1	0	-	1	0	1	0	1	1	1	-	1	1	1	1	1	1	1	-	0	1	1	0	-	1	0	0	1	1	1	1	1	1	1	0	1	1	-	1
33586132	TGCAGTTATTAGCTAGGCAACGTGCTAGAAGGCGTTATAGCAAGGAGCTAGAGTAGAAGGAGCTAGATA	1	1	1	1	1	1	1	-	1	1	0	1	1	1	1	1	1	1	1	1	1	1	1	1	1	1	0	1	-	1	-	1	1	1	1	1	0	1	1	1	1	1	-	0	0	1	1	0
33586137	TGCAGTTATTTGACAAGATTTAGAGCGTAACGTAACTTACCCCCTGTGCTATAGTGATTCTGCTATAGA	0	0	0	0	0	0	0	0	0	0	0	0	1	0	0	0	0	0	0	0	0	0	0	0	0	0	0	-	0	0	0	0	0	0	0	0	0	0	0	1	0	0	0	0	0	0	0	0
33586138	TGCAGTTATTTGACAAGATTTAGAGCGTAACGTAACTTACCCCCTATGCTATAATGATTCTGCTATAGA	1	1	1	1	1	1	1	1	1	1	1	1	0	1	1	1	1	1	1	1	-	1	1	1	1	1	1	0	1	1	1	-	1	1	-	1	1	1	1	0	1	-	1	1	1	-	1	1
33586192	TGCAGTTCTTTATTCTAGAGTATTGTAGAGAGGAGTCTATCTGCCCTTCTTAGTTCTAAGGAAAAAACT	1	0	1	0	0	1	1	1	1	0	1	1	1	1	1	1	1	1	1	0	1	1	1	1	-	0	0	0	0	1	0	1	-	1	1	1	1	1	0	0	0	0	0	1	1	1	1	1
33586273	TGCAGTTTTACTTTAGTAGTAAAGCAATAGTTATTTAGATTAGTGTATAAATAGGCAGATAGATAGAAG	1	0	1	1	1	-	-	0	1	1	1	1	1	1	0	0	0	1	-	1	0	1	1	1	1	1	1	0	-	-	1	1	1	1	-	0	1	1	0	0	0	0	1	1	1	-	-	1
33586284	TGCAGATGCACCATACTCTCCGAACTCATCTAGCTGATAGGCCATAACGCCCTGAGTTGCGACGAAGCT	0	1	1	1	-	1	1	1	0	1	-	-	1	0	1	1	-	1	1	-	0	-	1	1	1	1	1	1	0	1	1	0	0	0	1	0	1	1	1	0	1	1	1	1	1	1	-	1
33586290	TGCAGAAGAGCGTTGTATTAGCTACTTTATTGCGCTATTATAAGCTTACTTTTATAGAGTATAAGCTAC	0	1	1	1	1	0	1	1	1	1	1	1	1	1	0	0	0	0	1	1	1	1	1	1	-	1	1	-	1	1	0	1	0	1	-	1	0	1	0	1	1	1	0	1	1	0	1	1
33586294	TGCAGACACTCTATAGAGCAGTACTAGCTAGGCACATATTTAGTAATCTACTAAACTATTACTTACAGA	1	1	1	1	1	0	1	1	1	1	1	1	1	1	1	1	1	0	1	1	1	0	1	1	1	1	1	-	1	1	1	-	0	1	-	1	1	1	1	1	0	1	1	1	1	-	0	1
33586301	TGCAGAGACAATGATGGGACTGACTGGCTTCTTGCGCAGCATACAATTTATCCTCGACATGGCCAGAGA	0	1	1	1	1	0	1	-	-	1	1	1	1	1	0	0	0	0	1	1	1	1	1	1	1	1	1	1	-	1	0	1	0	1	-	1	0	1	0	1	1	1	0	1	-	1	1	1
33586304	TGCAGAGTGTTATGTAGGTGTAATAGGCTAGGCCTAGGTGCTGGCTCCTCAGCGTACACCGCCTTAGCA	1	1	1	1	1	1	0	1	1	0	1	0	0	1	1	1	1	1	0	0	1	1	1	0	1	1	1	0	1	1	0	1	0	1	1	1	0	1	1	1	1	-	0	-	0	1	1	1
33586306	TGCAGATGATTACTAGCGCTTTCTCTAGAGATTACATCTCTAGAGTTATAGCTTCTCTTCTAGCCCTGC	1	1	0	1	1	1	1	1	1	-	0	0	0	1	1	1	1	1	-	0	0	0	1	0	-	1	1	-	1	1	1	-	0	1	1	1	1	1	1	-	1	1	-	-	1	0	1	1
33586307	TGCAGATACTACATATACTTGTAATTATTATAGAGCCTGCTATAGTTACAAACCTCTAGGTTGTTAGTC	1	0	1	1	1	0	0	1	0	1	1	0	0	0	1	1	0	0	0	1	0	1	1	0	-	1	0	0	1	1	1	0	0	1	1	0	1	1	1	0	1	0	0	0	1	0	0	1
33586309	TGCAGATCACAATCCTAGCGTTAGGGATACATAGAAGCTAACATTTAGCTTGTTACTATTATTAC	1	1	0	1	0	0	1	0	1	0	1	0	0	1	1	1	1	0	1	0	0	-	0	0	0	1	1	1	0	0	0	0	0	1	0	1	0	1	1	0	0	0	0	0	0	0	0	0
33586313	TGCAGCAAAAAAAAAAAAAATTAGAGTTAGGAGTAAGAGAGGAAGAGAAATTGCGCAGATAGGTAATTA	1	0	1	1	1	0	1	0	1	1	1	1	0	1	0	0	1	1	1	0	0	0	1	1	0	1	1	0	0	1	1	1	0	1	0	1	0	1	1	1	0	0	1	0	1	0	1	1
33586317	TGCAGACTCTAGATCTACTGCTAAAAAATCAATATTTACTTTACCTACATAGGTAAGGTGCAGGCTCTC	1	1	1	0	1	0	0	1	0	1	0	1	0	0	1	0	1	1	0	1	1	0	1	1	1	1	1	1	1	1	1	1	0	1	1	1	-	1	1	1	1	1	0	1	1	1	1	0
33586322	TGCAGCCTTCCCTTACATAGTTTTAGTGCCACAAGTGTATAAAGAAGCTTACTACTAAGTCTAGTTTAG	0	0	0	0	-	0	1	0	0	0	1	0	-	0	0	0	0	0	1	0	0	0	0	0	1	1	1	0	0	0	1	0	0	1	1	0	0	0	0	0	0	1	0	0	0	0	0	0
33586323	TGCAGCCTTTCCTTACACAGTTTTAGTGCTATAAGTGTATAAGGAGGCTTACTACTAAGTTTTCTACTA	1	1	0	0	0	0	0	0	0	1	0	0	1	0	0	0	0	0	0	0	1	0	0	0	0	1	0	1	0	0	0	0	0	0	0	0	0	0	0	0	0	0	0	-	0	0	0	0
33586324	TGCAGCCTTTCCTTACACAGTTTTAGTGCTATAAGTGTATAAAGAAGCTTACTACTAAGTTTTCTACTA	0	0	1	1	1	0	1	1	1	0	1	1	0	1	1	1	1	0	1	1	0	0	1	1	1	0	1	0	1	1	-	-	0	1	1	1	1	1	1	1	0	1	1	0	1	1	0	1
33586325	TGCAGCGAACGCTCAATCAAAGGAACAAGGTCTAATCTCTGTCACTTCAACTCATCTAAGGCTCCTTTC	1	0	1	0	1	1	0	0	1	1	0	0	0	1	1	1	1	0	0	0	0	0	1	0	0	1	1	1	1	0	1	0	0	1	1	1	0	1	1	0	0	1	0	1	0	0	1	1
33586329	TGCAGCGCTACCACTATTACTATTATCTTCTGTAGTAAGATACTTATACCTATATTAGTAAGTGTGTGC	1	1	1	1	0	1	-	0	0	0	1	1	1	1	0	0	0	0	1	0	1	1	1	1	0	1	1	1	1	0	0	0	0	1	1	0	0	0	1	0	0	1	1	1	1	0	1	1
33586332	TGCAGCTACTGTAATTAGGCGAATCCTTCCCGTGTTCTGTAGATTGTAACAGGGGTATACTAGGCTAGT	1	1	0	0	0	-	1	0	0	1	0	0	0	0	0	0	0	1	1	0	1	0	0	0	0	1	1	0	1	0	0	0	0	-	0	0	1	1	0	0	1	1	0	0	0	0	1	1
33586333	TGCAGCTACTGTAATTGGACGAATCCTTCCCGTGTTCTGTAGATCGTAACACTAACCTTCTCTTACAGA	1	1	1	1	0	0	0	0	0	0	0	0	0	0	0	0	0	1	0	0	0	0	0	0	0	1	0	0	1	0	0	1	0	1	0	0	0	0	0	0	0	0	1	0	-	0	1	1
33586334	TGCAGCTATATATAATACGCCTTACAACATACTATGTAACTAATATATAAAACAACCTGCACAAGCTAA	0	1	0	0	0	1	0	0	0	0	0	0	0	0	0	1	0	0	0	1	0	0	0	0	0	1	0	0	0	0	0	1	0	0	0	0	0	1	0	0	0	0	0	1	0	0	1	0
33586341	TGCAGCTTTGATTAGCATGTGTGCTTTGCTGGCTACCTAGGGTGTCCTTGGCTTGATTGAGGAGTCTGT	0	1	0	0	0	1	1	1	1	0	0	0	1	0	0	0	1	1	1	1	0	1	0	0	1	1	1	1	0	-	1	0	0	0	0	1	1	0	1	0	0	1	0	0	1	1	0	0
33586346	TGCAGGATAGCGGCCTTAGAAGGTTATAGTACCTAGGCATTATCTCTGTATCCCTCGCGTTCTAATTCC	1	0	0	0	0	0	0	0	0	0	0	0	1	0	1	0	1	0	0	0	0	1	0	0	1	1	0	0	0	0	0	0	0	0	0	0	0	1	0	0	0	0	0	0	1	0	1	1
33586349	TGCAGGCACAAGCTATAGGGGCTGCTAGTTCTACTTCTAGTACCTAATATACTCTAGTAGCACTACTCC	0	1	0	1	1	1	-	0	1	0	0	1	1	0	1	0	0	1	1	0	0	0	1	1	1	1	1	0	0	0	0	0	0	0	1	0	0	0	0	0	0	1	1	1	0	-	1	0
33586350	TGCAGGCACCTACACGCCTTGTAAGGGGCACTATTCAACTTTGTTAGGTACCCGCTACCTCCTATTCAA	1	0	1	1	0	1	1	1	1	1	0	1	1	1	0	-	1	0	1	0	1	1	1	1	1	-	1	1	0	1	1	1	0	1	1	0	0	0	1	0	0	0	0	0	0	0	0	1
33586352	TGCAGGCAGGTAAGAGATATAACAAAACATATAGTATTAGATAAAATAAGAGACAAATTCTTAGAGGTT	0	1	0	0	0	1	0	0	0	0	0	0	0	0	0	1	0	0	0	1	0	0	0	0	0	1	0	0	0	0	0	1	0	0	0	0	0	1	0	0	0	0	0	1	0	0	1	0
33586360	TGCAGGGTTAGAGGTTATTACTAATAACGCAATATAGATTAGTAGAACACCTAGCCTTAGTTATATATA	1	1	0	0	0	0	0	0	0	0	0	1	1	0	1	0	0	0	0	0	0	0	0	1	0	1	1	1	1	-	0	0	0	0	1	1	-	0	0	0	1	0	0	0	1	1	1	0
33586363	TGCAGGTGTTTATTTACGTTGTTTGTAACTCGCATACGCAGGTCTTTTTCTAATTCTAGGTAAAGCTTA	0	0	0	0	1	0	0	0	0	1	1	1	0	0	0	0	-	0	0	1	0	0	0	1	0	1	0	0	0	0	0	0	0	0	0	0	1	0	0	0	0	0	0	0	0	0	0	0
33586365	TGCAGGTTTCTGGGATTCCTTTGGTGATGCAAATGGGTCGAACATGAAGGACGTTTGTATACGATATCG	1	1	1	1	1	1	1	1	0	0	0	-	1	1	1	1	1	0	1	1	1	1	0	1	1	1	1	1	1	-	0	1	0	1	0	1	-	0	1	1	1	1	1	0	1	1	0	1
33586369	TGCAGTACTTTCTCTAGCAACACTAGACGCTAGGGTTGCTAGCTGCAACTACTATAAGACAATAGAGTC	1	1	1	1	1	1	0	1	1	1	1	1	1	1	1	1	1	1	0	1	1	1	1	1	1	1	1	1	1	1	1	1	0	1	1	1	1	1	1	1	-	1	1	1	1	1	0	1
33586371	TGCAGTAGTTTAGCTAGATATGTTATTACCTTTGCCTAAGAGGTACCCTATAAGGTACCTAGTTAGTGC	1	1	0	0	0	1	0	1	0	0	1	1	0	0	0	1	1	1	0	1	0	1	1	1	0	1	1	1	0	0	0	0	0	0	1	1	1	1	0	-	1	-	0	1	1	0	0	0
33586372	TGCAGTATAACTTAGGCAAGGTTATCTCAACCTTAGCTCCTAGCTCTAGGTACCTACTTTGCTAAGAAT	0	0	0	0	1	0	1	0	0	0	-	0	1	0	0	0	0	0	1	0	0	0	0	0	1	1	1	0	0	0	1	0	0	1	1	0	0	0	0	0	0	1	0	0	0	0	0	0
33586374	TGCAGTATAGCTATATTAGAAGGGTATTATTTCTGTAGCTTTTATAAATCTGTCTACTACAATTACAGA	1	1	0	1	0	0	1	0	1	1	0	0	1	1	0	0	0	0	1	0	1	0	0	0	0	1	1	0	0	1	0	0	0	0	1	1	1	0	1	0	1	0	1	1	0	1	0	0
33586376	TGCAGTATTTAGAACGTCATGTGTAACGTTGTCATAATACGAAGGTATGCCGACTTGCCACCGGTGTAA	1	1	1	1	-	1	1	1	1	1	1	-	1	1	1	-	1	1	-	1	1	1	1	1	1	1	1	-	1	1	1	-	0	1	-	1	1	1	1	1	-	1	1	-	1	1	1	1
33586383	TGCAGTCTTTCTTCTAAATTGTAACACTATCCTCCTCCTCTACAATTTATATCTTTATAAATTAC	1	1	0	0	0	0	0	0	0	0	0	1	1	0	1	0	0	0	0	0	0	0	0	1	0	1	1	1	1	-	0	0	0	0	1	1	1	0	0	0	1	0	0	0	1	1	1	0
33586384	TGCAGTGACTGGCCACTCGAGTGAATGTGTGTGTGTGTGTGTGTGTGTGTGTACTGACGTTGCTACAGC	1	1	1	1	-	1	1	-	1	1	1	0	1	1	1	-	1	-	1	1	1	1	1	0	-	1	1	1	0	1	0	1	0	1	1	1	0	1	1	1	1	1	1	1	1	1	1	0
33586387	TGCAGTGCACAGCGCTATACACCTTACGTATAGGCCTCTTGCTAGCATTACGCTCTCTACTCTCCTTCT	1	0	1	1	0	1	1	1	1	-	0	1	1	1	0	1	1	0	1	0	1	1	1	1	-	1	1	1	0	1	1	1	0	1	1	0	0	0	1	0	0	0	0	0	0	0	0	1
33586388	TGCAGTGCCCTTACATAAACGCTGTCTTCTATTCTTTGCCTTTCTTTATACGTATTAGGTTGTACGCTC	0	0	0	0	0	0	0	0	0	0	0	1	1	0	0	0	0	0	0	0	0	0	-	1	0	1	0	0	0	0	0	0	0	1	0	0	1	0	0	0	0	0	1	0	1	0	0	0
33586389	TGCAGTGCTAATAGTTTAGTTCTAGAACAAACTAGTGCTAGGTTTCTGTCTTAGTATTAGTAGGTTTAC	1	0	1	1	1	0	0	1	0	1	1	0	0	0	1	1	0	0	0	1	0	1	1	0	1	1	0	0	1	1	1	0	0	1	1	0	1	1	1	0	1	0	0	0	1	0	0	1
33586394	TGCAGCACAGTAATTACGCTAACAGGATAAACATAAGTGTAAGGAGCTAACCTCTAAGAGAATTTGCTA	0	0	0	1	1	1	0	0	0	0	1	0	1	0	1	-	0	1	0	0	0	1	0	0	1	0	1	1	0	0	0	1	0	1	0	0	0	1	0	0	0	0	1	0	0	0	0	0
33586395	TGCAGACTAATTCTATTTGTTGCGTTAGATGTTATAACGTGTAATAGCTAGTTTGTTCAATACTCTAAA	0	0	0	0	1	0	1	1	0	1	0	1	0	0	1	0	1	0	1	1	0	1	1	1	0	0	0	1	0	1	1	0	0	0	1	0	0	0	0	1	1	1	0	1	0	1	0	1
33586396	TGCAGAAGCAACGCTATAGGCCTAAGCAAAATAAGAAAGTTAGTTAGTAAATAGACTAGAAGGAGAGAA	0	1	0	0	-	1	1	0	1	1	0	0	0	0	1	0	0	0	1	0	1	1	1	0	0	0	1	0	0	0	1	0	0	0	0	-	0	1	1	1	-	1	1	1	0	-	1	1
33586397	TGCAGACAGATAAGTAGACTAAATATATAAACTACACTATAGAAACATTTCTATAGATATATAGTAACT	0	0	0	0	1	0	1	1	0	1	0	1	0	0	1	0	-	0	-	-	0	1	1	1	0	0	0	-	0	-	1	0	0	0	-	0	0	0	0	1	1	-	0	1	0	1	0	1
33586398	TGCAGACAGGGCTTCTCACTTCACTTTTGTTGTGTCAAGCTCAAGGATCATCAAAACCCAATATCATGC	1	0	0	0	1	0	1	1	0	-	0	0	0	0	0	-	0	1	-	0	0	1	1	0	0	0	0	1	-	0	1	0	0	1	0	1	0	0	0	0	0	-	-	0	0	1	1	0
33586399	TGCAGAGACTATAGTGCAGCAACAGGTATTCTATAGAGACAACCTACTATATTTACTATATAGTTTGTT	1	0	1	0	1	0	-	1	0	0	1	0	0	0	0	1	1	1	1	1	1	-	1	0	1	0	1	0	1	0	1	0	0	1	1	0	1	0	0	1	0	1	1	0	0	0	0	1
33586402	TGCAGCACGCTTAGGCCACTGTCAGGACGCTCAGCAACCCTAAGAAAAGGCTGTCGCAAAGGAGACGTT	1	0	1	1	-	0	1	0	1	1	1	0	0	1	0	0	1	0	1	1	0	-	0	0	0	0	1	0	0	1	0	0	0	1	0	1	1	0	0	1	0	1	1	0	0	1	-	0
33586403	TGCAGCATTCCTGCAAATACCTCCCGATGTGCCAACTCGGTCGCTTCCCACTCCTCGGAGGGAACCCAG	1	1	1	1	1	0	0	1	1	1	1	1	1	1	1	1	1	1	0	1	1	1	1	1	1	0	1	0	1	0	0	1	0	1	1	1	1	0	0	1	0	1	1	1	1	0	1	1
33586404	TGCAGCCACTGTAATTGGGCGAATCCTTCCTATGTTCTGTAGATTGTAACACTAGACTAGGCGCGTGCA	0	0	0	0	1	-	0	0	1	0	0	0	0	0	1	0	0	0	0	1	0	0	0	0	0	0	0	0	0	1	0	1	0	0	0	0	1	0	1	0	1	0	0	1	1	0	0	1
33586407	TGCAGCGCGTTACAATATAAGTGTAAGGAGCTAACCTCTAAGAGAATTTGCTAGTAAAATACAAGATAG	1	0	0	0	1	1	0	0	0	1	0	0	0	0	0	0	1	0	0	0	0	0	0	0	1	0	0	0	0	0	1	0	0	0	0	0	0	0	0	0	1	0	0	0	0	0	0	1
33586416	TGCAGTGCATAGCGCTATACACCTTATATACAGGCCTCTTGCTAGTATTACGCTCTCTACCTTCTCTCT	0	0	1	1	1	0	0	0	1	0	1	1	1	0	1	-	0	1	0	0	0	1	0	1	1	0	0	1	0	0	0	0	0	1	0	1	0	1	1	1	0	1	0	-	0	0	0	1
33586417	TGCAGTGCCCTCACAGTAGCCCTTCTTTCTGCACCTTAGGCAGACGTTGGCAGCTCTCTACTAGTCTCT	0	0	1	0	1	0	0	0	0	0	0	-	1	0	0	0	0	1	0	0	1	0	-	-	-	0	0	0	0	1	0	0	0	0	1	0	0	0	0	0	0	0	0	1	0	0	1	0
33586420	TGCAGTTCTATTTATTCCCTTACTTCTAGGTTGTATGCTACTAGTTACTAATGTTATTCCTTAGGAGGC	0	0	1	0	1	0	1	1	0	0	0	0	0	0	1	1	1	1	1	0	0	0	-	0	1	0	0	0	0	0	1	0	0	0	0	0	0	1	0	0	0	1	-	1	0	1	0	0
33587364	TGCAGAAATAGGTACTGCAAAACTGTAACAGGCTAGGCCTAGGTGCTGGCTCCTCAGCGTACACCGCCT	1	1	0	0	0	0	1	0	-	0	1	1	0	1	1	1	0	0	1	0	1	0	0	1	0	0	1	1	0	0	0	0	0	0	0	0	0	0	0	0	1	0	0	1	1	0	0	0
33587365	TGCAGAAGCTTAGCATCTAACTTAGAGCCTTTACATAGTAATAGAAGAGTCTAAGAGGTAGTGTTGCAG	0	0	1	1	0	0	0	0	0	0	1	1	0	1	0	0	0	1	0	0	-	0	0	1	0	0	0	0	0	1	1	1	0	1	0	0	1	0	0	0	0	0	0	0	0	1	1	0
33587366	TGCAGAATTTTAGCAGCTCGCTGCTAATACTAACTAGGACAATACTGCTCTTGTAACAATGTTCTATTA	0	0	0	0	0	0	1	1	1	1	-	1	0	0	1	0	1	0	1	0	0	1	1	1	1	0	1	0	0	0	0	0	0	0	1	0	0	1	1	-	-	-	-	1	0	0	0	1
33587367	TGCAGATTGATCATGAGCCCTGCGCGTGACCAACAGCTTTACAGCGTTGTCGGACTGGTACCAGACGAT	0	1	0	1	0	0	0	0	0	1	0	1	0	0	1	1	0	0	0	0	0	-	0	-	0	0	0	1	0	0	0	0	0	0	0	0	1	0	0	0	0	1	0	0	0	1	0	0
33587368	TGCAGCTACTATAATTAGAATCCTTTCTATATTTTGTAGATTGTAACACTATCCCTCTTCTATCTTAGC	0	1	0	0	0	1	0	0	1	0	1	1	1	0	0	-	0	0	0	0	-	0	0	1	-	0	0	0	0	1	0	1	0	-	1	0	1	1	0	0	0	1	-	1	1	-	0	0
33587370	TGCAGGAAAATCCCTAAATAGGAAAAAGAAAGACATATAAGGGTATACAAAGAGTACAGAGAAAGGCAT	0	1	1	-	0	0	0	0	0	-	0	1	1	0	1	1	1	1	0	1	1	1	1	1	1	0	0	1	1	1	0	0	0	1	1	1	1	0	0	1	0	-	0	0	1	0	1	0
33587371	TGCAGGAGCAACACTACAGGCCTAAGCAAAGTAGAATGTTAGTAAGTAAATCGACTAGAAAGAAGGAGG	1	0	0	1	0	0	0	0	0	0	0	1	1	0	1	0	1	1	0	0	0	0	0	1	1	0	1	0	0	1	0	0	0	0	0	1	1	0	0	0	0	0	0	1	0	0	1	0
33587372	TGCAGGCCTAAGCAAATTAGAAAGTTAGTAAGTAGATAGACTAGAAGGAGGGGGGCAACTTACCTGCTT	1	1	1	1	0	1	0	1	1	-	0	1	0	1	1	-	-	1	0	1	1	1	1	1	0	0	0	1	1	1	0	-	0	0	0	1	1	1	1	1	1	0	-	1	1	1	-	1
33587373	TGCAGGCGCGTCTGTATGAAATTTAGAAAGAAGAGTTAGAGATAAAGAAAGCGTTAGCAAAGAATACTA	1	0	0	0	0	0	0	0	0	1	0	1	0	0	0	0	1	0	0	0	0	0	0	1	1	0	0	1	0	1	0	0	0	1	0	0	1	-	0	0	0	1	0	0	0	1	0	0
33587376	TGCAGTGTCCTTACACTTTTACTATCTTTAGGGGTTCTTATAACTTTATAGTAGTAACCTTTGCAGAGT	1	0	1	0	0	1	0	0	0	1	1	-	0	0	0	0	1	0	0	0	0	0	0	-	0	0	0	0	0	0	0	0	0	0	0	0	0	0	0	-	1	0	0	1	0	0	0	0
33587386	TGCAGCAACTGCATAGACAGGCACTAGGGATAGTACAGAGAGGAGTGCTCCTACAAAGCTTTATGCGCT	0	0	1	1	0	1	0	-	0	0	1	0	0	1	0	0	0	1	0	0	-	0	1	0	0	0	1	0	0	0	0	0	0	0	0	1	0	0	1	1	0	1	0	0	0	0	0	0
33587389	TGCAGAGGTACACCTACCTATAGCTAGGGCAACAGCACCCTAGTAGCTACCTAACCTAATAATAGCAAT	1	1	1	1	0	0	0	0	0	0	0	0	1	0	1	1	0	0	0	0	0	1	0	0	0	0	0	1	0	0	1	0	0	0	0	0	0	0	0	0	0	0	0	1	0	1	0	0
33587390	TGCAGATATACTGCATACCTAGCAGTATGATGTTACGTTGACTGACACGTCTGTGGAAAGAGTCCCATC	1	0	0	1	0	0	0	0	0	1	1	0	0	1	1	1	1	0	0	1	0	1	0	0	0	0	1	0	1	1	0	-	0	1	0	1	0	0	1	-	1	1	1	0	1	0	0	1
33587392	TGCAGTGCCCTCACAACTATTGCCTACAGTAGAACGTATGCACAATACACATTACAGCAAAATCTTAGG	1	0	0	1	0	0	1	1	0	0	1	0	1	0	1	1	0	0	1	0	1	0	1	0	0	0	0	1	1	1	0	1	0	0	0	1	0	0	1	0	-	1	1	1	0	0	1	0
33587399	TGCAGTCAACACCGTTCACAGGCATGGTCCAAGACATAGATGCGGGAGGCACCAGAGAGTATTCAGAGA	1	0	0	0	0	0	1	1	1	1	0	0	1	1	0	1	0	0	1	1	1	0	0	0	0	0	1	1	0	0	1	0	0	0	1	0	0	0	0	1	0	0	0	0	1	0	1	0
33587400	TGCAGAGACTAGTAGTAGAAGTTAGGTATTATACGTAATAGTATATATATACCTAAGAAGCTGCTTCTA	1	0	0	1	0	0	0	0	0	0	0	0	0	0	0	0	0	0	0	0	0	0	0	0	1	0	1	0	0	0	0	0	0	0	0	0	0	0	0	0	0	0	0	1	0	0	0	0
33587403	TGCAGCAGGTACTTGTCTGTGGTTCTTGCACACTTCCTTTGCTAATGCAATCTAGCACTGGCGCATTCT	0	1	1	0	0	1	1	0	0	0	0	0	0	1	0	1	0	0	1	0	0	0	0	0	0	0	0	0	0	0	1	1	0	0	0	0	0	0	1	0	1	1	0	0	0	0	0	0
33587404	TGCAGGCTGCTGCTATATAGATAATAGAAACTCTTATACGCATGTTAGCGTCCTTTATAAAAGAGAATT	1	1	0	1	0	0	1	0	1	0	1	0	0	0	0	0	1	1	1	1	0	1	1	0	1	0	0	1	0	1	0	0	0	0	1	1	1	0	1	0	1	0	1	0	1	0	0	0
33587406	TGCAGTGCCCTCACATGGTGTGTGTGCTGTGCTTGTTTCTCTAGCAATCTACACAATCTTTAC	1	0	0	0	0	0	1	0	0	1	0	0	0	0	0	1	1	0	1	0	1	0	0	0	1	0	0	0	0	0	1	1	0	0	0	0	0	0	0	1	0	0	0	0	0	0	1	1
33587407	TGCAGTGCCCTCACACTTAGGATATCTTGTAGATATATAGCAAGTAACCTATTAGGCGCGCATTATTCC	1	0	1	0	0	0	0	0	1	0	0	0	-	0	0	-	1	1	0	0	0	0	1	0	1	0	1	1	0	1	0	1	0	-	0	0	1	0	0	1	0	0	0	0	0	0	0	0
33587408	TGCAGTGCACAGCGCTGCGCACCTTATATATAGGCCCCTTGCTAGTATTATGCTCTCTACCCTCCCTCT	1	0	0	0	0	0	0	1	1	1	0	0	0	1	0	0	0	1	0	1	-	0	1	0	1	0	1	0	0	0	0	1	0	-	0	0	0	1	0	-	0	0	0	-	1	0	0	0
33587409	TGCAGTAAGTAAGTTAGAAAGCAGGGGGTCTTTAGGAGGCTAGAAAAATTTACTGAAGTTATTATTAGC	0	1	0	0	0	1	0	0	0	1	0	0	0	0	0	0	0	0	0	0	0	0	1	0	0	0	0	0	0	0	0	1	0	0	0	0	0	1	1	-	0	0	0	-	1	0	0	0
33587410	TGCAGAAACACAGATTGCGACCTAAGACTTAGCTATAGTCTGTTTTAC	1	-	1	1	1	1	1	1	1	1	1	1	1	1	1	1	1	1	1	1	1	1	1	1	1	1	1	1	1	1	1	1	1	1	1	1	1	1	1	1	1	1	1	1	1	1	1	1
33587411	TGCAGAGACATAGATTGCGACCTAAGACTTAGCTATAGTCTATTTTAC	1	1	1	1	1	-	1	1	1	1	0	1	1	1	1	1	1	1	1	1	1	1	1	1	1	1	0	1	1	1	0	1	1	1	1	1	0	1	1	1	1	1	1	0	0	1	1	0
33587432	TGCAGAAGCAGCGCTGCAGGCTTAC	1	0	0	1	0	0	1	1	1	1	1	0	1	1	1	0	0	0	1	0	1	0	0	0	1	0	0	0	-	1	1	1	1	1	1	0	0	1	1	0	0	0	1	1	0	1	0	0
33587433	TGCAGAAGCAGCGCTTCTAGAGTGCATAAGTGTAGTGTTTTATTACCTAGATCTCTTTAC	0	0	1	1	1	1	1	0	1	1	1	1	0	0	1	1	1	1	1	1	1	1	0	1	1	1	0	1	1	0	1	1	1	1	1	1	1	0	1	0	1	1	1	1	1	0	1	1
33587437	TGCAGAAGGGCTAAGAGATCTAGGCAGCTAACTGCCTTACTAACTTTAC	1	1	1	1	1	1	1	1	1	1	1	1	1	1	1	1	1	1	1	1	1	1	1	1	1	1	1	1	1	1	1	1	1	1	-	1	-	1	1	1	1	1	1	1	1	1	1	1
33587452	TGCAGACTAATTTTGTCTAATACATTAGATATTATAATACATAATAGCTAGTTTATTTAC	1	1	1	1	1	1	1	-	1	1	1	1	1	1	1	1	1	1	1	1	1	-	1	1	1	1	1	1	0	1	1	1	1	1	1	1	1	1	1	1	1	1	1	1	1	1	1	1
33587457	TGCAGAGAAGCAGGAGCAGCAGTTTAC	1	1	0	0	0	1	0	-	0	0	1	0	0	1	0	0	1	0	0	0	0	0	0	0	0	1	0	0	1	1	0	1	1	0	1	0	1	0	1	0	0	0	0	1	0	0	0	0
33587458	TGCAGAGACGCCTCTAGCTAGAAACTTAGAACTATACAATAGCATTAC	0	0	1	0	1	0	1	0	1	0	1	0	0	1	0	0	1	0	1	0	1	0	1	0	1	0	0	0	0	1	0	0	1	1	0	1	1	0	1	0	1	0	0	0	1	0	0	0
33587469	TGCAGAGCTATATTGTTAGATAGAGTGTGTATAAAGTCTAGTAACTTATTATTATTAC	0	1	1	1	1	1	1	1	1	1	1	1	1	1	1	1	0	1	1	1	1	-	1	1	1	1	1	1	1	0	1	1	1	-	1	1	0	1	1	1	1	1	1	1	1	1	1	1
33587471	TGCAGAGCTATGTTGTTAGAAAGCGCATATATAAAATCTAGTAACTTAGCGTTGTTAC	1	0	0	0	1	0	1	1	1	1	0	0	1	1	1	1	1	1	1	1	1	0	1	0	1	1	1	1	0	1	1	0	1	0	1	1	0	-	1	1	0	1	0	1	1	1	1	0
33587473	TGCAGAGCTATTGCACTAACACACAAGGGAACCTACTTAC	0	0	1	1	0	0	1	0	1	1	1	1	0	1	0	1	-	1	1	-	0	1	0	1	1	0	0	0	1	0	0	1	1	0	0	0	0	0	0	0	1	1	1	0	0	-	0	0
33587476	TGCAGAGGCTCTCCTTTATAACCTTAC	0	0	0	0	1	1	0	0	1	0	0	1	0	0	0	1	1	1	0	0	0	1	0	1	0	0	0	0	0	1	1	0	1	0	1	1	1	0	0	0	0	1	1	0	0	1	0	0
33587486	TGCAGATACTCTATAAAATAGTACCAGCTAAACAATTAC	1	1	1	-	0	1	1	1	1	0	0	0	1	1	1	1	0	1	1	0	1	1	1	0	1	0	1	1	1	1	1	1	1	1	1	1	0	1	1	1	1	1	1	1	1	1	1	1
33587488	TGCAGATAGAATAGAGTACTAGGTAGAGAGACTTAC	0	0	0	0	1	1	0	0	0	0	0	1	-	0	0	1	0	1	0	1	1	1	1	1	1	0	1	0	0	0	1	0	1	0	0	0	0	1	1	1	1	1	0	1	0	1	1	1
33587490	TGCAGATATAGTTACTCTCTCTATAGTAGTAAGTTTAGTCTGTTAC	1	0	0	1	0	0	1	0	0	1	0	0	1	0	1	0	0	0	1	1	0	1	1	0	0	1	1	-	1	0	0	0	0	0	1	0	0	1	1	0	1	0	0	0	0	-	1	1
33587491	TGCAGATATAGTTACTCTTCTTATAGTAGTAAGTTTAGTCTGTTAC	1	1	0	1	1	0	1	1	1	1	1	1	1	1	1	1	1	1	1	-	1	1	1	1	1	0	1	1	0	1	1	1	1	1	1	1	0	1	1	1	0	-	1	1	1	0	1	1
33587494	TGCAGATCCCACTCCTCCTACAACTTACTTATTTAC	0	1	1	1	1	1	1	1	1	1	0	1	1	1	1	1	1	1	1	1	0	1	1	1	1	1	1	1	-	1	1	1	1	1	0	1	1	1	1	1	1	1	1	1	0	-	1	1
33587509	TGCAGATGTTTAGATGGAAGAAAGAAGTGAACGTCTATTAGCTTCCTTAC	1	1	0	1	-	1	1	-	-	0	1	1	1	1	1	1	1	1	1	1	1	1	1	1	1	1	1	1	1	1	1	1	1	1	-	1	1	1	1	0	1	1	1	1	1	-	1	1
33587513	TGCAGATTGCCTTTTCTAATTATTTACTAACTTGTGGGATAGTTGTAGCCTTAC	1	1	1	1	-	1	0	1	1	1	1	1	-	1	1	1	1	1	0	1	1	1	1	1	1	1	1	1	1	1	1	1	1	1	1	-	1	1	1	1	1	0	-	1	1	1	0	-
33587520	TGCAGCAACTAAGTAGCAGCACCTACAGGCTGTTACAAAAATGCTATAATAATTTAC	1	0	1	-	0	0	0	1	1	1	1	1	0	1	0	0	0	1	0	1	0	0	1	1	1	0	0	1	0	0	1	0	1	1	0	0	0	0	1	1	1	0	0	1	1	0	0	1
33587521	TGCAGCAACTTCTATATAGTTTATAAAGGCTATCTAGTGTACACAAAGATTAC	0	1	1	1	1	0	1	1	1	1	1	0	0	1	1	1	0	1	1	1	0	0	1	0	0	1	-	1	1	1	1	0	1	1	1	1	1	0	1	1	1	1	1	1	0	1	1	1
33587525	TGCAGCACACTATTATAGTGCTAAATTGTTGTAATCTTTAC	0	1	0	1	0	0	0	0	0	0	1	0	0	0	0	0	0	1	0	0	0	1	1	0	0	0	1	0	0	0	0	0	1	0	0	1	0	1	1	1	0	1	0	0	0	1	0	0
33587529	TGCAGCACTACCCCCTTTTAGCCCTTATAACACAACAACTAGACCTTAGACTGTAATTTAC	1	0	1	1	1	1	1	0	1	1	0	1	1	0	0	0	0	1	1	1	0	1	1	1	1	1	1	0	0	1	1	0	1	1	0	0	1	1	0	0	0	0	1	0	1	1	1	1
33587530	TGCAGCACTACCCTCTAATAGTGTAACAACTATAACTTAGATTGTAGTTCTGTAAGTTAC	1	1	1	-	0	1	1	1	1	0	1	1	1	1	1	0	1	1	1	1	1	-	1	1	0	1	1	1	1	1	1	1	1	1	1	1	0	1	1	-	1	-	1	-	1	1	1	1
33587531	TGCAGCACTAGGAATAGGACTATAAGATTAC	1	0	0	0	0	1	0	0	0	0	1	0	-	0	1	1	1	1	0	0	1	1	1	0	0	1	1	0	1	-	0	1	1	0	1	0	1	-	0	0	0	0	1	0	0	0	0	0
33587546	TGCAGCATAGACTAGAGCTCTGCTACAGAGTCAAAATTTTTAC	0	1	1	1	1	1	0	1	1	1	-	1	1	0	1	1	1	1	0	1	1	0	0	1	1	1	1	1	1	1	1	1	1	1	1	1	1	1	1	0	-	1	1	1	1	1	-	1
33587547	TGCAGCATAGTACACAGATTAGCAACAGAGAGCTAGTAGTTATTAC	0	1	0	1	0	1	1	0	1	0	1	0	1	1	0	1	0	0	1	0	0	1	0	0	0	0	0	0	0	0	0	0	1	0	0	1	0	1	1	0	0	0	1	0	0	0	0	1
33587548	TGCAGCATAGTGCACAGATTAGCAACAGAAAGCTAGTAGTTGTTAC	1	0	1	1	1	0	0	1	0	1	1	1	0	0	1	0	1	1	0	1	1	1	1	1	1	1	1	1	1	1	1	1	1	1	1	-	1	0	1	1	1	1	0	1	1	1	1	0
33587561	TGCAGCCGCATTATGTAAATTAGCTAGAACAAGAGCTATGTTATTATTAC	1	1	1	1	1	1	0	1	1	1	1	-	0	1	1	1	1	1	0	1	1	1	1	1	1	1	1	1	1	1	1	1	1	1	1	1	1	1	0	1	1	1	0	1	1	1	1	-
33587573	TGCAGCCTTAGGTAAGGTTGCCTATAATAGGTAAGTGTTAC	1	1	1	-	0	1	0	0	0	1	1	1	1	1	1	1	1	1	0	1	1	1	1	1	0	1	1	1	1	1	1	0	1	1	1	1	1	1	1	1	0	1	1	-	1	0	1	1
33587582	TGCAGCGAGCTAGTTTGTGCTCCTAGGGAATGTTTGCTGCTTAC	1	1	1	1	1	-	-	1	1	1	1	1	1	1	1	0	1	1	1	1	1	1	1	1	1	1	1	1	1	1	1	1	1	1	1	0	1	1	-	1	1	1	1	1	1	1	1	1
33587613	TGCAGCTACAGTCTGCGTAGTAACTTCTAAGCCTACTTAC	1	1	1	-	-	1	1	0	-	1	1	1	1	1	0	1	1	1	1	1	1	1	1	1	1	1	1	1	1	0	1	1	1	0	1	1	1	0	1	0	1	1	1	0	1	1	0	0
33587616	TGCAGCTATATATAACACGCCTTATACTACACTACCTAATTAC	0	0	1	1	1	1	1	0	1	1	1	1	0	0	1	1	1	1	1	1	1	1	0	1	1	1	0	1	1	0	1	1	1	1	1	1	1	0	1	0	1	1	1	1	1	0	1	1
33587630	TGCAGCTCTTCTTAGATTTGTTGTTGTGTTAC	1	1	1	-	1	1	0	1	1	1	1	1	1	1	1	1	1	1	0	1	1	1	1	1	1	1	1	1	1	1	1	1	1	1	1	1	1	1	1	1	1	0	1	1	1	1	0	1
33587638	TGCAGCTGCTCTTTCTATCTTCTTTAC	1	1	1	-	1	1	1	1	1	1	1	1	0	1	1	1	-	-	1	1	1	-	1	1	1	1	1	1	1	1	1	1	1	1	1	1	1	1	1	1	1	1	1	1	1	1	1	1
33587642	TGCAGCTTCACGTAGCTATAGACCTTTATTACAAACCTTAC	1	1	1	1	-	1	0	1	1	1	1	1	1	1	1	1	1	1	0	1	1	1	1	1	1	1	1	-	1	1	1	1	1	1	-	-	1	1	1	1	1	0	1	1	1	1	0	1
33587651	TGCAGGAATCAATAAGCGCTGGCTAATGTAGGAGTCAACAACACAGCAGAATGGCTCTTAC	1	0	0	0	0	-	1	0	1	0	0	0	1	0	0	0	0	1	1	0	0	0	0	0	0	0	0	0	0	0	0	0	1	0	0	0	1	0	0	0	0	0	1	1	1	0	0	0
33587659	TGCAGGAGGTGTGCAACCAATAGGAAGACAATAGACACAGACAGTATTAC	0	1	0	1	0	0	0	0	0	0	1	0	0	0	0	0	0	1	0	0	0	1	1	0	0	0	1	0	0	0	0	0	1	0	0	1	0	1	1	1	0	1	0	0	0	1	0	0
33587663	TGCAGGCACCTAACCCTAGAAGAGGGAAAACTAGCCTAGAGTTGAACAAATATTAC	1	1	1	1	1	1	1	1	1	1	1	1	1	1	1	1	1	1	1	1	1	1	1	1	1	1	1	1	1	1	1	1	1	1	1	1	1	1	1	1	1	1	1	1	1	1	1	1
33587669	TGCAGGCAGGCAAGAGAGATAGGACAAAACGTATAGTATTAGATAGGATTAC	0	0	1	-	0	1	0	0	0	0	1	0	0	0	0	0	1	0	0	0	0	0	1	0	0	1	0	0	0	1	0	0	1	1	0	0	0	0	0	0	0	0	1	0	0	0	1	1
33587670	TGCAGGCAGGTTCTAGCAACCTATGTTTAC	1	1	1	1	1	0	1	0	1	1	0	1	0	0	0	0	1	1	1	0	0	0	1	1	1	0	0	0	0	0	0	0	1	1	0	1	1	1	0	1	0	0	0	1	0	0	0	0
33587672	TGCAGGCATAGTTTAGGCTCTAGCAGCTTTATATGTTAC	1	1	1	0	1	-	0	0	1	0	1	1	1	1	1	-	1	1	0	1	1	0	0	1	1	0	1	1	0	0	1	1	1	1	1	1	1	1	1	0	0	0	1	1	0	1	1	1
33587675	TGCAGGCCTAAGCAAAGTAAAAGAGTTAC	1	1	1	1	1	1	0	0	1	1	1	1	1	1	0	1	1	1	0	0	0	0	1	1	1	0	1	1	1	1	1	1	1	0	1	1	0	1	1	1	1	1	-	1	1	1	1	1
33587681	TGCAGGCTAATCCCTAGCCCTTAGACTTAGCTCTTAGGAAACTAAGGGTTGAGTTTTAC	1	1	1	1	-	1	0	1	1	1	0	1	1	1	1	1	1	1	0	1	1	1	1	1	-	1	1	1	1	1	1	1	1	1	1	1	1	1	-	1	1	1	1	1	1	1	1	1
33587692	TGCAGGGGGGTAGAGGGGATAGAGGGAGTTAGAGAAACTCTAGATTTAC	1	1	1	1	1	1	-	1	1	1	0	1	1	1	1	1	1	1	1	1	1	1	1	1	1	1	0	1	1	1	0	1	1	1	1	1	0	1	1	1	1	1	1	0	0	1	1	0
33587695	TGCAGGGTTAGAAGGTTATTACTAATAACGTAATATAGATTAGCAGAACGCCTAGCCTTAC	1	1	1	1	1	1	1	1	0	0	1	1	1	1	1	1	1	1	1	1	1	0	1	1	1	1	0	1	1	1	1	1	1	0	1	1	1	1	1	1	1	1	1	0	1	1	1	1
33587698	TGCAGGGTTTTGTAGTTCTAGCTTATACTTAC	1	1	1	-	0	0	0	1	1	1	1	1	0	1	0	1	1	1	0	0	1	1	1	-	1	0	0	1	1	0	1	0	-	0	1	1	1	0	1	1	0	1	1	1	1	0	1	1
33587702	TGCAGGTAATACGGATAATAATAGTAGCAGAGGTTCTACTAAAAGTAGTGCTTAC	0	1	1	1	1	1	0	1	0	1	1	1	1	1	1	1	1	1	0	-	1	1	1	1	1	1	1	1	1	1	1	1	1	1	1	0	1	1	1	1	1	-	1	1	1	-	1	1
33587714	TGCAGGTTGTCTAGGCGTTGTTTAC	1	1	1	1	1	1	0	1	1	1	1	1	1	1	1	1	1	1	0	1	1	1	1	1	1	1	1	1	1	1	1	1	1	1	1	1	1	1	1	1	1	0	1	1	1	1	0	1
33587716	TGCAGTAACTATTACTAATAATAAGACCTACTCTACTACAGACTCTAACTAGGACCTTTAC	1	1	1	-	0	1	1	-	1	1	1	1	1	1	1	1	1	1	1	1	0	1	1	1	-	1	1	-	1	1	1	1	1	-	1	1	1	1	1	1	1	1	1	-	1	0	1	1
33587718	TGCAGTAAGTAAGTTAGCGAGCAGGGGGTCTTAC	0	0	0	0	0	0	0	0	0	0	0	0	0	0	0	0	0	0	0	0	0	0	0	0	0	0	0	0	0	0	0	0	0	0	0	0	1	1	0	0	0	1	0	0	0	0	0	0
33587719	TGCAGTAAGTAGGTTAGAGAGCAGGGGGTCTTAC	1	0	0	1	1	1	1	1	1	1	1	1	1	0	0	1	0	1	1	1	1	1	0	1	1	0	0	1	1	0	0	1	1	0	1	1	-	1	1	0	0	1	0	1	1	1	1	0
33587720	TGCAGTAAGTAGGTTAGAGAGCAGGGGGTCTTTTAGGAGGCTAAAAAAATTTGTTAC	0	0	1	1	1	0	0	1	1	0	1	0	1	1	1	1	1	0	0	1	0	1	1	0	1	0	0	0	0	1	0	1	-	0	1	0	0	0	0	1	0	0	0	1	-	1	0	0
33587721	TGCAGTAATGTTGGCGTTTAGGGCAAACTTGTAGTTAGTTGCAGTAGACTTAC	0	1	1	1	1	1	1	1	0	0	1	1	1	1	0	1	0	1	1	-	1	1	1	1	1	1	1	1	1	0	1	1	-	1	1	1	1	1	0	0	-	0	1	-	1	0	1	1
33587725	TGCAGTACTAATTTACTAGAGAGACGCATCTTAC	1	1	1	-	0	1	1	1	1	1	1	0	1	1	1	1	1	1	1	1	1	1	0	0	0	0	1	1	1	-	0	1	-	1	0	1	1	1	0	1	1	-	1	1	0	-	1	-
33587731	TGCAGTATAACTATATTAGAAGGTTATTATCTCTACAGCCTTTATAAATCTGTTAC	1	0	0	1	1	1	0	1	1	1	1	1	1	0	0	1	0	1	0	1	1	1	0	1	1	0	0	1	1	0	0	1	1	0	1	1	0	1	1	0	0	1	0	1	1	1	1	0
33587732	TGCAGTATCATACATTATTATTATCTAAGTCTAATAAAGTAGTCTGTTAC	1	1	1	-	1	1	1	1	1	1	1	1	1	1	1	1	1	1	1	1	1	1	-	1	1	1	1	1	1	1	1	1	1	-	1	1	1	1	1	1	1	1	1	1	1	1	-	1
33587744	TGCAGTCTCTTTTCTAGATTGTAACACTAACTTGCCTATAGAGTACGTTAC	1	1	1	1	0	1	1	1	1	1	1	1	1	0	1	1	1	1	1	1	0	1	1	1	1	1	1	1	1	1	1	0	1	1	1	0	1	0	0	1	1	1	1	1	1	1	1	0
33587746	TGCAGTCTGATCTAAGTTTCTACAATCTTTTAC	1	0	0	0	0	1	0	0	0	0	0	0	0	0	1	1	1	1	0	0	0	0	0	0	0	0	0	0	0	0	1	0	1	0	0	0	1	0	1	0	0	0	1	0	0	0	0	0
33587747	TGCAGTCTTTGTAGCCTAGTACACTATAGCTACAGCTGTACATGCTAACGCATTATATTAC	0	1	0	0	0	0	0	0	0	0	1	0	0	0	1	0	0	1	0	1	0	0	0	0	0	0	0	0	0	0	-	0	1	0	0	1	1	1	0	1	1	1	1	1	1	1	1	0
33587753	TGCAGTGCCCTCACACTAGCACTAAGAGTGCAGATACCTACTACCTTGCCTTTAC	1	1	0	0	0	1	0	0	0	0	0	0	0	1	0	1	0	1	0	0	0	1	0	0	0	1	0	0	0	0	0	1	-	1	-	0	0	0	0	0	0	0	0	-	1	1	1	0
33587756	TGCAGTGCCCTTACACAGACATTTTTTTTAGCAATACCTTAC	1	1	1	1	1	1	1	1	1	1	1	1	1	1	1	1	1	1	1	1	1	1	1	1	1	1	1	0	1	1	1	1	1	1	1	1	1	1	1	1	1	1	1	1	1	1	0	-
33587757	TGCAGTGCCTAATCTATAAACTAACCTATAGCTAGCCTACACTTAC	0	0	0	0	1	0	1	-	0	0	0	0	0	1	1	1	1	1	-	1	-	0	1	0	1	1	0	0	0	1	0	0	1	0	0	1	0	1	1	0	0	1	0	1	0	1	0	0
33587764	TGCAGTGTCCTCACACTATACACCTTCTTTCTTTAC	0	0	1	-	1	1	1	0	1	0	0	0	0	1	0	1	0	1	1	0	0	1	0	0	1	0	1	0	1	0	1	0	1	0	0	0	1	0	1	0	0	0	1	0	0	0	1	1
33587773	TGCAGTTATTGCTAGATAGAGCAGAGGTGTAGGTGCCTTGTACAGTTAGGCAACATTAC	1	1	1	1	1	1	1	1	1	1	1	1	1	1	1	1	1	1	1	1	1	1	1	1	1	1	1	1	1	1	1	1	1	1	1	1	1	1	1	1	1	1	1	1	1	1	1	1
33587780	TGCAGTTGCTAGTGTATACAGACAGGTTAC	0	1	0	1	0	0	0	0	0	0	1	0	0	0	0	0	0	1	0	0	0	1	1	0	0	0	1	0	0	0	0	0	1	0	0	1	0	1	1	1	0	1	0	0	0	1	0	0
33587790	TGCAGAAGCAACGCTGCAGGCCTAAGCAAAATAAGAAAGTTAGTAATTAC	1	1	0	-	0	0	1	1	1	-	1	0	1	1	0	1	1	-	1	1	1	1	1	0	1	1	1	1	1	1	1	1	0	1	0	0	1	1	1	0	1	1	1	1	1	0	0	1
33587791	TGCAGAAGCACCGCTGTAGGCCTAGACAAAATTAGTTAC	1	1	1	0	1	1	1	1	1	1	1	1	1	1	1	1	1	1	1	1	1	0	1	1	1	1	1	0	0	1	1	1	0	1	0	1	1	0	1	1	1	0	1	1	1	1	1	0
33587792	TGCAGAATCCACGTCGACTGTACATTAC	1	1	-	1	1	0	1	1	1	1	1	1	1	1	1	1	1	0	1	1	1	0	1	1	1	1	1	1	1	1	1	1	0	1	1	1	1	1	1	1	0	1	1	1	1	1	0	1
33587793	TGCAGACCTAAAGCTATAGACCTCTTAC	1	1	1	1	0	0	0	0	0	0	0	0	0	0	1	0	0	1	0	0	0	0	0	0	0	1	0	0	1	0	0	1	0	1	0	1	0	0	0	0	0	0	1	0	1	0	1	1
33587795	TGCAGAGCTATGTTGTTAGGCAGCACATAGACAAAGTCTAGCAGCTTAGAGTTATTAC	0	0	0	0	1	0	1	0	0	0	1	0	1	0	0	0	0	0	1	0	0	0	0	0	1	1	1	0	0	0	1	0	0	1	1	0	0	0	0	0	0	1	0	0	0	0	0	0
33587796	TGCAGAGTTCTAACAACTTGCTACTAATATTAC	0	1	1	0	1	0	0	0	0	0	1	1	1	1	1	0	0	1	0	1	0	0	0	1	0	1	0	0	1	0	1	1	0	0	1	1	1	1	1	0	1	0	1	1	1	1	1	1
33587798	TGCAGCAGCAGAAGGATAAGCCTTAC	0	1	0	-	1	0	0	0	0	0	0	1	0	0	0	0	-	0	0	1	0	0	1	1	0	1	1	0	1	1	1	0	0	1	0	1	0	1	0	0	0	0	1	0	0	0	0	0
33587800	TGCAGGCAAGGAGATCACTACACTGCACAACGCAGGTACCTAGAAAGTAATTAC	1	1	1	-	0	0	0	1	1	1	1	0	0	0	0	1	1	0	0	1	1	1	1	0	0	1	1	1	1	1	1	0	0	1	0	1	0	0	0	1	0	1	1	1	0	1	0	1
33587801	TGCAGGCTACTGCTAGTAGATCTGCACCTTCCGCAGATTTAC	0	0	1	-	-	1	1	0	-	1	0	1	0	0	1	1	0	0	1	0	1	1	0	1	0	1	0	1	1	1	1	1	0	1	0	0	1	1	0	1	1	-	1	1	0	1	1	0
33587802	TGCAGGTACGGCGGTTACAGCTCACCAGAAAACTGTTAC	0	1	1	0	1	0	1	0	0	0	0	0	0	1	0	0	0	0	1	0	0	0	1	0	1	1	0	1	0	0	0	0	0	0	1	0	0	1	0	0	0	0	1	0	0	0	0	0
33587804	TGCAGTAACATAGTTAGTCTCTGTTATCTATAGAACACTTAGAGAGAGAAATTTTAC	1	1	1	-	1	1	-	1	0	1	-	1	1	1	0	1	1	0	-	0	-	-	-	1	1	-	1	1	-	1	1	0	0	1	1	1	1	0	1	1	1	-	1	1	1	0	0	1
33587805	TGCAGTGCCCTCACAGAGACTATGCTATATATTAC	0	1	1	1	1	0	0	1	0	0	0	0	0	1	0	0	1	1	0	1	1	0	0	0	0	1	0	0	0	0	1	0	0	0	0	0	1	0	1	0	0	0	1	1	0	1	1	0
33587806	TGCAGTTATTGCTAGACAGAGCAGGCGGTAAAGGTGCCTTGTACAGTTAC	0	0	1	0	1	0	0	-	0	1	0	0	0	0	1	0	0	0	0	0	1	0	0	0	1	1	0	1	-	1	1	1	0	1	1	0	0	0	0	0	1	0	0	1	1	0	1	0
33587807	TGCAGAACTAACCTGCTAAGGAGGGGAGGAAAAGAGGGGGGGACATTAC	1	0	1	1	1	0	1	0	1	1	1	0	0	1	0	1	1	0	1	1	0	1	0	0	0	0	1	0	0	1	0	0	0	1	0	1	1	0	0	1	0	1	1	0	0	1	1	0
33587808	TGCAGAGTGTTATGTAGGTAGCAAGGTTAGCTACTACTTCCCTCTTATTACTATTAC	1	0	1	-	1	1	0	0	0	0	0	0	0	0	0	0	0	1	0	0	0	0	0	0	0	0	0	0	0	0	0	0	0	1	0	0	0	0	0	0	0	0	0	0	0	0	1	0
33587809	TGCAGATCCCGCCCCTCCTACAACTCGCTTAGCTAAGAAGGTTAC	0	0	0	1	1	0	0	1	1	0	1	1	0	1	1	1	1	0	0	1	-	0	0	1	0	0	1	1	1	0	1	0	0	0	0	0	1	0	0	1	0	1	0	0	1	0	1	1
33587810	TGCAGCCTAAGCGCAAGAACGCTAAGATCTATAAATTGTTAC	0	0	0	0	1	0	0	0	0	0	0	0	0	0	0	0	0	0	0	0	0	0	0	0	1	0	0	0	0	0	0	0	0	0	1	1	0	0	1	0	0	0	0	0	1	0	0	0
33587811	TGCAGCTCAAGATTACTAAATACTCAATTAC	-	1	0	-	1	1	0	1	1	0	0	0	0	0	1	1	0	0	0	0	1	0	0	0	0	0	1	0	1	1	0	0	0	1	1	0	0	1	0	0	1	0	0	1	0	1	0	1
33587812	TGCAGCTTAGGTAGGTTCTCTTACGTATTAGTGCAACAGCTCTGTAGTTAC	0	0	1	1	-	1	1	0	1	-	1	0	0	1	0	0	0	1	1	0	1	0	0	0	1	0	0	0	-	1	1	0	0	0	0	0	0	1	0	0	0	1	1	1	1	1	1	0
33587813	TGCAGGCGTACTAAAGGTAGGAAGCCTAATATAGAAATAGCAAAAGTTATTTATTAC	0	0	0	0	1	0	1	1	0	1	0	1	0	0	1	0	1	0	1	1	0	1	1	1	0	0	0	1	0	1	1	0	0	0	0	0	0	0	0	-	1	1	0	1	0	1	0	1
33587814	TGCAGTGCCCTCACACTAGCGCTAGTAGTAACACCTTAGACAAACTAGTTAC	0	1	1	0	1	1	0	0	1	0	0	0	0	1	0	0	-	1	0	0	-	1	1	0	0	0	1	0	0	1	0	0	0	1	1	1	1	0	0	0	0	1	0	0	1	0	0	0
33587815	TGCAGTGCTTCCTGCATCTAGAGTTAC	0	0	0	1	1	0	1	0	-	0	0	0	0	0	0	0	1	0	-	1	1	0	1	0	0	0	0	0	0	-	0	0	0	0	0	0	1	1	-	0	0	1	1	0	0	0	0	0
33587817	TGCAGTGTGGGGCAAATACGAGACTATTAC	1	1	1	0	1	0	0	1	1	0	1	0	0	0	1	1	1	0	0	0	1	0	1	0	0	0	0	1	0	0	0	0	0	1	0	0	0	0	0	0	0	0	0	0	0	1	1	0
33587819	TGCAGTTAGCACGTGTAGATTTTGTTAGGTCTTTAC	1	0	1	1	1	0	1	0	1	1	1	0	0	0	0	0	1	0	1	1	0	1	0	0	0	0	1	0	0	1	0	0	0	1	0	1	1	0	0	1	0	1	1	0	0	1	1	0
33588028	TGCAGTAATCTTCTACAGGTAGTAACAGACGCCTTTAC	0	0	0	0	0	0	0	0	1	1	0	0	1	0	1	-	0	0	0	1	0	1	0	0	0	0	1	1	0	0	0	0	0	1	0	0	0	0	0	1	0	0	0	1	0	0	1	0
33588114	TGCAGAACGCTAGGACAATAGCAATTAC	0	0	1	0	0	0	0	0	-	0	0	1	0	0	1	0	1	0	0	0	0	0	0	1	0	0	0	1	0	0	1	0	0	0	0	0	0	0	0	0	0	1	0	0	0	0	0	1
33588115	TGCAGTTTAGTAAAAGCAACTCTGCAAAGCTTCTAAAGGTTATTAC	0	0	0	1	0	0	0	1	1	0	1	1	0	1	1	1	1	0	0	1	0	0	0	1	0	0	1	1	1	0	1	-	0	0	0	0	1	0	0	1	0	1	0	0	-	0	1	0
33588119	TGCAGTCTCTTTCTCTAGATTATAACACAAAGCTACTACTAGGCTAGCTCTTTAC	0	0	0	0	0	0	0	0	-	1	0	0	1	0	1	0	0	0	0	1	0	1	0	0	0	0	1	1	0	0	0	0	0	-	0	0	0	0	0	1	0	0	0	1	0	0	1	0
33588120	TGCAGTGTAGTTAGCTGCAGACTAATTTTGTCTAATATATTAGATGTTTTAC	1	0	0	1	0	0	1	1	-	0	0	0	1	0	1	1	0	0	1	1	1	1	0	0	1	0	1	1	1	1	1	1	0	1	1	0	1	1	1	1	1	1	0	0	1	0	-	1
33588122	TGCAGCACTAGGAATAGGACTACAAGATCAAGCTTAC	0	0	1	0	0	0	0	1	0	0	0	0	0	1	0	1	0	0	0	1	1	0	0	0	0	0	0	0	1	0	1	1	0	1	0	-	1	0	1	1	0	0	0	0	1	0	0	1
33588123	TGCAGGAATTAGAGCAGGAGCAGGAGTAGGAGCATAGTATATTAGAACAGATAGATTAC	0	0	1	-	0	1	0	1	0	0	0	0	0	1	0	1	0	0	0	1	0	0	0	0	0	0	0	1	1	0	1	0	0	1	0	0	0	0	0	1	0	0	1	1	0	0	0	1
33588124	TGCAGGCAGCTGCTTAGCTAATAGGGCAGTTAATTAC	0	0	0	0	0	0	0	1	0	0	0	0	-	0	0	1	0	0	0	-	0	0	0	0	1	0	0	1	1	0	0	0	0	0	0	0	1	1	0	1	0	1	0	0	0	0	0	0
33588125	TGCAGATGTAACGGTCTAGGCAAGGCCTAGTAAAAGATATCTATTTCTTAC	0	0	0	1	0	0	1	0	1	0	0	0	0	1	0	0	0	1	1	0	1	0	1	0	0	0	1	0	0	0	0	0	0	1	1	0	1	0	1	0	0	0	1	0	0	1	0	0
33588128	TGCAGAGATAATACTCTTCTAACATAGTTACACTATAGAGCAGCTTACTTAC	0	1	0	0	1	1	0	1	1	1	1	0	0	0	1	1	0	0	0	-	1	1	1	0	1	1	1	0	0	0	0	0	1	0	0	1	0	1	0	0	0	0	0	0	0	0	0	0
33588131	TGCAGAGGTTAGCAATTGTAGCGCAGTAGGACTATAAATAAGCTACAGCTTCTGCTTAC	1	1	-	0	1	1	1	1	1	1	1	1	1	1	1	1	1	1	-	1	1	1	1	1	1	1	1	1	1	1	0	1	1	1	1	1	1	1	1	0	1	1	1	1	1	0	1	1
33588132	TGCAGAGTTGCACTCTAATATAGGGAAGAGTAAGTTCTTTGTTAC	1	1	1	1	1	1	1	1	1	1	1	1	1	1	1	1	1	1	1	1	1	1	1	1	1	1	1	1	1	1	1	1	1	1	1	1	1	1	-	1	1	1	1	1	1	1	1	0
33588135	TGCAGATGCTAAACGCTCTACAGATTACAAAGCAAGAGTTAC	0	1	0	0	1	0	0	0	0	0	0	0	0	0	0	0	0	0	0	0	0	0	0	0	0	1	0	0	0	0	0	1	1	0	0	0	0	0	1	0	0	0	0	0	0	1	0	0
33588136	TGCAGCATAATTCGTAGCTAACTTATTCTACTTAC	0	1	1	-	1	1	1	0	1	0	1	0	0	0	0	0	1	0	1	1	0	1	1	0	1	0	1	0	1	1	0	0	1	0	1	1	1	1	0	0	1	1	1	1	1	1	1	1
33588139	TGCAGCGTGTTACTTAGAGAGATTTGTGTCTTGTTTAC	0	0	0	0	0	0	0	0	0	0	1	0	0	0	0	-	0	0	0	0	0	1	1	0	0	0	1	1	1	-	1	0	0	0	1	0	1	0	0	0	1	1	1	0	1	0	0	1
33588142	TGCAGCTCTAGTAGGTTCCTTTATGTGCTAGTGCAATAACTTTGCTATTAC	1	0	1	1	1	1	-	-	1	-	1	1	1	1	1	-	1	1	1	1	1	1	1	1	1	1	1	1	-	1	1	0	1	1	1	1	1	1	0	-	1	0	1	0	-	1	0	1
33588143	TGCAGCTCTAGTAGGTTCCTTTATATGCTAGTGCAATAACTCTGCTATTAC	0	0	0	1	0	1	1	1	1	0	1	0	1	0	0	0	1	0	1	1	0	1	0	0	0	0	1	1	0	0	1	1	1	0	0	1	0	0	0	1	1	1	0	1	1	1	1	1
33588145	TGCAGCTGCAACTATAGTTACTACAAATAAGAAGGACATGTTGCTAACATTTAC	1	1	1	0	0	1	1	1	1	0	0	1	1	1	1	1	1	1	1	1	1	1	1	1	1	0	1	1	0	0	0	1	1	0	0	1	1	0	1	1	0	0	0	1	1	0	1	0
33588147	TGCAGTTAGGTTATTATTTTTAGAGAAAATAACATAGTTGCGTTTATTAATTAC	1	1	1	0	0	1	0	1	1	0	0	0	1	1	1	1	1	1	0	-	1	0	1	0	0	0	0	-	0	0	0	1	1	0	0	-	-	0	1	0	0	0	0	1	1	0	1	0
33588152	TGCAGTTAGTATATTAGATCTAGTGGACTTATGTACATCCTCTTCTTAGTCTCTAACTTAC	1	1	1	1	-	1	1	-	1	1	1	1	1	1	1	1	1	1	1	1	1	1	1	-	1	1	1	-	1	1	1	1	1	1	1	1	1	1	1	1	1	-	-	-	1	1	1	1
33588154	TGCAGAGCTATGTTATTAGGTAGCATATACATAAAGTCTAGTAACTTAGCATTATTAC	0	1	0	1	1	0	1	1	1	1	1	1	1	1	0	1	1	1	1	1	1	1	1	1	1	1	1	1	1	1	1	1	0	1	1	1	1	0	1	1	1	1	1	1	1	0	1	1
33588155	TGCAGATCTAGAACAACTCTAGTTTATCTAAGTTAGGCATCAGCATCCCTAGGTTTCTTAC	1	0	1	1	1	0	1	0	1	1	1	-	1	1	1	1	1	1	1	0	1	1	1	1	1	1	1	1	1	1	1	1	0	1	1	1	1	1	1	1	-	1	1	1	1	0	1	1
33588158	TGCAGTTAGGTTATTATCTTTAGAGAACACAACATAGTCACGTTTATTAATTAC	1	1	0	0	0	1	0	1	0	0	1	1	0	0	0	1	-	1	0	1	0	1	1	1	0	1	1	-	0	0	0	0	0	0	-	1	-	1	0	1	1	1	0	1	1	0	0	0
33588181	TGCAGACTAATTTTGTGTAATGTGTTAGATATTGCAACATGCAATAGCTAGTTTGTTTAC	0	0	1	0	0	0	0	0	1	0	0	0	0	0	0	0	0	0	0	0	0	0	1	0	1	0	0	1	0	0	0	0	0	0	0	0	1	0	0	0	0	0	1	0	0	0	1	0
33588182	TGCAGAAAAATCTAACAAGATAACCTTACTAATTGTTATAGGGCTATTAC	1	-	0	0	0	0	1	1	0	1	0	0	1	1	0	1	0	0	1	0	1	0	1	0	0	0	1	1	0	0	1	0	-	0	1	1	-	1	0	1	0	-	-	-	1	0	1	0
33588184	TGCAGAAATAATACTCTTCTAATATAGTTATACTACAGAGCAGCTCGCTTAC	1	1	1	1	0	0	1	1	1	1	1	1	1	1	1	1	1	1	1	1	-	-	0	1	1	1	0	1	0	1	1	1	1	-	1	1	0	1	1	1	0	1	1	0	1	0	1	1
33588185	TGCAGAACAGTTAGAATCAACTTCCTTAGCTAGATTCAACTCGCCTGCCTTAC	0	0	1	0	0	0	0	0	0	1	1	0	0	1	0	0	0	0	0	0	0	0	0	0	0	0	0	0	0	0	1	0	1	0	0	0	0	0	1	0	0	1	0	0	0	0	1	0
33588188	TGCAGAAGAATTAGAGGAATATACTAACTTTGTTTCTACCTTTAC	0	1	1	0	1	1	1	1	1	0	1	0	0	0	0	0	1	0	1	1	0	-	-	0	1	0	1	1	1	1	0	1	1	0	1	1	1	1	0	0	1	-	1	1	1	1	1	1
33588192	TGCAGACAGACAGACAGACTAAACAAATAAATTAC	1	1	1	1	1	1	1	1	1	1	1	1	1	0	1	1	0	1	1	1	1	1	1	1	1	1	1	1	1	1	1	1	1	1	1	1	0	1	1	1	1	1	1	1	1	1	1	1
33588194	TGCAGAGAAAATCTAGCAGCAGCTAATATAGAATTAC	0	0	1	-	1	0	0	1	0	1	0	0	0	0	1	1	1	0	0	0	0	0	1	0	1	1	0	0	0	0	0	0	1	1	1	0	1	1	1	1	0	0	1	1	0	1	0	1
33588196	TGCAGAGAAATCTAACAGAATAACCTTACTAATTGTTGTAGAGCTATTAC	1	1	1	1	1	1	1	1	1	1	1	1	1	1	1	1	1	1	1	1	1	1	1	1	1	1	1	1	1	-	1	1	1	1	1	1	1	1	1	1	1	-	1	1	1	1	1	1
33588201	TGCAGAGAAATCTAATAGGATAATCCTACTAATTATTATAAGGCTGTTAATTAC	1	0	1	0	1	0	1	0	1	0	0	0	0	1	1	1	1	1	1	0	0	1	0	0	0	1	1	1	0	1	1	0	1	1	0	1	1	1	1	0	0	1	1	1	0	0	-	1
33588202	TGCAGAGAAATCTAATAGGATAATCCTACTAATTATTATAAGGCTGTTAC	1	0	1	0	-	0	1	0	1	0	0	0	0	1	1	1	1	1	1	0	0	1	0	0	0	1	1	1	0	-	-	0	1	-	0	1	1	1	1	0	0	1	1	1	0	0	1	1
33588204	TGCAGAGCAGCTTACTTACGTATTCCTAGACTAAGTTGTTAC	1	1	1	1	1	1	1	1	1	1	1	0	1	1	1	1	1	1	1	1	0	-	1	0	-	1	1	1	1	1	0	1	1	1	1	1	1	1	1	1	1	0	1	1	1	1	1	1
33588207	TGCAGAGGTTAGCAATTGTAGTGTAGTAGAGCTATAAATAAGCTACAGCTTCTACTTAC	1	1	1	0	1	1	1	1	1	1	1	1	1	1	1	1	1	1	1	1	0	1	1	1	1	1	1	1	1	1	1	1	1	1	1	1	1	1	1	-	1	1	-	1	1	1	1	1
33588208	TGCAGAGTTCCAACAACTTGCTACTAACACAGAATAGAATAACACTACGTTAC	1	1	1	1	1	1	1	1	1	1	1	1	1	1	1	1	1	1	1	1	1	0	1	1	1	1	1	1	1	1	1	1	1	1	1	1	1	1	1	1	1	1	1	1	1	1	1	1
33588214	TGCAGCAGCACACACTACGCTGTTACTAATAGAGTATGTCTTATTAC	1	1	0	1	0	0	1	0	0	1	1	0	1	1	0	0	0	0	1	1	1	0	1	0	1	1	1	0	1	1	0	1	1	1	0	1	1	1	0	0	0	0	1	1	1	0	1	0
33588216	TGCAGCATAGTTAGCAGCTAACTTATTCTACTTAC	0	1	1	-	1	1	1	1	1	0	1	0	1	1	1	1	0	1	1	-	1	1	1	0	0	1	1	0	1	0	1	1	1	0	1	1	0	0	1	1	1	0	1	1	1	0	1	-
33588220	TGCAGCGCGTTGTATAGTAAAGTTTACATCTTATTTAC	1	1	1	1	1	1	1	1	1	1	1	1	1	1	1	1	1	1	1	1	1	0	-	1	1	1	1	1	1	1	1	1	1	1	1	1	1	1	1	1	0	1	0	1	1	1	1	1
33588221	TGCAGCTTCTATTAGCATGTGTGCCTTGCTAGCTACCTAGAGCACTCTTAGTTTAATTAC	1	1	1	1	1	1	-	1	1	1	1	1	-	1	1	1	1	1	1	1	-	1	1	1	1	1	1	1	1	1	1	1	1	-	1	1	1	1	1	1	1	-	1	1	1	1	-	1
33588223	TGCAGCGTCTATTAGTATATGTGCCTTGCTAGCTACCTAGGGCGCTCTTAGTTTAATTAC	1	1	1	1	0	1	1	-	1	1	1	1	1	1	1	0	1	1	1	1	1	1	1	1	1	1	1	0	1	1	1	1	1	1	0	0	0	1	1	1	1	1	1	1	1	1	1	1
33588224	TGCAGCGTCTATTAGTATATGTGCCTTGCTAGCTACCTAGGGCGCTTTTAGTTTAC	1	1	1	1	0	-	1	1	-	1	1	1	1	1	1	0	1	1	1	1	1	1	1	1	1	1	-	0	1	1	1	1	1	1	0	1	1	1	1	1	1	1	1	1	1	1	1	1
33588232	TGCAGCTATATATAACGCGCCTTGTAGTACACTACGCAATTAC	-	-	1	0	1	1	1	1	1	1	1	1	1	1	1	1	1	1	1	-	1	1	1	1	1	1	1	1	1	1	1	1	-	1	1	1	-	-	1	1	-	1	1	1	1	0	1	1
33588233	TGCAGCTATATATAATGCGCCTTACAGTACACTATGCAATTAC	1	1	1	1	0	1	1	1	1	1	1	1	1	1	1	1	-	1	1	1	0	0	1	1	1	0	1	1	1	1	1	1	1	1	1	1	1	1	1	1	0	1	0	1	0	0	1	1
33588234	TGCAGCTCTAGTAAGTTCTCTTGTGTATTAGTGCAACAGCTCTATAGTTAC	0	0	0	1	0	1	1	1	1	1	0	1	0	1	0	-	0	1	1	1	1	1	0	1	0	1	1	0	-	0	1	1	1	1	1	1	1	1	0	0	1	-	1	1	1	1	0	0
33588235	TGCAGCTCTAGTAGGTTCCTTTATATATTAGTGTAATAGCTCTATAGTTAC	1	0	1	0	1	0	1	0	0	1	1	0	1	1	1	1	1	1	1	0	1	0	1	0	1	1	0	-	1	1	1	1	1	1	1	0	1	0	1	0	1	1	1	1	1	0	0	1
33588241	TGCAGCTTAGAAGACTCCTAGGCGCTATTATTAC	0	1	1	1	-	1	1	1	1	1	-	1	1	1	1	1	1	1	1	1	1	1	1	1	1	1	1	1	-	0	1	1	1	1	1	1	0	1	1	1	1	1	1	1	1	1	1	1
33588242	TGCAGGAGCAGTTGTTAGAGGTTTAGAATGTTAC	1	1	1	-	1	1	1	1	1	1	1	1	1	1	1	1	1	1	1	1	1	0	1	1	1	1	1	1	1	1	1	1	1	1	1	1	1	1	1	1	0	1	0	1	1	1	1	1
33588243	TGCAGGATACCTAATTATGTTTATTTCTAAGAAGGATAGTAAGCTACAACCTTGCATTAC	1	1	1	1	-	1	1	1	1	1	-	1	1	1	1	1	1	1	1	-	-	1	1	1	1	-	1	1	0	1	1	1	1	1	1	1	1	1	1	1	1	1	1	1	1	1	1	1
33588244	TGCAGGCCTAGACAAAGCAAAATAATCTATTAC	1	0	1	-	0	1	1	1	1	1	1	1	1	1	1	1	1	1	1	1	1	1	1	1	1	1	1	1	0	0	0	1	1	1	1	1	1	1	1	1	1	1	1	1	1	1	1	1
33588248	TGCAGGTTGTTATAATTAGAGAGTACTTAGACTGTTGATAGAGCGTACTTAC	-	1	1	0	0	1	1	0	-	0	0	0	1	1	1	1	0	-	1	0	1	0	0	0	0	0	1	1	1	0	1	1	1	1	1	0	0	1	0	1	1	1	1	-	1	-	0	1
33588251	TGCAGTAGCATACTTAGTCTTAGTTGTCTATAGAATACTTAGAGAGGGAAACTTTAC	0	1	0	0	0	1	0	-	0	0	0	1	1	0	0	0	0	0	0	0	0	-	0	1	0	0	1	1	0	0	0	0	1	-	0	0	1	0	1	0	0	0	0	0	0	1	0	0
33588256	TGCAGTGCGCTCTGCAAAAGCCACAACAGCAAAGAGATAAGGCTTAC	0	0	0	0	0	1	0	0	1	0	1	0	0	1	0	1	0	0	0	0	1	0	0	0	1	0	1	0	0	0	0	0	1	0	0	0	0	0	1	0	1	0	0	0	0	0	0	0
33588258	TGCAGTGCTTATAGTGCCTTTTACTACTCTTACTTACACTTGTTTAC	1	1	0	0	0	0	0	0	1	1	0	1	0	0	1	-	0	0	0	0	0	0	0	1	1	0	0	1	0	1	0	0	1	0	1	0	0	0	0	0	0	1	1	1	1	0	0	1
33588264	TGCAGTGTGTTATATAGTAAGGTTTGTATCTTATTTAC	1	1	1	-	1	1	-	0	1	0	1	0	-	1	0	1	-	1	1	1	1	0	1	0	1	1	1	0	1	1	1	0	-	1	-	0	1	1	1	0	1	1	0	0	1	0	1	1
33588272	TGCAGTTAGGTTATTATTTCTAGAGAATATAGTGTAGCTGCGTTTATTAATTAC	1	1	0	1	0	1	0	1	1	1	0	1	-	1	-	0	1	1	0	1	0	1	0	-	1	0	1	0	0	1	-	1	1	1	-	1	0	1	0	1	1	1	1	0	1	1	0	1
33588273	TGCAGTTAGGTTATTATTTCTAGAGAATATAGTGTAGTTGCGTTTATTAC	1	1	1	1	0	1	1	1	1	1	1	1	1	1	1	-	1	1	1	1	1	-	1	1	-	1	1	1	1	1	1	1	1	1	1	1	0	1	1	1	1	1	1	1	1	1	1	1
33588277	TGCAGTTATAGCTACAGCTTACAAATAATTATAGTTAC	1	0	1	1	-	1	0	1	1	1	-	1	1	1	1	1	1	1	0	1	0	1	1	1	1	1	1	1	1	-	1	0	1	1	1	1	0	1	1	1	1	0	1	1	1	1	1	1
33588285	TGCAGAAAAGACTAAATGCGCAGTTAGCTTAGCTAGCTAACTGCTAGAGATCTATTTAC	1	1	0	1	0	0	0	1	0	1	1	0	1	1	1	0	0	1	0	0	0	0	1	0	1	1	1	0	-	0	1	0	0	1	0	0	0	1	0	1	1	1	0	1	1	1	1	1
33588288	TGCAGTGCGCTCTGTAAAAGCTACAATAGTAGAAGAATAAGCCTTAC	0	1	0	1	1	0	0	1	0	1	1	1	0	1	0	-	0	0	0	0	1	0	0	1	1	1	1	1	1	1	1	0	0	1	1	0	0	0	0	1	1	1	0	0	0	1	0	0
33588289	TGCAGTGCGCTTCGCAAAAGCTATAGTAGTAGAAGAATAAGCCTTAC	1	0	1	1	0	-	0	1	0	0	0	0	0	0	0	0	1	0	0	1	0	1	1	0	0	1	1	0	0	0	0	-	0	1	0	0	0	0	1	0	1	1	1	0	0	0	1	1
33588290	TGCAGTTAGATTATTGTCTTTAGGGAAGACAACGTAGTCGCGTTTATTAATTAC	1	1	0	0	0	0	0	0	0	0	0	1	-	0	1	0	0	0	0	0	0	0	0	1	0	1	1	1	1	1	0	0	0	0	-	-	-	0	0	0	1	0	0	0	1	1	1	0
33588291	TGCAGTTAGATTATTGTCTTTAGGGAAGACAACGTAGTCGCGTTTATTAC	1	1	0	0	0	0	0	0	0	0	0	1	1	0	1	0	0	0	0	0	0	0	0	1	0	1	1	1	1	-	0	0	0	0	1	1	1	0	0	0	-	0	0	0	1	1	1	0
33588292	TGCAGTTAGGTTGTTGTCTCTAGAGAATATAATATGGTCACATTTGTTAATTAC	0	0	0	1	0	0	0	0	1	1	0	0	0	1	1	0	1	0	0	0	0	1	-	0	1	1	1	1	0	0	0	0	0	1	0	0	0	0	1	0	0	1	0	0	0	0	1	0
33588296	TGCAGGGTACCTAATTATGTTTATTTCTCAGAAGGATAGTAAGCTACAACCTTACATTAC	0	0	0	1	1	1	0	1	0	1	1	1	1	0	1	1	1	1	0	-	1	1	0	1	0	0	0	1	1	1	0	0	0	1	1	0	0	1	0	1	0	1	1	0	1	0	0	1
33588298	TGCAGTTAGGTTGTTATCTCTAGAGAACATAACGTAGTTACATTTATTAATTAC	1	0	1	1	1	0	1	0	1	1	1	0	0	1	0	1	1	0	1	1	0	1	0	0	0	0	1	0	0	1	0	0	0	1	0	1	1	0	0	1	0	0	-	0	0	1	1	0
33588352	TGCAGATAGAGTGAACTTTCTATTCTTTAGAGGATGTACTATTATTATCAGTAGTAGTTAC	1	0	0	0	0	1	0	0	1	0	0	0	1	0	0	0	0	0	0	0	1	0	1	0	1	0	0	0	0	1	1	0	0	0	0	0	0	0	1	0	0	0	0	1	0	0	1	1
33588355	TGCAGTTAGGTTATTATCTCTAGAGAAAATAACGTAGTCGCATTTATTAATTAC	0	0	0	0	0	0	0	0	1	0	0	0	-	0	0	0	0	0	0	0	0	1	0	0	1	0	0	0	0	0	0	0	0	0	0	0	-	0	0	0	0	-	0	0	0	1	1	0
33588356	TGCAGTTAGGTTATTATCTCTAGAGAAAATAACGTAGTCGCATTTATTAC	0	0	0	0	0	0	0	0	1	0	0	0	1	0	0	0	0	0	0	0	0	1	0	0	1	0	0	0	0	0	0	0	0	0	0	0	1	0	0	0	0	-	0	0	0	1	1	0
33588359	TGCAGATAAAAGGCTATAGATAGCCTTTTCTTAGTACTAATAGCTGCTAATGGCGTAGTCTAGTAGTTT	0	1	0	0	0	1	0	0	1	0	1	0	0	1	0	1	0	0	0	0	1	0	0	0	-	0	1	0	0	0	0	0	1	0	0	1	0	0	1	0	0	0	0	0	0	0	0	0
33588365	TGCAGTATAGCAATAGGTACTCTATAGAGAGAACCTGCTATAATTACTATATAGTTTGTTCTGTATCTT	1	1	1	1	1	1	0	1	1	1	1	1	0	1	1	1	0	1	0	0	1	1	1	1	0	1	1	1	1	1	1	1	1	1	1	1	0	1	1	1	1	1	1	1	1	1	1	1
33588381	TGCAGAAATTAGAGAACTTGCTGTGCTATAGAGGAGCCTATATGTTTTCCACGTATTAGAATAAAGTTT	1	1	1	1	1	1	1	1	1	1	1	1	1	1	1	1	1	1	1	1	1	1	1	1	1	1	1	1	1	1	1	1	1	1	1	1	0	1	1	1	1	1	1	1	1	1	1	1
33588392	TGCAGAACGGACAGCGGACAGCGGACAGCGGACAGCGGACAGCGGACGGCGGACAGCGGACAGCGGACA	0	1	0	0	0	0	-	0	0	0	0	0	0	0	0	0	0	0	0	0	0	1	0	0	0	0	0	0	0	0	0	0	0	0	0	0	0	0	0	0	0	0	0	0	0	0	0	0
33588396	TGCAGAACTGTGCTATACTAAACTATAAACTCTTATATAACAATTTATCCTAGCTAATCTACTTACAGA	0	1	0	1	0	0	0	0	0	0	1	0	0	0	0	0	0	1	0	0	0	1	1	0	0	0	1	0	0	0	0	0	1	0	0	1	0	1	1	1	0	1	0	0	0	1	0	0
33588397	TGCAGAACTTATGCATAACTACAATAGAGGTAGGCAACTACAGCGTGCTAATAGATATTGTAAAGCATC	0	1	0	1	0	0	0	0	0	0	1	0	0	0	0	0	0	1	0	0	0	1	1	0	0	0	1	0	0	0	0	0	1	0	0	1	0	1	1	1	0	1	0	0	0	1	0	0
33588413	TGCAGAATCTTTTCTTATTAGTATCTTCAAAGGTATGTGAAAGCTCTACACTAGGAGAATGTAGCTAAT	1	0	0	1	1	1	1	1	1	1	0	1	1	1	1	1	0	1	1	1	1	0	1	1	1	1	1	1	1	1	1	1	1	1	0	0	1	1	1	1	1	1	1	1	1	1	1	1
33588416	TGCAGAATGCTAGAATAATAGCAAATAGCACACGTAGCTACAGTGTGCTAATAGATATAGTAAAGTACC	1	1	1	0	0	1	0	0	0	1	1	1	0	1	1	0	0	1	0	0	0	1	0	1	0	1	0	0	0	0	0	-	1	1	1	1	0	0	1	0	0	0	1	1	1	-	1	1
33588417	TGCAGAATGCTAGAATAATAGCAATTAGCATACGTAGCTACAGTGTGCTAATAGATATAGTAAAGTACC	0	0	0	1	1	0	1	1	1	0	0	0	1	0	0	1	1	0	-	1	1	0	1	0	1	0	1	1	1	1	1	0	0	0	0	0	1	1	0	1	1	1	0	0	0	0	0	0
33588433	TGCAGACAGATAGATAGACAGAACAAACAAATTAGACTATAGATATATTTCTACAAATATACAGTAAAT	0	1	0	0	0	0	0	0	0	0	0	0	0	0	0	0	0	0	0	0	0	0	0	0	0	0	0	0	0	0	0	1	0	0	0	0	0	0	0	0	0	0	0	1	0	0	0	0
33588434	TGCAGACAGATAGATAGACAGAACAAACAAATTAGACTATAGATATATTTCTACAAATATACAGTAACC	1	0	1	1	1	1	1	1	1	1	1	1	1	1	1	1	1	1	-	1	1	-	1	1	1	1	1	1	1	1	1	0	1	1	1	1	1	1	1	1	1	1	1	0	1	1	-	1
33588493	TGCAGAGCAGTAGTTCTAAGAAGCAATCTATCTATTGTATATCAGGAAAAAATTTTGCTATTGCGATTT	0	0	0	1	0	0	0	0	0	0	1	0	0	0	0	0	0	1	0	0	0	1	1	0	0	0	1	0	0	0	0	0	1	0	0	1	0	0	1	1	0	1	0	0	0	1	0	0
33588503	TGCAGAGGCACACCTTCTTGTAGCTAGGGCAAGAGCACTCTAGTAGCTACCTAGTCTAATAACAGCAAT	0	0	0	0	0	0	0	0	0	0	0	0	0	0	0	0	0	0	0	0	0	0	0	0	0	0	1	0	0	0	0	0	0	0	1	0	0	0	0	0	0	0	1	0	0	0	0	0
33588504	TGCAGAGGCACACCTTCTTGTAGCTAGGGCAATAGCACTCTAGTAGCTACCTAGTCTAATAACAGCAAA	1	1	1	1	1	1	-	1	1	1	1	1	1	1	1	1	1	1	1	1	1	1	1	1	1	1	0	1	1	1	1	1	1	1	0	1	1	1	1	1	1	1	0	1	1	1	1	1
33588505	TGCAGAGGCACACCTTTCTATAGCTAAAGCAATAGCACCTTAGTAGCTACCTAGTCTAACAACAGCAAT	1	1	1	1	0	0	0	1	1	1	1	1	0	1	0	1	1	1	0	0	1	1	1	1	-	0	0	1	1	0	-	0	1	0	1	1	1	0	1	1	0	1	1	1	1	0	1	1
33588508	TGCAGAGGCTAAAGTTTTATAAGAGAAAGATTATAAACTCTTAGAAGTTTAGTAAGTAACTAGAACAGA	1	-	1	1	1	-	1	-	1	1	1	0	1	1	1	1	1	1	1	-	1	1	1	0	1	1	1	1	1	1	1	1	-	1	1	1	1	1	1	1	1	1	1	1	1	-	1	1
33588514	TGCAGAGGGAGTCTTAGGAGAGAATCTAACTAGCTAGATAGCTTCTATAGGGGCGCACGTTACTAATTA	0	1	0	0	0	1	1	1	0	0	0	1	1	0	1	1	0	1	1	0	1	1	1	1	1	1	0	1	1	0	1	1	1	0	1	1	0	1	1	-	1	1	0	1	1	0	0	1
33588515	TGCAGAGGGAGTCTTAGAAGAGAATCTATCTAGCTAGATAGCTTCTATAGGGGCGCACGTTACTAATTA	1	0	1	1	1	0	0	0	1	1	1	0	0	1	0	1	1	0	0	1	0	0	0	0	0	0	1	0	0	1	0	0	0	1	0	1	1	0	0	0	0	0	1	0	0	1	1	0
33588518	TGCAGAGTAAGAGTAGGTTTATCTAGCAAGCTAACTAGTTATAGAGAAAAGTAAATAAAGTATTTACAG	0	1	1	-	1	1	1	-	1	1	1	1	1	1	1	1	1	1	1	1	1	-	1	1	1	1	1	1	1	1	1	1	-	1	1	1	1	1	1	1	1	1	1	-	1	0	1	1
33588535	TGCAGATAGAGTTGACTTTCTATTCCTTAGAAGATATGCTATTGTTGTTAGTAATAATTAGGGGCCTAG	1	1	1	1	0	0	0	1	-	-	1	1	1	1	1	1	1	1	0	1	1	1	1	1	1	1	1	1	1	-	1	1	1	1	1	1	1	1	1	1	-	1	1	1	1	1	1	1
33588536	TGCAGATAGAGTTGACTTTCTATTCCTTAGAAGCTATGCTATTGTTGTTAGTAACAATTAGGGGCCTAG	0	0	0	0	1	1	1	0	0	0	0	0	0	0	0	0	0	0	1	0	0	0	0	0	0	0	0	0	0	0	0	0	0	0	0	0	0	0	0	0	0	0	0	0	0	0	0	0
33588541	TGCAGATATGCCAGAGGTCTGTGTTACCAGGAGACGTTCGTCCACGACGTCAATCTTCGCGGATAAACT	1	1	0	1	-	0	1	1	1	1	-	-	1	1	0	0	0	1	1	0	1	0	0	1	-	1	1	1	1	1	1	1	1	1	1	0	-	1	0	1	1	1	1	1	1	1	0	0
33588542	TGCAGACATGCCAGAGGTCTGTGTTACCAGGAGACGTTCGTCCACGACGTCAATCTTCGCGGATGAACT	0	0	1	0	0	1	0	0	0	0	0	0	0	0	1	1	1	0	0	1	0	1	1	0	0	0	0	0	0	0	0	0	0	0	0	1	0	0	1	0	0	0	0	0	0	0	-	1
33588558	TGCAGATCCTGCTCCTCCTAACACTTACTTAGCTAAGAAGACAAAGCTTATAACAAAGGACATTGTTCT	1	1	1	1	-	0	1	1	1	1	1	1	1	1	1	1	1	1	1	1	1	1	1	1	1	1	1	1	1	1	1	1	-	1	1	1	1	1	1	1	1	1	1	1	1	1	1	1
33588589	TGCAGATTTCAGTGGAGCGTATCGTTCCGGACTGATGAAGATCAGTTCTTTGCCCGCTTGAATCACAGC	1	1	0	1	1	1	1	1	1	1	1	1	1	1	1	1	-	1	1	1	-	1	1	1	1	1	1	1	1	1	1	1	1	-	1	0	1	1	1	1	1	1	1	1	1	0	-	1
33588590	TGCAGCAAACAGGTCCAGATAGGCCCGTGCGAGCACTGCTGTGCTAAGCTACGGTGACTGTGACGGGGG	1	1	1	1	1	1	-	1	0	1	1	1	0	1	1	1	1	1	1	0	0	1	-	1	1	1	1	-	-	1	1	1	1	1	1	-	0	1	1	1	0	1	1	-	-	1	1	1
33588645	TGCAGCATAGTGATTACGCTAATAGAATAAACATAAGTAAGCAACAATTATAGTATTAGCACTTAGCAA	1	-	1	1	1	1	-	1	1	1	1	1	1	1	1	1	1	1	1	1	1	-	1	1	1	1	1	1	1	1	1	1	1	1	1	1	1	1	1	-	1	1	1	1	1	1	1	1
33588676	TGCAGCCACTGTAATTAGGCGAATCCTTCCCGTGTTCTGTGGATCGTAACACTACCTTAGTAAACTATG	0	1	1	-	0	0	0	1	0	0	0	0	0	0	1	0	0	0	0	0	0	1	0	0	0	1	0	0	0	0	1	0	1	1	0	0	0	1	0	0	0	1	0	0	0	0	0	0
33588707	TGCAGCCTATGTAACGTTTTGCACTTGCCTAGACTAGGCAATTCTATACTTTTTTCTAGCGTTGCAGGC	1	1	1	1	1	-	1	1	1	1	1	1	1	1	1	1	1	1	1	1	1	1	1	1	1	1	1	1	1	1	1	1	1	1	1	1	-	1	0	-	1	1	1	1	1	1	-	1
33588713	TGCAGCCTCTCTCAAGTAATCGCAGGTCGTCAGCTGCGACCGACGAACATGTGTATCGAAGGAAAGGGC	1	1	1	-	1	1	1	1	1	-	1	-	0	1	1	-	1	1	1	1	1	0	1	1	-	0	1	1	1	1	1	-	0	1	1	1	1	1	1	1	1	1	1	1	1	1	0	1
33588747	TGCAGCGCAGAACGTAGGTTATACTAAGCTAAGAAGAGTTATTGTTGCCTGCTGCTAGGCTAAGATAAG	1	0	1	1	1	1	-	0	1	1	0	1	1	0	0	0	0	1	1	1	0	1	-	1	1	1	1	0	0	1	1	0	1	1	0	0	1	1	0	0	0	0	1	0	-	1	1	1
33588759	TGCAGCGCGGCGTTGGCTTATTGACGCGTTGAATCTTATAGCTTGGATAGCAAGGATTATCCTATCTTC	0	1	0	-	1	1	1	0	0	1	1	1	-	0	1	0	0	1	1	0	1	1	0	1	-	0	1	-	1	0	1	1	1	-	1	0	0	1	0	1	1	1	-	1	1	0	0	0
33588764	TGCAGCGCGTTGCAGTGCAAGTGTTATGTCTTATTAGATAGCCTAAAGCGTAAGCTGTATTACAGCTTT	1	0	1	1	0	1	0	1	1	1	1	1	1	1	0	-	1	0	0	1	1	0	1	1	1	1	1	1	1	1	1	-	1	1	1	0	1	0	1	1	1	0	1	0	1	1	0	1
33588765	TGCAGCGCTACTACTATTACTATTATCTCTTGTAGCAAGACACTTATGCCTGTGTTAGCAAGTGTGTGC	1	1	1	-	1	1	-	1	1	1	1	1	1	-	1	1	1	1	1	1	1	1	1	1	1	1	1	1	1	1	1	1	1	1	1	0	1	1	0	1	1	1	1	1	1	1	1	1
33588797	TGCAGCTACACTATAGCATAAGATACTTAGAAATACATAGACATTTTATGTTTTCTCTTTATAACTTTC	1	1	1	-	1	1	1	1	1	1	1	1	1	1	1	1	1	0	1	1	1	1	1	1	1	0	1	1	1	1	1	1	-	1	1	1	1	1	1	1	1	1	0	-	1	1	1	1
33588805	TGCAGCTACTGTAATTAGGTGAATCCTTTCTATGTTCTGTAGATTGTAACAGTTGTATGCTTTAGAATT	1	1	1	1	1	1	1	1	1	1	0	1	1	1	1	0	1	1	1	1	1	1	0	1	1	1	1	0	1	1	1	1	1	1	1	1	1	1	1	1	1	1	1	1	1	0	1	0
33588812	TGCAGCTATACATAACACACCTTATAACACACTATATAACTAATATATAGAATAACCTATATAAGCAGA	1	1	1	1	1	1	1	-	1	1	1	1	1	1	1	0	1	0	-	1	1	1	0	1	1	0	0	1	1	1	1	-	1	1	0	1	0	1	1	1	1	1	1	0	1	1	1	1
33588819	TGCAGCTATTATAGACATCTACTACCTAGCCTGGAAAGAGGTTAGTAAGGTAGCATCATAGCAACACGC	1	0	1	1	-	1	1	-	0	1	1	1	0	1	1	0	1	1	1	1	-	1	1	-	-	1	1	1	-	1	1	1	-	1	1	1	1	0	1	1	1	1	0	1	-	1	1	1
33588846	TGCAGCTCTGCTGGCCCTGCCTTAGCTTCCTACTAGCTTGGCTAAACCTAAGATCTATGTAGATCTAGT	0	0	1	0	0	0	0	0	0	0	1	0	0	1	0	0	0	0	0	0	0	0	0	0	1	0	0	0	0	0	0	0	0	0	0	-	0	0	1	0	0	0	0	0	0	0	-	0
33588847	TGCAGCTCTGCTAGCCCTGCCTTAGCTTCCTGCTAGCTTAGCTAAACCTAAGATCTGTGTGGATCTAGT	1	1	1	1	1	1	0	1	1	0	1	0	0	1	1	1	0	0	0	1	1	0	0	0	-	0	1	1	1	1	0	0	0	1	1	-	1	1	1	0	1	0	0	1	0	1	1	1
33588848	TGCAGCTCTGCTAGCCCTGCCTTAGCTTCCTGCTAGCTTGGCTAAACCTAAGATCTGTGTAGATCTAGT	-	1	1	1	1	1	1	1	1	-	1	1	1	1	1	1	1	1	1	1	1	1	1	1	1	0	1	-	1	1	1	1	1	-	-	1	1	1	1	1	1	1	1	1	1	-	1	1
33588866	TGCAGCTTATATTAGTTTACACCTAGACTACTTAGAGAGGTTTATTACACAATCTATATATATATTACA	1	1	1	-	1	1	1	-	1	1	1	1	1	1	1	1	1	1	1	1	1	-	1	1	1	1	1	1	1	1	1	1	-	1	1	1	1	1	1	1	-	1	1	1	1	-	1	1
33588873	TGCAGCTTCATCGGCGCTGAAAACCCGCACATTGCCAATTGTGTGCCGACTTGATTCAACAAGATAGGG	0	1	0	1	1	0	0	0	0	1	0	1	1	0	1	1	-	1	0	0	1	0	1	1	1	0	1	1	1	0	0	0	-	0	0	0	1	1	0	1	0	1	0	1	0	1	0	0
33588886	TGCAGCTTGTTTATAGCCCTACTGCACTACAATTACTAACCTCTACAAAGATCTAATAAACTGTAATAG	1	1	1	1	0	0	1	0	1	1	1	1	1	0	1	1	1	1	1	1	1	1	1	1	0	1	1	1	1	1	0	0	0	0	1	1	-	1	1	0	1	1	1	1	0	0	1	0
33588887	TGCAGCTTTACTTTATTGCAATTAGGCAGCTAGGCTTAGTAGGCAAGGCGTGTAAGGTTATAGTCTACA	1	1	1	1	1	1	1	1	1	0	1	1	1	1	0	1	1	1	1	1	1	1	1	1	1	1	1	1	1	1	1	1	1	1	1	1	1	1	1	1	1	1	1	1	-	1	1	1
33588926	TGCAGGAGCAGCGCTGCAGGCCCAAGTAAAGTAAAAGAGTTAGTAAGTAAGCAGACTAAAAGGAGAGAG	1	1	0	1	0	0	1	1	1	1	1	0	1	1	1	1	1	0	1	1	1	-	1	0	1	1	1	1	1	1	1	-	-	1	1	0	1	1	0	1	1	1	1	1	1	1	-	1
33588927	TGCAGGAGCAGCGCTGTAGGCCTAAGCAAAGTAAAAGAGTTAGTAAGTAAGTAAACTAAAAGAAGAGAG	1	1	1	1	1	1	1	1	1	1	0	0	1	0	1	1	1	1	1	1	1	1	1	0	1	1	1	-	1	1	1	1	1	1	1	1	1	1	1	1	1	1	1	1	1	0	1	1
33588946	TGCAGGATCCTTGCAGACAGCTTGCTAATAGTTGTATAGATAGTTCTAGCGCGTATAGAGCTTAC	1	1	1	1	0	1	1	1	1	1	1	1	1	1	1	1	1	1	1	1	1	1	1	1	1	1	1	1	1	1	1	1	1	1	1	1	1	1	0	1	1	1	1	1	1	1	1	1
33588947	TGCAGGATCCTTGCAGACAGCTTGCTAATAGTTATATAGATAGTTCTAGCGCGTACAGAGCTTAC	1	1	1	1	0	1	1	1	1	1	1	1	1	1	1	1	-	1	1	1	1	1	1	1	1	1	1	1	1	1	-	1	1	1	1	1	1	1	0	1	1	1	1	1	1	1	1	1
33588957	TGCAGGATTCTTACAGATAGCTTACTAATAGTTATATAGACAGTTCTAGCGTGTATAGAGCTTAC	0	0	0	0	0	0	0	1	0	0	0	0	0	0	1	0	1	0	0	1	0	0	0	0	0	0	0	0	0	0	0	0	0	0	0	0	0	1	0	0	1	0	1	0	0	0	1	0
33588969	TGCAGGCAGCCATTTTGAGCTACAGCAAGCAGCGGCATCTTGCAATGAGCATACTGGATCGGACGCTTG	0	0	0	0	0	0	0	0	0	0	0	0	0	0	0	0	0	0	0	0	0	0	0	0	0	0	0	0	0	0	0	0	1	0	0	0	0	0	0	1	0	0	0	1	0	0	0	0
33588980	TGCAGGCCCTATCTTGTATTTCTTCTATAGTAATAGTGCTAATTATGTTTATATTTATGTTTGCTAATT	1	1	1	1	1	1	1	1	1	-	0	1	1	1	1	1	1	1	1	1	1	1	1	1	1	1	1	-	1	-	1	1	1	1	1	1	1	0	1	1	1	1	-	1	1	1	1	1
33588985	TGCAGGCCTAAGCAAAGTAGAAAGTTAGTAAGTAAGTAGACTAGTATAAGGAGCTAACCTCTAAGGGAA	1	1	1	-	1	1	0	1	-	-	0	1	1	1	1	1	1	1	0	1	1	1	1	1	0	0	0	1	0	0	0	1	1	0	0	1	1	0	1	0	1	0	0	1	1	1	1	0
33588988	TGCAGGCCTAAGTAAAGTAAAAAAGTTAGTAAGTAAGCAGACTAGAAGAAGGGTAGCAACTTATCTACT	1	1	1	1	1	1	1	1	1	0	-	1	1	1	1	1	1	1	1	1	-	1	1	1	-	1	0	1	1	1	-	1	1	1	1	0	1	1	1	1	1	1	1	1	1	0	1	1
33588997	TGCAGGCGCCCAGAAGAGGGGATGGGAGAAACAGTCCTGTAAGGAGGTATGCCCCCCATTGCAGTGAGT	-	1	1	-	0	1	1	1	-	0	1	1	1	1	1	1	-	1	1	1	1	1	1	-	1	1	1	1	1	1	-	0	1	1	1	1	1	1	0	1	-	1	1	1	1	1	1	1
33589026	TGCAGGGACTATAGTATAGTAATAGGTACCTTGTAGAGAGAATCTGCTATAAATACTATGTAGTTTGTT	-	1	1	1	1	-	0	1	1	1	1	1	1	1	1	1	1	1	0	1	1	1	1	1	1	1	1	1	1	0	1	-	1	1	1	1	1	1	1	1	1	1	1	1	1	1	1	1
33589034	TGCAGGGCCGCTAAAAGCTTATAGGCCTTAGAGAAGGCAAGCAGGAGGCTACACAAATAATCAAGCAAT	0	0	0	0	1	1	-	-	1	1	0	1	0	0	0	1	0	1	1	1	1	1	1	1	1	0	1	0	0	1	1	0	1	0	0	1	0	1	1	1	1	1	1	1	0	1	1	1
33589035	TGCAGGGCCGCTAAAAGCTTATAGGCCTTAGAGAAGGCAAGCAGGAGGCTACACAGATAAGCAAGCAAT	1	1	1	1	0	0	0	1	0	0	1	0	1	1	1	0	1	0	0	0	0	0	0	0	0	1	0	1	1	0	0	1	0	1	1	0	1	0	0	0	0	0	0	0	1	0	0	0
33589040	TGCAGGGCGTGCAGCAGGGATAGTGGTTTTACTAGTATTGACTAGTAAATACTATTTTACTAATTAGTA	0	0	1	0	0	0	0	0	0	0	0	0	0	0	0	0	0	1	0	0	1	0	0	0	0	0	0	0	0	0	0	-	0	0	0	0	0	0	0	0	0	0	0	0	0	0	0	0
33589041	TGCAGGGCGTGCAGCAGGGATAGGGTTTTTACTAGTATTGACTAGTAAATACTATTTTACTAATTAGTA	1	1	0	1	1	1	1	1	1	1	-	1	1	-	1	1	1	0	1	1	0	1	1	1	1	1	1	1	1	1	1	0	-	1	1	1	1	-	1	1	1	1	1	1	1	1	1	1
33589062	TGCAGGTAATAAGAATAATAGTAGTAGCAGAGATTCTGCTAAGGATAGTACTTATGTGAGGTTCTGGTT	0	1	1	0	1	0	0	0	0	0	0	1	1	0	1	0	1	1	0	0	1	1	1	1	1	1	0	0	0	1	0	0	0	0	1	0	0	0	0	0	0	0	0	1	0	0	1	0
33589063	TGCAGGTAATAAGAATAATAGTAGTAGCAGAGATTCTGCTAAGGGTAGTACTTATGTGAGGTTCTAGTT	1	0	0	1	0	1	1	1	1	1	1	0	0	1	0	1	0	0	1	1	0	0	0	0	0	0	1	1	-	0	1	1	1	1	0	1	1	1	1	1	1	-	1	0	1	1	0	1
33589068	TGCAGGTATAGTAGGGCTAGGCTACAACAGATTGTAACACTATCCTCCCCCTTTATAGCTTTGTCTTTA	1	1	0	0	1	1	0	0	1	0	0	1	0	1	1	1	1	0	0	1	-	0	1	1	1	0	0	1	0	1	1	1	1	1	0	0	0	1	0	1	1	0	0	0	0	1	0	0
33589118	TGCAGTAACTATTACTAATAATAAGGCCTACTCTACTACAGATTCCAATTAGGATCTATAAAGAGAAGA	0	1	0	1	1	1	0	-	1	1	1	1	0	1	0	1	1	1	0	0	1	1	1	1	0	0	1	0	-	-	1	0	-	1	1	1	1	0	1	0	1	1	1	1	1	0	-	1
33589119	TGCAGTAACTATTACTAATAATAAGTCCTACTCTACTACAGATTCTAATTAGGATCTATAAAGAGAAGA	0	0	1	0	0	0	1	0	0	0	0	0	1	0	0	0	0	0	-	0	0	0	0	0	1	1	0	1	0	0	0	1	0	0	0	0	0	1	0	1	0	0	0	0	0	0	0	0
33589123	TGCAGTAAGGCGCTAGCTTGTCTACTTCCTCTTTTATAAATATTCTAAACTTATTCTTTAGAAACTCTA	1	1	1	1	0	1	1	1	1	-	1	1	1	1	1	1	1	1	-	-	-	1	1	1	1	1	1	1	-	1	1	1	1	1	1	1	1	1	1	1	1	1	1	1	1	1	1	1
33589127	TGCAGTAATAGCAGTCAAACAATGTTGTCAATGTTGTGCGTGGGAGATGCTGGCGAGATATATTTTGCA	1	1	1	1	1	1	1	1	1	1	0	1	1	1	1	1	1	1	1	1	0	1	1	1	1	1	1	1	0	1	1	1	0	1	1	1	1	1	1	1	1	1	1	1	1	0	1	1
33589128	TGCAGTACACTGTTTAGCTAAAATATTAGCCCTTAGCCTACTACAACGCTAGAATAGCAAGATACACCT	1	1	0	0	1	1	1	-	1	1	0	1	1	0	1	0	-	1	1	1	-	0	0	1	0	1	1	1	0	1	0	0	-	1	0	0	1	0	1	1	1	-	1	0	1	1	-	1
33589129	TGCAGCACACTGTTTAGCTAAAATATTAGCCCTTAGCCTACTACAACGCTAGAATAGCAAGATGCATCT	1	1	1	1	0	1	1	0	0	0	1	1	1	1	0	0	0	0	1	0	-	-	1	1	0	1	-	1	1	0	0	0	0	1	1	0	0	0	1	0	0	1	1	1	1	0	1	-
33589145	TGCAGTAGAAGCCTATTAGACTATGCAACTAAGCAAGAAGCTGTAGAGTTATGCTTACTACATAGCCTA	0	0	0	1	0	0	0	0	1	0	0	1	1	1	0	0	0	0	0	0	0	1	0	1	0	0	1	1	0	0	0	0	-	0	0	0	-	0	0	1	1	1	0	1	1	0	1	0
33589148	TGCAGTAGAATGTTAGCAGGAATATACTACTATATTGCCTAGCAACATAGTTGTGTATACTGCGTACTA	1	0	1	1	1	1	1	1	1	1	1	1	1	0	1	1	1	1	-	-	0	-	1	1	-	1	1	0	1	1	1	-	1	-	-	1	1	1	1	1	1	1	1	1	1	0	1	1
33589151	TGCAGTAGATAGCTTAGATGCCTAGACAACAACAAAGGTGTTATAAAGCAAGGTATTAGCGTTATAACG	0	1	0	0	0	0	0	0	0	0	0	0	0	0	0	0	0	0	0	1	0	0	0	0	0	1	0	0	0	1	0	0	0	0	0	0	0	0	0	0	-	0	0	0	0	0	0	0
33589152	TGCAGTAGATAGCTTAGATGCCTAGACAATAACAAAGGTGTTATAAAGCAAGGTGTTAGTGTTATAAAG	1	0	0	0	0	1	1	0	0	1	0	1	0	1	1	1	1	1	1	0	0	1	1	1	0	0	0	-	1	0	1	1	-	-	0	1	-	1	1	1	0	0	1	1	1	0	1	-
33589163	TGCAGTATAACCTAGAATACTGCTTAGATTACAACACGCTCTTACTAGATCTCACTTAGATACTACAGA	0	1	1	1	0	1	1	1	1	-	1	1	1	1	1	1	1	1	1	1	0	-	0	1	-	1	0	1	-	0	1	1	1	1	1	0	1	1	0	0	1	1	1	1	1	-	1	1
33589166	TGCAGTATAGGCATAAGCCTTCTTTACTAATAGTTGTCTAAGAGTAATAGTAATTATTCCTGCCTTACC	1	1	1	1	0	1	1	1	1	1	1	1	1	1	1	-	1	1	1	1	1	1	1	1	-	1	1	1	1	1	1	1	1	1	1	1	0	1	1	-	1	1	1	-	1	1	1	1
33589171	TGCAGTAGGCTCTTATTATAAATATATATTCTATATATGAATATAGCGCAGCTGTGTAGTTATACACTT	1	1	1	1	1	1	1	1	1	1	-	0	1	1	1	1	1	0	1	0	-	-	1	0	1	1	1	1	1	1	1	1	1	1	-	1	1	1	1	1	1	1	1	1	1	1	1	0
33589189	TGCAGTCCCTAGACTATTACAATAACTAGCTAGATAAAACTATAAAGAAACTGTAATATTTCTCTAGCT	0	1	1	1	0	-	1	0	1	1	1	1	1	1	1	1	1	1	1	1	1	0	1	1	0	0	1	1	-	1	1	1	1	1	1	0	1	1	1	1	1	1	1	0	1	1	1	1
33589203	TGCAGTCTCAGCGTACAACAACTCGAAGGTTGCAAATGAAGGATTCTGTCAGACATAGGAAAGGTATCA	1	1	1	1	1	1	1	1	1	1	-	1	1	1	1	1	1	0	1	1	1	1	1	1	1	0	1	1	0	1	0	0	1	1	1	1	1	1	0	1	1	1	0	0	1	1	1	1
33589213	TGCAGTCTGTAGGCAGCTGGTCCAATCAGTACAAATGCTTCGAGTTGTTGAAATGCGGAGCTGGAAACA	1	0	0	0	1	0	0	1	0	0	1	0	0	0	1	-	0	0	0	1	0	0	0	0	0	0	1	1	0	0	0	0	0	1	-	0	0	0	0	0	0	1	0	-	0	1	0	1
33589217	TGCAGTCTTTTATAGCAAGTAGAATAAACACTTAGTTATACCTCTTACTATAGAGGCTTTAC	1	1	1	1	1	1	1	1	1	1	-	1	1	1	1	1	1	1	-	1	1	-	1	1	1	1	1	-	0	1	-	1	1	1	1	1	1	1	0	-	1	1	1	1	1	1	1	1
33589218	TGCAGTCTTTTATAGCAAGTAGAATAAATACTTAGTTATACCTCTTACTATAGGAGCTTTAC	0	0	0	0	0	0	0	0	0	0	0	0	0	0	0	0	0	0	0	0	0	0	0	0	0	0	0	0	1	0	1	0	0	0	0	0	0	0	1	0	0	0	0	0	0	0	0	0
33589220	TGCAGTGAACCTACTAGTCAAACAATGCATGATAAAAGGACGCATCTTTGTTGAACTTGCTGCTGTAGA	1	0	1	1	-	1	1	0	1	1	1	1	1	1	0	0	0	1	1	1	0	1	1	1	1	1	1	0	1	1	1	1	1	1	1	0	1	1	0	0	0	0	1	1	-	1	-	1
33589233	TGCAGTGCACAATACTGCGCACCTTGTATATAGGCCCCTTGCTAGTATTACGCTTCCTACTCTCCCTCT	0	0	0	0	1	1	0	0	0	1	0	0	0	0	0	1	0	0	0	0	0	1	1	0	0	0	0	0	0	0	0	1	1	0	0	0	1	0	0	0	0	1	0	0	0	0	1	0
33589234	TGCAGTGCATAATACTGCGCACCTTATATATAGGCCCCTTGCTAGTATTACGCTTCCTACTCTCCCTCT	0	1	1	1	0	0	1	1	1	0	1	1	1	0	1	0	1	0	1	1	-	0	0	1	0	1	1	1	-	0	0	0	0	-	1	0	0	1	0	0	-	0	0	1	1	0	0	1
33589236	TGCAGTGCACGCTGGGGTAGTTAGCTACCGCATTTTCTGCTGAAGTTCTCCTGTACTAGGCTTTGTTAC	1	0	1	0	1	0	0	1	0	1	0	-	1	0	1	1	1	1	0	1	1	1	0	-	0	0	0	1	0	1	1	1	0	1	1	1	1	1	0	0	-	0	0	-	-	1	1	0
33589237	TGCAGTGCACGCTGGGGTAGTTAGCTACCGCATTTTCTGCTGAAGTTCTCCTGTACTAGGCTTCGTTGA	0	1	0	1	0	1	1	0	1	0	1	0	0	1	0	0	0	0	1	0	0	0	1	0	1	1	1	0	-	0	0	0	1	0	0	0	0	0	1	1	0	-	1	0	0	0	0	1
33589241	TGCAGTGCATAGCGCTGCGCACCTTGCGCGTAGGCTTCTTACTAGCATTACACTCTCTACTCTCCCTCT	1	0	0	0	1	1	0	1	1	1	0	1	1	0	0	0	0	1	0	1	1	1	0	1	-	0	0	1	0	0	0	1	1	0	1	-	0	1	1	0	0	1	0	1	0	0	1	0
33589242	TGCAGTGCCCTCACAGTAACCTATACCTTGCTAAGGTTTGCAGTAGTAGTAATAGGTTAGCTAGCTTTA	1	1	1	-	0	0	1	0	0	0	0	1	0	1	0	0	0	1	1	0	1	0	1	1	0	0	0	1	-	0	0	0	1	0	0	0	0	0	1	0	0	0	0	0	0	0	0	1
33589247	TGCAGTGCGAGTCTCCAAAGCGGCAGGAACTTTGCGACTCGCGGTTCTGGGTATACTCACAATTACAGA	0	1	1	0	1	0	1	1	1	1	1	1	1	1	1	1	1	1	1	1	1	-	1	1	1	1	1	-	-	1	1	1	1	1	1	1	0	1	1	1	1	1	1	0	1	1	0	0
33589266	TGCAGTGTAGGACGCAGGTTGCGCTAGGCTAAGAAGAGTTATTGTTACTTACCTCTAGGTCTAGCGCTA	1	1	1	1	1	1	1	1	1	1	1	1	1	1	1	1	1	1	1	1	-	1	1	1	-	1	1	1	-	1	1	-	1	-	1	1	1	1	1	1	1	1	1	1	1	1	1	1
33589279	TGCAGTGTTGCCTATGCCGTTATTGCCTGCTCTATTACTACTAACAAGGCCTCTAACCTAATGGGCTAG	0	1	1	1	1	1	0	0	0	0	1	0	1	1	0	0	0	0	0	1	1	1	1	0	0	0	0	0	0	1	0	0	1	1	0	1	1	1	0	1	0	0	0	1	-	0	0	0
33589282	TGCAGTTAGAATGCTTGCAGAATCTTTATAGGGTGCTTATATATTGCTAGAGTTTACTAGTGCTAGGCG	0	1	1	1	0	1	1	1	1	1	1	1	1	1	1	1	1	1	1	1	0	-	0	1	1	1	0	1	1	1	1	-	1	1	1	1	1	1	1	0	1	1	1	1	1	1	1	1
33589283	TGCAGTTAGAATGCTTACAGAATCTTTATAGGGTGCTTATATATTGCTAGAGTTTGCTAGTGCTAGGCG	1	1	0	0	0	0	0	1	1	0	0	1	1	1	0	0	1	1	0	0	1	0	0	1	0	0	0	0	-	0	0	0	0	0	0	0	1	0	0	0	0	1	-	1	0	1	1	0
33589292	TGCAGTTCTACGACGTGGTAGGGGTTAGCAGTTAGCCGATAATAGAATTCCCCGTGTTCTTTGCCGCTT	1	1	1	1	1	1	1	1	0	0	1	1	1	1	1	1	1	1	1	1	1	0	1	1	-	1	1	1	1	1	1	1	-	0	1	1	1	1	1	1	1	1	1	1	1	-	1	1
33589295	TGCAGTTCTATTTATTTCCTTACTTCTAGATTGTGTACTGCTAGTTACTAATGTTATTCTCTAGGGGGC	0	1	1	1	-	1	1	1	1	1	1	1	1	1	1	1	1	1	1	1	1	0	1	1	1	1	1	1	1	1	1	1	1	1	1	0	1	1	1	-	1	0	0	1	1	1	1	1
33589297	TGCAGTTCTCGAGCCCCCTGAACGATGGTGAATGCATTGTTTGTTGTCACCGTTTTGCAGCAGGGGTCA	1	0	0	0	0	0	0	-	0	0	0	0	1	0	0	0	0	0	0	0	0	0	0	0	0	0	0	0	1	0	0	0	0	0	0	1	0	0	0	0	0	0	0	0	0	0	0	0
33589298	TGCAGTTCTCGAGCCCCCTGAACGATGGTGAATGCATTGTTTGTTGTCACCGTTTTGTAGCAGGGGTTA	0	1	1	1	1	1	1	1	1	1	1	1	0	1	1	1	-	-	1	1	1	1	1	-	1	1	1	1	0	-	1	1	1	1	1	0	1	1	1	-	1	1	1	1	1	1	-	1
33589315	TGCAGTTGTAGTTATTCTAACGCGCTTACAGCTTTGTAGTTGTTTTTAGTAGTTGTTACATTGTTGTCT	1	0	0	0	0	0	1	1	1	1	0	0	1	1	0	1	0	0	-	1	1	0	0	0	0	0	1	1	0	0	1	0	0	0	1	0	0	0	0	1	0	0	0	0	1	0	1	0
33589316	TGCAGTTGTAGTTATTCTAATGCGCTTATAGCTTTGTAGTTGTTTTTAGTAGTTGTTACATTGTTGTCT	0	0	0	0	1	0	0	0	0	0	0	0	0	0	1	0	1	1	0	0	0	0	-	0	1	1	0	0	0	1	0	0	1	0	0	-	0	1	1	0	0	1	0	1	0	1	0	0
33589321	TGCAGTTTCCCGTGAAGCTTTTGAGAAAGATCACTCTTAGCGTGGAAGACTTCTCAATCGACGTTGATA	1	1	1	1	1	1	1	1	1	1	1	-	1	1	1	1	1	1	1	0	1	1	-	1	1	1	1	1	1	-	1	1	1	1	1	0	1	0	1	1	1	1	-	1	1	-	1	1
33589332	TGCAGATAGAGTCAACTTTCTATTCCTTAGAAGATGTACTTGTTGAGTTTCACACTTTAGACAAAGTCC	0	0	0	1	1	0	0	0	0	0	0	0	1	0	0	0	1	0	0	0	1	0	0	0	1	1	0	0	0	0	1	0	0	0	-	0	1	0	0	0	1	1	0	0	0	0	1	1
33589339	TGCAGCCAATTGCGCTTGATCTGGAGTGATGCATGCGCGCATTTACGCGGCGCTCCACCAACATCGACC	0	1	0	0	1	1	1	1	1	0	0	0	0	0	0	1	0	0	1	0	0	0	0	0	0	1	0	0	0	0	0	1	0	0	1	0	1	0	0	0	0	0	1	1	0	0	0	0
33589340	TGCAGCCACTGTAATTAGGCGATTCCTTCCCGTGTTCTGTAGATCGTAACACTAGGCTGGTAAATAGGG	1	0	1	1	-	1	1	1	0	0	1	-	0	1	1	1	0	1	-	0	1	-	1	1	-	1	0	0	0	1	1	1	0	1	0	1	1	0	1	1	0	1	1	-	0	1	1	1
33589342	TGCAGCGCAGGATGTAGATTGCGCTAAACTAAAAAGAGTTATTGTTGCTTACCTCTAGGTCTACTACTA	1	0	0	1	0	0	-	0	0	1	0	0	1	0	1	0	0	0	1	1	0	1	0	0	0	1	-	-	1	0	0	0	0	0	1	0	0	1	1	0	1	0	0	0	0	1	1	1
33589343	TGCAGCGCGGCCCCTATCTCCTCTACCTAAAACTACAACACGTGGCCGCAACATTAGACTACTAGTAAA	1	1	1	-	1	1	1	1	1	1	1	1	1	1	1	1	1	-	1	1	1	0	1	1	1	1	-	1	1	1	1	1	0	1	1	1	1	0	1	1	1	0	1	1	1	1	1	1
33589344	TGCAGCGTGCAGCACATTTTCCGGTTCATGCTGTTGAGTTTCACACTTTAGACAAAGTCCGTAAGTGAT	0	0	0	0	0	0	0	0	0	0	0	-	-	0	0	0	0	0	0	0	0	0	1	1	0	1	0	0	0	0	0	0	0	1	0	0	1	0	0	0	0	0	1	0	-	0	0	0
33589345	TGCAGCTAACTACGCTATAGAGTTCTAACAACTTACTACTAATACAAAGTAGGACAACACTATGTTACA	1	0	1	-	1	0	1	0	0	0	0	0	0	0	1	1	1	1	1	0	1	0	1	0	-	1	1	0	0	1	0	0	0	0	0	1	1	1	1	1	0	0	0	1	1	0	0	1
33589347	TGCAGCTACTATAATTAGATAAATCCTTCCTATGTTCCATAGATTGTAATAAGTACGTTAGATAGAGAT	0	0	0	0	1	1	0	1	0	1	0	0	0	1	0	0	0	0	0	0	1	1	1	0	0	1	0	1	0	1	1	1	0	0	1	0	0	1	1	0	1	1	0	0	0	1	0	0
33589348	TGCAGCTACTGTAATTAGACAAATCCTTCCTATGTTCTTCAGATTGTAACAGGATCTTAGTTCTGTTAG	1	0	1	1	0	1	1	-	0	0	0	0	1	1	0	1	0	1	1	1	0	0	0	0	0	1	0	1	1	1	1	0	0	1	0	0	0	0	0	0	0	0	1	0	1	0	0	1
33589349	TGCAGCTACTATAATTAGACAAATCCTTCCTATGTTCTTTAGATTGTAACAGGATCTTAGTTCTGTTAG	0	0	0	0	1	0	0	0	0	1	1	1	0	0	0	0	1	0	0	0	1	1	0	1	1	0	1	0	0	0	0	0	0	0	1	1	1	1	0	-	1	0	0	0	0	1	0	0
33589350	TGCAGCTAACTATGCTGCTAAGTTTTAGTAACTTACTACTAATATAGAATAGAACAACACTACGTTACA	1	1	1	1	1	0	0	0	1	1	0	1	0	1	1	1	0	1	0	1	1	0	1	1	1	1	1	1	0	1	1	1	0	-	0	0	1	1	1	0	1	1	1	0	0	0	1	1
33589352	TGCAGGCCTAAGCAAAATAGAAAGTTAGCAACTAAGCAGACTAGAAGGAGAGGAGTAACTTACCTACTT	1	0	0	0	0	0	0	0	0	0	0	0	1	0	1	0	1	0	0	0	0	1	0	0	-	1	0	0	0	0	0	0	0	0	0	0	0	-	0	0	0	0	0	0	1	0	1	1
33589356	TGCAGGTGCATAGTGTGGCAAGTTAGATATATAACTTACACACACACGCACGTTGCCACTAGACACACA	0	1	0	0	0	0	0	0	1	0	0	1	0	1	-	1	0	1	0	0	1	0	0	1	1	1	0	0	0	0	1	1	0	0	0	0	0	0	1	1	1	1	0	0	0	1	1	0
33589358	TGCAGTACTACCCTCTAATAGCGTAACAACTATAACTTAGATTATAGTTCTGTAAGTTGCAGTTACAGA	0	0	1	1	0	0	0	0	0	1	1	0	0	0	0	0	0	0	0	0	0	0	0	0	0	1	0	0	1	0	0	0	0	1	1	0	1	0	1	0	1	0	0	0	0	0	0	0
33589359	TGCAGTAGTTCTCCTAATAGCTAAAACATGGACGAGGATACTTATTAGGGTAAGCACTAGGACTTCTGG	0	0	1	0	1	1	1	1	1	0	0	0	1	0	0	0	0	1	1	0	1	0	1	0	-	1	0	0	0	0	0	0	0	0	0	0	1	1	0	0	0	0	0	1	0	1	0	0
33589360	TGCAGTAGTTCTCCTAATAGCCAAAACATGGACGAGGATACTCATCAGGGTAAGCACTAGGACTTCCGG	1	0	0	-	0	0	0	0	0	1	1	0	0	1	1	1	1	0	0	1	0	-	0	0	0	0	1	0	1	1	0	1	0	1	0	-	0	0	0	0	0	-	1	0	-	0	0	1
33589362	TGCAGTGCTAAACTAGGTAATACAGCAGATACAGACATAGACAGTAGAGACAGCATTGTTAGCTATGTT	1	1	1	1	1	1	1	1	1	0	1	1	1	1	1	1	0	1	1	0	1	1	1	1	0	1	0	1	0	1	-	1	0	0	1	1	0	1	1	1	-	0	1	1	-	1	1	1
33589365	TGCAGAGAGAAGACATAAGCAAAACTATATAAAGGCTAGTAGAGGCCTAGATCTAAGCCTACATTACAT	0	0	0	1	1	0	0	0	0	0	0	1	1	0	1	1	0	1	0	0	-	0	0	1	0	0	0	1	-	1	0	0	0	1	1	0	0	1	0	0	0	0	1	0	0	0	0	0
33589366	TGCAGAGCCTAGTAGATAGTTAGCTAACGCAGAGAACACTAAGAGACAGGAAATAAGAACTTACCTTGT	0	0	1	0	1	1	1	1	0	0	0	0	0	1	0	-	0	0	1	0	0	0	0	0	0	0	0	0	0	1	0	1	0	1	1	0	1	0	0	0	1	0	1	-	0	0	0	1
33589367	TGCAGCCTTAGGTAGGGTTGTGTTGAGTTTCACACTTTAGACAAAGTCCGTAAGTGATCGTTCAATTGG	1	0	0	1	-	1	1	0	0	1	-	0	0	0	0	0	0	0	-	0	0	0	0	0	1	0	0	0	0	1	1	1	0	0	-	-	1	1	0	1	1	0	0	1	0	1	0	1
33589368	TGCAGCTACTATAATTAGGCAAATCCTTCCTGTGTTCTGTAGATTGTAACACTATCTTCCTTCTATTTT	1	0	1	0	1	0	1	0	1	1	0	0	0	0	0	1	0	0	1	1	0	1	0	0	0	0	1	0	0	-	0	0	0	1	0	1	1	0	0	-	0	0	0	0	0	1	1	0
33589369	TGCAGTGCCCTCACAGTACGCCACCCCTGCTAGTCAATCGGGCCTTTTGCTCCTTATGCAGAACATGCG	1	0	0	0	1	1	0	1	-	0	0	1	0	1	1	0	1	1	0	1	0	1	0	1	0	0	0	0	1	0	0	1	0	0	0	0	1	0	0	0	1	1	0	-	0	0	0	0
33589371	TGCAGTTTCTATACTCTCACTATAGTACACTAACAGTTTGTTTGCATGTGTTGTACTCTCAACCTAACG	0	0	0	0	0	0	1	0	0	0	-	0	0	0	0	0	1	0	1	0	0	1	0	0	0	0	0	0	1	0	0	0	0	0	0	0	0	0	0	1	0	0	0	0	0	0	0	0
33589542	TGCAGCACAGGACGCAGGTCACGCTAGGCTAAAAAGAGTTATTATTGCCTACCTCTAGGTTTAGCGCTA	0	0	0	-	0	1	0	0	-	0	0	0	0	0	0	0	0	0	0	0	0	0	0	0	1	0	0	-	0	0	-	0	0	0	0	0	1	1	0	1	1	0	0	-	0	0	1	0
33589786	TGCAGTTCACACACGCACACTAGAGAGCATACCGGTTCTCGCCCGCGCCGCTCATTGTCGCAATTCTGA	1	1	1	0	0	0	0	0	1	1	0	0	1	0	0	1	0	1	0	1	-	0	1	0	0	0	1	0	1	1	1	0	0	1	0	1	0	0	0	1	0	1	1	1	0	1	0	-
33589818	TGCAGCGTAATTAGTAGCTAATATAGTCTAATAGATACGCTAGATGTTGCATTATACAATAACAGGTTT	0	0	0	0	0	0	1	1	1	1	1	1	0	0	1	0	1	0	1	0	0	1	1	1	1	0	1	0	0	0	0	0	0	0	1	0	0	1	1	1	1	1	1	1	0	0	0	1
33589819	TGCAGCTACTGTAATTAGACAAATCCTTCCTATGTTCTGTAGATTATAACACAGCGTTAGGAATATTCT	1	1	1	1	0	1	0	1	1	1	0	1	0	1	1	1	1	1	0	1	1	1	1	1	0	0	0	1	1	1	0	1	0	0	0	1	1	1	1	1	1	0	1	-	1	1	0	1
33589820	TGCAGGAATACGCAGTACTTGTTTAGAGTCTTTTAGCACTTTTACAAAGCCTAGTAGATAGTTAGCTAA	0	0	0	1	0	0	0	1	1	0	1	1	0	1	1	1	-	0	0	1	0	0	0	1	0	0	1	1	1	0	1	0	0	0	0	0	1	0	0	1	0	1	0	0	-	0	1	0
33589822	TGCAGTGTACAGCACTACGCACCTTATGCACAGGCCCCTTACTAGCATTATGCTCCTTACTCTCCCTCT	1	1	1	0	0	0	0	0	0	0	0	1	0	0	1	1	0	1	0	0	0	0	0	1	0	0	0	-	0	0	1	1	0	0	0	0	0	0	0	0	0	0	1	1	0	0	0	0
33589831	TGCAGTATAGCTGTGTTAGAAGGGTATCATTCTGCAGCTTTCGTGAATCTGTCTACTACAACAAAGATT	0	0	0	0	0	0	0	0	1	0	0	0	1	1	0	1	1	0	0	0	0	1	1	0	0	0	0	0	1	0	0	0	0	0	1	-	1	0	1	0	1	1	1	0	1	0	-	1
33589833	TGCAGAAATCCTATAGAGCAGTACTAGCTAAACACTTATTTAGTAATCTACTTAC	1	0	1	1	1	0	-	0	1	1	1	1	1	1	1	1	1	1	1	0	1	1	1	1	1	1	1	-	1	1	1	1	0	1	1	1	1	1	1	1	1	1	-	1	1	1	1	1
33589834	TGCAGAAACCCTATGGAGCAGTACTAGCTAAACACTTATTTAGTAATCTACTTAC	0	1	0	0	0	1	0	1	0	0	0	0	0	0	0	0	0	0	0	-	0	0	0	0	0	0	0	0	0	0	0	0	1	0	0	0	0	0	0	0	0	0	0	0	0	0	0	0
33589836	TGCAGAAACTACAGTAGGAGAAAGATAAGCCTTAC	1	0	1	1	1	1	1	-	0	1	1	1	1	0	0	1	0	0	1	1	0	1	0	1	0	0	1	1	1	0	0	1	1	1	0	0	0	1	1	0	1	1	1	1	1	0	0	0
33589839	TGCAGAAATATTTTCTTATAAATTCAGTAGACATTTAC	1	0	1	1	1	-	1	-	1	0	1	1	1	1	1	1	1	1	1	1	1	0	1	1	1	1	1	1	1	-	1	1	1	1	1	1	1	1	1	1	1	-	1	1	1	1	1	0
33589846	TGCAGAAGACCCTCTAGCAATTACGTAAGTAAGTTACCTGCAATTTAC	1	1	0	1	1	1	0	0	0	0	0	0	1	1	0	1	0	1	0	-	-	0	0	0	0	1	0	1	1	1	1	1	1	0	0	1	1	0	0	0	0	0	0	0	1	1	-	0
33589848	TGCAGAAGCGAGAGCGCTTAC	-	1	1	-	-	-	-	1	1	1	1	1	1	1	1	0	1	-	1	1	1	1	0	1	1	1	1	1	1	1	1	1	1	1	1	1	1	1	1	1	1	1	1	1	1	1	-	1
33589864	TGCAGACTTAGTAGAAACAGTAACTATCTATAGTACATCTAGTAATAAGCTAATTAC	0	1	1	1	1	1	1	1	1	1	1	1	1	1	0	1	1	1	1	0	1	1	1	1	1	1	1	1	1	1	1	1	-	1	0	0	1	1	1	1	1	1	1	1	1	0	1	1
33589870	TGCAGAGCCGACGACTGTGCCACTTACTAAAAATTTTAC	1	1	1	1	1	1	0	1	1	1	0	0	1	1	1	1	1	0	0	1	1	1	1	0	0	0	1	1	1	1	1	1	1	1	1	1	1	1	1	1	1	1	0	1	1	1	1	1
33589874	TGCAGAGGTAGGCTAGGTTAGGTATTCCCTTCTTTAC	-	1	-	1	1	1	1	1	1	1	0	1	1	1	1	1	1	1	1	1	1	1	1	1	1	1	0	1	1	1	0	1	1	1	1	1	0	1	1	1	1	1	1	0	0	1	1	0
33589883	TGCAGATAAAAACGCTCCTTCTGCTATCCTTAC	1	1	1	-	1	1	1	1	1	1	1	1	0	1	1	1	1	1	1	0	1	1	1	1	-	1	0	1	1	1	-	1	1	1	-	1	1	1	1	1	1	-	1	1	1	1	1	1
33589901	TGCAGATCATCCCAGACATTGCGCAGGGCGATGTTAC	0	1	0	0	0	0	0	0	0	0	0	0	0	1	0	0	0	0	0	0	0	0	0	0	0	0	0	0	0	0	0	1	0	0	0	0	0	0	0	0	0	1	0	0	0	0	0	0
33589902	TGCAGATTATCCTAGACATTGCGCAGGGCGATGTTAC	1	0	-	1	-	-	1	1	1	1	1	1	-	0	1	1	1	1	1	1	1	1	1	1	1	1	1	1	-	1	1	0	1	1	1	1	1	1	1	1	1	0	1	-	1	1	1	1
33589903	TGCAGCAAAGACTAGATCAATCTATTAC	1	1	1	-	1	1	1	1	1	1	1	1	1	1	1	1	1	0	-	1	1	-	-	1	1	1	1	1	1	0	1	1	1	1	1	1	1	1	1	1	1	1	1	1	1	1	0	1
33589910	TGCAGCAATCTGCTTATAAGCGCAAGGCTAATACTTAGTTAC	0	1	1	1	1	1	1	1	1	1	0	1	-	1	1	1	0	1	1	1	0	-	1	1	1	1	1	1	1	1	1	0	1	1	0	1	1	1	1	1	1	1	1	1	0	1	1	1
33589924	TGCAGCATAGTGTATAGATTAGTAATAAAGAGTTAC	0	1	0	1	0	0	0	0	0	0	1	0	0	0	0	0	0	1	0	0	0	1	1	0	0	0	1	0	0	0	0	0	1	0	0	1	0	1	1	1	0	1	0	0	0	1	0	0
33589929	TGCAGCCCCTAGATCTACTGCTAAAAAATTAC	0	1	0	1	0	1	1	0	1	0	1	0	1	1	0	1	0	0	1	0	0	1	0	0	0	0	0	0	0	0	0	0	1	0	0	1	0	1	1	0	0	0	1	0	0	0	0	1
33589956	TGCAGCGTAGTTAGTGGCTAACTTGGTTTAC	0	0	1	0	0	0	0	1	0	0	0	0	0	1	0	1	0	0	0	0	0	1	0	0	0	0	0	0	1	0	1	1	1	1	0	0	1	0	1	0	0	0	0	0	0	0	0	1
33589960	TGCAGCGTGTGTTGTATAGGTATTAGTGCAGTTATATAGTGCTTACATCTATTAC	0	0	1	1	1	0	0	1	1	0	-	1	1	1	1	1	1	0	0	1	0	1	1	1	1	0	0	1	0	1	1	1	1	0	1	1	0	0	1	-	0	0	1	1	1	1	0	0
33589962	TGCAGCTAATAGGCTGTAGATAGTTTCTTCTTAGTACTAATAGCTGTTAC	0	0	1	1	1	0	1	1	0	1	1	0	0	0	1	0	0	1	1	1	0	-	0	0	0	1	0	1	0	0	1	0	1	0	0	1	0	0	1	1	0	0	0	0	0	0	1	1
33589963	TGCAGATAATAGGCTGTAGATAGCTTCCTTTTAGTACTAATAGCTGTTAC	0	0	0	0	0	0	1	1	0	0	1	0	0	0	0	0	1	0	1	0	0	1	0	0	0	0	0	0	1	0	0	0	0	0	1	0	0	0	0	1	0	0	0	0	0	0	0	0
33589970	TGCAGCTCTAGTAAGTTCTCTTGCGTGCTAGTGCAACAACTCTACTGTTAC	1	0	1	1	1	1	1	1	1	1	1	1	1	1	1	1	1	1	1	1	1	1	1	1	1	1	1	1	1	1	1	1	1	1	0	0	1	1	1	1	1	1	1	1	1	1	1	1
33589998	TGCAGGCCTAAGCAAAATAAGAAAGTTAGTAATTAC	-	1	0	-	1	1	1	1	1	1	1	1	1	1	0	1	-	1	1	1	1	1	1	1	1	1	1	1	1	1	1	1	0	1	0	1	1	1	1	0	1	1	1	1	1	0	1	1
33590002	TGCAGGGCAAGCTGCTGTTTCTACATTATAGAAAGCTTATTTAC	0	1	0	1	0	1	0	1	1	0	1	0	0	0	0	0	0	1	0	1	0	1	0	0	0	0	1	0	1	1	0	0	1	0	0	1	1	1	0	-	0	1	0	0	0	1	1	0
33590033	TGCAGTAGGTGCTAGGCAAGCAAGACATTAGATTTTAC	0	1	0	1	0	-	0	0	0	0	1	0	0	0	0	0	0	1	0	0	0	1	1	0	0	0	1	0	0	0	0	0	1	0	0	1	0	1	1	1	0	1	0	0	0	1	0	0
33590042	TGCAGTCTGATCCTAGTTCTCTGTGGTAGGTTGCCTAGGACCTATGTTAC	1	1	0	1	0	0	1	0	0	1	1	0	1	1	0	0	0	0	1	0	1	0	1	0	1	1	1	0	1	1	0	1	1	1	0	1	1	1	0	0	0	0	1	1	1	-	1	0
33590046	TGCAGTGCCCTCACATACTGCTAGGAGGGCTCTAGCTAATAATAACTTTAC	0	0	0	1	1	1	1	0	0	0	0	1	1	1	1	0	0	1	1	0	0	0	0	1	1	0	0	0	0	0	0	1	1	0	1	0	1	1	1	0	1	0	0	0	1	0	1	0
33590047	TGCAGTGCCCTCACAAATAAACTGTTAC	1	1	1	1	1	1	0	1	1	1	0	1	1	1	1	0	1	-	0	1	1	1	-	1	1	1	0	1	1	1	1	1	1	1	1	1	1	1	1	0	1	1	1	1	-	-	1	1
33590049	TGCAGTGCCCTCACATATCTATTGTTAC	0	1	1	0	0	0	1	0	0	1	1	1	0	0	1	0	1	0	1	0	0	-	0	1	1	0	0	0	0	0	0	1	0	1	1	0	1	-	1	1	1	0	0	0	1	1	0	0
33590050	TGCAGTGCTCTTGCATATCTATTGTTAC	1	0	0	1	1	-	0	1	1	0	0	0	1	1	0	1	0	1	0	1	1	0	1	0	0	1	1	1	1	1	-	0	1	0	0	1	0	0	0	0	0	1	1	1	0	0	1	1
33590062	TGCAGTTAGATTGTTGTTTTTAGAGAAGACAATATAGTTGCGTTTAGTAATTAC	1	1	1	1	1	1	1	1	1	1	1	1	1	1	1	-	1	1	1	1	1	1	1	1	1	1	1	1	1	1	1	1	-	1	1	0	1	1	1	-	1	1	1	1	1	1	1	0
33590064	TGCAGTTAGTATAGAATAGAGGTTATAGTTTATATAGCGCTACGTAGGTCTTCTTAC	1	1	1	-	1	1	0	1	1	1	0	-	1	1	1	1	1	1	0	1	1	1	1	1	1	1	1	1	1	-	1	1	1	-	1	-	1	1	1	1	1	1	1	1	1	1	1	1
33590067	TGCAGTTCCTTTTTGTACTATAGTTAGTCTTTAGCTTCTTTAC	0	0	1	1	1	0	0	1	1	0	1	1	1	1	1	1	1	0	0	1	0	1	1	1	1	0	0	1	0	1	1	1	1	0	1	1	0	0	1	1	0	0	1	1	1	1	0	0
33590073	TGCAGAGCTTGTAGACAAAGGACCTTAC	-	1	1	1	1	0	1	1	1	1	1	1	1	1	1	1	1	0	1	1	1	0	1	1	1	1	1	1	1	1	1	1	0	1	1	1	1	-	1	1	0	1	1	1	1	1	0	1
33590074	TGCAGAGCTTATAGACAAAGAACCTTAC	0	0	0	0	0	0	0	0	0	0	0	1	0	0	1	0	0	0	0	0	0	0	0	1	0	0	0	0	0	0	0	0	0	0	0	0	0	0	1	0	0	1	0	0	0	0	0	0
33590075	TGCAGCAAGCTGTTGAGTTTCACACTTTAGACAAAGTCCGTAAGTGATCGTTTAC	0	0	1	0	0	1	0	0	1	0	1	0	0	1	0	0	0	0	0	1	0	0	0	0	0	1	1	0	1	1	0	1	0	1	0	0	0	0	1	0	0	1	1	1	0	0	1	1
33590076	TGCAGCCTTAGGTAGGATTGCCTTTAC	0	0	1	0	0	0	1	-	0	0	0	0	1	0	0	0	0	0	1	0	0	0	0	0	1	1	0	1	0	0	0	0	0	0	0	0	0	1	0	1	0	0	0	0	0	0	0	0
33590077	TGCAGCCTTTAGTTTGACCTTCTCTTAGCTACTATACAAAATTAC	1	0	1	1	1	1	1	1	1	1	1	0	1	1	1	1	1	1	1	1	-	1	1	0	1	1	1	0	1	1	0	1	0	1	0	1	1	1	1	1	1	1	1	1	1	-	1	1
33590078	TGCAGCTTCATCAGCGCTGAAAACCCGCACATTGCCAATTGTGTGCCAACTTAC	0	0	0	0	0	1	0	0	0	0	0	0	0	0	0	0	0	0	0	0	0	0	0	0	0	1	0	0	0	0	0	0	0	0	0	0	0	0	0	0	0	0	0	0	1	0	0	0
33590079	TGCAGCTTCATTAGCGCTAAAAACCCGCACATTGCCAATTGTGTGCTAACTTAC	-	0	1	0	0	0	1	1	1	0	1	0	0	1	0	0	1	0	1	1	0	1	0	0	0	0	0	0	0	1	1	1	0	1	1	1	0	0	1	0	1	0	1	0	0	0	-	1
33590080	TGCAGGCGCTGAGGTGCTCAATATGAAATTAC	0	1	0	1	0	1	0	1	0	1	0	0	1	0	0	0	0	0	0	1	0	1	0	0	0	0	0	0	1	0	1	0	0	1	0	0	0	0	0	0	1	1	1	0	0	0	0	0
33590081	TGCAGGCGCTAAGGTGTTCAATATGAAATTAC	1	0	1	0	1	0	1	0	0	0	0	0	0	1	1	1	1	-	1	0	1	0	1	0	1	1	1	1	0	1	0	0	0	0	0	1	1	1	1	1	0	0	0	1	1	1	1	1
33590084	TGCAGTTAGCGCTCCTTAGTTTTGTTTATTTAC	1	1	1	-	1	0	-	1	0	1	0	0	1	0	1	0	0	1	1	1	1	0	0	0	0	1	0	1	0	1	1	0	0	-	1	1	0	0	0	1	0	0	1	1	1	0	1	0
33590085	TGCAGAGGCAGTGCATTTAGAGTGCATTAGTGTAGTGTTATATTACCTAGATCTCTTTAC	1	1	1	1	1	1	1	1	1	1	1	1	1	1	1	1	0	1	1	1	1	1	1	1	-	0	1	1	1	1	1	1	0	1	1	1	1	1	1	1	1	1	1	1	-	1	1	1
33590086	TGCAGGGTACCTAATCATGTTTGTTCTTAC	1	1	0	-	1	0	0	0	0	0	0	0	0	1	1	1	1	1	0	1	0	0	1	0	1	0	0	1	0	1	1	0	0	1	0	0	0	1	1	0	1	0	1	0	0	0	1	0
33590088	TGCAGTGTGCGTTGTGTAGGTATTAGTGCAGCTATGCAGTGCTTACATCTATTAC	0	1	0	1	1	1	1	0	1	0	0	0	1	0	1	0	0	0	1	0	0	0	1	0	1	0	1	0	0	0	0	0	0	0	0	0	0	0	0	0	0	1	0	1	0	1	1	0
33590092	TGCAGAAAAGAGTAGAAAGATAGAATTAGACCTAGTAATGCTACTATCTGCTACTTAC	1	1	1	-	0	1	1	1	-	1	1	1	-	1	1	0	1	1	-	-	1	1	1	1	1	1	1	1	1	-	-	1	1	-	1	1	0	1	1	1	1	1	-	1	1	-	1	1
33590279	TGCAGCGAATCATAGTACTTGCGTACTAATTAGCGGCAACTCTTAC	0	0	0	1	0	0	0	0	0	0	0	1	0	0	0	1	0	0	0	0	1	0	0	1	0	0	0	0	0	0	0	1	0	0	0	0	0	0	0	1	0	-	0	0	0	0	1	0
33590280	TGCAGTGCCTTGGAAGAGGGAAAACCAGCCTAGGGTTGGACGAACATCAAAAAATTAC	0	0	0	1	0	0	0	1	0	0	0	1	-	0	0	0	0	0	0	1	0	1	0	1	0	0	0	0	0	1	0	0	0	1	1	1	0	0	0	0	0	0	0	0	1	0	0	0
33590290	TGCAGCTAGCTTGAGCCCTGTAAAGAATTAGTTTAC	1	0	0	1	0	0	0	0	0	0	0	0	0	0	0	0	0	0	0	0	0	0	0	0	1	0	1	0	0	0	0	0	0	0	0	0	0	0	0	0	0	0	0	1	0	0	0	0
33590291	TGCAGTTAGACTCGCAGAGCAAATGTTAC	0	1	0	0	0	0	0	0	0	1	0	0	0	0	0	1	1	0	0	1	0	0	0	0	-	0	0	0	0	0	0	0	0	0	1	0	1	1	1	0	1	0	0	1	0	0	1	1
33590295	TGCAGAAACACAAAATAGAAATATAAACCACTTAC	-	1	1	1	0	1	-	0	-	1	1	1	1	1	1	1	1	0	1	1	1	1	1	1	1	1	1	1	1	1	1	1	1	1	0	1	1	1	1	0	1	1	0	0	1	1	1	1
33590299	TGCAGCAGCTCTGCCTGCTATAAGGCATACTCCTCTAGCGCCTACAAATTTAC	0	0	0	0	1	0	0	1	0	1	0	0	0	1	0	0	0	0	0	0	0	1	1	0	0	1	0	1	0	0	1	1	1	0	1	0	0	0	0	0	0	1	0	0	0	1	0	0
33590300	TGCAGCGCGTTACATAGTAAGATTTGTGTCTTATTTAC	0	0	1	-	1	0	1	1	1	1	1	1	1	1	1	0	1	1	1	1	1	1	0	1	1	0	1	0	1	1	-	1	1	1	0	1	1	0	1	0	1	1	1	1	1	1	1	1
33590303	TGCAGTTAGGTTATTTTTTCTAGAGAACATAACCTAGTTGCATTTGTTAATTAC	1	1	1	1	-	1	1	1	1	1	1	1	-	0	1	1	0	1	1	1	1	1	1	1	1	1	1	-	1	1	0	-	1	1	1	-	0	1	1	-	0	-	1	1	0	0	1	1
33590304	TGCAGTTAGGTTATTTTTTGTAGAGAACATAACATAGTTGCATTTGTTAC	1	0	1	-	0	0	1	0	0	0	0	-	1	1	0	0	1	1	1	0	0	0	0	1	0	0	0	1	1	1	1	1	0	1	1	0	1	0	1	1	0	1	1	-	1	1	1	1
33590305	TGCAGTTAGGTTATTTTTTCTAGAGAACATAACCTAGTTGCATTTGTTAC	0	1	0	0	1	1	0	1	1	1	1	0	0	0	1	1	0	0	0	1	1	1	1	0	1	1	1	0	0	0	0	0	1	0	0	1	0	1	0	0	0	0	0	0	0	0	0	0
33590306	TGCAGATACTAAATGCTGTACAGATTACAAAGTAAGAGTTAC	0	0	0	0	0	1	0	1	0	1	1	0	0	1	0	1	0	1	0	0	0	0	-	0	0	0	0	0	0	0	0	0	0	0	0	0	1	0	1	1	0	1	0	0	1	0	1	0
33590307	TGCAGATACTAAATGCTCTATAGATTACAAAGTAAGAGTTAC	0	1	0	1	1	0	0	0	0	0	0	1	0	0	0	0	1	0	0	1	0	0	1	1	0	1	1	0	1	-	1	0	0	1	0	1	0	1	0	0	0	0	1	0	0	0	0	0
33590330	TGCAGAACAGCTTGCTCACATATTCCTAGACTAAGTTGTTAC	0	1	0	0	1	0	0	0	0	0	0	0	0	0	0	0	0	0	0	0	0	0	0	0	0	1	0	0	0	0	0	1	1	0	0	0	0	0	1	0	0	0	0	0	0	1	0	0
33590333	TGCAGAGAAATCTAATAAAACAACCTTACTAATTGTTATAAGGCTGTTAATTAC	1	1	1	1	1	1	1	1	1	1	1	1	1	1	1	-	1	1	-	1	0	1	0	1	1	1	1	0	1	1	0	-	1	1	-	1	1	1	1	1	1	1	1	1	1	0	1	-
33590334	TGCAGAGAAATCTAATAAAACAACCTTACTAATTGTTATAAGGCTATTAC	1	1	1	1	1	1	-	1	1	1	1	1	1	1	1	-	1	1	1	1	1	1	0	1	-	1	1	0	1	1	0	1	1	1	1	1	1	1	1	1	1	-	1	1	1	0	1	-
33590337	TGCAGAGGTTAGCAATTATAGCGTAGTAGGGCTGTAAACAAGCTGTAGCTTCTGCTTAC	1	0	1	1	0	-	1	1	1	1	0	0	1	1	1	1	0	1	1	1	1	0	1	0	0	1	0	1	1	1	1	0	1	1	1	1	0	0	0	0	0	0	-	0	1	1	0	1
33590338	TGCAGAGTTCCAATAACTTACTGCTAATATAAAGTGGGACAACACTGCGTTAC	0	1	0	0	1	0	0	0	0	1	1	0	0	1	0	0	0	1	0	0	0	0	1	0	0	1	0	0	0	0	0	0	-	0	0	0	0	0	0	0	0	0	-	1	0	1	0	0
33590341	TGCAGAGTTCTAATAACTTGCTACTAATAGAGAATAGAACAACACTGCATTAC	1	1	1	1	1	0	0	1	1	1	1	1	1	0	0	1	1	1	0	1	1	1	1	1	1	1	1	1	1	1	1	1	1	1	1	1	1	1	1	1	1	1	1	1	1	1	1	1
33590343	TGCAGCAAGCATAGTAGAGAAGTTTACTAAAATAGTTAC	0	0	0	0	0	1	1	1	1	1	0	0	1	0	0	1	1	1	1	0	0	0	1	0	1	1	0	0	1	1	1	0	1	0	1	0	0	0	1	1	0	0	1	1	1	0	1	0
33590346	TGCAGCTAAAATAATGCCTAATTATAGAAATTTTAC	1	0	0	1	1	1	0	1	0	1	1	1	0	1	1	0	1	0	0	1	1	1	1	1	1	1	1	0	0	1	1	0	1	1	1	1	0	1	0	1	1	1	1	0	1	1	0	1
33590347	TGCAGCTACAACTGTAGTTGCTATAAATAAGAAGGACATGTTGCTAACCTTTAC	1	1	1	1	1	1	1	1	1	1	1	1	1	1	1	1	1	0	1	1	-	1	1	-	1	1	1	1	-	1	1	1	-	1	1	1	1	1	1	1	1	-	1	1	1	1	1	1
33590349	TGCAGCTATATATAACGCGCCTTATAGCACACTATATAATTAC	1	0	1	1	1	0	1	0	1	1	1	1	1	0	1	1	1	1	1	0	1	0	0	1	1	0	1	1	1	1	1	1	0	1	1	1	1	1	0	1	1	1	1	0	1	1	0	1
33590352	TGCAGCTGAAACAGTGCCTAATTATAGATATTTTAC	0	1	0	1	1	1	1	1	1	0	1	1	1	1	1	0	1	1	1	1	1	1	1	1	1	1	1	0	1	0	1	1	1	0	1	1	1	1	1	1	1	1	1	1	1	1	0	1
33590353	TGCAGCTTTTATAAATCTGTGCATTACAATAAAGATTAC	1	1	0	0	0	0	0	1	0	0	1	0	0	0	1	1	0	0	0	0	1	1	0	0	0	0	1	0	0	1	0	1	1	0	1	1	1	1	0	0	1	0	0	1	0	0	1	1
33590357	TGCAGTAGGGTTGTTGTCTTTAGAGAATATAACGTAGTCGCGTTTGTTAC	0	1	0	1	1	0	0	0	1	0	-	1	0	1	0	1	1	1	0	0	1	0	1	1	0	0	1	0	1	0	0	0	1	1	0	0	1	0	1	0	1	1	1	1	0	0	0	0
33590363	TGCAGTTAGATTGTTGTCTCTAGGGAAAATAATGTAGTTGTGTTTATTGATTAC	1	1	0	1	1	1	1	1	1	1	1	0	0	1	1	1	1	1	1	1	1	0	0	0	1	0	1	1	1	1	1	1	1	0	1	0	0	1	1	1	1	1	0	0	0	1	1	1
33590365	TGCAGTTAGGTTATTATTTCTAGAGAATATAACGTAGTTATGTTTGTTAATTAC	1	1	1	1	1	1	-	1	1	1	1	1	1	0	1	1	0	1	-	1	1	1	1	1	1	1	1	1	1	1	1	1	1	-	-	-	0	1	1	1	0	-	1	1	1	1	1	1
33590367	TGCAGTTAGGTTATTATTTCTAGAGAATATAACGTAGTTATGTTTGTTAC	0	0	0	0	0	0	0	0	0	0	0	0	0	0	0	0	0	0	0	0	0	0	0	0	0	0	0	-	0	0	1	0	0	0	0	0	0	0	0	0	0	0	0	0	1	1	0	0
33590369	TGCAGAGTTCTAACAACTTACTACTAACATAAAGTAGAACAACATTACATTAC	0	1	0	0	0	1	0	-	0	0	1	1	0	0	0	1	1	1	0	1	0	1	1	1	0	1	1	1	0	0	0	0	0	0	1	1	1	1	0	1	1	1	0	1	1	0	0	0
33590370	TGCAGTTAGGTTATTATTTCTAAGGAAAATAACGTAGTTGTGTTTATTAATTAC	0	0	0	1	0	0	0	0	1	1	0	0	1	0	0	0	1	0	0	1	-	0	0	0	0	1	0	0	0	0	0	0	0	1	-	0	-	1	0	0	0	0	0	1	1	0	0	1
33590371	TGCAGTTAGGTTATTATTTCTAAGGAAAATAACGTAGTTGTGTTTATTAC	0	0	0	-	0	0	0	0	1	1	0	0	1	0	0	0	1	0	0	1	1	0	0	0	0	1	0	0	0	0	0	0	0	-	1	0	1	1	0	0	0	0	0	1	1	0	0	1
33590372	TGCAGTAAGTAGGTTAGAGAGCGGGGAGTCTTTAGGAGGCTAAAAAAAATTGTTAC	0	0	1	-	1	1	1	1	1	1	1	1	0	0	1	-	1	1	1	0	-	0	0	1	1	0	0	1	1	1	1	0	0	1	1	-	1	1	0	0	1	1	1	1	0	1	0	1
33590373	TGCAGTTAGGTTGTTATCTCTAAAGAACATAACATAGTTGTGTTTGTTAATTAC	1	0	1	0	1	0	0	1	0	0	1	0	1	1	0	0	0	1	0	1	-	0	-	0	1	0	1	0	1	1	0	1	0	0	1	1	0	1	1	1	1	1	0	1	1	0	1	0
33590403	TGCAGAAATAATACCTTTCTAATATAGCTATACTACAGAGCAGCTCACTTAC	0	0	1	-	0	0	0	0	0	1	1	1	0	1	0	0	0	0	0	1	1	0	0	1	1	0	1	0	0	1	0	1	0	1	1	1	0	1	0	1	0	1	0	1	0	0	0	1
33590404	TGCAGAGGTTAGTAATTGCAGCACAGTAGGGCTATAAACAAGCCACAGCTTCTGCTTAC	0	0	1	0	0	-	0	0	0	-	1	1	0	0	0	0	1	0	0	0	0	0	0	1	0	0	0	0	0	0	0	0	0	0	0	0	0	0	0	1	-	0	0	1	0	0	0	0
33590406	TGCAGTACGCTCTACAAAAGCTACAGCAGCAGAGGGATAAGCCTTGATCTTGTTAC	0	0	0	1	0	1	0	1	0	0	0	-	0	0	0	1	0	0	0	1	0	0	1	1	1	0	0	0	1	0	1	0	0	0	1	0	0	1	0	0	0	1	0	1	0	0	0	0
33590407	TGCAGCGTCTATTGGCATGTGTGCTTTGCTAGCTACTTAGGGTGCCCTTAGCCTAATTAC	0	1	0	0	0	0	0	0	0	0	0	0	1	0	0	1	0	0	0	-	0	0	1	0	0	0	1	0	0	0	0	0	0	0	0	0	0	0	1	0	0	0	0	1	0	0	0	1
33590416	TGCAGTTTTACTTTAGTAGCAAAGAAACAGGTTTTTGGATTAGTATAGAAATAGGCAAATAGATAGAAG	1	1	0	1	0	1	1	1	0	0	0	0	0	1	1	-	0	0	1	0	0	0	1	0	0	1	0	0	0	0	1	0	0	0	1	0	1	1	0	1	0	-	1	0	1	1	0	1
33590418	TGCAGAAAACTCTGGACTAGCTAAAAGTAGAACAACTTAGCAGAGACTAGAAGAGTAAATAACAAACTC	1	1	1	1	1	1	0	1	1	1	-	1	1	1	1	1	1	1	0	1	1	1	1	1	1	1	1	1	1	1	1	1	1	1	1	1	1	1	1	1	1	0	1	1	1	1	0	1
33590423	TGCAGAAATGAGTATGGAAGTTCTTGAAGAATTGGCCAACGTAGAAGGATGAACAAGCTTATTGAAGGG	1	1	0	0	0	1	0	1	0	0	1	1	0	0	0	1	1	1	0	1	0	0	1	1	0	1	0	1	0	0	0	0	0	0	1	1	-	1	0	-	0	1	0	1	1	0	0	0
33590424	TGCAGAAATGAGTATGGAAGTTCTTGAAAAATTGGCCAACGTAGAAGGATAAACAAGCTTATTGAAGGG	0	0	1	1	1	0	1	0	1	1	0	0	1	1	1	0	0	0	1	0	-	1	0	0	1	0	1	0	-	1	1	1	1	1	0	0	0	0	1	0	1	0	1	0	0	1	-	1
33590427	TGCAGAAATTAGAGAACTTGCTGTGCTATAGAGGAGCCTGTATGTTTTCTATATATTAGAATAAAGTCT	0	0	0	0	0	0	1	1	1	1	1	1	0	0	1	0	1	0	1	0	0	1	1	1	1	0	1	0	0	0	0	0	0	0	1	0	0	1	1	-	1	-	1	1	0	0	0	1
33590428	TGCAGAACTGCGCTATGCTAAACTACAAACTCTTGTATAATAACTTGTTCTAGCTAACCTACTTACAGA	1	0	1	1	1	0	0	1	0	1	1	1	0	0	1	0	1	1	0	1	1	1	1	1	1	1	1	1	1	1	1	1	1	1	1	1	1	0	1	1	1	1	0	1	1	1	1	0
33590429	TGCAGAACTGTGCTATGCTAAACTACAAACTCTTGTATAATAACTTGTCTTAGCTAACCTACTTACAGA	0	1	0	1	0	0	0	0	0	0	1	0	0	0	0	0	0	1	0	0	0	1	1	0	0	0	1	0	0	0	0	0	1	0	0	1	0	1	1	1	0	1	0	0	0	-	0	0
33590430	TGCAGAACTGCGCTATGCTAAACTGTAAACTCTTATATAATAACTTGTTCTAGCTAACCTACTTACAGA	0	1	0	1	0	1	1	0	-	0	1	0	1	1	0	1	0	0	1	0	0	1	0	0	0	0	0	0	0	0	0	0	1	0	0	1	0	1	1	0	0	0	1	0	0	0	0	1
33590433	TGCAGAAGAGCGTTATATTAGCTACTCTATTACGCTCTTATAACCTTACTTTTATAGAATACAGGCTAC	-	1	1	1	1	1	1	1	1	1	1	1	1	1	1	1	1	1	1	-	1	1	1	1	1	1	1	1	1	1	1	1	-	1	1	1	1	1	1	1	1	1	1	-	1	1	1	1
33590435	TGCAGAAGGTGTTACTAAATAATATTATATGCTGTACTACTATATAAAAGGCTAACGTAGGCTAATATA	1	1	1	1	1	1	1	1	-	1	-	0	0	1	0	-	0	1	-	0	1	1	1	0	1	0	1	0	0	0	1	0	-	-	1	1	1	1	1	0	1	0	1	1	0	-	0	1
33590436	TGCAGAGGGTGTTACTAAATAATATTATATGCTGTACTACTGTATAAAAGGCTAACGTAGGCTAATATA	0	0	0	0	0	0	0	0	0	0	0	0	1	0	1	0	1	0	0	1	0	0	0	0	0	1	0	1	-	1	0	0	0	0	0	0	0	0	0	1	0	1	0	0	-	0	1	0
33590444	TGCAGACATAAGGAACATAATAGATTTACTAACAAGAATTTTTTAGAACAGCAACTAAGAGCGCTAGGA	1	1	1	1	1	1	0	1	1	1	1	1	1	1	1	1	1	1	0	1	1	1	1	1	1	1	1	1	1	0	1	-	1	1	1	1	1	0	0	1	-	-	1	-	1	1	1	-
33590445	TGCAGACATAAGGAACATAATAGATTTACTAACAAGACTTTTTTAGAACAGCAACTAAGAGCGCTAGAA	0	0	0	0	0	0	1	0	0	0	0	0	0	0	0	0	0	0	1	0	0	0	0	0	0	0	0	0	0	1	0	0	0	0	0	0	0	1	1	0	1	0	-	0	0	0	0	0
33590483	TGCAGAGTTAGAAGTTATCACTAATAACGTAGCATAGATTAGTAGAACGCCTAGCCTTAGTTATGTGCA	0	1	1	1	0	0	0	1	0	0	1	1	0	-	1	0	1	0	0	0	-	1	1	1	1	0	0	1	-	0	1	1	1	0	1	0	0	1	1	1	1	-	0	1	1	0	0	0
33590484	TGCAGAGTTAGAAGTTATCACTAATAACGTAACATGGATTAGTAGAACGCCTAGCCTTAGTTATGTGCA	1	0	0	0	-	1	1	0	0	1	0	0	-	0	0	0	0	1	1	1	0	0	0	0	0	1	1	0	0	1	0	0	0	-	0	0	1	0	0	0	0	0	1	0	0	-	1	0
33590485	TGCAGAGTTTTAGCAGCTAGCTACTAACACTAACTAGGACAACACTGCGCTAATAACTATGTTTACAGA	0	0	1	0	0	0	0	1	0	0	0	0	0	1	0	0	0	0	0	-	1	1	0	0	0	0	0	0	1	0	1	1	1	1	0	1	1	0	1	1	0	0	0	0	1	0	0	1
33590489	TGCAGATAGCCCTTCTAGAAAGGTAGATTATAAACAGGAGAGCCTTTTACTAACCAAGATATTACCTAT	1	1	0	0	0	0	0	1	0	0	0	0	1	1	0	0	0	0	0	0	0	0	1	0	0	0	1	0	0	-	0	0	0	0	0	0	0	1	0	-	0	0	0	0	0	-	0	0
33590490	TGCAGATAGCCCTTCTAGAAAGGTAGATTATAAACAGGAGAACCTTTTACTAACCTAGATATTACCTAT	0	0	1	1	1	1	1	0	1	-	1	1	0	0	1	1	1	1	1	1	-	1	0	1	1	1	0	1	1	0	-	1	1	-	1	1	1	0	1	0	1	1	1	-	1	0	-	1
33590522	TGCAGCAAGCTAACGCTAAATTAGAGTCTTCTAACACTAAGTTAGAGTCTTCTTACAGTACTAAAGCCT	-	1	1	1	-	1	1	1	1	1	1	1	1	1	0	1	1	1	-	1	1	0	1	1	1	1	1	0	-	1	0	1	1	-	0	1	1	1	1	0	1	1	-	1	1	1	1	0
33590529	TGCAGCACTACACAAATACTAGGTGTATAGGCATAGGCCTAGTTATAATAATATAACAATAGTATACCT	1	1	0	0	1	1	1	0	1	1	-	0	0	0	0	0	0	0	1	0	0	1	0	0	0	0	0	0	1	0	1	0	1	0	0	1	0	1	0	1	1	-	0	0	0	0	0	0
33590530	TGCAGCACTACACAAATATTAGGTGTATAGGCATAGGCCTAGTTATAATAATATCACAATAGTATACCT	0	1	1	1	0	0	0	1	0	0	0	1	1	1	1	1	1	1	0	1	1	0	1	1	1	1	1	1	0	0	0	1	0	1	1	0	1	0	1	0	0	0	1	1	1	1	1	-
33590536	TGCAGCAGAATGTTAGCAGAAATATACTACTATATTGCCTAGTAAAATAATTGTGTATGCTGCGTACTA	1	1	1	1	1	1	1	1	-	1	1	1	1	1	1	1	0	1	1	1	1	1	1	1	1	1	1	1	-	1	1	1	1	1	-	1	1	1	1	1	1	1	1	1	0	1	1	1
33590537	TGCAGCAGAATGTTAGTAGGAATATACTATTAGATTAGCTAGCAACATAGTCATGTATACTATATACTG	1	1	1	1	1	1	1	1	-	1	1	1	1	1	1	1	1	1	1	-	1	1	1	1	1	1	1	1	0	1	0	1	1	1	1	1	-	1	0	1	1	1	1	1	-	-	1	1
33590541	TGCAGCAGTGCTTAGGTCTTCTTTTGTCTGTAGCGTTTAGGATTTTTCTAGCTAGATAATACATAGGCT	1	1	1	1	1	1	1	1	-	0	1	1	1	1	1	0	1	1	1	1	1	1	1	1	1	1	0	1	1	1	0	1	1	1	1	0	1	1	1	1	1	1	1	1	1	0	1	0
33590544	TGCAGCATAGTAATTATAATAACAGAATAAATATAAGTAAGTAACAATTACAGTATTAGCACTTAGTAA	0	1	1	1	1	1	1	1	1	1	1	1	1	1	0	1	1	1	1	0	1	1	1	1	1	1	1	1	1	-	1	-	-	1	0	0	1	1	1	1	1	1	1	1	1	0	-	1
33590545	TGCAGCATATTATAAATAAGAGCTTAGCAGACTACTAGTGCATTAGTTAGCCTAAACAGTATAACTATA	1	0	0	1	-	-	-	1	1	1	1	1	1	0	0	1	0	1	-	1	1	1	0	1	1	0	0	1	1	0	0	1	1	0	1	1	0	1	1	0	0	1	0	1	1	1	1	0
33590580	TGCAGCCTTAGGTAGGGTTACCTATCATAGATAGACAGTTACACCTTCTAGTACGTAAGCAAGTAGCTT	1	1	1	1	0	1	1	1	1	1	1	1	1	1	1	1	1	1	-	1	1	1	1	1	1	1	1	1	-	1	1	1	1	1	1	1	-	1	1	-	1	1	1	1	1	1	1	1
33590583	TGCAGCCTTCTCTTACTTAGTTCTAGTGTAAGGAGCTAACCTCCAAGGGAATTTGCTAGTAAAATACAA	-	1	1	1	0	1	1	1	0	1	1	1	0	1	1	1	1	1	1	1	1	1	1	1	1	1	1	0	-	1	0	1	1	1	0	1	1	1	1	1	1	1	0	1	0	1	1	1
33590584	TGCAGCCTTCTCTTACTTAGTTCTAGTGTAAGGAGCTAACCTCTGAGGGAATTTGCTAGTAAAATACAA	0	0	0	-	0	0	0	0	1	0	0	0	1	0	0	0	0	0	0	0	0	0	0	0	0	0	0	0	1	0	1	0	0	0	0	0	0	0	0	-	0	0	0	0	1	0	0	0
33590589	TGCAGCCTTTGTAGCCTAGTGCACTACAGCTATAGCTGCACATACTAATGCATTATATTAGAAACATAG	1	1	1	1	1	1	1	1	1	1	1	1	0	1	1	1	-	1	-	-	1	1	1	1	1	1	1	1	1	1	1	1	1	1	1	1	1	1	1	1	1	1	1	1	1	0	1	1
33590590	TGCAGCCTTTGTAGCCTAGTGCACTATAGCTACAGCTGCATATGCTAATGCATTATATTAGAAACATAG	-	1	1	1	0	1	0	1	1	0	0	1	0	1	1	1	0	1	0	1	0	0	1	1	0	1	1	0	1	0	0	1	1	1	0	1	0	1	1	1	0	1	-	1	1	0	0	0
33590604	TGCAGCGTCTATTAGTATATATTTTTATCTTACTAGCTACCTAGAGCACTCTTAGCTTAATTAC	0	0	0	0	1	1	0	1	1	1	0	1	1	0	0	-	0	1	0	1	1	1	0	1	1	0	0	1	0	0	0	0	1	0	1	1	0	0	0	0	0	1	0	1	0	0	1	0
33590612	TGCAGCTACTGTAATTAGGCGAATCCTTCCCGTGTTCTGTAGATCGTAACATGAACTAGCTCTAGCGAA	1	1	1	1	0	1	1	1	1	1	1	1	1	1	1	0	1	1	1	1	1	1	1	1	1	1	1	1	-	1	1	1	1	1	1	1	0	1	1	1	1	1	1	1	1	1	1	1
33590631	TGCAGCTGCTATATTTAGATAAATCCTTTCTATGTTCTGTAGATTATAACACTCTTCCTCTTCTATCTT	1	1	1	1	1	1	1	1	1	-	1	1	1	0	1	1	1	0	1	1	-	-	1	1	1	1	1	1	1	-	0	1	1	1	-	0	1	1	1	0	-	1	1	-	1	0	-	-
33590635	TGCAGCTGTACGTTGGGATCATCGCGACCTGTGCTCGTGTAGTTACCAGCTGTGGATTCAGTGCTAGTG	1	1	1	-	1	0	0	1	1	1	-	-	1	1	1	1	1	1	0	1	1	0	1	1	1	1	1	1	1	1	-	1	-	1	1	-	1	1	1	0	1	1	1	1	1	1	1	1
33590641	TGCAGCTTTGCTTTAGTAGCAAACAAACAGCGTTTTAGTTCTATTTATAAAAAGGCTAATAGTTACAGA	0	1	1	1	1	1	1	1	1	1	1	1	1	1	1	0	0	1	1	1	0	1	1	1	1	0	1	1	-	0	0	1	-	0	1	1	0	1	1	1	1	1	1	1	1	0	1	1
33590645	TGCAGGAAAATCCCTAAATAGGAAAAAGAAAGACATGTAAAGGTATGCAAAGAGTGTAGAAGAAGGCGT	0	1	1	1	1	1	0	0	1	0	1	0	0	1	0	0	1	1	0	0	1	1	1	0	0	1	1	-	-	1	0	1	1	1	1	1	1	1	0	0	-	1	0	1	1	1	1	0
33590648	TGCAGGAACTGCTATAAGGCTAGTTACTATAAAGCAGAATGCTCTACTATCCTATGCATTAC	1	1	1	1	1	1	1	1	1	1	0	1	1	1	-	1	1	1	1	1	1	1	1	1	1	1	0	1	1	1	0	1	-	1	1	1	0	1	1	1	1	1	1	0	0	1	1	0
33590673	TGCAGACCTAAGCAAAGTAGAAGAGTTAGTAAGTAAGCAGACTAAAAGAAGAGAGGCAACTTACCTACT	1	0	1	-	1	0	1	1	0	0	1	0	0	0	0	1	1	1	1	1	1	1	1	0	-	0	1	0	1	0	1	0	0	1	1	0	-	0	0	1	0	1	1	0	0	0	0	1
33590679	TGCAGGCGCACGGAGGGTAAGGGAAGATATTGTACATCTGAGAATATATATTTGAATATTTCAAACAGT	0	0	0	0	0	0	1	1	0	1	0	0	0	1	0	1	1	0	1	0	0	0	0	0	0	1	0	1	1	0	1	0	0	0	1	0	0	0	0	0	0	0	0	1	1	0	0	0
33590680	TGCAGGCGCACGGAGGGTAAGGGAAGATATTGTACATCTGAGAATATATATTTGAATATTTCAAGCACT	-	1	1	1	1	-	0	0	1	0	1	1	1	0	0	0	0	1	0	1	1	1	1	1	1	0	1	0	0	1	0	1	1	0	0	1	1	1	1	1	1	1	1	0	0	1	1	-
33590681	TGCAGGCGCATGCACGTGTAAGTAAGGACAAAAGTGTATTATATAGCTTAGGTATCCTACACGTGTTCT	1	1	1	1	1	1	1	1	-	1	1	1	1	1	1	1	1	1	1	1	1	1	1	1	1	1	1	1	1	1	1	1	1	1	1	1	1	1	1	1	1	-	0	1	1	1	1	1
33590718	TGCAGGTCTAAAGCACTAATAAACAGCGTCTTTAGACAACATACACAAAGGACAAATCTAGATAGTATA	0	0	1	-	0	0	1	1	0	1	1	1	1	0	0	0	0	0	1	0	0	1	0	1	0	1	0	0	1	1	1	0	1	0	1	1	1	0	0	1	1	1	1	0	1	1	0	0
33590719	TGCAGGTCTAAGGCACTAATAAACAGCGTCTTTAGACAACATACACAAAGGACACATCTAGATAGTATA	1	1	0	1	1	1	0	0	-	0	0	0	0	1	1	1	1	1	0	1	-	0	1	0	1	0	1	1	0	0	0	0	0	1	0	0	0	1	1	0	0	0	0	1	0	0	1	1
33590741	TGCAGTACGTGTAGCAAATAGGAAAACATACAAGGTGTAAGAATCCTATATCTAGAGCAATTATTTTTA	1	0	1	1	1	1	1	0	1	1	1	1	1	1	1	1	1	1	1	-	1	1	1	1	1	1	1	1	-	1	1	1	1	1	1	0	1	1	1	1	1	1	1	1	1	1	1	1
33590742	TGCAGTACTAATTTACTAGAGAGACGCATCCTAATAAGATTCTAATATCTTAGCATATGCAGAGCCCCG	0	0	1	0	1	1	1	0	1	1	0	0	0	1	0	1	1	1	1	-	1	1	0	0	1	0	0	0	0	1	1	1	1	0	0	0	1	0	1	0	1	1	1	1	0	0	0	0
33590746	TGCAGTACTTTCTCTAGCAACACTAGATACTAGGGTTGCTAGCTATAACTGCTATAAGACAATAGAGTC	-	1	0	0	0	0	0	0	0	0	1	0	0	0	1	0	1	1	0	1	0	0	0	0	1	0	0	0	0	1	0	0	0	1	0	0	0	0	0	0	0	0	1	0	0	1	0	1
33590747	TGCAGTACTTTCTCTAGCAATACTAGACACTAGGGTTGCTAGCTATAACTGCTATAAGACAATAGAGTC	0	0	1	1	1	1	1	1	1	1	0	1	1	1	0	1	0	0	1	0	1	1	1	1	0	1	1	1	1	0	1	1	-	0	1	0	1	1	1	1	1	1	0	1	1	0	1	0
33590754	TGCAGTCAATCTTTTGTCATCACGTTATGCGGTAGGGTCGGTCAGATTGGAACCCAGATGTAGCTTAGG	0	1	0	0	0	0	0	1	0	0	0	1	0	0	0	0	0	0	0	1	1	0	0	1	0	0	0	0	1	0	0	-	0	0	0	0	0	0	0	0	0	0	1	0	0	0	1	0
33590755	TGCAGTCAATCTTTTGTCATCACGTCATGCGGTAGGGTTGGTCAGATTGGAACCCAGATGTAGCTTAGG	1	0	0	1	1	1	1	0	-	0	-	0	1	1	1	1	1	1	1	0	0	-	1	0	-	1	1	1	0	1	1	1	1	-	1	1	-	1	1	0	-	1	0	-	1	1	0	1
33590770	TGCAGTGAAGATTTGATGAGGTATATCCACGATTCTTGGTCGATGTTCGAGGAAACAGTTGTTCTCAAA	1	1	0	1	1	0	1	1	1	1	-	-	1	1	1	1	1	1	1	1	1	1	-	1	1	0	1	-	0	1	1	-	1	-	1	-	0	1	1	-	0	1	1	0	-	0	1	1
33590771	TGCAGTGAAGCGCTAGCTTATCTACTTTCTCCTTTATAAAAGTTCTAAACTAATCCTTTAGAAACACTA	1	0	1	1	1	0	1	1	1	-	1	-	1	1	1	0	1	1	1	1	-	1	1	-	1	1	1	1	1	-	1	0	1	1	1	1	1	0	1	-	1	1	1	0	1	1	0	1
33590775	TGCAGTAACTATTACTAACAATAAAACACACCCTACTACAGACTCTAACTAGGACCTACAAGGGGAAGA	0	0	1	0	0	0	1	1	0	0	0	0	0	1	0	1	1	0	1	0	1	1	0	0	0	0	0	1	0	0	0	0	0	0	0	0	0	0	0	1	0	0	-	1	0	1	-	1
33590781	TGCAGTGCTCTCACAGTATGCTAAAATAATACCCTTTTATTACAATTATTATGCTAAGCAGCTAGCTTA	1	1	1	0	-	1	1	1	1	1	1	1	-	1	1	1	1	1	1	1	1	0	1	1	-	1	1	1	1	1	-	1	1	1	1	1	1	1	1	1	1	1	-	1	1	0	-	1
33590783	TGCAGTGCGTTGCAATGTAAGTGTTATGTCTTATATAATTGCCTAGAGCGCAAGCTGTATTACAGCTTC	1	1	1	1	0	0	0	1	0	0	1	0	1	1	1	0	1	0	0	0	0	0	0	0	0	1	0	1	1	0	0	-	0	1	1	0	1	0	0	-	0	0	0	0	1	0	0	0
33590786	TGCAGTGTAAGAAATCTTATAAATTATTTTAGTAAAATGTCTATTGCAATGCAGATAGCTTAGATCTAG	1	0	1	0	0	1	0	0	0	0	0	1	1	1	0	0	0	0	0	1	0	1	0	1	0	0	0	0	1	0	0	0	1	0	0	0	0	1	1	0	0	0	0	0	0	1	0	0
33590787	TGCAGTGTATAGCGCTGTGTACCTTATGTGCAGGCCCCTTACTAGCATTACGCTCCCTACCCTCTCTCT	0	0	0	0	1	1	0	1	1	0	0	1	1	0	0	0	0	1	0	1	1	1	0	1	1	0	0	1	0	0	0	0	1	0	0	1	0	0	0	0	0	0	0	1	0	0	0	0
33590800	TGCAGTTATATCGGGAAAAAAACGTAGAAACGTAGAGTTGCTGGTACACGTAGCACGTTTGCTCAACGT	0	0	0	0	0	0	1	1	0	0	-	0	0	0	1	0	0	1	1	0	1	0	0	0	0	0	0	-	0	0	-	0	1	0	0	1	0	1	0	0	1	0	1	0	0	0	1	0
33590812	TGCAGATGCCAATTGCTCACTCTTTATTGGATTCACGCTGACTGAGTACCCGCGAAACAGACGTGGTCC	0	0	1	1	-	1	1	1	0	0	1	-	0	0	1	0	1	1	1	1	-	1	1	1	1	1	1	0	1	0	1	-	0	1	1	0	1	0	0	1	0	1	1	0	0	1	1	1
33590813	TGCAGCATAGTAAGCTAGACTTAGGCTATATTGTAAAGAACATACCTACTTGCTCTAAGTAGCTAATAG	0	1	0	1	1	1	0	1	0	1	1	1	0	1	0	1	1	1	0	-	0	0	1	1	0	1	1	0	1	1	1	0	0	-	0	1	1	1	1	1	0	1	1	0	1	0	1	0
33590816	TGCAGGCACAAGCTATAGAGGCTGCTCGTTCTACTTCTAGTACCTAATACACTTTAGTAGCACTACTCT	0	1	0	1	0	0	1	1	1	0	0	0	1	1	0	1	-	1	1	0	1	1	1	0	1	0	1	1	1	1	1	1	0	1	1	1	0	0	1	1	1	1	1	1	1	0	1	1
33590817	TGCAGGCACAAGCTGTAGAGGCTGCTAGTTCTACTTCTAGTACCTAATACACTTTAGTAGCACTACTTT	0	0	0	0	1	0	0	0	0	1	1	1	0	0	0	0	1	0	0	1	0	0	0	1	0	1	0	0	0	0	0	0	0	0	0	0	1	0	0	0	0	0	0	0	0	0	0	0
33590818	TGCAGGCAGCACCTGCGAACTTCAGGCGTACATCCTAACGCGTAGTGCGAAGGTCGTATACTTTCCAAT	1	-	1	1	1	1	1	1	1	1	1	1	1	1	1	1	1	1	-	1	-	1	1	1	1	1	1	0	1	1	1	1	0	1	1	0	1	1	1	-	1	1	1	1	1	1	1	1
33590820	TGCAGGGAAGAGTATAGAGTAGACTATCTGTTTTGCAAGCAAGATAAGATATTCTAATAACAAAGTTAC	1	0	0	0	0	0	0	0	0	0	0	0	0	0	0	0	0	0	0	0	0	0	0	0	0	0	0	0	0	0	0	0	0	0	0	0	0	0	1	0	0	0	0	0	0	0	0	0
33590821	TGCAGGGAAGAGTATAGAGTAGACTATCTGTTTTACAAGCAAGGTAAGATATTCTAATAACAAAGTTAC	0	1	1	1	1	-	1	1	0	1	0	0	1	1	1	1	1	1	1	1	1	1	1	0	1	-	1	1	1	1	1	0	0	1	0	1	1	1	0	1	1	1	1	1	1	1	1	1
33590822	TGCAGTAACTATTACTAATAACAAGGCTTACTCTACTACAAACTCTAACTAGGACCTATAAGAAGAAGA	1	1	1	1	0	0	1	1	1	1	1	1	1	1	0	1	1	1	-	0	1	1	0	1	0	1	1	0	0	1	1	0	0	1	1	1	1	0	1	-	1	1	1	1	0	1	0	0
33590824	TGCAGTTAGAGAGAATTACTAACAGCATAGTTAGGTATTATAGAGCTGCTAGCATATATACTAACTATT	0	0	0	0	0	0	0	0	0	0	0	0	0	0	0	0	0	0	0	0	0	0	0	0	0	0	0	0	0	0	0	0	0	0	0	0	0	0	0	0	0	0	0	0	0	0	0	0
33590825	TGCAGTTAGAGAGAATTGCTAACAGCATAGTTAGGCATTATAGAGCTGCTAGCATATATACTAACTATT	1	0	1	1	1	1	1	1	0	0	0	1	1	1	0	0	1	1	1	0	1	1	0	1	-	1	1	1	-	1	1	1	0	0	-	0	-	1	0	0	1	1	0	1	1	0	1	1
33590829	TGCAGCACTTGGGCTGCTAATAACGTCTGCCTAGCCTATCGCGTTGATTGCAGCGATTAGAGTCACCCA	1	0	0	0	1	0	1	0	0	1	1	0	0	0	0	0	0	0	1	0	0	1	0	0	0	0	0	1	0	0	0	0	0	0	0	0	0	0	0	0	0	0	0	-	0	0	0	0
33590830	TGCAGCTAACTCCCCTGTCTAGATACCTGCTAACTTACTATAAAATAAAAGTTACTGTAAGACACTTAC	1	0	0	1	-	0	0	0	1	1	1	0	0	1	0	0	1	0	0	0	0	0	0	0	0	0	1	0	0	1	0	0	0	1	0	0	0	0	0	0	0	0	1	0	0	0	0	0
33590832	TGCAGGTCCAGTCAGTCGTTGTGCAGAAACAAATCGAAGGGCAAGCTGTACTTTCTGGGCGCCGCGACG	0	0	0	0	1	1	1	0	1	0	1	0	0	0	0	0	1	1	1	1	1	1	0	0	0	0	1	0	0	0	1	0	0	0	1	-	1	1	0	0	-	1	0	0	0	0	1	0
33590833	TGCAGTAAGTATATGTTGAGTTTCACACTTTAGACAAAGTCCGTAAGTGATCGTTCGATTAGGTCTTAG	0	0	0	0	1	0	1	0	0	1	0	1	1	1	1	-	0	0	1	0	1	0	0	-	1	0	0	1	1	0	0	0	0	0	0	1	1	1	0	0	0	0	0	1	1	1	0	0
33591080	TGCAGGAAGATACTTAGGCTACACGCTAGTAGACATTAGTAACTCTAATTACCTGCTGTCCTAAGACAG	1	1	0	0	0	0	0	0	0	0	0	0	0	0	0	0	0	0	0	0	1	0	1	0	1	0	0	1	-	0	0	0	0	1	1	0	0	1	0	0	0	0	0	0	1	1	1	0
33591082	TGCAGAAATAGATACTGCAAAACTATTTAC	1	0	1	-	1	1	-	1	1	0	1	1	1	1	1	1	-	-	1	1	1	-	1	1	1	1	1	1	-	1	1	1	1	1	1	1	1	1	0	1	1	0	1	1	1	1	1	1
33591087	TGCAGGAGCTCCCTCTGTACTAGACTAGCTATTTAC	0	1	1	1	0	1	0	-	0	0	0	0	0	1	1	0	1	1	-	1	1	1	0	0	-	1	0	1	0	1	1	1	0	1	1	1	1	1	0	1	1	1	0	1	0	1	1	1
33591089	TGCAGAAGGACTCCTAAGCCAGCTATTTAGTTAC	1	0	0	1	1	0	0	0	1	1	1	0	0	1	0	0	1	0	0	1	0	0	0	0	0	0	1	0	0	1	0	0	0	1	0	0	1	0	0	0	0	0	1	0	0	0	1	-
33591091	TGCAGAAGGCTATGTTAGATAAGTGTTCTAACAAAATCTTAGTCTAGTTTAC	0	1	0	1	1	0	0	0	1	0	1	1	-	1	0	1	1	1	0	0	1	0	1	1	0	0	1	0	1	0	0	0	1	1	0	0	1	0	1	0	1	1	1	1	1	0	0	0
33591094	TGCAGACAATAAGGATAAGGACGTTAC	0	1	1	1	1	1	0	0	0	1	0	0	1	0	1	1	0	-	0	0	1	1	1	0	1	1	0	0	0	1	1	1	1	0	1	1	0	1	0	0	0	-	0	1	0	1	0	1
33591103	TGCAGACTGTTAGGTAGCCTCTAACATTGCAGAAGATTAC	1	1	1	1	1	1	0	1	1	1	1	1	1	1	1	1	1	1	0	1	1	1	1	1	1	1	1	1	1	1	1	1	1	1	1	1	1	1	1	-	1	0	1	1	1	1	0	1
33591104	TGCAGACTTCCTCTTATCTAGTAGTGTACTAAACATGCTTAC	0	0	1	1	1	0	0	0	0	0	1	0	1	0	0	0	0	0	0	1	1	0	1	0	0	0	1	0	0	0	0	0	1	0	1	1	0	0	0	1	0	0	0	1	1	0	0	0
33591105	TGCAGACTTCCTCTTATCTAGTAGCGTACTAAACCTGCTTAC	0	0	0	0	0	1	0	0	1	0	1	0	0	1	0	1	0	0	0	0	1	0	0	0	1	0	1	0	0	0	0	0	-	0	0	0	0	0	1	0	0	0	0	0	0	0	0	0
33591106	TGCAGAGACACAGATTGTAACCTAAGACTTAGCTGTAGTCTGTTTTAC	1	1	1	1	1	1	1	1	1	1	1	1	1	1	1	-	1	1	1	1	1	1	1	1	1	1	1	1	1	1	-	1	1	1	1	0	1	1	1	1	1	1	1	1	1	1	1	0
33591107	TGCAGAGAGACAGAGCTACAAGCTTACTAAGAAATAAGTATTTATTAC	1	1	1	1	1	1	1	1	1	-	1	1	-	1	1	1	1	1	1	1	0	1	1	1	1	1	0	1	1	1	-	1	1	1	1	1	1	1	1	1	1	1	1	1	1	1	1	1
33591119	TGCAGAGGCAGTACTAATAGCTAAATAACAAATATTGTCTATGTTAC	1	1	1	1	1	1	1	0	0	1	1	1	1	1	0	1	1	0	1	1	1	0	1	1	1	1	1	1	0	0	1	1	1	0	1	0	1	0	1	0	0	-	1	0	1	1	0	0
33591121	TGCAGAGGTAGTACTAATAGCTAAATAACAAATATTGTCTGTGTTAC	0	1	1	1	1	1	1	1	1	-	0	1	0	1	1	1	1	1	1	1	0	0	1	1	0	0	0	1	1	1	1	1	1	0	1	1	1	-	1	1	1	1	0	0	0	1	1	0
33591127	TGCAGATCTACAACAACTCTAGTTCATCTAAGTTAC	1	1	0	1	1	1	1	1	1	1	1	1	1	1	1	1	1	1	1	-	1	1	1	1	1	1	0	1	1	1	0	0	1	1	0	1	0	1	1	1	0	0	1	1	1	1	0	0
33591136	TGCAGCAACACCTTACAAAGAATTGCAAAAGTATTAC	1	1	1	-	1	1	1	-	1	1	1	1	1	1	1	1	1	1	1	1	1	1	1	1	1	1	1	1	1	1	1	1	1	1	1	0	-	-	1	1	1	1	1	1	1	1	1	1
33591159	TGCAGCGTCTATTAGCATATATACCTCACTAGCTACCTAGAGCGCTCTTAGTTGGATTAC	0	0	0	0	0	0	0	0	0	1	0	0	0	0	0	0	0	0	0	0	0	0	0	0	0	0	0	0	0	0	0	0	0	0	1	0	0	0	0	0	0	-	0	0	0	0	1	0
33591160	TGCAGCGTCTATTAGCATACATACCTTACTAGCTACCTAGAGCGCTCTTAGTTGGATTAC	0	0	0	0	-	1	0	1	1	0	0	1	1	0	0	-	0	1	0	1	1	1	0	1	1	0	0	1	0	0	0	0	1	0	0	1	0	0	0	0	0	0	0	1	0	0	0	0
33591168	TGCAGCTACTGTAATTAGACGAATCCTTCCTATATTCTGTAGATTGTAACACATTGTTTAC	1	1	1	1	1	1	1	1	-	1	0	0	1	0	1	1	1	1	1	0	0	1	1	0	0	1	1	1	-	1	1	-	-	0	1	0	1	1	1	0	-	0	1	0	1	1	1	0
33591169	TGCAGCTACTGTAATTAGACAAATCCTTCCTATCTTCTGTAGATTGTAACACATTGTTTAC	0	0	0	0	0	0	0	0	0	0	1	1	0	1	0	0	0	0	0	1	1	0	0	1	1	0	0	0	0	0	0	0	0	1	0	1	0	0	0	1	0	1	0	1	0	0	0	1
33591176	TGCAGCTCTCGTGCGCTTTTGTAGTTGTTCCCTTTGTTTACTTAC	1	1	1	1	1	1	1	1	0	0	1	1	1	1	1	-	1	1	1	1	1	0	1	1	1	1	0	-	1	1	1	1	1	0	1	-	1	1	1	1	1	-	1	0	1	1	1	1
33591178	TGCAGCTGTAACACTACCCAGCCTTATCGTCATCACTTTAC	0	0	0	1	1	0	1	0	0	0	0	1	0	0	1	0	1	1	1	1	1	1	0	1	0	0	1	1	0	1	1	0	0	0	1	0	0	1	0	0	0	1	0	0	1	1	1	0
33591179	TGCAGCTGTAACACTACCTAGCCTTATTGTTATCACTTTAC	1	1	1	0	0	1	0	1	1	1	1	0	1	1	0	1	0	0	0	0	0	0	1	0	1	1	0	0	1	0	0	1	1	1	0	1	1	0	1	1	1	0	1	1	0	0	0	1
33591191	TGCAGGATCCTAGCAACTCTTTAC	0	0	1	-	1	0	1	1	0	1	1	0	0	0	0	0	0	-	1	1	1	1	0	0	1	1	0	1	1	1	1	0	1	1	0	1	1	1	0	0	0	1	1	1	1	1	1	1
33591196	TGCAGGCCTAGACAAAGTAAAAATAATTAGTTAC	1	1	1	1	1	1	1	0	-	1	1	1	1	1	1	1	1	1	1	1	1	1	1	1	1	1	1	1	1	1	1	1	1	1	0	1	1	1	1	1	1	1	0	1	1	1	1	1
33591197	TGCAGGCCTGCTAAAGATAGAACTGGGTTAGTAAATTAC	1	0	1	1	1	1	1	0	1	1	1	1	1	1	0	0	0	1	1	1	0	1	1	1	1	1	1	0	1	1	1	1	1	1	1	0	1	1	0	0	0	0	1	1	1	1	1	-
33591199	TGCAGGCGCTAAGGCACGTAGAAGTATTAC	1	1	1	1	1	1	1	1	1	1	1	1	1	1	1	1	0	1	1	1	1	1	1	1	1	1	1	1	-	1	-	1	1	1	1	1	1	0	1	1	1	1	1	1	1	1	1	1
33591200	TGCAGGCGCTAAGGCACCTAGAAATATTAC	0	0	1	1	0	1	0	1	1	0	0	1	0	1	1	1	1	1	0	0	1	1	1	1	0	0	0	1	0	1	0	1	1	0	0	1	1	1	1	-	1	0	1	1	1	0	1	0
33591207	TGCAGGGTAATGGCCTCCTTGCTAGCCGTCGTACCGCCTTGTAATATCTATTAC	1	0	1	1	1	1	1	1	1	0	1	1	1	1	1	1	1	1	1	1	1	1	1	1	1	1	1	1	-	1	1	1	1	1	1	1	1	1	1	1	1	1	1	1	1	1	1	0
33591209	TGCAGGGTCATAGCTGAGAGGTACTAGTACTAGAGGCCCAAGTCACGCTTAC	0	1	0	1	0	1	0	1	0	1	0	0	1	0	0	0	0	0	0	-	0	1	0	0	0	0	0	0	1	0	1	0	-	1	0	0	0	0	0	0	1	1	1	0	0	0	0	0
33591221	TGCAGGTTGCACTACGAGAAAGGCGCGCTTAC	1	0	1	-	1	0	0	1	0	0	1	0	1	1	0	0	1	1	0	0	0	1	0	0	1	0	1	0	0	0	0	0	1	0	1	0	0	0	0	0	0	0	1	0	0	0	1	0
33591222	TGCAGGTTGCACTACAAGAAAGGCGTGCTTAC	0	1	0	0	0	0	0	0	0	0	0	1	0	1	0	0	0	1	0	0	1	0	0	1	0	0	0	1	0	0	0	0	0	0	-	0	0	0	0	1	0	0	1	0	0	1	1	0
33591226	TGCAGTAGCTACGTAGGATCCCTCTCTTCTTCCTTAC	1	1	0	0	0	0	1	0	0	1	1	1	1	1	1	0	0	0	1	1	1	0	1	1	1	1	1	0	1	1	1	1	1	1	0	1	1	1	0	0	0	0	1	1	1	0	1	0
33591228	TGCAGTGGCTTGTACCCCTTCTTTAGCTACTTAC	0	0	0	0	0	0	0	1	0	0	1	0	0	0	0	0	0	0	0	0	0	0	1	0	0	0	1	0	0	0	0	0	0	1	0	0	0	0	0	1	0	0	0	0	0	0	0	-
33591239	TGCAGTGCTTCCTGTATTCTGTATTAC	0	0	1	-	1	1	1	0	1	1	1	1	0	0	1	1	-	-	1	1	1	-	0	1	1	1	0	1	1	0	1	0	1	1	1	1	1	0	1	0	1	1	-	1	-	0	1	-
33591240	TGCAGTGCTTCCTGCAGTCTATATTAC	1	1	0	1	0	-	1	1	1	1	1	0	1	1	1	1	1	0	1	1	1	1	1	0	1	1	1	-	1	1	-	1	1	1	1	0	1	1	1	1	1	1	1	1	1	1	0	-
33591243	TGCAGTTAGAATGCTTACAGAATCTTAC	1	1	1	-	1	1	-	1	0	1	-	1	1	1	1	1	1	-	1	1	1	-	-	1	1	1	1	1	1	1	1	1	1	1	1	1	1	1	1	1	1	1	1	1	1	1	1	1
33591245	TGCAGTTATTGCTAAACAGAGCAGAGGTGTAGGTGCTATGTATAGTTAGGCAACATTAC	1	1	1	1	1	1	1	1	1	1	1	1	1	1	1	1	1	1	1	1	1	1	1	1	1	1	1	0	1	1	1	-	1	1	1	1	1	1	1	-	1	-	1	1	1	1	1	-
33591250	TGCAGTTGCATAAGCCTAGTACTGTTTTGTCTAGTTGAGATAAAGTGACCTTAC	1	1	1	-	0	1	1	-	1	1	1	0	0	0	0	1	0	0	-	1	1	0	0	0	0	0	1	-	1	1	0	0	1	0	1	1	1	1	1	0	0	0	0	1	0	0	1	1
33591253	TGCAGTTTGTAGGAAATAGCATTTAGTTGCCTTCTACTTGTGCATAATGTTAC	1	1	0	-	0	0	0	0	1	1	0	0	0	0	0	0	1	1	0	0	1	0	0	0	0	1	0	1	1	1	1	1	0	1	0	0	0	0	1	0	0	0	1	1	1	0	0	1
33591255	TGCAGGAAACCACGTCAATTAGAGGTGCTTACCCTTAC	1	1	1	0	0	0	1	1	1	0	1	0	1	0	1	1	1	1	1	1	0	1	1	0	1	1	0	0	0	-	0	0	0	0	0	1	0	0	1	0	0	0	0	1	1	1	0	1
33591256	TGCAGGTGTAAGGAGCTAACCTCTAAGGGAATTTGCTAGTAGAATACAAGATAGATTTAC	1	0	1	1	1	1	1	1	0	1	1	1	1	0	1	1	1	1	1	0	1	1	0	1	1	1	1	1	1	1	1	0	0	1	1	0	1	1	0	-	1	1	1	1	0	-	1	1
33591257	TGCAGTAGCTATTACTAACAATAAGGCCCACCTAGCTACAGACCTTAC	1	1	1	1	1	1	1	-	0	1	0	0	1	1	1	1	1	1	1	1	1	1	1	0	1	1	1	1	-	1	1	0	0	1	0	1	1	1	1	1	1	1	1	1	1	1	1	1
33591258	TGCAGTATCTGCTTTGCGTGTTGCTGTAGATACGTTGGCTACTGTTAGATTAC	1	1	1	1	0	0	0	0	0	0	0	0	0	0	0	0	0	1	0	0	0	0	0	0	0	1	0	0	1	0	0	0	0	1	0	1	0	0	0	0	0	0	1	0	1	0	1	1
33591259	TGCAGAAGCTCCCTCTATACTAGACTAGCTATCTAATGCTAGAGTTTCTTCTTAC	1	0	0	1	0	0	1	0	0	1	1	0	0	0	0	1	0	0	1	0	0	0	0	0	0	0	0	0	1	0	0	1	0	0	1	0	0	-	1	0	0	1	0	0	1	1	1	0
33591260	TGCAGGAGCTCCCTCTACACTAGACTAGCTATCTAATGCTAGAGTTTCTTCTTAC	0	0	0	1	1	0	0	1	0	0	1	0	0	1	0	0	1	0	0	0	0	0	1	0	0	0	1	0	1	0	1	1	0	1	0	0	1	-	1	1	0	0	1	0	1	1	0	0
33591371	TGCAGCATAGATTCCAATAGGCTGTATGCTAGCAAGACACACAAGGATATTAC	1	0	0	1	0	0	0	0	0	0	0	0	0	0	0	0	0	0	0	0	0	0	0	0	1	0	1	0	0	0	0	0	0	0	0	0	0	0	0	0	0	0	0	1	0	0	0	0
33591372	TGCAGACTCATTTTGTCTAATGCATTAGATATTGCAATATACAATAGCTAGTTTATTTAC	0	0	0	0	0	0	0	1	0	0	0	0	1	0	0	1	0	0	0	1	0	0	0	0	1	0	0	-	1	0	0	0	0	0	0	0	1	1	0	1	0	1	0	0	0	0	0	0
33591374	TGCAGATGCACAACAATTCTAGTTTACCTAAGTTAGGCACTAGCACCTCTAGGCTTATTAC	-	1	1	0	1	1	1	0	0	1	0	0	0	1	0	1	0	0	1	1	0	0	0	0	0	1	0	-	-	0	1	1	1	0	1	1	1	1	1	0	1	1	0	1	0	0	-	0
33591375	TGCAGATGCACAACAATCCTAGTTTACCTCAGTTAGGCACTAGCACCTCTAGGCTTATTAC	0	0	0	1	0	0	0	1	1	0	1	1	1	0	1	0	1	1	0	0	1	1	1	1	1	0	1	0	0	0	0	0	0	1	0	0	0	0	0	1	0	0	1	0	1	1	0	1
33591376	TGCAGCAGCCCTGCCTACTATAAGCTGCACTGTTCTAGCGCCTATAAATTTAC	0	0	0	0	0	0	0	0	0	0	0	1	0	0	0	0	0	0	0	0	0	0	0	1	-	0	0	0	0	0	0	0	0	0	0	0	0	0	0	0	0	0	0	0	0	0	0	0
33591377	TGCAGCAGCCCTGCCTACTATAAGCTGCACTCTTCTAGCGCCTATGAATTTAC	1	1	1	1	1	1	1	1	1	1	1	0	1	1	1	1	1	1	1	1	-	1	1	0	0	1	1	1	1	1	1	1	1	1	1	1	1	1	1	1	1	1	1	1	1	1	1	1
33591379	TGCAGCGTCTATTGGCATGTGTGCTTCGCCTACTACCTAGAGTGCCCTTAGCTTAC	0	0	1	0	1	0	0	0	0	1	1	0	1	0	0	0	0	0	0	1	1	0	1	0	-	0	0	0	0	0	1	0	1	0	1	1	0	0	0	1	0	0	1	1	1	0	0	0
33591380	TGCAGCTCTAGTAGGTTGCCTTACATGCTAGTGCAATAACTCTGCTATTAC	1	1	1	-	1	1	1	1	1	1	1	1	0	1	1	1	1	1	1	1	1	1	1	1	-	1	1	1	1	1	1	0	1	1	1	1	1	1	1	1	-	0	1	-	-	1	-	1
33591381	TGCAGTGTGCTTCTATCTAACTTACTTTAGTGTAACTATTTTAC	1	1	1	1	1	1	1	0	1	1	1	1	1	1	1	1	1	0	1	1	1	1	1	1	1	1	1	1	1	1	1	1	1	1	0	1	1	1	1	1	1	1	1	1	1	1	1	1
33591382	TGCAGTTAGGTTGTTATCTTTAGGAAATATAATGTAGTTACGTTTGTTAATTAC	0	0	1	0	0	0	1	0	0	1	1	0	0	1	0	0	0	0	1	0	0	0	0	0	0	0	1	0	0	0	-	0	1	0	0	0	1	0	1	0	0	1	-	0	0	0	1	1
33591383	TGCAGTAAGGTTGTTATCTTTAGGAAATATAATGTAGTTACGTTTGTTAC	0	0	1	0	0	0	0	0	0	1	-	0	0	1	0	0	0	0	0	0	0	0	0	0	0	0	0	0	0	0	1	0	1	0	0	0	1	0	1	0	0	1	1	0	0	0	1	0
33591389	TGCAGACAGATAGACAGACAGAAAGAACAAATTAC	0	1	0	0	1	1	0	1	0	0	0	0	1	0	0	0	0	0	0	0	1	0	0	0	1	1	0	1	1	0	0	1	1	0	0	0	1	0	1	0	1	0	0	0	0	1	0	-
33591392	TGCAGAGGTTAGTAATTGTAGCGTAGTAGAGCTGTAAATAAGCTATAGCTTCTACTTAC	1	1	1	0	1	1	1	1	0	1	0	0	1	1	1	1	1	1	-	1	1	0	1	0	1	-	1	1	0	0	1	-	1	1	1	0	1	0	1	0	1	-	1	1	1	1	1	-
33591394	TGCAGATGCACAACAATCCTAGTTTATCTAAGTTAGGCATTAGCATCCCTAGGCTTCTTAC	1	1	0	1	1	1	1	1	1	0	1	1	1	1	1	1	1	0	1	1	1	1	0	1	1	1	1	1	0	1	1	1	1	1	1	1	0	1	1	1	1	1	1	1	1	1	1	1
33591402	TGCAGTCAGGTTGTTGTCTCTAGGGAACATAATGTAGTTGTGTTTATTAATTAC	1	1	0	0	1	1	0	1	1	-	0	0	0	0	1	0	1	0	0	1	0	1	0	0	1	-	1	-	1	0	0	0	1	0	-	1	0	1	1	0	1	0	0	1	1	0	0	0
33591403	TGCAGTCAGGTTGTTGTCTCTAAGGAACATAATGTGGTTATGTTTATTAATTAC	0	0	1	1	0	0	1	0	0	0	0	0	0	1	0	1	0	-	-	0	0	0	1	0	0	0	0	0	0	1	1	0	0	-	0	0	1	0	0	1	0	0	1	0	0	0	0	0
33591404	TGCAGTCAGGTTGTTGTCTCTAGGGAACATAATGTGGTTATGTTTATTAC	1	0	1	1	1	1	1	1	0	1	0	0	0	1	1	1	-	1	1	0	0	1	1	0	1	1	0	0	0	1	1	0	0	1	0	1	1	0	1	1	0	0	1	1	0	0	0	0
33591405	TGCAGTCAGGTTGTTGTCTCTAGGGAACATAATGTAGTTGTGTTTATTAC	0	1	0	0	0	0	0	0	1	0	0	0	0	0	0	0	1	0	0	1	0	0	0	0	0	0	1	1	1	0	0	0	1	0	1	0	0	1	0	0	1	0	0	0	1	0	0	0
33591406	TGCAGTTGGATTGTTGTTTCTAGGGAAAATAACGTAGTTACATTTGTTAATTAC	1	0	0	1	1	-	0	0	0	0	1	0	0	0	0	0	0	1	0	1	0	1	1	0	1	0	1	0	0	1	0	1	1	0	0	0	0	0	0	1	1	0	0	1	0	0	1	1
33591408	TGCAGTTAGGTTGTTATCTCTAGAGAACATAACGTAGTTATATTTATTAC	1	1	1	1	1	0	1	0	1	1	1	0	1	1	0	1	1	0	1	1	0	1	0	0	0	0	1	0	0	1	0	0	0	1	0	1	1	0	0	1	0	0	1	0	0	1	1	0
33591427	TGCAGTATACTATAGGTTGTAAAAGTACAGCTATATATACTATAGCAGCTAGCCTTTAGAAAGCTTACA	0	0	0	0	0	0	0	0	0	0	0	0	0	0	0	0	0	0	0	0	0	1	0	0	0	0	0	0	0	1	0	0	-	0	0	0	1	0	0	0	0	0	1	0	0	0	0	0
33591434	TGCAGTGTAGCTCTAGTTATTGTATGCAACGTGCAGTAGAGAAGAATTATTGTTTATTAGAGTGTCTTA	1	1	1	1	1	1	1	-	1	-	-	1	1	1	1	1	1	0	-	1	1	1	1	1	1	1	0	1	1	1	1	1	1	1	1	1	1	1	1	1	1	1	1	1	1	1	1	1
33591443	TGCAGAAGTAGCGCTATAGGCCTAAGCAAAGTAGAAAGTTAGTAAGTAAGTAGACTAGAAAGAGGAGGG	1	0	1	1	1	0	1	1	-	1	1	1	1	1	1	0	1	1	1	0	1	1	1	1	-	1	1	1	-	1	1	0	1	1	-	1	1	0	1	1	1	1	1	0	1	1	0	1
33591444	TGCAGAAGTAGCGCTTTAGGCCTAAGCAAAGTAGAAAGTTAGTAAGTAGGCAGACTAGAAAGAGGGGGG	0	1	0	0	0	1	0	0	0	0	0	0	0	0	0	1	0	0	0	0	0	0	0	0	0	0	0	0	0	0	0	1	0	0	0	0	0	1	0	0	0	0	0	1	0	0	1	0
33591474	TGCAGATCCTATCTCCTCTAATACCTACTTAGCTAAGAAGGCAAAGCTTATAACAGAGGACATTATCCT	0	0	0	0	1	0	-	0	0	0	0	0	0	0	0	1	1	0	1	0	0	0	0	0	0	0	0	0	0	0	0	0	0	0	0	0	0	0	0	0	1	0	0	1	0	0	-	0
33591478	TGCAGATGCTAGAAGACTTATAGCTAACAGTAGATAGCTTTATAGAGAGCTATTTCTTCATTCTAATCT	1	1	1	1	1	1	1	1	-	1	1	1	1	1	1	1	0	1	1	1	1	1	1	1	1	1	1	1	1	1	1	1	1	1	0	1	1	1	0	-	1	1	1	1	1	1	1	1
33591482	TGCAGATGTTGCTGCATTTATTTGTTGCTACGCTGTAGTTCCTTATTACACTATAATTATTCTAGGTTT	1	1	-	1	0	1	0	0	0	0	0	0	1	1	0	1	0	0	0	1	1	0	0	0	0	1	0	0	1	1	1	1	-	-	0	1	0	0	0	0	0	0	0	0	1	0	1	0
33591483	TGCAGATGTTGCTGCATTTGTTTGTTGCTATGCTGTAGTTCCTTATTATACTATAATTATTCTAGGTTT	1	1	1	1	0	0	0	0	0	0	0	0	1	1	0	1	0	0	0	-	1	0	0	0	0	1	0	0	1	1	1	1	1	1	0	1	0	0	0	0	0	0	0	0	1	0	0	0
33591484	TGCAGATGTTGCTGCATTTGTTTGTTGCTATACTGTAGTTCCTTATTATACTATAATTATTCCAGGTTT	0	0	0	0	1	1	0	0	0	0	0	0	0	0	0	0	0	1	0	0	0	0	0	0	0	0	0	1	0	0	0	0	0	0	0	0	1	0	0	0	0	0	0	0	0	1	-	0
33591486	TGCAGATTCTGAACTACTGTACTATTTACTAATATCTTTCTTTTTTTTTCTTTTCTCTCTTCTTATTAC	1	1	1	1	1	1	0	1	1	1	0	1	1	1	1	1	1	1	0	1	-	1	1	-	1	1	1	-	1	1	1	1	1	1	1	1	1	1	1	1	1	-	1	1	1	-	1	1
33591494	TGCAGCACAGTAATTATAACAACAGAACAATAAGTAAGCAATAATTACAAGTAAGCAACAATTACAGTG	0	0	0	0	1	1	0	1	1	1	0	0	0	1	0	1	0	0	0	0	1	1	1	0	1	1	0	-	0	1	1	1	0	0	1	1	0	1	1	0	1	1	0	0	0	1	1	0
33591516	TGCAGCGCCTACTTTACCTAGGCTATTGCTAGTTCTAACTTCTAGGCCTTACAACCTTGTGCTCTGCAA	1	0	1	1	1	1	1	1	1	1	0	1	1	1	1	1	1	1	1	1	1	1	0	1	1	1	-	0	1	1	1	1	1	1	1	1	1	1	1	1	1	1	1	1	1	1	-	1
33591517	TGCAGCGCCTACCTTACCTAGGCTATTGCTAGTTCTAACCTCTAGGCCTTACAACCTTGTGCTCTGCAA	1	1	1	1	1	1	1	1	1	1	1	1	1	1	1	1	1	1	1	1	1	1	1	1	1	1	-	1	1	1	0	1	1	1	1	1	1	1	1	1	-	1	1	1	1	1	1	0
33591521	TGCAGCGTAGCAGTAAACAAATGTAATAGCACTTATAGTTGCCTTTAGCTAGCCTACAACCCTAGTATA	0	0	1	1	1	0	0	1	1	0	1	1	1	1	0	1	1	0	0	1	0	1	1	1	1	0	0	1	0	1	1	1	1	-	1	1	0	0	1	1	0	0	1	1	1	1	0	0
33591522	TGCAGCGTAGTAGATCTCTAAGCCAACAATAGAAATCTGTAATAACTTATTAGCTTATAGAACCAAACG	0	0	0	0	0	0	0	0	0	1	0	0	0	0	0	0	0	0	0	0	0	0	1	0	1	0	-	0	0	0	0	0	0	1	1	0	0	0	1	0	0	0	0	0	0	0	0	1
33591523	TGCAGCGTAGTAGATCTCTAAGCCAATAATAGAAATTTGTAATAACTTATTAGCTCATAGAACCAAACG	1	1	0	0	1	0	0	0	1	0	0	0	1	1	1	0	0	0	0	1	0	0	0	0	0	0	0	1	0	1	1	0	0	0	0	1	0	1	0	0	0	1	1	1	1	1	1	0
33591524	TGCAGCGTAGTAGATCTCTAAGCCAATAATAGAAATCTGTAATAACTTATTAGCTCATGGAACCAAACG	0	0	-	1	0	1	1	1	0	0	1	1	0	0	0	1	1	-	1	0	-	1	0	1	0	1	0	0	1	0	0	-	1	0	0	0	1	0	0	1	1	0	0	0	0	0	0	0
33591525	TGCAGCGTAGTTAGCAGCTAACTTATTCTATCTAATTTCCAAGATATTATAACAGGCAATGTGTAGTTT	0	1	1	0	0	0	0	0	0	0	0	0	0	1	0	0	0	0	0	0	0	0	1	0	1	1	-	0	0	0	1	1	1	0	0	0	1	0	-	0	1	0	0	1	0	1	1	0
33591526	TGCAGCGTAGTTAGCAGCTAACTTATTCTATCTAATTTCCAAGATATTATAATAGGCAATGTGTTGTTT	0	0	0	1	1	1	0	-	0	1	-	1	1	0	1	1	1	1	0	1	1	-	0	1	0	0	0	1	1	1	0	0	0	-	1	0	0	1	0	1	0	1	1	0	1	0	0	1
33591531	TGCAGCTAGCATACCTCTTATTTCTCTTCTCATTAGGTAATATAGTATGCCTCTCGCTATAGTTAGTTT	0	1	1	1	-	0	1	1	1	0	1	1	1	1	1	1	1	0	1	1	1	0	0	1	0	1	1	1	1	1	0	1	1	0	0	0	1	1	0	1	1	0	0	1	0	1	1	1
33591532	TGCAGCTAGCATACCTCTTATTTCTCTTCTAATTAGGTAATATAGTATGCCTCTTGCTATAGTTAGTTT	0	0	0	0	1	0	0	0	0	0	0	0	0	0	0	0	0	0	0	0	0	0	0	0	1	0	0	0	0	0	0	0	0	0	1	1	0	0	1	0	0	0	0	0	1	0	0	0
33591545	TGCAGCTTAGAAGACTCCTAAGCGTAGTTGTTAGGATAGCCTAGACTTTTAGCCTAGCTCTACTAGGGG	0	0	0	-	1	0	1	0	0	0	0	0	0	0	0	1	0	0	1	1	1	0	1	0	1	1	0	0	0	0	1	0	0	1	0	0	1	0	0	0	0	1	0	1	1	0	1	1
33591546	TGCAGCTTGTTTACAGCCCTACTGCGCTGCAATTGCTAACCTCTATAGAGATCTAATAAACTATAATAG	0	1	0	1	0	1	0	1	0	0	1	1	0	0	0	1	1	0	0	1	0	0	1	1	0	0	0	0	0	0	0	0	0	1	1	0	0	1	0	0	1	0	1	1	1	0	-	0
33591548	TGCAGGAAAATCCCTAAACAGGAAAAAGAAAGACATATAAGGGTATATAGAGGGTGCAGAGGAAGGCGT	0	0	0	0	0	0	0	0	0	1	1	1	0	1	0	0	1	0	0	0	0	0	1	1	1	0	0	0	-	1	0	0	0	0	0	0	0	0	0	0	0	0	0	0	0	-	0	0
33591549	TGCAGGAAAATCAATAAACAGGAAAAAGAAAGACATATAGGGGTATATAGAGGGTGCAGAGGAAGGCGT	0	0	0	0	0	1	0	1	-	0	0	0	1	0	0	0	0	1	0	0	0	0	0	0	0	1	0	0	0	0	1	0	1	0	1	0	0	0	1	1	0	0	-	0	1	0	0	0
33591551	TGCAGGAAAATCCCTAAAGAAGAAAAAGAAAGACATGTAAGGGTACACAAAGAGTGTAGAGAAAGGCAT	0	0	0	1	0	1	0	1	1	1	1	1	1	1	1	0	1	0	0	1	1	1	1	1	1	1	1	1	0	1	0	1	1	1	1	1	1	1	0	-	-	1	-	-	1	1	0	1
33591557	TGCAGGAGCTTAGCTAAAATGGATCATATATTGCATATAGCAAGACCAACAGAATATAAGAAGACTACA	1	1	1	1	1	1	1	1	1	1	1	1	1	1	1	1	1	1	1	1	-	1	1	1	1	1	1	1	1	1	1	0	0	1	1	1	1	1	1	1	1	1	1	1	1	1	1	1
33591561	TGCAGGCAACAGTACAATAATAGTACGTAACACATAATCTATCTTATTAGAAAAGAATTGGAAGAAAAA	0	0	0	0	0	0	1	0	0	0	0	0	0	0	0	1	0	0	1	0	1	1	0	0	0	1	0	0	1	0	1	0	0	1	0	1	0	0	0	0	1	0	0	0	0	1	0	0
33591562	TGCAGGCAACGGTACAATAATAGTACGTAACACACAATCTATCTTATTAGAAAAGAATTAGAAGAAAAA	0	1	1	1	1	1	0	1	1	1	1	1	1	1	1	0	1	1	0	1	0	0	1	1	0	0	1	1	0	0	0	1	1	0	1	0	0	1	1	1	0	1	1	1	1	0	1	1
33591563	TGCAGGCACAAACTATAGAAGCTGTTAGTCCTACTCCTAGTACCTAATACACCTTAGCAGTATTACTCC	0	1	0	1	1	1	0	1	0	-	1	1	0	1	0	1	1	1	0	1	0	0	1	1	0	1	1	0	1	1	1	0	0	1	0	1	1	-	1	-	0	0	1	0	1	0	1	0
33591566	TGCAGGCCTAAGCAAAGTAAAAGAGTTAGTCAGTAAGCAGACTAGAAGGAGAGGGGCAACTTATCTACT	1	1	1	1	0	1	0	1	1	1	0	1	0	1	1	1	-	1	0	1	1	1	1	1	0	0	0	1	1	1	0	1	1	0	0	1	1	1	1	1	1	0	1	1	-	1	1	1
33591577	TGCAGGTAACAAGGATAATAGTAGTAGCAGAGGTTCTGCTAAGAGTAGTACTTAGAGCTTTTTCTTATC	0	1	0	-	0	1	0	1	0	1	0	0	1	1	0	0	0	0	0	-	0	1	0	0	0	0	0	1	1	0	1	0	0	1	0	0	0	0	0	0	1	1	1	0	0	-	1	0
33591578	TGCAGGTACACAGTGTGGCAAGTTAGATATGTAACTTACACACACACACACGTTGCTGCTAGATACACA	0	1	1	0	1	0	0	0	1	1	0	0	1	0	0	0	0	0	0	0	0	1	0	0	0	0	0	0	1	0	0	0	0	0	0	0	1	0	1	0	-	0	0	0	1	0	0	0
33591581	TGCAGGTATATGCAAGTTAGGATAAACGTGCATTATATTGCCTAGGTTACCTATACGTGTTCTCTAAGG	1	0	1	1	-	1	1	1	-	1	1	0	-	1	1	1	1	1	1	0	1	1	1	0	1	1	1	0	1	1	0	-	0	0	0	-	-	1	0	0	0	0	1	1	1	1	0	-
33591582	TGCAGGTATATGCAAGTTGGGATAAATATGCATTATATTGCCTAGGTTACCTATACGTGTTCTCTAAGG	1	0	0	1	0	0	1	0	0	1	0	0	1	0	1	0	0	0	-	1	0	1	1	0	0	1	1	-	-	0	0	0	0	0	1	0	0	1	1	0	-	0	0	0	0	1	1	1
33591585	TGCAGGTGTTATACAAGGTGTTTCTGTAGTAGGTTGCTTAGGTGCAGGTCAACTACAGGTAAATTACAG	1	-	1	1	1	1	1	1	1	1	1	1	1	1	1	1	1	1	1	1	1	1	1	1	1	-	1	1	1	1	1	1	-	1	1	1	1	1	1	1	1	1	0	1	1	1	1	1
33591588	TGCAGTAAGGCGCTAGCTTGTCTACTTCTTGTTTATAAATATTCTAAACTTATTCTTTAGAAACTCTAA	1	1	1	1	1	-	1	1	1	0	1	1	1	1	1	1	1	1	1	1	1	1	1	1	-	1	1	1	1	1	1	1	1	1	1	-	1	1	1	1	1	1	1	-	1	1	-	1
33591589	TGCAGTGAGGTAGCAGCTTGTCTGCTTCCTCCTTCTTCTTTAGGGCCTTCTAGATATCTGCTATTACAG	1	1	1	1	0	0	0	0	0	0	1	1	0	0	0	0	0	1	0	0	0	1	1	1	0	1	1	0	0	1	0	0	0	1	0	1	0	0	0	0	0	1	0	1	1	1	1	1
33591615	TGCAGTGCAGCAACAGGTATTCTATAGAGGGAACCTACCATATTTACTATATAGTTTATTCTGTATCTT	1	1	0	0	0	0	0	1	1	0	0	1	0	0	0	1	0	0	0	0	0	0	0	1	0	0	1	1	1	0	0	1	0	0	0	0	0	0	0	0	0	0	0	0	1	0	0	0
33591619	TGCAGTGCCCTCACAGAAAACTTGTATATTATTAGCAAAGTTGTCTTCTAGGCTAGTCTTTACTACTTA	1	1	1	1	1	1	1	1	1	0	1	0	1	1	1	0	1	1	1	1	1	1	1	0	1	1	1	0	0	0	1	1	1	1	1	1	1	1	1	1	-	1	1	1	1	1	1	1
33591627	TGCAGCTACTGTAATTGGGCGAATCCTTCCCGTGTTCTGTAGATTGTAACATAGTGTTCTATACTTACA	1	1	0	1	1	1	0	0	0	1	0	1	0	1	1	0	0	1	0	0	1	0	-	1	1	1	0	0	0	1	1	0	0	1	-	0	1	0	1	0	0	1	0	0	0	0	0	1
33591781	TGCAGGAAGCACTGCAGCACTAAGGAGTTTAC	1	1	0	1	0	0	1	1	-	1	1	0	1	1	1	1	1	0	1	1	1	1	1	0	1	1	1	1	1	1	1	1	1	1	1	-	1	1	1	1	1	1	1	1	1	1	0	-
33591782	TGCAGAAAGCACTAAAGCACTAAGGAGTTTAC	0	0	0	0	1	1	1	1	1	1	0	1	1	0	0	0	0	1	1	1	1	-	0	1	1	0	0	1	0	0	0	0	1	0	1	1	0	0	0	0	0	1	0	1	0	0	1	0
33591783	TGCAGGAAGCACTACAGCACTAAGGCGTTTAC	1	1	1	1	1	1	1	1	1	1	1	1	-	1	0	1	1	1	1	1	1	1	1	1	1	-	1	1	1	1	1	1	1	1	1	1	1	1	1	1	1	1	-	1	1	1	1	-
33591785	TGCAGAATAGCTAGCACATGTCTTTAC	0	0	0	0	0	1	0	0	0	0	0	0	0	0	1	0	0	0	0	0	0	-	1	0	0	0	1	0	0	0	0	0	0	0	0	0	0	0	1	0	0	0	0	0	0	0	0	0
33591786	TGCAGAGCAGCTAGCACATGTCTTTAC	1	0	1	0	0	1	0	0	0	0	1	0	1	0	1	1	1	1	0	0	1	1	1	0	0	1	1	0	1	1	0	1	0	0	1	0	1	1	0	-	0	0	1	0	0	0	0	0
33591787	TGCAGAACAGCTAGCATATGTCTTTAC	-	0	1	0	0	0	0	1	0	0	0	0	0	1	0	1	0	0	0	1	1	1	0	0	0	0	0	0	1	-	1	1	1	1	0	1	1	0	1	1	0	0	0	0	1	0	0	1
33591800	TGCAGATACTAGAAGCAGCAGCAAAGACTGACAAGACAGGCTGGTTTAC	1	1	1	1	1	1	0	1	1	1	1	1	1	1	1	1	1	1	0	1	-	1	1	1	1	1	1	-	1	1	1	1	1	1	1	1	1	1	1	1	1	0	1	1	1	1	0	1
33591801	TGCAGATACTAGAAGCAGTAGCAAAGACTAACAAGACAGGCTAGTTTAC	-	1	1	1	1	1	1	1	0	1	1	1	1	1	1	1	1	1	1	1	1	1	1	1	-	1	1	1	1	1	1	1	1	1	1	1	1	1	1	1	1	1	0	1	1	1	1	1
33591805	TGCAGATGTCAAGGCGTCGTAATTTTCTATTTAC	1	1	1	-	0	-	1	1	1	1	1	1	1	1	1	1	1	1	1	1	1	1	1	1	0	1	1	1	1	1	-	1	1	1	0	0	1	1	0	1	1	-	1	1	0	-	1	1
33591808	TGCAGTAAGGCATGCTAGGACGTTGATGTATACGCAACGTGTTGCAGTTTCTTAC	0	1	1	0	0	0	0	0	0	0	0	0	0	0	0	0	0	1	0	0	0	0	0	0	1	0	0	1	0	0	0	0	0	1	0	0	1	1	0	0	0	0	1	1	0	0	1	1
33591809	TGCAGTAAGGTATGCTAGGACGTTGATGTATACGCAACATGTTACAGTTTCTTAC	1	0	0	0	0	0	0	0	1	0	0	0	1	1	1	1	1	0	0	0	-	1	1	0	-	0	1	0	1	0	1	1	1	0	1	0	1	0	0	-	0	0	1	0	1	0	0	0
33591810	TGCAGCAAGGCATGCTAGGACGTTGATGTATACGTAACGTGTTGTAGTTTCTTAC	0	1	1	1	1	1	0	1	1	1	1	1	0	1	0	1	1	1	0	1	1	1	1	1	1	0	-	1	1	-	1	0	1	0	1	0	1	0	0	1	0	1	1	0	1	1	1	1
33591814	TGCAGCCCAAGAACAACAAGCTCCTTCATAATACCAGTTTCATTGATTAC	0	0	1	1	1	0	1	0	1	1	0	0	1	1	1	0	0	0	1	0	1	1	0	0	1	0	1	0	1	1	1	1	1	1	0	0	0	0	1	0	1	0	1	0	0	1	1	1
33591828	TGCAGGAAATCAGCCTAGGCGCTCTGCCCTACGCAGTTAGTTAC	0	0	1	1	0	0	1	0	1	0	0	0	0	1	0	0	0	1	1	0	0	0	0	0	0	0	0	1	0	1	1	0	0	1	1	0	1	0	0	0	1	1	1	0	0	0	0	0
33591829	TGCAGGAAATTGGCCTAGGCGCTCTGCCCTACGCAGTTAGTTAC	1	1	0	1	0	0	0	1	1	1	0	0	0	1	0	1	1	1	0	0	1	1	1	0	0	1	1	1	1	0	0	0	1	0	1	1	0	0	1	1	0	1	0	1	0	1	1	0
33591832	TGCAGGAAGCACTAGGGTGTAAAAGAATTTAC	1	0	0	0	1	1	-	1	1	1	1	1	1	0	0	1	0	1	0	1	1	1	-	1	1	0	0	1	0	0	-	1	1	-	1	1	-	1	1	-	-	1	0	1	1	0	1	0
33591838	TGCAGGCACAGCCCAGAGCCATCTTTAC	1	0	0	1	1	1	0	0	1	0	1	1	1	1	0	1	1	0	0	0	1	0	0	1	0	0	1	0	0	0	1	1	1	0	1	1	0	0	1	0	0	0	1	0	0	1	0	0
33591840	TGCAGGCACCTAACCTAGTATTAGCTAGAGTTAGAGTTAC	1	1	1	1	1	1	-	1	1	1	0	1	1	0	1	0	1	1	1	1	1	1	1	1	1	1	1	1	0	1	-	0	1	1	0	0	1	1	1	1	1	-	1	0	1	1	1	1
33591841	TGCAGGCACCTAACCTAGTATTAGCTAGGGTTAGGGTTAC	1	0	0	1	0	0	-	1	1	1	1	0	1	1	1	1	0	0	1	1	1	1	0	0	0	0	1	1	0	0	1	0	0	1	1	0	0	0	0	1	0	0	0	1	1	1	1	0
33591857	TGCAGTAACAGCTATCGCCTGCTAGAAATACATGAACACAGAGTCACTTAC	1	1	1	-	1	1	0	1	1	1	1	1	1	1	1	1	1	1	-	1	1	1	1	1	1	1	1	1	1	0	1	0	1	1	1	1	1	1	1	1	1	1	1	1	1	1	1	1
33591858	TGCAGCAACAGCTATCGCCTGCTAGAAATACATGAACACAGAGTTACTTAC	0	0	0	0	0	0	0	0	0	0	0	0	0	0	0	0	0	0	0	0	0	0	0	0	0	0	0	0	0	0	0	1	0	0	0	0	0	0	0	0	0	0	0	0	0	0	0	0
33591869	TGCAGTGTCTAACAGTAGCAGTCTTAC	0	1	0	0	0	0	0	0	0	0	1	0	0	0	1	0	0	1	0	1	0	0	0	0	0	0	0	0	0	0	0	0	1	0	0	1	1	1	0	1	1	1	1	1	1	-	1	0
33591871	TGCAGTTATCTAAGATAGTGTTGTAATCCTGCTTAC	1	1	1	1	0	1	1	1	1	0	1	1	1	1	1	1	1	1	1	1	1	1	1	1	1	1	1	1	1	1	1	0	1	1	1	1	1	1	0	1	1	0	1	1	1	-	1	1
33591878	TGCAGAGCTATATTTTTAGATAACACCTATATAAAGTCTAGTAGCTTAGTGTTATTAC	0	0	0	0	1	0	0	0	0	1	1	1	0	0	0	0	1	0	0	1	0	0	0	1	0	1	0	0	0	0	0	0	0	0	0	0	1	0	0	0	0	0	0	0	0	0	0	0
33591881	TGCAGATAGGGGAACATCCTCTTATTTCCTTAC	1	0	1	0	1	0	0	1	0	0	1	0	1	1	0	0	1	1	0	0	0	1	0	0	1	0	1	0	0	0	0	0	0	0	1	0	0	0	0	0	0	0	1	0	0	0	1	0
33591949	TGCAGTTTTTGTATACTTAGGTTTTGCGCCTAGTCCCTGCGCTTTAC	1	0	0	0	0	0	1	0	0	0	0	0	0	0	1	1	0	1	1	0	0	1	1	0	1	0	0	1	0	1	0	0	0	0	0	1	0	0	0	0	0	0	0	1	1	0	0	0
33591950	TGCAGATGTATAACAATCCTAGTTTATCTATATTAGGCATTAGCATCCCTAGGCTTCTTAC	1	1	1	1	1	1	1	1	0	1	1	1	1	1	0	0	0	1	1	1	0	0	1	1	0	1	0	0	1	0	0	1	1	1	1	1	1	0	0	1	0	1	1	1	0	1	0	0
33591951	TGCAGATGTATAACAATCCTAGTTTATCTATATTAGGCATTAGCACCCCCAGGCTTCTTAC	0	0	0	0	0	0	0	0	1	0	0	0	0	0	1	1	0	0	0	0	1	1	0	0	1	0	1	1	0	1	0	0	0	0	0	0	0	1	1	0	1	0	0	0	1	0	1	1
33591952	TGCAGATGCATAACAATCCTAGTTTATCTATATTAGGCATTAGCATTCCTAGGCTTCTTAC	1	1	1	1	1	1	0	1	1	0	-	0	1	0	1	1	1	1	0	1	0	1	1	0	1	1	1	1	1	1	0	1	1	1	-	1	1	1	1	1	1	-	1	1	1	1	1	1
33591963	TGCAGAGGTTAGTAATTGCAGCGCAGTAGGGCTGTAAATAAGCTATAGCTTCTACTTAC	0	0	1	0	0	0	0	0	1	1	1	0	1	0	1	1	1	1	0	0	0	1	-	0	1	1	0	0	-	0	1	0	0	1	0	0	1	0	0	1	0	1	1	1	1	1	1	0
33591964	TGCAGAGGTTAGTAATTGCAGTGTAGTAGGGCTGTAAATAAGCTACAGCTTCTACTTAC	1	-	0	0	0	1	1	1	1	1	-	1	1	1	1	1	1	1	1	1	1	1	1	1	1	0	1	0	0	1	1	1	1	1	1	0	1	1	1	-	1	0	1	1	0	-	1	1
33591965	TGCAGCGCGTTGCTTAGAGAGATTTAGGTCTTATTTAC	0	1	1	0	1	1	0	1	1	0	0	1	-	1	1	1	1	0	0	1	0	1	1	1	1	0	1	1	1	0	1	1	1	1	0	1	1	0	0	1	1	1	1	1	1	1	1	0
33591971	TGCAGTTGGGTTATTATTCTTAGGGAAAATAACGTAGTCGCGTTTGTTAC	1	0	0	0	0	0	0	0	1	0	0	1	0	0	1	0	0	0	0	0	0	0	0	1	0	0	0	1	0	1	0	0	-	0	1	0	0	0	0	0	0	1	1	1	1	0	0	1
33591990	TGCAGAGCAGCTTACTGTTACAATCCTATGCTAGGGAACGGCACAGCAATAAGTAACAGCTAACCAAGA	0	1	0	0	0	0	0	1	0	0	0	0	0	0	1	1	0	0	0	0	-	1	0	0	0	0	1	0	0	1	0	1	0	0	1	1	0	0	0	0	1	0	0	-	0	0	1	1
33592004	TGCAGATGTTAGGATGTAGAGAAGAGAGAGAGTAGAGAAGAGAGAGAGAATAGAGAGGAGTCTTAGAGC	1	1	1	0	1	0	0	1	1	1	1	1	1	1	1	1	0	1	0	1	1	1	1	1	1	1	1	1	0	1	1	0	1	0	1	0	0	1	1	0	-	0	1	-	1	-	1	1
33592005	TGCAGATGTTAGGATGTAGAGAAGAGAGAGAGTAGAGAAGAGAGAGAGAATAGAGAAGAGTCTTACAGA	0	0	0	0	0	0	0	0	0	0	0	0	0	0	0	0	0	0	0	0	0	0	0	0	0	0	0	0	1	0	0	0	0	0	0	0	0	0	0	0	0	0	0	0	0	0	0	0
33592013	TGCAGCACTACTCTCTAATAGTGTAATAACTATAACTTAGATTATAGTTCTACAAGTTATAATTACAGA	0	0	1	1	0	0	0	-	0	0	0	1	1	0	1	-	1	0	0	1	1	0	1	1	1	1	1	-	0	0	0	1	0	1	1	0	0	0	1	0	0	0	1	1	1	1	0	1
33592030	TGCAGCTCGTCGCGCGACTGCCCTAGTGTTGAACCACATGATATGCTCGAGTCTGCTTCAATATCGACG	0	0	0	1	1	0	1	0	0	0	0	1	0	1	0	1	1	1	1	0	0	0	0	1	1	0	1	1	1	1	0	0	1	0	0	0	1	0	0	1	1	1	1	0	0	0	0	0
33592031	TGCAGCTCGTCGCGCGACTGCCCTAGTGTTGAACCACATGATATGCTCGAGTCTGGTCCAATATCGACG	1	1	1	0	0	1	0	1	1	1	-	0	1	0	1	0	0	0	0	1	-	1	1	0	0	1	0	0	0	0	1	1	0	1	1	-	0	-	1	0	0	0	0	1	1	1	1	1
33592039	TGCAGGCCTAGGCAAAGTAAAAAAGTTAGTAAGTAAGCAGACTAGAAGAAGAGAGCAACTTACCTACTT	0	0	0	0	0	0	0	0	0	0	0	0	0	0	1	0	0	0	0	0	0	0	0	0	0	0	0	0	1	0	1	0	-	0	0	0	0	0	1	0	0	0	0	0	0	-	0	1
33592058	TGCAGTAACTATTACTAATAACAAGACGCACTCTACTACAGACTCTAACTAGAACCTATAAGAAGAAGA	0	1	0	0	0	0	0	0	0	0	0	0	1	0	0	0	0	1	0	0	0	0	0	0	0	0	0	0	0	0	1	0	1	0	0	0	1	0	0	0	0	0	0	1	0	0	0	0
33592059	TGCAGTAACTATTACTAATAACAAGACGCACTCTACTACAGACTCTAACTAGGACCTACAAGAAGAAGA	1	0	1	1	1	1	1	1	1	1	1	1	0	1	1	1	1	0	1	1	-	1	1	1	1	1	1	1	1	1	0	-	0	-	-	1	0	1	1	1	1	-	1	0	1	1	1	1
33592061	TGCAGTAAGTGTCCTTGAAGACACTCCTACACATGCGTATCAGCGTGCACCCCAGCACAGCCAACATGA	0	1	1	0	1	1	1	1	1	0	1	0	1	1	1	1	1	0	1	1	0	1	0	0	1	1	1	1	1	0	1	0	1	0	1	1	0	1	0	1	1	0	0	1	0	0	1	1
33592066	TGCAGTACTTTATAACTACAAAAGAGCTCTCACCTAAGTAAGCGCACTAGGCAAAGGAGCTAGCTAGGT	0	0	1	1	0	0	1	0	0	0	0	1	0	1	0	0	0	0	1	0	0	0	0	1	0	0	0	1	0	0	0	0	1	0	0	0	0	0	0	1	1	-	0	0	0	0	0	0
33592067	TGCAGTACTTTATAACTACAAAAGAGCTCTTACCTAAGTAAGCGCACTAGGCAAAGGAGCTAGCGAGGT	1	1	0	0	1	1	-	1	1	1	-	0	1	0	1	1	1	1	0	1	1	1	1	0	1	1	1	0	-	1	1	1	0	1	1	1	1	1	1	0	0	1	1	1	1	1	1	1
33592069	TGCAGTAGTACCCTTTGTAGCGGTGTCAGTGTGCTAATCTAGATCTAACCTAAGCTAGAGTCCTTCCTA	0	0	1	1	1	0	1	1	1	0	1	0	1	1	1	0	0	1	1	0	1	-	1	0	0	0	0	1	0	0	1	0	1	1	0	1	-	1	0	1	1	0	1	1	0	0	1	1
33592071	TGCAGTATCTATAAGTAAATTCAACACTATACTTAGGCTATATTATAGCAGTACTTACTTATAATTTAC	0	0	0	0	0	0	1	1	0	0	0	0	0	0	0	0	0	0	1	0	0	0	0	0	0	0	0	1	1	0	0	0	0	0	0	0	0	0	0	0	0	0	0	0	0	0	1	0
33592076	TGCAGTCTACCCTATACATCTAGCTATATAGCTCCCTACACTATCTAAGCAGGTAGACAACTAGTAGAG	1	1	0	1	1	1	1	1	1	1	1	1	1	1	1	1	1	1	-	1	1	1	1	1	1	0	1	1	1	-	1	-	1	1	1	1	1	1	1	1	1	0	1	-	0	1	0	1
33592086	TGCAGTGTAGGACATATAACTATATTAGCACTAATAAGGATATATTCTGCTAGCACTGCAAAAAAGATT	1	1	1	1	1	1	1	1	0	1	1	1	1	1	1	1	1	1	-	1	1	1	1	1	1	1	1	1	1	0	1	1	1	-	1	0	1	1	0	1	1	1	0	1	1	1	0	1
33592087	TGCAGTGCAGGACATATAACCACATTAGCACTAACAAGGATACATTCTGCTAGCACTGCAAAAAAGATT	1	1	1	1	1	1	0	1	1	-	1	1	1	1	-	1	1	1	0	1	1	1	1	1	-	1	1	1	1	1	1	1	1	1	1	-	1	1	1	-	1	0	1	1	1	1	0	1
33592088	TGCAGTGCAGGTGCGCAAATTATAGCTAGTCTTGCTATAACGCCTATAGTGCCTCTCTTTGTGCACCTT	0	0	0	0	1	1	0	1	-	1	0	1	1	0	0	0	0	1	0	1	1	1	0	1	1	0	0	1	0	0	0	0	1	0	1	1	0	0	0	0	0	1	0	1	0	0	1	0
33592090	TGCAGTGCAGGTGCGTAAATTGTAGCTAGTCTTACTACAACGCCTATAGTGCCTCTCTTTGTACACCTT	1	0	1	1	1	1	1	0	1	1	0	1	1	0	0	0	0	1	1	-	0	-	1	-	1	1	1	0	0	1	1	0	1	1	0	0	1	1	0	0	0	0	1	0	1	1	1	1
33592093	TGCAGTTAGCAATATATTAGGATATAAAGAGGATAGTTTAGAAACTTATAATAACTCTAGAAATAATAT	1	1	1	1	1	0	0	1	1	1	1	1	1	1	1	0	1	1	0	1	0	0	1	1	1	1	1	0	1	1	0	0	1	1	0	1	0	1	0	1	1	1	1	1	-	1	1	1
33592097	TGCAGTTGGTACACCTAATTGGCTCTATACAACGTTAGAGAATGGATAGACGTCAAACTTAC	0	0	0	0	0	0	0	0	0	0	1	0	1	1	0	0	0	1	0	0	0	0	0	0	1	0	0	0	0	0	0	0	-	0	0	0	0	0	1	0	0	0	0	0	1	0	0	0
33592100	TGCAGTTTGTAGGAAACAGCATTTAGTTGCCTTCTACTTGTGCATAATGTCAACCTTCCTACATAGGCA	-	1	0	0	1	0	0	0	0	0	0	1	0	1	1	-	0	0	0	0	1	0	0	1	-	1	0	0	0	1	0	0	0	1	1	0	0	1	1	0	0	0	1	0	0	0	0	0
33592102	TGCAGTTTTGCTTTAGTAGCAAAGGAACAGTTGTTTGGATTAGTGTACAAACAGGCAAATAGTTAGAAG	1	1	1	1	1	1	1	0	1	1	1	1	0	1	0	-	1	1	-	1	0	0	0	1	1	1	1	1	-	1	0	1	-	1	0	1	0	1	1	0	0	1	1	1	0	0	1	1
33592103	TGCAGTTTTGCTTTAGTAGCAAAGGAACAGTTGTTTAGATCAGTGTACAAATAGGCAAATAGTTAGAAG	0	0	0	0	0	1	0	0	-	0	1	0	0	1	0	1	0	0	0	0	-	0	0	0	1	0	1	0	0	0	0	0	1	0	0	0	0	0	1	0	0	0	0	0	0	0	0	0
33592105	TGCAGATCTTATTTAGTCAGTATACTATACAACACTAAATATAATTATATACATTCTTCTTTAGATTTA	0	1	0	-	1	1	1	0	1	0	0	0	1	0	1	0	0	0	-	0	0	0	1	0	1	0	1	0	0	0	0	0	0	0	0	0	0	0	0	0	0	1	0	1	0	-	1	0
33592107	TGCAGTAGGTGCAAGGGATTGCGTTCGTAATTAGCAAACAGTCCTAAAAGTGTAGCAATTGCAACATAA	0	0	1	0	0	0	0	0	1	0	0	-	0	1	0	0	0	0	0	0	0	0	0	1	0	1	0	1	0	1	0	1	0	0	0	1	1	1	0	0	0	-	0	0	0	1	1	0
33592109	TGCAGCAAAAAATTAGAGTTAGGAGTAAAAAGGAAAAGAGAAATTGCGTAGATAAGTAATTATTTACAG	1	1	1	1	1	1	1	1	1	-	1	1	0	1	1	-	1	1	1	1	0	1	1	1	1	1	1	1	-	1	1	1	1	1	1	1	1	1	1	1	1	1	1	1	1	-	1	1
33592198	TGCAGCCTGTCTAAGCGATACCGTGTCCGTGTGTAATGGGCTAGGCCCAGGTGCTGGTTCCTCGGCGTA	0	0	1	1	1	0	1	1	0	1	1	0	1	0	0	0	0	1	1	0	1	1	0	0	1	1	1	1	0	1	1	0	0	0	1	0	0	1	0	1	-	0	1	0	0	1	1	1
33592202	TGCAGAACCTCCTTTATAGGCAATTAC	0	0	0	0	0	0	0	0	0	0	0	0	0	0	0	0	0	1	0	0	0	0	0	0	0	0	0	0	0	0	0	0	0	0	0	0	0	0	0	0	0	0	0	0	0	0	1	0
33592203	TGCAGAATCCCCTCTATAGACAATTAC	0	1	1	1	0	0	0	0	0	-	0	0	0	0	1	0	0	-	0	0	0	-	0	0	0	1	0	0	0	0	1	0	0	0	0	1	0	0	1	1	0	0	0	0	1	0	0	0
33592209	TGCAGAGGCATTATTACCCTTAGTTTAC	0	0	0	0	0	0	0	-	-	-	0	0	0	0	0	0	0	-	0	0	0	-	-	0	0	0	0	0	1	-	0	0	-	0	-	0	0	0	0	1	0	0	0	0	0	0	0	0
33592210	TGCAGTGTATACAATTGTACTGTTGTAGCTTAC	1	0	0	1	1	1	1	-	0	1	0	0	0	1	1	1	-	1	1	1	1	-	0	0	0	1	1	0	1	0	0	0	0	0	0	0	1	0	1	1	1	0	1	0	1	0	0	0
33592212	TGCAGAGTATACAATTATACTATTGCAGCTTAC	1	0	0	0	0	0	1	0	0	0	1	0	1	1	0	1	0	0	1	0	0	0	1	0	0	1	1	1	0	0	-	0	0	0	1	0	0	0	0	0	0	0	1	0	0	0	0	1
33592221	TGCAGTAAGCTGACACTAAATTAGAGTCTTCTAACACTAAGTTAGAGTCTTTTAC	0	0	1	0	0	1	0	-	0	0	0	0	0	0	0	0	0	0	0	1	0	0	0	0	0	0	1	1	0	1	1	0	1	0	1	0	0	0	0	0	0	1	0	0	1	0	0	0
33592222	TGCAGCAAGTTGCTAAGAGTCCTAATGTTAGAGGCTATTAC	1	1	1	1	1	1	1	1	1	1	1	1	1	1	1	1	1	1	1	1	1	1	1	1	0	1	1	1	1	1	1	1	1	1	1	1	1	-	1	1	1	1	1	1	1	1	1	1
33592227	TGCAGTATAACTTAGGCAAGGTTGTCTTAC	1	1	1	1	1	1	1	1	1	1	1	1	1	1	1	1	-	-	1	-	1	1	-	1	0	1	-	1	1	1	1	1	-	1	-	1	1	1	1	1	1	1	1	1	1	1	1	-
33592233	TGCAGCAGTGCTTTTGCAGATCCTACCCCTCCTACAACTTACTTAGTTAC	0	1	1	1	1	1	1	0	1	1	1	1	1	1	0	1	1	1	1	0	1	1	1	1	1	1	1	1	1	1	1	1	1	1	1	1	1	1	1	1	-	1	1	1	1	0	0	0
33592239	TGCAGCCAACTCCCTTGTCTAGATACCTGCTAACTTACTGTTAC	-	0	0	-	0	0	1	0	0	1	0	0	1	0	1	0	0	0	1	-	0	1	1	0	0	1	1	1	1	0	0	0	0	0	1	0	0	1	1	0	1	0	0	0	0	1	1	1
[truncated: 394 more rows]
[truncated: 259 more columns]
