# Supplementary material for: Phenotypic and Genotypic Diversity of Ascochyta fabae Populations in Southern Australia
Source: Front Plant Sci. 2022 Aug 2;13:918211. doi: 10.3389/fpls.2022.918211 (PMC9380778; doi:10.3389/fpls.2022.918211)
Supplement: Supplementary file 1 [file Data_Sheet_1.zip › Supplementary File 2.xlsx]

## Sheet: Filtered SNP mkrs
marker	trimmed sequence
>SNP-33577598	TGCAGCGTCCTCACATGTTGCAACTCCCTAGTACTTTAGTTGTAGTAGCGTAACTCCCTAGTACTTTAG
>SNP-33583087	TGCAGGTTACATTTCTTCCTTCTGCACGAGCCGCAGGTCAGTATATCAACACGTGATGCAGGCGAACCC
>SNP-33583090	TGCAGACGTTGTAGTAAAAAAGGATATAACTTACGGACTTGTAAGGTAGAAATAAAGAATACTAAGAGT
>SNP-33583103	TGCAGAAAACCTAGTCCTGTGCAATATACTAGAAGGATTTTAGAAAAATAGATACTGTGTTTAC
>SNP-33583122	TGCAGAAACTGCACACAGACCATTACTACAACCTTTTGTATAGCTCCAAGACTGTACAGTGCGTGCTAC
>SNP-33583139	TGCAGAAAGGTGTGATGGCTTTCAAAAGTTTGCGGAGCATGAAACAATTATAGGACTATGGGATTCGCT
>SNP-33583144	TGCAGAAAGTTCCGGTTGTGGAGAGTAAAGTCAAAGAATCAGAAACGCGAGCGCAGTGGCAATGTGCGC
>SNP-33583157	TGCAGAAATTACTAAACCTAACATAAGTTACTAAGAAGTGCAGGATGTTCTTTAGCAAGAAGAAATTCT
>SNP-33583177	TGCAGAACCAAAGCAGACTTCACCCATATATCAAGCCCGACACCCACACACGTGGCGCGCTTCTAGCGC
>SNP-33583186	TGCAGAACCTCAACGATGGGCTGACGGGGCAAATCCGGAGCTTGCCCGTTTTGAACCTAGCGTCGAAAA
>SNP-33583196	TGCAGAACGCGCCGCCATCGGTCGACACTTTCCCTGGAGGACACAGCTCGGCCGACCAACGGAATCACG
>SNP-33583214	TGCAGAAGAAACAGAGCCTGCACACTGGAACTGATACGCAGCATACGTAACATGCTGGCTGAGGTTGAT
>SNP-33583227	TGCAGAAGACTCACCCCTCGCAATAGCTTCAAGAAAAGATGAGTTGAAGAAAGGAAAATGAACTGAAGG
>SNP-33583229	TGCAGAAGAGACAGAAGTGCTGTCAGGCTCGAGCTGTAGGAGCTTGACAATAGCTGTATCGACTTTCAT
>SNP-33583231	TGCAGAAGAGCCACTGGGGCAAGCCGGCTTGAATGGTGTCGCCTGGGGTCTTGCTGTTGTAGCATATCT
>SNP-33583233	TGCAGAAGAGTATCTCTAGACGTAGTTCTTTATTCTAGAGTGTTATAGAGAGGAGTTAGTCTACTCTGT
>SNP-33583235	TGCAGAAGAGTGTTGTATTAGCTACTTTGTTACGCTATTATAACTTTACTTTTATAGATCACAAGCTAC
>SNP-33583242	TGCAGAAGCACTACTACAGGCCTAGACAAGATAAAGGAGTTAGTAAATAGATAGACTATAAGTAAGAAT
>SNP-33583252	TGCAGAAGCGCATCGCATCGCGGTCTGCCAAGAAACTCCTCTTGATGAAATTCGAGGGTGATGAGCGAC
>SNP-33583263	TGCAGAAGGATATCACATTTGCTAAGGGATCACCGCATTGTGGCTCCAGGAATCGCGCAATCTCGTCCA
>SNP-33583272	TGCAGAAGGGAAGAGTTCTGGAAAAGCGTTGCGCACGAGGTGGGTTGTTGGTCCACGGATGACGAATGC
>SNP-33583273	TGCAGAAGGGCGACTTCTCCGGCATCGCGAATCTGATTCAGTCGGTTATCTTCAATGATGAGGAGTTGG
>SNP-33583278	TGCAGAAGTACAACTTTACCTTGTCACCTAAGAAGACCTTAGTGGCATTCCTAACAATTCGCCTTTTAG
>SNP-33583279	TGCAGAAGTACACCTTTCAGTAGCTAGAGCAATAGCATCCTAGTAGCTACCTAGTCTAATAACAGCAAT
>SNP-33583285	TGCAGAAGTTGACGAGCTGGAAGATGTTGAGTTCGATCCTGATCCTAGGCCATCTGTCACGTCTCCAAT
>SNP-33583296	TGCAGAATCTCTCATTTATGTCTGCTCACATGGAGGCCTTGGCCTCTTGGGGTCACACCATCGATATCC
>SNP-33583300	TGCAGAATGACAAACCCTTTCGGCTCTTGACGGAATTTGGAGAGCTTACGATGATACCGGCCAAGTATG
>SNP-33583304	TGCAGAATTACTACTGGTCAGCTCAGGTATTGCATGGTCAGTTCAGGTATTGCATGGTCAGCTCAAGTA
>SNP-33583307	TGCAGAATTCCACGTTGGTAACCAAGTCGCTGTGCTGGGCACCACGCTGTTCTTATTCGGATTTGGTAC
>SNP-33583314	TGCAGACAAGAGACGGCTTCTTGCGCAGATACGTTTCACCCCTCGCTTCACCACTATTTCGCGTTTCAC
>SNP-33583317	TGCAGACAATTACCCTACTGTCACTGACAGTATAGAGTAGATGCAGAACGATACCACTAGCTTATAGTA
>SNP-33583378	TGCAGACCCTGCGGCATGGCTTCCATTAGGATGTATCTTCGAACCGTCACCATTGCCGTTAC
>SNP-33583402	TGCAGACCTTGTCCTGGACTTGATCTCCAGAGCCGTCGAAACGGTGTCACGCAGGGTCGATGCGGAGTC
>SNP-33583404	TGCAGACCTTTTCAGAATGAACGAAATGTACGATGACAAAACTGTTGACCCTGCTGATCCCGAGGATTC
>SNP-33583409	TGCAGACGAGCACTTCTGGCGTGTTCCAACGGTACAAGGGGTGTGCCTGAACGGACTGGAATACGAGTT
>SNP-33583450	TGCAGACGTAACTCTCCTTGAAGCTGTGAGATGTACGCCGGTGCTCAAGTGATGCATGGTAGCAAGGAG
>SNP-33583462	TGCAGACGTTTAGCTCGACTTCCATCAAGTGCTCTTTCTCATGGAAAAACTCACCATTTCTGGACCGTT
>SNP-33583463	TGCAGACTACCTCTAGCCTACCTACTATTTACTAAGAGCTTTACTTGTGTGCGTGTATAGGCTTCTAGG
>SNP-33583469	TGCAGACTAGTCTGCGCTAGACTAGTCCTTGCGGCTAGGGGTAAAGCCTGTCATTTTCAACTTATAACA
>SNP-33583471	TGCAGACTATATGAGAAACTCTGGCTATTATAATATTATCTAAAGTAAAAGCTTTAGATAAAGCTAGCA
>SNP-33583479	TGCAGACTCGAGAGTGCTTTCCCAAAGCAGGAATCTTTTTTGGGATTAGTTGGGGTTGATGTGAAGGAA
>SNP-33583480	TGCAGACTCGGGGTTGCCAGTGCTTTGGATGTGCGGACGAACTTCACATGGTCTTAGGCGTATTCAACC
>SNP-33583484	TGCAGACTCTAAAGGCAGTACAGGCAGGCATTATAGCTCTAAAGGTAGAGATAGAAACACATAGTTTAT
>SNP-33583485	TGCAGACTCTAGAAAGAGTGTAGGCAGGTATTATAGCTCTAAAGGTAGAGATAGAAACATATAGTTTAT
>SNP-33583530	TGCAGAGACGAGACGTGCCGAGCTTGCATCTCTGGCCTCAACGTTCTCCGAAAAGCGGCGGGCATCTTC
>SNP-33583535	TGCAGAGACTATAGTACAGCAATAAGTACTCTATAAAGAGAACCTGCTATAATTACTCTATAGTTTATT
>SNP-33583540	TGCAGAGAGAGTAGAGGTAGTCTTTATAAGCAACCTTACTATTACCCTTTAGACTAGTGTAGACTATTA
>SNP-33583541	TGCAGAGAGCCTCTATATAATTCTTAGTAGCTAGTATATTATCTGCTAGAAGTTGCTAAGGAATTATAT
>SNP-33583555	TGCAGAGATTATCCTCTTCTGCTTTCTCCCAACACTCCACCTGAACGTCGAGTGTTGCGACCTGGACCC
>SNP-33583564	TGCAGAGCAAGACGCTAGCTAGGCACGTAGATCTAGGCCCGCTCGCTTTGTAGCTAATGCTACAGACAA
>SNP-33583588	TGCAGAGCCGTACGTACCGTAGATATCTATTGTTCTCTTTTAGATAAGCTTAGTGCTATAGTAAGCAAT
>SNP-33583589	TGCAGAGCCGTTGGTCAAGCAGGAGTTGTCGGTAGCGAAAGCCAAGAACTCGACCTTGACTCTGACCCC
>SNP-33583590	TGCAGAGCCTACCCGGTTACACAATGCATACCTTTACTTAGGTACTCCTAACACCTTAGACATGGAGAT
>SNP-33583596	TGCAGAGCGCACTACTATTACTACTAAAAAAGTAGTACTCTAGGCTAAGACTCTAGTAAGTTTTTTCTC
>SNP-33583606	TGCAGAGTGTTGTGTAGGTAGCAAAGTTAGTTACTACTTCTCTTCTATTACTAATAAGAATTGTTAGAT
>SNP-33583624	TGCAGAGGAAGGCTCAAGTATAACAGTAGCTCCAAAGTCTCGTATACAACTGGGCTAATTGCCTTGAGA
>SNP-33583625	TGCAGAGGACGGAGACCACAAGGCAGAGGCGAGGTGTGAGTGGCCATACGTGGTTGAACAAGGTAAGGG
>SNP-33583630	TGCAGAGGAGGCAGGGAATTTGTATGCCCAAGAGAATGATTTTGTTCGATTCTACCTTAGCTGTGGGTG
>SNP-33583636	TGCAGAGGAGTTTCTGGGCAGAAGTAAGTAAAAAAATGCAGTCATGTAAAACAAGCGCTTGCTAAATTT
>SNP-33583637	TGCAGAGGATATCATTTGTCGGTTGGTAGACAGCTATTAGAGCAAGAGTAGCGACAGCAACAACAGTGC
>SNP-33583647	TGCAGAGGCTGATATCCAACGATATGTAGCTTTTTATCTATCCTTCCGTTTTCCACAGGGCACTACGGG
>SNP-33583670	TGCAGAGTAGAGTAGGGTAGAGTAGGGTAGAGTAAGGTAGAGTAGAGTAGAGCAGAGGAGACCACACCA
>SNP-33583673	TGCAGAGTATTGTATAGGTAGCAAAGTTAGCTGCTGCTTCTCTTCTATTACTAATTAGAATTATTAGAT
>SNP-33583682	TGCAGAGTCTCAATTTCTCCTGCAAACCCGGTCCTTATTCTCCCGTGGGATTTCGCAACCAACTGCACC
>SNP-33583685	TGCAGAGTCTCTGGGCGGGGTAACTTGGTATTCTCGACTGTTTTTGGCCACCCATCTGCTTTCCCACTA
>SNP-33583700	TGCAGAGTTCGGTAGAGTATGTGATTTGCTCGGCGTCTCCATGTCATCCCTAAATCTGCAACTCAAGAG
>SNP-33583715	TGCAGATAACGGACAGCATGTCTGAGGAGGAACGACTCAAGATCATGAAGACCCGGTACCCCGAATTCG
>SNP-33583736	TGCAGGTAGATTGACCCCGCACAGGTCCAGTCTCAGCCAAGCCAGCTCATCTAGGCGTGTCCTAGGAGC
>SNP-33583739	TGCAGATAGCTGCAAGATGCTGATAATGCTTCTTAGAGAGCTATAAAGTGTTAGTATACACTAAACTAG
>SNP-33583742	TGCAGATAGTGGCTTTTGTTTTCTGTAGTCGTTGTTGCTATTTGACACCAAAAAATAAACGAAGAGAGC
>SNP-33583744	TGCAGATAGTTTGGACATTGACTTGCCACTGAGAGTCATCGTAACCGGAGAGTGGGGACAGCACATATG
>SNP-33583747	TGCAGATATGCCTCAGTCGTGACATCCCATGATTCAATTGTTCCCTGATATGAACCTAATGCTAGGAGA
>SNP-33583753	TGCAGATCAGATTCTCACGCCATGTGCTGCTGATTGCACTCTTCTCCGCATTGTCGAAGCCGTAGTATA
>SNP-33583760	TGCAGATCCAAAGCACCACCGCCGCACTCGCACACAAACGCAGCAATCCCTGTACCAACACCCTTCCTA
>SNP-33583763	TGCAGATCCACATCAACAAGGATTCCTCTCATCTGCAATGTACCAAAAACTGACCACTGCCTCTTGTAT
>SNP-33583771	TGCAGATCCTACTCTTCCTAACACTTACTTAGCTAAGAAGGCAAAGCTTATGATAGAGGATGTTGTCCT
>SNP-33583845	TGCAGATGGACCTCATCGCTAACATGCTCGATAGGGAAACCGCAGACGCCGGGTCGGGAACTTTACAGA
>SNP-33583857	TGCAGATGGTGCCACAATATATAGAAAGGGATAAGAACGCCAATTAGATTTACCCTTCTTAGCTTTGGT
>SNP-33583860	TGCAGATGTGCCGAACAGGAGTATACCCCAACAAAACCAATTACAAAAAGGAAGGTGTTTGGAACAGTA
>SNP-33583864	TGCAGATGTTGAGATGTAGGGAAGACTTAGAAGAGAGAGGGGGGGGAGTCTTAGAGCTTATCATAAGCA
>SNP-33583908	TGCAGATTTTATTTAGTTAGCACACTGCATAACACTAAATATACTTATGTACATTCTTCTTTAGGTTTA
>SNP-33583917	TGCAGCAAACGCCCTCAGGTCGCACAACTCCCGCCGCACACGGCATCACACTACCTCCATCCAGCATGG
>SNP-33583955	TGCAGCAAGCGATGGCGAAGTCTTCAATGCGGCATCACCGACGCATTGCGAAGATTGAAGCGTTCAATC
>SNP-33583973	TGCAGCAATGCTAGTAAATTGCTAGAAATGTGTCTTCTATAGCAGTAGCTAGTAATCTATAGGAAATAA
>SNP-33583983	TGCAGCAATTCTCCGACCCGGTGTCGAAGACTTTCTTCATGCGCGTGCATTTTGGACATGCGACCGACC
>SNP-33583984	TGCAGCAATTGTAAATAGGGAGTTGGCGTAGATTGAACCCATATTAGCAACCTCGTGTGCAAAGTCTTT
>SNP-33584003	TGCAGCACCAGCAGTTCGAGAGGCAGGTGCGGATGCACAATATGCAGGTGCAAACAGAACAGAACAATG
>SNP-33584022	TGCAGCACGTGTCAGTACTCGGAGCCCAGTCGCAAGGGACTTGGGCCTTCTTACTCGACAACCGCACGG
>SNP-33584026	TGCAGCACTACCCTCTAACAGTGTAACAACTATAATTTAGATTATAGTGCTATAACTTGCAATTACAGA
>SNP-33584043	TGCAGCAGAACGTTAGCAGGAATATACTACTACATTACTTAGCAACATAGTTACATATGCTGTGTACTA
>SNP-33584050	TGCAGCAGAATGTTAGTAGGAACATACTACTATATTGCCTAGTAACATAGTTGTGTATACTGCGTACTG
>SNP-33584070	TGCAGCAGCAGCCATGTGGAGACGAAGGATCGTGACAGATCGCGAAAAGCAAGTCCCCGATCCTCCTGC
>SNP-33584071	TGCAGCAGCAGGGTCCAAGCGCGTGCTGAGTGGTGCTGAGGGCTGACACTAGCATGCAAACAGTAATCT
>SNP-33584103	TGCAGCAGGTATCTGGTGGCGGTCATCTGCACGCGCCTTTTCACATGTCAGGCTTACTTGTGGACAGCC
>SNP-33584110	TGCAGCAGTAGCCTTGTCTAACGCCTTGCTTTGCGACGCTAACACCTTACTTTGCAACGCTAACGCCTT
>SNP-33584115	TGCAGCAGTGGGTGCCCAGCCCACATCATGGTCGCTCAGATGGAGTTTCGCACGTCCCGCATTACCACA
>SNP-33584129	TGCAGCATACCGCCACGGCCAGTCTGTCATCAACGCAATTTCCACTCGCTATTTTCATTCCTCGCTCTT
>SNP-33584132	TGCAGCATAGTAATTATAACGACGGAATAAATAATAAGTAAGCAACAACTGTATTTTTAGCACTTAGCT
>SNP-33584133	TGCAGCATAGTACAGTGACTGAATTACTACTAGACGGCTAGTGCTCTATGCTCAAATAGAGTGTGTGAT
>SNP-33584137	TGCAGCATATTCCGCAAAGAGTAGTATTGCATTGCCCACATATCTTCCTTCAGAGACTGAGCGTGGTGC
>SNP-33584161	TGCAGCATCTGTTCTGTTGCACTGCTACATCGACTTCGTGTGGGCTGTTATCAGGATCCAGCTGATCTG
>SNP-33584165	TGCAGCATGAAGATGTGACCTGGAACGAGGTTCGGTTCTTGCCGCCTGCACTCGGTGTCGATGAAGCGT
>SNP-33584196	TGCAGCATTCAGCGATACGACGGTTCTTGAACTCAGACAAGGTGGTGTCGTGCTGAACATTAGCGTCAA
>SNP-33584203	TGCAGCATTGCGTGCGCGAATGCTGCTATGATGTCAACGAAGCTTACACCCCTTGTGTGCAAATTCTTA
>SNP-33584235	TGCAGCCACCGTATCGTGTCAAAGCTGGCAGGTGTTTCCTCCCAAGTTTTAGGTCTGGAGTTACTCGGA
>SNP-33584241	TGCAGCCACTGCGCGCCAACAGCCATTTCGCTGAAATCAATCATCTCTACGACATTGGCGCATGGCATC
>SNP-33584258	TGCAGCCAGTCAGTGCGATTTGTTTGTTGAGTGATGCTCCAACGGCAGGCCGAGACAGGTGACAGGGGC
>SNP-33584262	TGCAGCCATCAGTTGGGGACTTTTTCATGAATCCCGTACGACTCGTCAAGAACCTTGTCACTCGAGGAC
>SNP-33584272	TGCAGCCATTACGAATGTGAATTTGTACCAGCTGCAAACGCTCAAAGATATTGCCTGCTAAGATATGTT
>SNP-33584280	TGCAGCCCAAGACGGGAGAAAAGAGGTCGGGCACCAATCTCAGACTTCCAATGTGTAGGGTGCAGGTGA
>SNP-33584291	TGCAGCCCCAAAAATGTTGTGTTGACCACCGAAAACTGTTCGCAAAGCAGTAACCTGTTGTTGGCGTCG
>SNP-33584292	TGCAGCCCCAATGGAACTATGGTGTCCATTCGAAATTTCGAATTTCAGCCGTCTTCGCCACTGATGCTG
>SNP-33584307	TGCAGCCCTAGACAAGGTAAAAGAGTTAGTAAATAAGCAGACTGTAAGTAAGAATAGAGTAACTTACCT
>SNP-33584317	TGCAGCCTTTTCTTATATAGTTTTAGTATTATAAGTGTACAATAAAGCTTTTTACTAAGTCTAGCTCTA
>SNP-33584324	TGCAGCCGAATCTCATACCTGGGCGTTGAACCGTGTCGGTGAGATCTCGAAGCAGCTCGGTATCGAATG
>SNP-33584327	TGCAGCCGAGAGAAAATCACGTGCGTGTACTCGCCGCAGAAGACCATGGGGCGGCCGAGGAGGAGACGG
>SNP-33584359	TGCAGCCGTGAAGGGATGGCCGAAATCTTTCCTGAACTGCGGAATGCCAATGACGTTGCCAGCAGCCTG
>SNP-33584369	TGCAGCCTACTAAATATGCGCAGAGAGATGCAGGGATATACACAATAAGAATTCTAAAGTTGAGTATGT
>SNP-33584379	TGCAGCCTCAACGTTATTATCTATAGGCAGCGCAAAGGGTCCCTTGTTATCTCTATCTTTATCTTTGTT
>SNP-33584391	TGCAGCCTCTAGAAAGTTATTATATAGGTCCTCTTAGAATATTGTCTATATTGCTACAGAGTCTATAAG
>SNP-33584412	TGCAGCCTGTCAGGGGCTGTTACTTCATTGGCAACAGCACGCTTGTATAGCAGAACAAGTTGCTCGTTT
>SNP-33584456	TGCAGCGAGCGAGCGCTAGTGAGGCCAGGGCCTGGCAGCGAACAAACGACACAAAGCTACTTCTAAATT
>SNP-33584461	TGCAGCGAGTGGGACGATCCTTGTGGGGTCAATGTACCGCCGTGTAGCATGCAGCGCGCTTGTCACAGC
>SNP-33584474	TGCAGCGATGCTGAAATGGCACCAAATTCGGTGTTGCCGCCTGTGCCAATAACAATGCCCTGGCCATAG
>SNP-33584475	TGCAGCGATGTAGATGCCTATCTCACCAGCTTTAGGCAGCTTACTTCCGCCCTTGATGAGTGTCGGACT
>SNP-33584478	TGCAGCGCAAGGAACGTTGCGACCTCAATTCCACGCAGCCTGCGGGTATACTTCACTGCTGCGAGGAAG
>SNP-33584484	TGCAGCGCAGACAACAGCAGTCGATGCACCTGCGGGAAGCATTCTTGCCGGTCCAGCTGAAGTCTCTGT
>SNP-33584486	TGCAGCGCAGGATATAGGTTACGCTAGGCTAAAAAGAGTTATTATTGCCTACTTCTAAGTCTAGCACTA
>SNP-33584498	TGCAGCGCCAGGATAGACTGGACGATACGCGAATCGAGAGCGCTTACTTGACGGAGGTGGTTAC
>SNP-33584512	TGCAGCGCGAGATGGTTTTGTCGTAATTATTGTATAGATGAGCAGCCTAACTTCGAGCTTGAAGCTCTG
>SNP-33584515	TGCAGCGCGCCCGTATCTACAATGCAATATCCAGTGTTCCTGAAGCAGAATTTTGCGAAGGTGTTGACG
>SNP-33584526	TGCAGCGCGTTATAGTGTAAATGTTATGTCTTGTTAGATAGCCTAAAGCGCAAGCTGTATTGCAGCTTC
>SNP-33584528	TGCAGCGCGTTGCAGTATATGTGTTACATCTTATTAGATAGCCTAAAGTGTAAGCTGTATTACAGCTTC
>SNP-33584529	TGCAGCGCTACTTCTTACATAGCAAGCAAGCTAACAAGACTTATTGCTCCATTATATAAATAGTAGATA
>SNP-33584536	TGCAGCGCTGCTCTTGCAGATCCTGCCTCTTCTAACACTTATTTAGCTAAGAAGGCGAAGCTTATAACA
>SNP-33584538	TGCAGCGCTGCTTCTGTAGATTCTGCCTCTCCTAACATTTATTTAGCTAAGAAGGCAAAGCTTATAACA
>SNP-33584559	TGCAGCGGATATGCGCGCGCCGTGCAAGAACGAAGAGTGCTGGAAGGCGCCGGACTGCTTGATGCCGAT
>SNP-33584563	TGCAGCGGCAGCGTCTTGACGGCGTGGTCGATGCACACGGGCTTGTTGTTGAGCGGGTTGTGCTTGGTC
>SNP-33584566	TGCAGCGGCCTGCGAGTTTTGGCAGTGTACTGATGTGACAATTGAGATAGATTAGCAGATCTTGACGTT
>SNP-33584595	TGCAGCGTACCCGGCTTGCATGACCGTTGGGATTTGCGCAACCTGCTCATACCGAACACCAAAGTCTCG
>SNP-33584599	TGCAGCGTAGCCAGCATAAAGTCCAGCGACATTCCATGGACAATCTTCTGTCACCATAGCTGACTCTAC
>SNP-33584600	TGCAGCGTAGTGTACGTGGTGATCCATGCTCGCGGCCAGGTCTAGCATCCCAGTTTCCCCTCCATTCTA
>SNP-33584608	TGCAGCGTATTCTTATTATAACCATATATTCTGTACATCTATATAGCGCAGCTGTGTTGTTATACGCTT
>SNP-33584614	TGCAGCGTCGAATATATTAGCTTGCTTTTGAGCAGCGGTCGTGTTGGTCCCCCCTCATGTCTGAAAAGA
>SNP-33584632	TGCAGCGTGGCTGCTAACGTGCTCGCCGAGGTGGGCGGATGTGGGTGGGATGAGGCGGCGGCGTAACTC
>SNP-33584655	TGCAGCTAATAGAACTAGTCTTAGTAATAGTAATAGTAAGTATAAGGGACTTATGCTGTGTAATAGTAA
>SNP-33584665	TGCAGCTACTATAATTAGATAAATCCTTCCTGTGTTCTATAGATTATAACACAGTATTACAAAGTCCTA
>SNP-33584667	TGCAGCTACTATAATTAGGTAAATCCTTCTTATATTATGTAGATTGTAACACTATCCCCCTGCTATTTT
>SNP-33584672	TGCAGCTACTGTAATTAGGCGAATCCTTCCTATGTTCTATAGATTGTAACAGTCTTCTCTACTTGTTAT
>SNP-33584673	TGCAGCTACTGTAAGTAGGCGAATCCTTCTTATATTCTGTAGATCGTAACACTACTATTCTGCTAGAAC
>SNP-33584689	TGCAGCTATATATAACACGCCTTACAACACACTATACAACTAATACACAGAACAACCTGCATAAGCTAA
>SNP-33584705	TGCAGCTATTGCAGCTATGTTGTCAAATGTATCCATGAACTATGCCTTTCAGCTTGTTAGGAACTTGAG
>SNP-33584714	TGCAGCTCACCAATCCTTGACCAGGTTTGTACTGATTTGCTTTGTGAACTCGAAAGGCGGTTGTCGAAA
>SNP-33584723	TGCAGCTCATGCGACGGGGTATTCGACCGATTCTGGGTTGAAAGAACAGGCACAACACTATAGAAAGTG
>SNP-33584727	TGCAGCTCCCCTCGAATAAAGAAACACCAACAACACCCAGCAGTGCACCGTAGTTGAAACCATATCTAT
>SNP-33584761	TGCAGCTCTAATGTATTCGTCCGGTCTCCGGCTCAGATAGCCCGAGGCACCGAAGAAACAGCTGGAAGG
>SNP-33584770	TGCAGCTTTGGGTGTCTGGATACCCATGTCTTCTTGCTTCTGAGAGTGGTCGCTATTGTTTTGTACTGA
>SNP-33584814	TGCAGCTGCGGGAACGTCTTCACGTGAGCTTGCAACCGGTCTACCTCCAATATGCCACTCCATCATCTT
>SNP-33584820	TGCAGCTGGAATCTCAAATCTGCGCCATCGTAGCAAAGTTAGGCGACTGCACTTATCGTTCGGGGTTGC
>SNP-33584835	TGCAGCTGGTAGTATATTGACTTACATTGCTAAACCCTTTGATGGGGAAAGGTTCTACTGGAGCAAGAC
>SNP-33584846	TGCAGCTGTCTACTTTCACACATGGTGAGCTGTCGGATTGTGTCTAAGTGAACAGCAAACCTCGATCCC
>SNP-33584849	TGCAGCTGTGCAAGGTGGCAGATATAGCAGATAAAGGCCGTTTTGTGTTTCGATTTTGTGACTAGTGTT
>SNP-33584863	TGCAGCTTCAGTTTGAGACCACTCGATATTTGGACATTCTGTGACATCTGTGGGAACCTCCAGCGGTGT
>SNP-33584924	TGCAGCTTTCTCCATCTAATCGACGGGAATAGTAAGGCGTCCTGCTCGCAACATTGACACTACGGTAGT
>SNP-33584937	TGCAGGAAAATCCCTAAATAGAAAAAAGAAAGACACATAAGGGTACTCAAAGAGTGCAGAGAAAGGCAT
>SNP-33584939	TGCAGGAAAATCCCTAAATAGGAAAAAGAAAGACACGTAAGGGTACATAAAGGATACAGAGGAAGGCGT
>SNP-33584941	TGCAGGAAAATCTCTAAATAGGAAATAAAAAGACACACAAGAGTACACAGAGAGTATAGAGGAAGGCGT
>SNP-33584943	TGCAGGAAAATTCCTAAACAGAAAAAAGAAAGACACGCAAGGGTACATAGAGGGTGTAGAAGAAGGCAT
>SNP-33584944	TGCAGGAAACGTCACTATTGTCATGAACAAGAAGCAGTACGAGCCTTACTCCACAGTCGACAGAGTCTT
>SNP-33584953	TGCAGGAACAGCGCTATAGGCCTAAGCAAAGTAGAAAGTTAGTAAGTAGGTAGACTAGAAGGAGGTGGG
>SNP-33584964	TGCAGGAAGGCAATGGCAGCTAGGACTTGGTAGGGACTGATTGATAGCTCAATTGTTGAGCAACAACTT
>SNP-33584969	TGCAGGAAGTAATAAAGACAATAGTAGTAATAAGAGTTCTATTGTAGGTAGTGCTTAGGTTTTTTCTTA
>SNP-33584974	TGCAGGAATGACCGACCATCGTGAGTCAACTTGGGCTGTGTGTGCAAGAGAAGTTGATCGTTGGGTTGA
>SNP-33584978	TGCAGGAATTAGCAGTAAAGGTACAAGAAGAAGAAAAAGAGGCGCGTACCTAGGTCAAGGTAGACATTA
>SNP-33584984	TGCAGGACAATTGTCAGATCCTTGACGTTTGATGCAATCACAGTCACGTTATTGACATCATCCTGTTCG
>SNP-33584989	TGCAGGACAGTCCACAATGGGTAGCGACGCAGGAGCCGTGTGGCACAGACGGTAGATGCGAGACCAGGA
>SNP-33584990	TGCAGGACATCCGCTCCACTTCTTTCGGTCTGTGAACCACACCTAACGCTCATCATGTAGGCTAGCAGC
>SNP-33584997	TGCAGGACCTACCAGCGCAGTTCCAACTCTTGTGTGTGGGGGCCAGCTGAGACACGCAGTCTATACATA
>SNP-33585017	TGCAGGAGAACGAACACGCGGGTGCGAAAAAGAGCCGCACACTCAAACACCTAAATCTAGGAGATTACT
>SNP-33585023	TGCAGGAGACCCTTTGCAGGACAACACTGCTAGGCTATTACTACTAGTGGCAGAGCCCCCCTAGCCACT
>SNP-33585034	TGCAGGAGCAGCGCTACAAGCCTAAGTAAAGGAGAAGAGTTAGTAAGTGTAACGGGCTAGGCCTAGGTG
>SNP-33585040	TGCAGGAGCAGTGCTTTTAGAATGTATAGGTGCAGCGTTATATTGCCTAGATCTTTCTATTCTTACTCC
>SNP-33585044	TGCAGGAGCCTGCTCGTGAGAATCTGCATGTAACACTGCGTCTGTAATACCGGACCTGTAACATTGCAC
>SNP-33585046	TGCAGGAGGCAACAAGGACAATGGTAGTAGTAAAGGTTCTGTTGTAGGTAGTGCCTAGGTTTTCTTTTA
>SNP-33585048	TGCAGGAGGTAACAAGGACTATAGTAGTAGTAAGGGTTCTGCTATAGGTAGCGCTTAGGTCTTCTTTTA
>SNP-33585060	TGCAGGAGTTCTAGTTAGCTGCCCTTAGTATTATATTATACAGCACCTAGACTTATTATAGCTTTCTAA
>SNP-33585077	TGCAGGATCGGACAACAAATTCGCGCGACCAAGATTCCGATTCGTTTTGAGACTAGCATTTGCAGCAAC
>SNP-33585085	TGCAGGATGACGGCTACATCAGCATCGACGGCGAAAAGGTCCCGTTCGAGGGCTTCCAGGTCGAGGTAC
>SNP-33585096	TGCAGGATGTCACATAGCGGAGGTGCTCGTTGTTGCAGAGACGCGTGAGGAACGAAAGACGCGCAATCT
>SNP-33585103	TGCAGGATTGCTGACGATATATGGCAGAAAAGAAGGATGCAAAGCCAGTTAGGGTATACAAGGGGAACG
>SNP-33585106	TGCAGGATTTGTAGGGTTCGTCCATTGAACGAATTGCTGAGTGCATGTCAAAGATTTGGATGCATGGGC
>SNP-33585152	TGCAGGCAGGCAAGAGATAAGACAAAATGTATAGTATTAGATAAGATAAGAAATCAATCCTTAGAAGTT
>SNP-33585163	TGCAGGCATGCTAGATAATATTATAGTAACTAGCAATGCTAAAGTTTCTATAACATAGGCTAGGACCCT
>SNP-33585166	TGCAGGCATGGTGAAGGTTGATGAGCAGCGACAGTGTCGCCGGGCTGCGCGCTGAGCGGCGACGAGGTG
>SNP-33585180	TGCAGGCCAGTAACAAATAACACACGTAACAGATTACGTAACTTAGCTTATAAGTAGATCTGTAAAGCT
>SNP-33585181	TGCAGGCCAGTGCTCGAGCTCTCCCTCTGACTGAAGGCTAACGGCGACGATTCGGAGTGCTGTAATACG
>SNP-33585212	TGCAGGCCTAAGCAAAAATAAGAAAGTCAGTAAGTAAGCAGACTAGAAGGAGGGGAGGTAACTTACCTA
>SNP-33585213	TGCAGGCCTAAGCAAAATAAAAAGTTAGTAAGTAAGTAAACTAAAAACAGGAGGGGCAACTTACCTACT
>SNP-33585216	TGCAGGCCTAAGCAAAGTAAGAGAGTTAGTAAGTAAACAGACTAGAAGGAGAGAGAGCAACTTACTTAC
>SNP-33585217	TGCAGGCCTAAGCAAAGTAGAAAAGTTAGTGAGTAAGTAAACTAGAAGGAAGAGAGCAACTTACTTGCT
>SNP-33585219	TGCAGGCCTAAGCAAAGTAGAAAGTTAGCAAGTAAATAGACTAGAAGGAGAGAGGCAACTTACCTGCTT
>SNP-33585220	TGCAGGCCTAAGCAAAGTAGAAGAATTAGTAAGTAAGCAGACTAGAAAGAGGGAGGCAACTTACCTGCT
>SNP-33585221	TGCAGGCCTAAGTAAAATAAAAGAGTTAGTAAGTAAGTAGTTAGAAAGGAGAGAGGCAACTTACCTACT
>SNP-33585222	TGCAGGCCTAATAGACAACACGCAATTGGCTAAAGCTAGCGCAGGAAGAGGTAAGAGTAAGGAGAGGGA
>SNP-33585227	TGCAGGCCTGCTGTAGGTAGGACTAGGTTTAGAAATTACCTAATATCTTTATATAGTATTAC
>SNP-33585237	TGCAGGCGAAAAGAATGGGAAGGGGCACCGGTTTCGGTATCTGTCTCGAAGGCTGTTAGTGTAGATGTC
>SNP-33585242	TGCAGGCGACCTGGTTGTACGAGTTCCAGCCTAAAACGGGTGTGGATTGAAAGGATTGTGCTGCTGCCA
>SNP-33585244	TGCAGGCGAGGCACATCCCGATATCAAGCCCTGGGTCTCTACAGTTTCCACACGCCAGGAGCTCCAAGA
>SNP-33585258	TGCAGGCGGTACAGAATGCAGCATAACTAGACAACTATATTACACTGCTAATAGAGACTGTACAGCACT
>SNP-33585259	TGCAGGCGGTATCTTCCATCGCTGGACATGCCAGCGAGTGAAGAAACTTTAGTCTTATCTGCGGAGGTA
>SNP-33585266	TGCAGGCGTCTTCAGGCGACAGCCCTTGGATGAGTAGCGTAACATATCTATTCAAATTCGGTGTTGTAC
>SNP-33585291	TGCAGGCTCGATGGAATGTCCGTGATAGGCCTTGCCCTTGTCCACGTACGAGAGTGGAACCCACTGATC
>SNP-33585296	TGCAGGCTCTTGACCGTTGACATGGACCTGTCCCTGGATATCCTTGTTGGCAACGTCTTGCTGCGCGCG
>SNP-33585310	TGCAGGCTTGTAAGGTCTTTCTTTTGTTTTAGGTTACTCTTTGCAATAATATATAGTAATAGATTACAG
>SNP-33585316	TGCAGGGAATCTATGATGAATCCATTTCCTGGCCACCAGATGTCGTTGGAAAAGTGGTCGACGCCACAT
>SNP-33585319	TGCAGGGAATTCGCTAGTGCAGTGGCAGGCCGATATCATGGCAACTTCCTATTTGGGACTGTGTAGATT
>SNP-33585324	TGCAGGGACCCCTAGGCTAGATCCTGTAGCTATCCTAACTACAGGTCAACTCTTATTTGTTAC
>SNP-33585338	TGCAGGGATTTCGCTCAAGCTGTTGAGCAAAGGACCTGGATATTTGCTAAGCGGGTGAAACCATCGCCT
>SNP-33585347	TGCAGGGCAGAGCACAACTGTCTTTGTGAGCTTTGTAGGCAGTTACGTTGCAATAACTAGGATAGCTAA
>SNP-33585358	TGCAGGGCCGCTAAAAGCTTGCAGGCTTTAGGGAAGGCAAAGGGGGGGCTATGTATATTAGCACATAAT
>SNP-33585364	TGCAGGGCGACTAGAGTCGCTCTCACTAAGCGAGTAAACACAAGAGAGCACAACAAAGGTACTCTCCCT
>SNP-33585371	TGCAGGGCGTCTGCAACATGGGCGATAGCGGCCACCGACAGGCCGAGGTCCGAGCAGTAACTGATGAGT
>SNP-33585377	TGCAGGGCTGCGGCTGCTCCGCAGCTGCCAAAATCGATGCTACTATCTTGATCTCCACGGAGCACAAAC
>SNP-33585382	TGCAGGGGATTATCGCGGACATCGAAGGTTGTGCTGCCAACATGTACTCTCAAACTGGACTGTGGGATA
>SNP-33585384	TGCAGGGGCAGCGCTCCTAGAGTACATAGGTGTAGTGTTATATTACCTAGATTTTTCTAATCTTACTCC
>SNP-33585419	TGCAGGGTTAGAGAGTTGTTACTAATAATGTGACATAGATTAGCAGAACGCCTAGCCTTAGTTATATAC
>SNP-33585438	TGCAGGTACCTACTAACAGTAGTAGTAGTAATGCTAACACTAACTTGCTACTACCTACACGAGATAATA
>SNP-33585453	TGCAGGTAGTAGCTACTCGCACGATGCGACGCTGTCGTCGGACCTGATAGTCCATGCTGGTTACCTTGT
>SNP-33585457	TGCAGGTATACCACGTCCATGATGAACAAACAGGTGGCGAGTGTGCACACGTACATGTAGTTGCTGAGG
>SNP-33585464	TGCAGGTATGTGGACGCGACGCTTTGTGTGCTTCGAGGAATGTTGTGCGTATGCGGCTTTCGCGAGTAT
>SNP-33585470	TGCAGGTCAGCCTCCAATTTAGAGTGTTTACCACTGCCGTCATCCCACATGTGTAAATCACGACCAAAG
>SNP-33585479	TGCAGGTCCCCGCTATCGATACCCTAGCCGTCGACCGGGATACCCCATTCTCAACAGCAGTACCGCGTT
>SNP-33585488	TGCAGGTCCTGCATCGGCACAGGAAAACGTCGGTAATCACTACCACCGCTATGCCCCATGTAGAGGAAT
>SNP-33585519	TGCAGGTCTTTGCGCTCCCATACCGTCCACATCCAATTCCCAGGTCGATACAGAAGCCTCTTCAAGCAG
>SNP-33585522	TGCAGGTGAAGAACAGCAAGGACAAGAGCGGCGGCTGTACGGTCATGTGATGATGCACACAGCTCCACC
>SNP-33585552	TGCAGGTGGCTTGGCCCTCGTCTGAGCATGGCACCAATCAAACTAAACCTTGCTACCAAGAATTGTCGC
>SNP-33585558	TGCAGGTGTACCGTAAAAATTCGATGAAGTGGCCGACAGCTAGCAGGGGATAGCAAGATAGGGCCGAAG
>SNP-33585586	TGCAGGTTCTTGATGTCGAACGCCGCTTTTGTGGCATTTCGCCAAGTTTCTCCATGCCAAAGTTCGAAC
>SNP-33585598	TGCAGGTTTCCAAGACGGATCTATAATTGACTTGCAGCAACTGATGCAAAGTGTTCATCTTAGCAACAA
>SNP-33585609	TGCAGTAAAGTGTTAGATATAAGGATAGGGAGGCCAGAGGCTAAGATAGTACACAGTTTAGTTATATAA
>SNP-33585618	TGCAGTAACTGTTACTAACAATAAGGCCTACTCTACTACAGACTCTAACTAGGACCTATAAGGGGAAGA
>SNP-33585620	TGCAGTAAGAGCATAGCTGCTCTAGCTGCTAGTAGAGTGGTATATAATAGGCTCTCTCTTGTTAC
>SNP-33585629	TGCAGTAATATATGCTCCACTCTCGTCGATTAGGCTGTAGTATTTACTAAAGAGGTACCAGGCCGTGTT
>SNP-33585631	TGCAGTAATCCTTAGAGACAGCTAACTATAAAGAAAGTAGGGGAAAGGAGAACAGACTACTTTCTTCCC
>SNP-33585638	TGCAGTACATAGCAATAGCTATAACAGAAAACCTACAACTTCTTACATATAGGTTGTAACAGCAGCTTT
>SNP-33585649	TGCAGTACCTGCTGGACCAGGGGGACAGGACCCACAAGATTGTAGAATTCATTGTTGGCGCCCTGTTCG
>SNP-33585663	TGCAGTACTAAAAAAGGTAATATAGCAGATACAGACGTAGAAAGAGATAACATAATAGTTAGCTATATT
>SNP-33585666	TGCAGTACTCAAAAAAGGTAATGCAGTAGACATAGATGTAGAAAGAGGCAATATAATAGTTAGCTATGT
>SNP-33585669	TGCAGTACTGACGCCTGAGGCGCGGCTACAAGCACGTTGGTGTTCTTGAACGGATTCCAAGGTCTTGCT
>SNP-33585680	TGCAGTACTTTGTAGTGCAGAATGTAGTAGAAGAAGGTATATTTACTCTAAAGCAGAATATCTCTTCAT
>SNP-33585692	TGCAGTAGATAGACAGGGAATAAAGACCGACAATGTATGCTCCTGATGTCAGAGTTGTATCTCTTTTGT
>SNP-33585696	TGCAGTAGCAGGCTTGTCTCTATAAGAGACTAGACCTAAGGCTTATAAGGTAACACACATATCTACGTC
>SNP-33585699	TGCAGTAGCAGTGTTAGGGAGAATAACTACAATCTTGTTACTAGTAGGTATATTCTCTCTGCAACAGTC
>SNP-33585706	TGCAGTAGCTATTACTAATAATAAGACCCACCTAGCTATAGATCCTAACTAGGATATGCTAAAGGAAGA
>SNP-33585712	TGCAGTAGGTAGGTTAGAGAGCAAGGGGTCTTTAGAAGGCTAGAAGATTTTTTTGAAATCATTATTAGC
>SNP-33585718	TGCAGTAGTGCACATTCTGCCTCAGCTTCGCCGGGCGCGAGGTGGATGGGGTATCCAAACTGTTTGAGC
>SNP-33585723	TGCAGTATAAGAGCTTTAGTAAACCTCTTCCTAATAGTAAGAAAGGCCTAGCGTACTTCCTCTAGCCAA
>SNP-33585726	TGCAGTATAGACTAGAGCCCTACTACAGAGCTAATATATCTAAAATAAAGTTATACAAACTCTGCAACC
>SNP-33585747	TGCAGTATGCTATAGACTTCTATAACCCTAGCAATTCTAAGCTTTAGGCCTAGTTTCTTTGCGCTTAGT
>SNP-33585751	TGCAGTATGGCTCTACAAAAGATCAACGGGGTGCAGCGTTGTTGAGGGTTTTCGCGCTGGCCGACTACT
>SNP-33585754	TGCAGTATGTGCTGGATCAAACTTTGGCGATAGTTCCTAATAATTGTGTCACCCGTAGAGTAAGTGTTA
>SNP-33585761	TGCAGTATTTCCTTTCTTGCTAAAAAGCTCTGGATAGAAATGCTATGCATATAGAAGAGAGATAATATA
>SNP-33585788	TGCAGTCACGCCCGTAACGATGAGCATCTTGGTTGCAAGATTGCTGCATCCAGAATGTACATTATATGA
>SNP-33585813	TGCAGTCCGAGAACAGGCATCGAACAATAAAGGAAAGGTCTCTTATCGTGTAGGGCTAAGTAAGCGAGC
>SNP-33585824	TGCAGTCCTTATAATAGCCTTTCTAGTTACTATAGTTTTTATTCTAACCTTAGCTCTTATTACTAGTAT
>SNP-33585840	TGCAGTCGATAATCGGTCGCTTGCAGTTGGTGTTTCACGATAGGCTATCAAATTGCGGGGTTGTACAGC
>SNP-33585856	TGCAGTCGCGAAGAAGTCGAAGAGCGGCGACTACGTTTCCAGAACCACAACCAACTGTTCGGTCCCATG
>SNP-33585893	TGCAGTCTCTAGGCTCTAGGTGTAACGGGCTAGGCCTAGGTACTAGCTCCTTAGTGTACACCGCCTTAG
>SNP-33585896	TGCAGTCTCTTCTCTGGATTGTAACAGTCTCTAAGTTTTTCTCCCTTATGCTTTAGGAATAAGCGATTA
>SNP-33585902	TGCAGTCTGGCTGTTCTCGAGTATAGCGGATGTAATCCGGCAGACCAAGCTTGCATATGCGGTGACCCA
>SNP-33585910	TGCAGTCTTAGTAACAAATTCTGCCAGCATTTTGCTCTTCTAATATAGATATACTTAGGGCTTTGCTAG
>SNP-33585914	TGCAGTCTTCGTACAGAGATGCACTGACTGCGAAGACTACAGCGCTCTCACTGTTGGCTCAACACGTGG
>SNP-33585917	TGCAGTCTTCTCTTATATAGTTTTAGTACTATAGGTGTATAACTAAGCTCTTTACTAGGTCTAGCTCTT
>SNP-33585918	TGCAGTCTTGACAGCGGTATCAACCAATCCTTCACGGCCACTCATGGCGTGGAAAATGAACTCGGATGG
>SNP-33585927	TGCAGTGAACCTTACAATTAGGGTTTAGGCAGTTTTGCTAGTGCGCGTTATAGCACTGCTTGTTACAGA
>SNP-33585943	TGCAGTAACTATTACTAATAATAAGGCCTACTGTCGCAGCTAAAATAGAGGCAAAATATAACCATATTC
>SNP-33585972	TGCAGTGATTTCGCCAGTCAGGCCAATCAGGTGCATACCAGGGAGCACAGTGTAGGCGCGTTGGCTGTG
>SNP-33585976	TGCAGTGCACAGCGCTGCGCACCTTATACATAGGCTCCTCACTAGCATTACGCTCCCTACCCTCTGTAA
>SNP-33585989	TGCAGTGCCATAACCAGCCTTGCTGTCGCAACTCAACAAACCTTTGCGCGAATTTTCCCTTGCAGTAAG
>SNP-33586012	TGCAGTGCTAAACTAGGTAATATAGCAGACATAGATATAGATAGTAGGGATAGCATAGTTAGCTATATT
>SNP-33586015	TGCAGTGCTCTTACAACTAGCTATTATTATTACTGTTGTGTTCCTCCTCTTCTGCGCTGCTTTGCTTAC
>SNP-33586062	TGCAGTGGGTCTTCTACACGCCGACGCCCTTCGGCAAGTCAGCCGTCCGACATCGGGATCCGCAGCTGT
>SNP-33586072	TGCAGTGGTGGTGAGTTCTTCAGAGCCCTCCAGACCCGACCGAACAAGTGTGTGGACGAGGATGCGGCG
>SNP-33586078	TGCAGTGTACGGTGAAGTGTATAATAAAGAGGTGCAGTGTAGACTCGTCACTAGATACACGCAGGAAAG
>SNP-33586079	TGCAGTGTAGCAACAGGTATCTTATAAGAGGAACCTGCTATATTTACTATATAGTTTATTCTACATCTT
>SNP-33586081	TGCAGTGTAGTTAGTAGCTAACTTGTTCTATCTAATCCTCTAGATGTTACGTTAGGCAATGTGTAGTTT
>SNP-33586082	TGCAGTGTAGTTAGTAGCTAACTTGTTCTATCTAATCTTCTAGATGTTACGTTTAGCGATGTGTAGTTT
>SNP-33586091	TGCAGTGTCGAAGTAAAGGTAATACGTCACCTAAGTACTAGATTAGGACATCTAATCGATTGTAGATTA
>SNP-33586092	TGCAGTGTCGACCCCGCTTGCCATTCTGCAAAGCCACAGGTTAGTCTGTTGTTTTTGCCCAGGCTAGTA
>SNP-33586102	TGCAGTGTCTGCAAGACCGACATCACAACCAACGTTGCTGACCTCTTGCAATGGAGGCAAGAGCACAAA
>SNP-33586111	TGCAGTGTTCTAGCCTGCGTCGACATAATGGTGCTTTGGAGGGAATGTGGCAGAACCGCGTCTGGGCAA
>SNP-33586120	TGCAGTTAGCACAGAATAATGCTCTAATTAGTGTAACAATTACTGTATGTAGTTATGTCTATTTACATT
>SNP-33586121	TGCAGTTAGTTAGGCTACAGTAAGTTGTAAGTAGTGCTTAGCTATAAATTGCTATGTATCTATGCGTTT
>SNP-33586122	TGCAGTTAGTTCATAGGTTAGTTTTTGTTACCTATTCTAGTGCTAGATACACATAATTTGGGTGTTTTC
>SNP-33586132	TGCAGTTATTAGCTAGGCAACGTGCTAGAAGGCGTTATAGCAAGGAGCTAGAGTAGAAGGAGCTAGATA
>SNP-33586145	TGCAGTTCACGTTGTGTGGAGAAGGATGTTCGAGTTTTGGTGGGGAAGAGTACCAAAGACGTCATTGGT
>SNP-33586176	TGCAGTTCGTACCTTCGCATCACCGATCGCTAGGACTGCCTTCAGGCCTCAGCTTGTCGGTACATCAGC
>SNP-33586202	TGCAGTTGATATTAGTGCTGATACTCGAACATGGATGCATTCAAACCCACACTGTTCGCGATGAACTTT
>SNP-33586230	TGCAGTTGCTTAGAACAAGAGTAATAATGTCTCTGCAAAGCTTATAGACAAGGGCCTAGGCTAACACTT
>SNP-33586239	TGCAGTTGGGCTGTACCCGGGTCCGTAGAGCTGGGTCAGAGATGTCTTGCTGATGTTGAGGCCGAAATG
>SNP-33586253	TGCAGTTGTTTATCGTAAAGTTGGCGAAGGTCATGTCGTACTCACCGGACCGCACCCTGAGTAAGCGTT
>SNP-33586258	TGCAGTTTAGATAGAGCTAGTAAAAGCCTCTTGTACAGTTGTAATAGAGCTTTTTAGACGCCTTACATA
>SNP-33586260	TGCAGTTTCGAAGCCCAATCCTATTTGGATTCGAATATCCCGAGCAAAAGATAAACTCGACCCGCCACT
>SNP-33586269	TGCAGTTTGCATTTTTCGGCTTTTTCATCGTCGTGGCCGCGCTTTTCCATTACCGCTTCACAAAGGCTA
>SNP-33586272	TGCAGTTTTACTTTAGTAGCAAAGGAACAGCTTTTTAGTTTGGTATATCAAAAGGCTAATAGTAAAAAG
>SNP-33586275	TGCAGTTTTCGAACGGGACTTCGAAGAGTATGCGGCGCCAGAGATATCCCGAACACCACTGGAGGGGGT
>SNP-33587417	TGCAGAAAGCAAACACCGCCGCTTGATAGCATCGCAAGGACAATATTCGTACAGCTTAC
>SNP-33587428	TGCAGAACTGCCTAAGTAGTTTTATATAACTAGGACGCTAACGCAACGCTTAC
>SNP-33587430	TGCAGAAGAACTAGGCTAGAAGTCTAGACTACCTTAC
>SNP-33587444	TGCAGAATGTGTACAAACTAGGTTGAATGGAACATTCACGTCACTTAC
>SNP-33587448	TGCAGACAAGTGCGTCTAGCTAGCTTCTAAAACCCTTAC
>SNP-33587451	TGCAGACCCCTGGTCTAGGTAGTGGCTAAGGTCGTCCTCTGCTATGTAACAGTTAC
>SNP-33587468	TGCAGAGCTATATTGTTAGGAAGCACATGTATAAAATCTAGCAACTTAGCGTTATTAC
>SNP-33587469	TGCAGAGCTATATTGTTAGATAGAGTGTGTATAAAGTCTAGTAACTTATTATTATTAC
>SNP-33587480	TGCAGAGTAGCTAGATCTTATTATTATAGCAGTATAATATTCTTGTAGACTTAGGTTAC
>SNP-33587481	TGCAGAGTAGTTAGTGAACACAAAGACATATAGAGCTGTCTTAC
>SNP-33587483	TGCAGAGTGTTGTATAAGTAGTAAAGTTAGCTACTATTTTCCTCTAGTTAC
>SNP-33587492	TGCAGATCAGCACCAAAGAGTTCCTTAC
>SNP-33587495	TGCAGATCCTGCTTCTCTCATAACTTACTTAGTTAC
>SNP-33587497	TGCAGATCGTAAAACTACCTTAGGTATGCCAACTCTTAC
>SNP-33587515	TGCAGTAAAGGCAAAGAAATAAGAGTACTTACATTAC
>SNP-33587519	TGCAGCAACGTTTTCTATCTATTTATAGGCTATCATACTATTAC
>SNP-33587530	TGCAGCACTACCCTCTAATAGTGTAACAACTATAACTTAGATTGTAGTTCTGTAAGTTAC
>SNP-33587537	TGCAGCAGCTTCGAGAAATACTCCTGCGGATCCCAGGGCGGAATCTCCCACGTCTTAC
>SNP-33587565	TGCAGCCTAAGCGCAAGAACACTAAGATCTGCCTATTATCTTGTTATCCTATTATTAC
>SNP-33587571	TGCAGCCTGGCGTGAGCAGGGTGCTTAC
>SNP-33587577	TGCAGCCTTTGTAAATCTGATAAGTATAATCAAGATTAC
>SNP-33587582	TGCAGCGAGCTAGTTTGTGCTCCTAGGGAATGTTTGCTGCTTAC
>SNP-33587588	TGCAGCGCCAGTCCTTGCTGCTGTTGCTTAC
>SNP-33587607	TGCAGCTAACTCTGTGTAGGCAGCCTTAGGTACTGTTAC
>SNP-33587626	TGCAGCTCCTCTGCAATCTTTGCCTCTTGTGGGTTTGTGTAGCTCTTAGTATATAGATTAC
>SNP-33587628	TGCAGCTCTAAGCACTTACTCTTCTTTTCTTCTCCTTTCTTTCTTTCTGCCTTTAC
>SNP-33587636	TGCAGCTGCTCTACGCAAGTATCCTCGTTCACTTCGCCAAACTTTGTAGTATTTAC
>SNP-33587650	TGCAGGAAGAACTGGGGTGATTATCTAGCCTTAC
>SNP-33587662	TGCAGGCAAGCTATTGCAGGGAACTACCCTTCCCTAAGCTTAC
>SNP-33587684	TGCAGGCTACAAAAACTGAAAATGAGTGCAGCGGGTCCTGATGGTATGCTGTTAC
>SNP-33587702	TGCAGGTAATACGGATAATAATAGTAGCAGAGGTTCTACTAAAAGTAGTGCTTAC
>SNP-33587703	TGCAGGTACATAGATGTAATCATTTACTACAATAATAAAATAAGGAACTTAC
>SNP-33587704	TGCAGGTAGGCAGAGAGAATAGAGAGAGTTGAAAAAAACTCTAGGTTTAC
>SNP-33587707	TGCAGGTGAGCGCTGAATACCTCCTCCTTTAC
>SNP-33587710	TGCAGGTTACGCTCTTTCTCTCATCATTTCCGTTAC
>SNP-33587716	TGCAGTAACTATTACTAATAATAAGACCTACTCTACTACAGACTCTAACTAGGACCTTTAC
>SNP-33587721	TGCAGTAATGTTGGCGTTTAGGGCAAACTTGTAGTTAGTTGCAGTAGACTTAC
>SNP-33587726	TGCAGTAGAAGATAATAAGTAAAGGATGCATTTAGAATCTGTTTTTTTAATTAC
>SNP-33587727	TGCAGTAGCTCTCTCAACCCCCCAATACATAGAACACACAACTTAC
>SNP-33587732	TGCAGTATCATACATTATTATTATCTAAGTCTAATAAAGTAGTCTGTTAC
>SNP-33587737	TGCAGTCGATCCAGACTTTGCCCCGTCGTTAC
>SNP-33587776	TGCAGTTCTAGTAGGTTTCCTTGCGTGCTAGTGTAATAGCTCTGCTATTAC
>SNP-33587785	TGCAGTTGTTTAGAATAAGGGTAATAATATCTCTACAGAGCTTATAGATAGAGGACCTTAC
>SNP-33588129	TGCAGAGCTATGGTGTTAGGCAAAGCATACAGAAAGTCTAGTAACTTAGCATTATTAC
>SNP-33588133	TGCAGATGCACAATAATCCTAGTTTACCTAAGCTAGACACTAGAACTCCTAGGCTTATTAC
>SNP-33588141	TGCAGCTATATACAATATACCTTACAGCACACTACACGCTTAC
>SNP-33588144	TGCAGCTCTAATAGGTTTCCTTGCGTGTTAGTGTAATAACTCTACTATTAC
>SNP-33588152	TGCAGTTAGTATATTAGATCTAGTGGACTTATGTACATCCTCTTCTTAGTCTCTAACTTAC
>SNP-33588154	TGCAGAGCTATGTTATTAGGTAGCATATACATAAAGTCTAGTAACTTAGCATTATTAC
>SNP-33588155	TGCAGATCTAGAACAACTCTAGTTTATCTAAGTTAGGCATCAGCATCCCTAGGTTTCTTAC
>SNP-33588195	TGCAGAGAAATCTAACAGAATAACCTTACTAATTGTTGTAGAGCTATTAATTAC
>SNP-33588196	TGCAGAGAAATCTAACAGAATAACCTTACTAATTGTTGTAGAGCTATTAC
>SNP-33588197	TGCAGAGAAATCTAACAGGACAACCTTACTAATTGTTGTAGGGCGAGTAATTAC
>SNP-33588204	TGCAGAGCAGCTTACTTACGTATTCCTAGACTAAGTTGTTAC
>SNP-33588218	TGCAGCGCATTATATAGTAAAGTTTATGTCTTATTTAC
>SNP-33588219	TGCAGCGCGTTGCTAAGACAGATTTGTGTCTTGTTTAC
>SNP-33588221	TGCAGCTTCTATTAGCATGTGTGCCTTGCTAGCTACCTAGAGCACTCTTAGTTTAATTAC
>SNP-33588227	TGCAGCTACAACTGTATTTGCTATAGATAAGAAGGACATGTTACTAACCTTTAC
>SNP-33588233	TGCAGCTATATATAATGCGCCTTACAGTACACTATGCAATTAC
>SNP-33588253	TGCAGTGAGGTTATTGTTTCTAGAGAACATAACATAGTTGCGTTTATTAATTAC
>SNP-33588254	TGCAGTTAGGTTATTGTTTCTAGAGAACATAACATAGTTGCGTTTATTAC
>SNP-33588267	TGCAGTTAGATTGTTGTCTTTAGAGAAAATAACATAGTTGTGTTTATAAATTAC
>SNP-33588273	TGCAGTTAGGTTATTATTTCTAGAGAATATAGTGTAGTTGCGTTTATTAC
>SNP-33588280	TGCAGTTGGATTGTTGTCTCTAGAGAAGACAACGTAGTTGCATTTGTTAATTAC
>SNP-33588281	TGCAGTTGGATTGTTGTCTCTAGAGAAGACAACGTAGTTGCATTTGTTAC
>SNP-33588283	TGCAGTTAGGTTGTTATCTCTAGAGAATATAATGTAGTCGCATTTATTAATTAC
>SNP-33588362	TGCAGGTGTAAAGCGCTGTTGGGACTCCTTGCAATCCAACACGGCCGCTGACGCAGTGCTTGTTTACAG
>SNP-33588365	TGCAGTATAGCAATAGGTACTCTATAGAGAGAACCTGCTATAATTACTATATAGTTTGTTCTGTATCTT
>SNP-33588366	TGCAGTGTCTAGCTTCTTTCTATAACTATGTATGTCTTGTCTCTAGAAGTAATATATTTACCTGTGTTT
>SNP-33588390	TGCAGAACGAGTTCTCCATGTAGTTGCCCGTGGCAGTTGTGTGGTTTTGGCGGAAGCGCGTTAGCTTGT
>SNP-33588392	TGCAGAACGGACAGCGGACAGCGGACAGCGGACAGCGGACAGCGGACGGCGGACAGCGGACAGCGGACA
>SNP-33588393	TGCAGAACGGACAGCGGACAGCGGACAGCGGACAGCGGACAGCGGACAGCGGACAGCGGACAGCGGAAA
>SNP-33588394	TGCAGAACGGTGGTCAGCCGGGGTGTTCAGTCGTTCAGAAACGATCATGAATTCAAAGGTGAAGCTCAG
>SNP-33588395	TGCAGAACTGCTTGTACGTAGCCATCATCCGTGTTGACAAATGCAGTTCGCAGTATCTGTTTGTTCTTA
>SNP-33588400	TGCAGAAGAAGGGACTGCTTCACAGCAGACAAGATAGACAGGGACATAAAGAAGACTTAGATTATGCTA
>SNP-33588401	TGCAGAAGAAGTAGCACCTTCACTTGTACTACTGCTAAGCTAGACTAGCGCCTACAGTTAGCATGTGTC
>SNP-33588413	TGCAGAATCTTTTCTTATTAGTATCTTCAAAGGTATGTGAAAGCTCTACACTAGGAGAATGTAGCTAAT
>SNP-33588416	TGCAGAATGCTAGAATAATAGCAAATAGCACACGTAGCTACAGTGTGCTAATAGATATAGTAAAGTACC
>SNP-33588423	TGCAGAATTGCAGCTTGACTTCTGTTACGGCTTCGAATTGGATGATACCGTCATCGAGGTTCTATGGCT
>SNP-33588432	TGCAGACAGAATATTCAATGACTTGTACTTCATGCATGCGATTGTTCCTAATATCACATATATTCCACA
>SNP-33588434	TGCAGACAGATAGATAGACAGAACAAACAAATTAGACTATAGATATATTTCTACAAATATACAGTAACC
>SNP-33588445	TGCAGACCCCAAACAAGCAGAACCTGCTGGACGGTCTTGCCCTTCTTTTCGGCCAGCTTCTTGAGCTCG
>SNP-33588446	TGCAGACCCCGTTTAGCCGCACAGCTCTGTTCGGGGCACTTCGGCCTCGAGTCGACCATGTTCGGGGCA
>SNP-33588448	TGCAGACCGAAATTGTGTAGCAATTTCTTGAGCCAGTTATCCAGAGCTGGGAATGAGAATGCAGCCTTG
>SNP-33588455	TGCAGACGCACCCAACAACGTGCTGTTTGCCAGGCGACATCTTCATCACCTGCGTCTGCCTCTCGACCA
>SNP-33588462	TGCAGACTTGACTACCTCATTGCAACCTATATGACCGGCGATTCAATCATGTTTTTGTCTGTTTACCTC
>SNP-33588480	TGCAGAGAGGCTCCTCACCGCGCAAGAATCGGCGGCCGCGATTTCTTGCGCGGTGCAGGTCACTCAAGG
>SNP-33588491	TGCAGAGCAAGTTCAAAACGCCGCATTTACTCCTGCACCTGGCAGAAGATCTCTTACTGCTTGGAATGC
>SNP-33588495	TGCAGAGCCTCTCGAAAGGTCTTGGATAAGCTCGGTATAGGAAGGTGTACACGGTAGTCTTCGTTTGTG
>SNP-33588503	TGCAGAGGCACACCTTCTTGTAGCTAGGGCAAGAGCACTCTAGTAGCTACCTAGTCTAATAACAGCAAT
>SNP-33588504	TGCAGAGGCACACCTTCTTGTAGCTAGGGCAATAGCACTCTAGTAGCTACCTAGTCTAATAACAGCAAA
>SNP-33588508	TGCAGAGGCTAAAGTTTTATAAGAGAAAGATTATAAACTCTTAGAAGTTTAGTAAGTAACTAGAACAGA
>SNP-33588513	TGCAGAGGGAGAGACAGGAGCCTTTCGACGTGGTGAATGAGCGGTACGCGAGGAAGAAGGGATTAGATC
>SNP-33588514	TGCAGAGGGAGTCTTAGGAGAGAATCTAACTAGCTAGATAGCTTCTATAGGGGCGCACGTTACTAATTA
>SNP-33588518	TGCAGAGTAAGAGTAGGTTTATCTAGCAAGCTAACTAGTTATAGAGAAAAGTAAATAAAGTATTTACAG
>SNP-33588535	TGCAGATAGAGTTGACTTTCTATTCCTTAGAAGATATGCTATTGTTGTTAGTAATAATTAGGGGCCTAG
>SNP-33588536	TGCAGATAGAGTTGACTTTCTATTCCTTAGAAGCTATGCTATTGTTGTTAGTAACAATTAGGGGCCTAG
>SNP-33588537	TGCAGATAGGCTAGCTAATCTAGAAGCCTGCCACCTATCACTCCCTATGGGCAAAGCCGACATGCCTAC
>SNP-33588560	TGCAGATCGTTTTAGTTCAATCCATCGTGGTCAATCGTGATCGTTTCGAGGTACAGAAAGGAAATACCC
>SNP-33588565	TGCAGATCTTATTTAGTTAGTATACTATACAACGCTAAACGTACTTGTGTAAATTCATTTTTAGATTTA
>SNP-33588575	TGCAGATGGAGGAAAGACGAGAATTTGATGTGTTGAAACAATCTGATATTTGTCTGGCTTGAGCAAGCC
>SNP-33588577	TGCAGATGTTGTTGAGGATGATACCCTCGTCGAGGAGCAATTGCTTCATGAGCATATCGTTCGACAACA
>SNP-33588578	TGCAGATTAGTTACGTGATATAGTTTTGTGCCATCAGTCCGTTGCCGACGTTTGGGTGACACGACTTCG
>SNP-33588581	TGCAGATTATTCCTAGCGCTTTCTCTAGAGATTATATTTCTAGAGTTATAGCTTCTCCTTTAGCTCTAC
>SNP-33588600	TGCAGCAAGAGAGCCAGAGCGAAACCTCAACGTGAACCTAGCAATCGAAGTGAAGATACACTACCAGTC
>SNP-33588609	TGCAGCACAAGTCGCCGTGGTTGCATATACAACGCCCCTCAGGGCGTCTCGTGCCCAATTGCGCAGGTA
>SNP-33588611	TGCAGCACAGGGGCGCGACGCGTCGCTCGGCTCACGCAGGATGGAATCCTTGTATATAAGAGGATGTAG
>SNP-33588632	TGCAGCAGCTTCTTTCAAGCAGAATGGAAGCCGTCGAGGGTCGGTAGGGCTCATGGGCTCTATCGAAAT
>SNP-33588653	TGCAGCATCCTGGGAGCCGTTGTTGTGTGGAGAAAGGCTCGCGGTAGTGGAGCAAGCTCGACATCGTCT
>SNP-33588654	TGCAGCATCTACGTAGATCTACAACACTTAGCTTGGACAACTTTACATTTGTAAACCATGCTGTTTACA
>SNP-33588664	TGCAGCATGTTCTTATTATAACTACATATTTTGTATATTTATATAGCACAGCTGTGTTGTCATACACTT
>SNP-33588667	TGCAGCCAAAAGTTCACACTAGGTAGTGCCTTCACTCGCGATCTCCTCCATGGCCGCCATCACCAAGTG
>SNP-33588675	TGCAGCCACTCTCTGTTTGAGAGGCCTGTTTCTCCCATACACTGCCCCACAAGCCGGGTTCTTCGTCGA
>SNP-33588684	TGCAGCCAGGTGCAGAGTATACCATCCACGGTACCATCCGACCTGCAAGGCTGGCGGATCACGCTGTTT
>SNP-33588703	TGCAGCCTACAGGTTTCTTATCCTTACTACTAATAGTATAAAGCAAGATAGTTAGCGCTACACTATTTA
>SNP-33588708	TGCAGCCTATGTAAAGTTTTGCACTTGCCTAGACTAGGCAATTCTATACTTTTTTCCAGCGTTGCAGGC
>SNP-33588746	TGCAGCGCAGAACACCACATTAGTAGACGTTGGTAATGCTGCCTCTAGATTATGGCGACGAGCTGCACC
>SNP-33588764	TGCAGCGCGTTGCAGTGCAAGTGTTATGTCTTATTAGATAGCCTAAAGCGTAAGCTGTATTACAGCTTT
>SNP-33588765	TGCAGCGCTACTACTATTACTATTATCTCTTGTAGCAAGACACTTATGCCTGTGTTAGCAAGTGTGTGC
>SNP-33588768	TGCAGCGCTTCCCTAACTAGTACGGGATTCTTTGCTTACCTACACTATTGCGCTACGCTTCTAGTGCAC
>SNP-33588770	TGCAGCGGAAGTGAGCGGGGAGGGGTGGGGGTATGGGGGTTTATGGTGAATGGTGTGGGCTGGGTAAGT
>SNP-33588776	TGCAGCGTAGGACGCAGGTTACGCTAAGCTAAAGAAAGTTATTATTGCTTACTACTAGGCTAAGAAGAG
>SNP-33588785	TGCAGCGTTCTCACAAGGCGCCTATAAAGCATAGTAGGAACTCTATTTTAGTAATATATATAATATAGT
>SNP-33588787	TGCAGCGTTTGGAACGCGAATCAGCTGAGGTTGCGCATAGTTTTGTTGGGCACAGTTGGTCGAACTCAG
>SNP-33588795	TGCAGCTACAATTATTAGAGGTACTAATAGAATAACACTAGAAGCTAGTAGCGTTATAAAGCAGGAAGT
>SNP-33588796	TGCAGCTACGCTGTAGCATAAGATACTTAGAAACACATAGATATTTTATGTTTTCTCTTTATAACTTTC
>SNP-33588798	TGCAGCTACCCAGGTACAGATAAGCAGATATTGGTTGCCTGGCACTACACATTCACATTTACATAGCAT
>SNP-33588799	TGCAGCTACTATAATTAGGTAAATCCTTCCTGTGTTCTTATAGATTATAACAGGTAGTTTAC
>SNP-33588802	TGCAGCTACTGTAATTAGATAAATCCTTCCTATGTTCTATAGATTGTAATACTATCCCCTTTCTATCTT
>SNP-33588803	TGCAGCTACTGTAATTAGGCGAATCCTTCCCGTGTTCTGTAGATTGTAACAGCTAGATGCCTAAGGATT
>SNP-33588804	TGCAGCTACTGTAATTAGGTAAATCCTTCCCGTGTTCTGTGGATCGTAACATACAGTAACTATAGCTAG
>SNP-33588805	TGCAGCTACTGTAATTAGGTGAATCCTTTCTATGTTCTGTAGATTGTAACAGTTGTATGCTTTAGAATT
>SNP-33588807	TGCAGCTAGACCAGGTCCAACGACAGGGGCCAGCTTCCGCGAAACGTGGCCTTCAAGGTGGAGATATAC
>SNP-33588808	TGCAGCTAGAGTAGGTAATAGTAGTGTACTTAGTCTATATATAGCTATTCTATAAGTATCTAACACTGT
>SNP-33588813	TGCAGCTATACATGAAACTGACTCTATCATTGGTGGTCGTGATTTCGTTGGCGATCTCGGTTGCGGAAG
>SNP-33588816	TGCAGCTATGAACTGAAAAAGTTGACCTTAGAACTTGATGGCAATTGTTCCTTACTGGTGTTTGATGAT
>SNP-33588817	TGCAGCTATGATTACTGCATTGAACGACTTAGGTATGTTTGAACGCGGAGGTTCGATCTCAGGAGACCT
>SNP-33588818	TGCAGCTATGCTAGGCCTATACTAGGGCGCGTTATCTTGTCTTCCTCTAAGTTAGACTAGTCTTCCTAG
>SNP-33588820	TGCAGCTATGTATAACGCGCCTTATAACATACTACGCAACCAACCTACATAAGCTAATTACGCGCTAAA
>SNP-33588832	TGCAGCTCATCACCAGCGACAAAGCTTGACAGGGTCACAATTCTCCGAGATTACTCGCAACTTCAGCCT
>SNP-33588877	TGCAGCTTGAGGTAGAGTAGTCTATAATAAGTAAGTAGTTAGGCGTTCTAGTACATAAGCTAATAGCTT
>SNP-33588882	TGCAGCTTGTGTTGCCTAGCGTTGCTGCAAACTATATGCAGACAAATGTATTATAGATCTAACTATTTA
>SNP-33588887	TGCAGCTTTACTTTATTGCAATTAGGCAGCTAGGCTTAGTAGGCAAGGCGTGTAAGGTTATAGTCTACA
>SNP-33588888	TGCAGCTTTAGTAAAATGTAAAAGCCACTAGCAACAATACTAATACAATAATAATAACTATAACTCTAG
>SNP-33588923	TGCAGGAGCAGCTTTACAGGCCTAAGCAAAATAGAAAGTTAGTAAGTAAGTAGACTAGAAGAAGAGAGG
>SNP-33588927	TGCAGGAGCAGCGCTGTAGGCCTAAGCAAAGTAAAAGAGTTAGTAAGTAAGTAAACTAAAAGAAGAGAG
>SNP-33588928	TGCAGGAGCAGCGCTGTAGGCCTAAGTAAAGTAAAAGAGTTAGTAAGTAAGTAGTTTAGAAAGAGAGGG
>SNP-33588933	TGCAGGAGGCGGTTGGTTCAGACATTCATTTGAACCTAATACAGGTCAAAAGTGTTGAGCATGGTACAT
>SNP-33588934	TGCAGGAGGTAACAAGAATAATAATAGCAGTAAGGATTTTGCTATTAGTAGCGCTTAGGTCTTCTTTTT
>SNP-33588936	TGCAGGAGTCGGGCACGGTGGCAGTGTATTGTTTGAGACATCGAAGCATAACTGCTTTTCGGGTTGTCT
>SNP-33588941	TGCAGGAGTTCCATCGTAGTAGAAAATGTGTTCATTGTCGGGATCACGGCCGACGGATGGAGACCCGGC
>SNP-33588945	TGCAGGATCCACGACGCTTTCGGAGCCGCCTAGTAGTCCCATGGTGTTTGAATAGGAGTAGCGATGAGG
>SNP-33588946	TGCAGGATCCTTGCAGACAGCTTGCTAATAGTTGTATAGATAGTTCTAGCGCGTATAGAGCTTAC
>SNP-33588956	TGCAGGATGTTTCTTGAACAGGATATCATTACGACCCTCTTAGTTCCAAACACAACTGCTAAGACATCT
>SNP-33588962	TGCAGGCAATAAAAACAATAGTAGTAGCAGAGGTTCTACTAAGGGTAGTGCTTAGAGCTTCTCTTATCT
>SNP-33588963	TGCAGGCAATAAAAACAATAGTAGTAGCAGAGGTTCTACTAAGAGTAGTACTTAGAGCTTCTCTTATCT
>SNP-33588970	TGCAGGCAGCTACTCTCATGTGCTAGCATTTACTTGCAACATTGGGTTTTTGACAGAGACAGTAATTCA
>SNP-33588982	TGCAGGCCTAAATAAAATAGAAAGTTAGTAAGTAAGTGGACTAGAAGAAGGAGGGGCAACTTACCTACT
>SNP-33588986	TGCAGGCCTAAGCAAAGTAGAAAGTTAGTAAGTAGGCAGACCAAAAGGAGGAGAGCAACTTACCTACTT
>SNP-33588989	TGCAGGCCTAAGTAAAGTAAAAGAGTTAGTAAGCAAGTAGACTAGAAGGAAGAGAATAACTTACCTGCT
>SNP-33589019	TGCAGGCTTTTTATACGTGCGCAAGTTATGCTCTATATTATAGCACTTTTTACAGTGTCTTTAGGTTGC
>SNP-33589026	TGCAGGGACTATAGTATAGTAATAGGTACCTTGTAGAGAGAATCTGCTATAAATACTATGTAGTTTGTT
>SNP-33589033	TGCAGGGCCAGCCATGCAGTCAACTTGGGCCAGCCATGGAGAAGAGTCAACTTGGGCCAGCCATGGAGA
>SNP-33589034	TGCAGGGCCGCTAAAAGCTTATAGGCCTTAGAGAAGGCAAGCAGGAGGCTACACAAATAATCAAGCAAT
>SNP-33589038	TGCAGGGCGAAAATCATGCTCGAGCATCTGCAACTATCACCACGACTTCGTTTCCTGTGATACAAACTC
>SNP-33589060	TGCAGGTAACAAGGATAATAGTAGTAGTAGAGGTTCTGCTAAGAGTAGTTGTAAGGCAGACTTTACAAG
>SNP-33589062	TGCAGGTAATAAGAATAATAGTAGTAGCAGAGATTCTGCTAAGGATAGTACTTATGTGAGGTTCTGGTT
>SNP-33589095	TGCAGGTGTTCCACCAGTCACATCCACCTTTTTGATAAGAGGGTGTTCAACAAGCACTTTGCCCGTAGT
>SNP-33589099	TGCAGGTTATGCTTATGTAAAACCTAACAAGCCTTGTTGTAGTCTACTAGACCTAAACTTAC
>SNP-33589100	TGCAGGTTCACTCGCTTGCACAGTGGGTGCATGGGCATGCGAGAGCGTCTGCGTTGCCACTGCTACGTA
>SNP-33589117	TGCAGTAACTATTACTAACAATAAGACCTATCCTACTATAGACTCTAACTAGGAACTACAAGAAGAAGA
>SNP-33589123	TGCAGTAAGGCGCTAGCTTGTCTACTTCCTCTTTTATAAATATTCTAAACTTATTCTTTAGAAACTCTA
>SNP-33589127	TGCAGTAATAGCAGTCAAACAATGTTGTCAATGTTGTGCGTGGGAGATGCTGGCGAGATATATTTTGCA
>SNP-33589133	TGCAGTACCAGGGACCACAGAGAAGCGGCACTCCTCCTAGATTGAGGAGAGCAGATGACGATGGGCCGT
>SNP-33589140	TGCAGTACTTTATAACTACAAAGAAGCTCTCTGCTAAGTAACTATACTAGGTTGAGAAGCTAGCTAGGT
>SNP-33589141	TGCAGTACTTTATAACTACAAAGATGCTCTTACCTAAGTAAGTATTCTAGGTAGAAGAGCTAGCTAGGT
>SNP-33589153	TGCAGTAGCTTAGGTCTTAGTTGTAACCTAGAGGTTAGTGCTTATAATCAAAGCTTACAATAGTAGTAG
>SNP-33589155	TGCAGTAGGCCTAGTAGCAGCAACAACTTGCTTCTTAGTTGCAATAGTAGTCTCTACAACAACCTACTC
>SNP-33589159	TGCAGTAGTAGCTAGTCTGGTGTTGACAGTGGCTTAGATGTTTATTGAGTTGAAGTGGCTGATGAAAGC
>SNP-33589160	TGCAGTAGTAGTAAGTTATTAGAACTAAATAGGCGTTAGATCTTCTAAAAGAGGAAAAATAGGCCTAGG
>SNP-33589163	TGCAGTATAACCTAGAATACTGCTTAGATTACAACACGCTCTTACTAGATCTCACTTAGATACTACAGA
>SNP-33589166	TGCAGTATAGGCATAAGCCTTCTTTACTAATAGTTGTCTAAGAGTAATAGTAATTATTCCTGCCTTACC
>SNP-33589167	TGCAGTATAGTTGTGACAAAAAGGTATTATCTTAGTATACTTAGTAAATCTGTCTACTACAACAAAGAT
>SNP-33589171	TGCAGTATGCTCTTATTATAAATATATATTCTATATATGAATATAGCGCAGCTGTGTAGTTATACACTT
>SNP-33589173	TGCAGTATGGATCGGAAATGGCGAGCTATATTGAACCTAGTCTTCGCAATTGGGGCAATGTACAGCCAT
>SNP-33589175	TGCAGTATGTTATAATGTGAGTGTTACATCTTATTTCATTGCCTAAAGCGTAAGCTGTATTACAGCTTC
>SNP-33589189	TGCAGTCCCTAGACTATTACAATAACTAGCTAGATAAAACTATAAAGAAACTCTAATATTTCTCTAGCT
>SNP-33589202	TGCAGTCTAGATAAGTATGTTCTTGTTAGAGGAAGAGATTTCTAAAGAGTAGAGGAACTCCTTCTTTGT
>SNP-33589208	TGCAGTCTGACAGCATAGGCAAGATGTCAAAATGGCCGTTCCAAGAGAAGGAAACAATGAAGCTTATCG
>SNP-33589209	TGCAGTCTGACAGCATAGGCAAGATATCAAAATGGCCGTTCCAAGAGAAGGAAACGATGAAGCTTATCG
>SNP-33589216	TGCAGTCTTGCAGTACAGACACAACAGCCCTTGCCTTACGCCAACAGCGCTGTCTGGAAGCTACCGACA
>SNP-33589217	TGCAGTCTTTTATAGCAAGTAGAATAAACACTTAGTTATACCTCTTACTATAGAGGCTTTAC
>SNP-33589218	TGCAGTCTTTTATAGCAAGTAGAATAAATACTTAGTTATACCTCTTACTATAGGAGCTTTAC
>SNP-33589221	TGCAGTGAATCATGAATACATGGTCAGAAGATCGTGCGCTTTGGCCACTGCTTAGATGATCATTCGGCG
>SNP-33589235	TGCAGTGCACAGCGCTATGCACCTTGCGCGTAGGCCTCTTACTAGCATTACACTCCCTACCCTCCCTCT
>SNP-33589236	TGCAGTGCACGCTGGGGTAGTTAGCTACCGCATTTTCTGCTGAAGTTCTCCTGTACTAGGCTTTGTTAC
>SNP-33589240	TGCAGTGCAGGTGCGTAAATTATAGCTAGTCTTACTGTAATACCTACAGTGCCTCTCTTTATACACCTT
>SNP-33589266	TGCAGTGTAGGACGCAGGTTGCGCTAGGCTAAGAAGAGTTATTGTTACTTACCTCTAGGTCTAGCGCTA
>SNP-33589270	TGCAGTGTCATCTGATGGAGGGGCGTAGTGAATGGAAACATCGGTCCCACATGAGGCTTCATATCTTGG
>SNP-33589282	TGCAGTTAGAATGCTTGCAGAATCTTTATAGGGTGCTTATATATTGCTAGAGTTTACTAGTGCTAGGCG
>SNP-33589284	TGCAGTTAGAGCAAAAGTAGTTGTGGTAAAAGTAGGAAGCAGTAGGTAGATAGGTAAGAATATGCTTCT
>SNP-33589298	TGCAGTTCTCGAGCCCCCTGAACGATGGTGAATGCATTGTTTGTTGTCACCGTTTTGTAGCAGGGGTTA
>SNP-33589309	TGCAGTTGCTCACATCCTTCTCTCTCTTGTCCACACCACTCGATACCTCACGATACTTCTGCTGGCCGG
>SNP-33589319	TGCAGTTGCGAATGTCGACGTCGTCCATGTATTAGAGCGCATCAAGAGCCATGAAATGGAGGTCGGTAC
>SNP-33589321	TGCAGTTTCCCGTGAAGCTTTTGAGAAAGATCACTCTTAGCGTGGAAGACTTCTCAATCGACGTTGATA
>SNP-33589343	TGCAGCGCGGCCCCTATCTCCTCTACCTAAAACTACAACACGTGGCCGCAACATTAGACTACTAGTAAA
>SNP-33589833	TGCAGAAATCCTATAGAGCAGTACTAGCTAAACACTTATTTAGTAATCTACTTAC
>SNP-33589834	TGCAGAAACCCTATGGAGCAGTACTAGCTAAACACTTATTTAGTAATCTACTTAC
>SNP-33589835	TGCAGAGACTACAGTAGGAAAGAGATAAGCTTTAC
>SNP-33589848	TGCAGAAGCGAGAGCGCTTAC
>SNP-33589859	TGCAGACTAGGAGAGAAGGAGGTAACCTACCCTTCACTGTTTAC
>SNP-33589872	TGCAGAGCTATATTGTCTAGCAACATATACACAAAGTCTAGTAACTTAGCATTATTAC
>SNP-33589874	TGCAGAGGTAGGCTAGGTTAGGTATTCCCTTCTTTAC
>SNP-33589884	TGCAGATGCCCCTGCACTCTCTGAACTAGTCTTAGTATTGCTTAC
>SNP-33589885	TGCAGATCACAATCCTAGTATTAGAGATATATTAC
>SNP-33589887	TGCAGATCTTGTTGATGACTTGATGCATGCCCAGCAGGCTTTATCTACGGGACTTAC
>SNP-33589901	TGCAGATCATCCCAGACATTGCGCAGGGCGATGTTAC
>SNP-33589930	TGCAGCCCGGTAAAAGGGTTATGCAGGCACGTTGTAGACTCGCTCCTTTTTAC
>SNP-33589936	TGCAGCCTTGCACTTTGCCTACTTAGTTAC
>SNP-33589938	TGCAGCCGTTGCTAAGCGTCTTTTAC
>SNP-33589949	TGCAGCGAAGGAGCTCAGGTGAGAAAGCCCAGGACCCATAGATTGGCGTTTAC
>SNP-33589950	TGCAGCGCGGCGTCGAAGTGTCGGGGTAGGAGGGTGCGGATAGCGGGGAATTGGTAGTTAC
>SNP-33589961	TGCAGCTAAAACACTGCCTGGCTATTGCAATTTTTACTATGAAATTAC
>SNP-33589970	TGCAGCTCTAGTAAGTTCTCTTGCGTGCTAGTGCAACAACTCTACTGTTAC
>SNP-33589984	TGCAGGACAAGGAGATCAGACATAGATGACGGGGCAACTGTTAC
>SNP-33589991	TGCAGGAGTTTCCGTTTTCTGCTGGAGATGATTCGAGATGCGATATTAC
>SNP-33590000	TGCAGGCGCTAGGAACTTCCAAGGGCTATTTGTTTGTTTAC
>SNP-33590004	TGCAGGGCATATTCTTGTAACAGAGATTAC
>SNP-33590030	TGCAGTAGAAGATAATAAGTAAAGGATGCATTTAGAATCTGTTTTTTTAC
>SNP-33590037	TGCAGTCACTGTGTAGCTTGATGGGGATGTTCATTAC
>SNP-33590043	TGCAGTGAAAAACAATAGACCGCGGTAGACTTTGGAAAAGGAGAGCTTGCTTAC
>SNP-33590048	TGCAGTGCGCTCTGCAAAAGCTACAGTAGCAAAGAGATAAACCTTGTTTTATTAC
>SNP-33590049	TGCAGTGCCCTCACATATCTATTGTTAC
>SNP-33590059	TGCAGTTACCTCTTAGAGCCTACACACACGTATATATTCCCTTAC
>SNP-33590073	TGCAGAGCTTGTAGACAAAGGACCTTAC
>SNP-33590298	TGCAGAGTTCTAATAACTTACAGCTAATACAGAGTAGGGCAACACTACATTAC
>SNP-33590302	TGCAGCTCTAGTAGGTTCTCTTGTGTACTAGTGCAACAACTCTGCTATTAC
>SNP-33590303	TGCAGTTAGGTTATTTTTTCTAGAGAACATAACCTAGTTGCATTTGTTAATTAC
>SNP-33590305	TGCAGTTAGGTTATTTTTTCTAGAGAACATAACCTAGTTGCATTTGTTAC
>SNP-33590331	TGCAGAAGAATTAGAGGAATATACCAACTTTATCCCTATCTTTAC
>SNP-33590333	TGCAGAGAAATCTAATAAAACAACCTTACTAATTGTTATAAGGCTGTTAATTAC
>SNP-33590334	TGCAGAGAAATCTAATAAAACAACCTTACTAATTGTTATAAGGCTATTAC
>SNP-33590336	TGCAGAGCAGCTTACTTACGTATTCCTAGACTAAGTTATTAGGCATTACAGCATTGTTAC
>SNP-33590341	TGCAGAGTTCTAATAACTTGCTACTAATAGAGAATAGAACAACACTGCATTAC
>SNP-33590342	TGCAGATACTAAGAGCCCTATAGATTACAAAGTAAGAGTTAC
>SNP-33590349	TGCAGCTATATATAACGCGCCTTATAGCACACTATATAATTAC
>SNP-33590355	TGCAGTAAAACTAGAGGAATATGCTAACTTTATTCCTACTTTTAC
>SNP-33590365	TGCAGTTAGGTTATTATTTCTAGAGAATATAACGTAGTTATGTTTGTTAATTAC
>SNP-33590367	TGCAGTTAGGTTATTATTTCTAGAGAATATAACGTAGTTATGTTTGTTAC
>SNP-33590414	TGCAGCTGCCCCTGCTAGCGTCAACGTAGCTGGCCCAAGCTGCCTACCGTAAGAGTTGAAGCGGGTTTC
>SNP-33590428	TGCAGAACTGCGCTATGCTAAACTACAAACTCTTGTATAATAACTTGTTCTAGCTAACCTACTTACAGA
>SNP-33590439	TGCAGACACCATTGACTCAGGGAGTTCCAACGGCCCCTGAGTGCCGTTGAGTAGATCGTGGCTAGGTCT
>SNP-33590444	TGCAGACATAAGGAACATAATAGATTTACTAACAAGAATTTTTTAGAACAGCAACTAAGAGCGCTAGGA
>SNP-33590445	TGCAGACATAAGGAACATAATAGATTTACTAACAAGACTTTTTTAGAACAGCAACTAAGAGCGCTAGAA
>SNP-33590459	TGCAGACGAGAGCTGAGGCAAGTGTAAACTAATCTTCCTTCGATGTAATGGGGACTTCTGAGGTACCAG
>SNP-33590464	TGCAGACTTTTGGAGAGGTCCACAATGCGCTCTACGGAGATTACATGGCACTGTAAACTTTAC
>SNP-33590472	TGCAGAGACTATAGTATAGCAATAGGTATCCTATAAGAGGAACCTACTATATTTACTATATAGTTTATT
>SNP-33590488	TGCAGATAGCCCCTCTAAAAGAGCAGATTATAAATAGAAGAACCTATTACTAACCTAGATATTACCTAT
>SNP-33590489	TGCAGATAGCCCTTCTAGAAAGGTAGATTATAAACAGGAGAGCCTTTTACTAACCAAGATATTACCTAT
>SNP-33590491	TGCAGATAGGTACATCATGATCATGTAAAGAGATTTTGAAGATCGTCTTTTGTAGCTCATCTCGTGCTC
>SNP-33590496	TGCAGATCTCCAGTGCGTTTGGCAAGCCCATGGAGATGGTTGACACAGCGCCGCTGGTGGAGAGGACGT
>SNP-33590497	TGCAGATCTTATTTAGTGAGCACGCTGCATAACGCTAAATGTACTTATATACATCCTTTTTTAGATTTA
>SNP-33590505	TGCAGATGTTAGGATGTAAAGAAGAGAGAGAGTAGAGAAGAGAGAGAGAGAGTAGAGGAAGGTCTTAGA
>SNP-33590515	TGCAGATTGTAATAAGACTTGCTAGCTATACTTATAATAGTAGGCAGTTTATTACTATTTATACTGCAA
>SNP-33590516	TGCAGATTGTGTGACATGCCATCTATATCACATCGACCCCTGATATCATCATCGAAGTTTTGGTCGTTA
>SNP-33590528	TGCAGCACGTTGAAGAATGGAAAACGGGCCTCAAGATCGTCGAGAAGCTCTCCTCGCACCCAGTAACTG
>SNP-33590529	TGCAGCACTACACAAATACTAGGTGTATAGGCATAGGCCTAGTTATAATAATATAACAATAGTATACCT
>SNP-33590532	TGCAGCACTTCCACTCACACTTGTGCTGGTTCCGTTGGGGTTACCGGAAATGTTCTCCTGGGTAACCGA
>SNP-33590536	TGCAGCAGAATGTTAGCAGAAATATACTACTATATTGCCTAGTAAAATAATTGTGTATGCTGCGTACTA
>SNP-33590541	TGCAGCAGTGCTTAGGTCTTCTTTTGTCTGTAGCGTTTAGGATTTTTCTAGCTAGATAATACATAGGCT
>SNP-33590544	TGCAGCATAGTAATTATAATAACAGAATAAATATAAGTAAGTAACAATTACAGTATTAGCACTTAGTAA
>SNP-33590566	TGCAGCCTAAGCGCAAGAACACTAAACTCTGCTAGCTGTTCTATTATCCTATTATTAGATTGTTACAGA
>SNP-33590567	TGCAGCCTACCTACAGAGGATTAGCCCAACAGCAATCTATAACTTCTAATTACCAAACAAGGTCCTTAC
>SNP-33590580	TGCAGCCTTAGGTAGGGTTACCTATCATAGATAGACAGTTACACCTTCTAGTACGTAAGCAAGTAGCTT
>SNP-33590587	TGCAGCCTTGGTAATGTCGGGTTTGAATTGGACACTGATTACTGTTCCAAGTTGATCACACATTATCTG
>SNP-33590589	TGCAGCCTTTGTAGCCTAGTGCACTACAGCTATAGCTGCACATACTAATGCATTATATTAGAAACATAG
>SNP-33590611	TGCAGCTACTGTAATTAGACAAATCCTTCCTGTGTTCTGTAGATTGTAACAGAAACTAGCTCTTGCAAA
>SNP-33590612	TGCAGCTACTGTAATTAGGCGAATCCTTCCCGTGTTCTGTAGATCGTAACATGAACTAGCTCTAGCGAA
>SNP-33590614	TGCAGCTATAACCTGCAACAACTTCCGCGAGGGCTGGGGCTACTAGAGGGGGATAATTAGTAACTAGGA
>SNP-33590617	TGCAGCTATAATAAGGAAAAGGCAAGGCTCTGCTTAGGCAACTAGGGTTAGAATGCGTAAACATTAGGA
>SNP-33590631	TGCAGCTGCTATATTTAGATAAATCCTTTCTATGTTCTGTAGATTATAACACTCTTCCTCTTCTATCTT
>SNP-33590641	TGCAGCTTTGCTTTAGTAGCAAACAAACAGCGTTTTAGTTCTATTTATAAAAAGGCTAATAGTTACAGA
>SNP-33590642	TGCAGCTTTTTACTACTTATAGTCCTTGTCTGTTGCTAAGACTTTTTATTTGCACACTGTAGCTCTTAC
>SNP-33590648	TGCAGGAACTGCTATAAGGCTAGTTACTATAAAGCAGAATGCTCTACTATCCTATGCATTAC
>SNP-33590650	TGCAGGAAGATCGTAGATAAAGATTCTAAACAAAGACGCACGTCCTTCCGTCATCTGCACTTCCAAGCG
>SNP-33590651	TGCAGGAATATATGGGGTAGCAGACGCATGACATGGATCTGTAATGCTGCAAGCAAACAACGCATTTAG
>SNP-33590652	TGCAGGAATTAGAGAACTTGCTTTGCTATAGATAAGCCTGTATATTTTCTACGCATTAGAATAAAGTCT
>SNP-33590658	TGCAGGAGTAGCGCTCTTAGAGTGTATAGGTGTAGCATTATATTGCTTAGATCTTTCTAATCTTACTTC
>SNP-33590674	TGCAGGCCCAAGTAAAGTAAAAGAGTTAGTAAGTAAGCAGACTAAAAGGAGAGAGGCAACTTACCTACT
>SNP-33590679	TGCAGGCGCACGGAGGGTAAGGGAAGATATTGTACATCTGAGAATATATATTTGAATATTTCAAACAGT
>SNP-33590707	TGCAGGTAATAAGAATAATAGTAGTAGCAGAGGTTCTGCTAAGGGTAGTGCTTAGGACTTTTTCTTATT
>SNP-33590716	TGCAGGTATAGTAGGGCTAGGCTGCAACAGATTGTAACAGCAGACTACAACTACTAGAAGCGCAATTAT
>SNP-33590719	TGCAGGTCTAAGGCACTAATAAACAGCGTCTTTAGACAACATACACAAAGGACACATCTAGATAGTATA
>SNP-33590723	TGCAGGTGCTAGCGCATTTGTTTACTACTGCACTATAGTTTTTTTTTACACTATAGTTAGTCTTTAGCT
>SNP-33590741	TGCAGTACGTGTAGCAAATAGGAAAACATACAAGGTGTAAGAATCCTATATCTAGAGCAATTATTTTTA
>SNP-33590746	TGCAGTACTTTCTCTAGCAACACTAGATACTAGGGTTGCTAGCTATAACTGCTATAAGACAATAGAGTC
>SNP-33590757	TGCAGTCACTCGACCTGTCGACGCGCATCATCAAAGAGCTTCTATCACTGATGAAGTTTATGTGGTCTG
>SNP-33590766	TGCAGTCTCTCTCAATGCGCGTGGCCCGTCCGGCGGGTCTTTCGATGTGGTCGTGACCTCTGGTGCCGA
>SNP-33590771	TGCAGTGAAGCGCTAGCTTATCTACTTTCTCCTTTATAAAAGTTCTAAACTAATCCTTTAGAAACACTA
>SNP-33590776	TGCAGTGATGACTGAGAAATGTGAGGTGACCTCTAACCCTAAGATCAACTCAAAATCAGTGAAAGAACT
>SNP-33590780	TGCAGTGCAGTGTCTTGATCCATCGTAGTATGCACCGGAAACATCCCCAACCCAACATAATTCATAAAA
>SNP-33590781	TGCAGTGCTCTCACAGTATGCTAAAATAATACCCTTTTATTACAATTATTATGCTAAGCAGCTAGCTTA
>SNP-33590800	TGCAGTTATATCGGGAAAAAAACGTAGAAACGTAGAGTTGCTGGTACACGTAGCACGTTTGCTCAACGT
>SNP-33590808	TGCAGTTGTTTATAATGTAGGCACTAGTGCGTTCTAAGTAAGAGCCTAATTAGAGGTAAAACTTAGCAC
>SNP-33590816	TGCAGGCACAAGCTATAGAGGCTGCTCGTTCTACTTCTAGTACCTAATACACTTTAGTAGCACTACTCT
>SNP-33591107	TGCAGAGAGACAGAGCTACAAGCTTACTAAGAAATAAGTATCTATTAC
>SNP-33591109	TGCAGAGATCCGAGGTCGCTGTCCATCGTGATGGATATTGTTTATGTTAC
>SNP-33591112	TGCAGAGCAGCTTGCTTGCGTATTCCTAAACTAAGTTGTTAGGCATTACAGCATTCCTTAC
>SNP-33591113	TGCAGAGCCTCTTCTAGACTGTTACTTCTGTTAC
>SNP-33591125	TGCAGATATTAGGTTATAGAAAAGAGAGAAAGTCGAGAAGGTCTTTAC
>SNP-33591132	TGCAGGTGTTATATAAGGTGTTTCTACTGTAGGTTACTTAGGTGCAGGTTAC
>SNP-33591136	TGCAGCAACACCTTACAAAGAATTGCAAAAGTATTAC
>SNP-33591146	TGCAGCATGTATCACTAGCATTGCATACTTTCGGTATCAGCGTTTAGTATTAC
>SNP-33591147	TGCAGCATGTTAGCAGGATATTGTACTCCTTGCCAGTTAC
>SNP-33591155	TGCAGCCTGCTGTAGTGTTGTTAGAAGGGCTAACAAAACGCTTTAC
>SNP-33591162	TGCAGCGTGTTGCAGTGTAAGTGTGACATCTTATTAC
>SNP-33591174	TGCAGCTCGGCGCAGTCGACAGCCCGGTTGACTAGTTTTAC
>SNP-33591177	TGCAGCTTTGTAAGGCGCTAGCAAGGTCTCTACCGCCTACCCTAGTCTTTAC
>SNP-33591178	TGCAGCTGTAACACTACCCAGCCTTATCGTCATCACTTTAC
>SNP-33591185	TGCAGGAGCAGCGCTTTTAGAGTACGTAGGTGTAGTGTTATGTTGCCTAGATCTCTTTAC
>SNP-33591203	TGCAGGCTTAGATTCGCTCCTTAC
>SNP-33591205	TGCAGGGCCGCTAAAAGCTTACAGGCCTTAC
>SNP-33591207	TGCAGGGTAATGGCCTCCTTGCTAGCCGTCGTACCGCCTTGTAATATCTATTAC
>SNP-33591218	TGCAGGTTATGCTTATGCAAAACTTAC
>SNP-33591241	TGCAGTGTAAGGAGCTAACCTCTAAGGGAATCTGCTAGTAGAATATAAGATGGATTTAC
>SNP-33591242	TGCAGTGTTACCAGTAGTATTGCGATGAACAAAATATGGTTTTATTGACATTAC
>SNP-33591245	TGCAGTTATTGCTAAACAGAGCAGAGGTGTAGGTGCTATGTATAGTTAGGCAACATTAC
>SNP-33591248	TGCAGTTCGTCCTCCCGGGGTCCTCCTTGAGGTTCCTATGATTAC
>SNP-33591257	TGCAGTAGCTATTACTAACAATAAGGCCCACCTAGCTACAGACCTTAC
>SNP-33591377	TGCAGCAGCCCTGCCTACTATAAGCTGCACTCTTCTAGCGCCTATGAATTTAC
>SNP-33591378	TGCAGCAGTCTTGCCTACTACAAGCTGCACCCCTCTAGCGCCTACAAATTTAC
>SNP-33591398	TGCAGCGTCTATTAGTATATATGCCTTGCTAGCTACCTAGGGCACTCTTAGTTTAATTAC
>SNP-33591401	TGCAGTAGCGTTCTGCACCCTAGGGAGAGAGTTGTCCTCCCTATTAGTTTTAC
>SNP-33591446	TGCAGACAAGTTAGCTCATCCTTGAAACTACTCCTATTTTCAGAAGAAAAGGGAGCTTGGCTTCTTACA
>SNP-33591452	TGCAGACTCCCGACTGTGGTAACATCACAGCAGCTGCACCTCCGGAAGCGAAGAGGAAGAGGAGCGCTG
>SNP-33591480	TGCAGATGTTAGGATGTAGGGAAGAGAGAGAGTAGGAGAAGAGAGAGAGAGTAAGGGAAGGTCTTAGAG
>SNP-33591500	TGCAGCAGCAGCGCTGGCGGAGAAGAGGACAGAGGACAAGAAGACGGAAGAGCCAGCTACGCGGCCGAG
>SNP-33591505	TGCAGCCGCAGTTGGGTAATAGAACCTCTTCTTTACTACCAGCTTTCGTCGCAACTCTCAGTTTGACGA
>SNP-33591542	TGCAGCTGGCTTCTGTTGGAATAAGAGTAGAGTCACGAAGAGAGGCTGGATGAAGTCAAAGCATCATAG
>SNP-33591547	TGCAGCTTATTTACAGCCCTACTACGCTACAATTGCTAACCTCTATAGAGATCTAATAAACTATAACAG
>SNP-33591550	TGCAGGAAAATCCCTAAACAGGAAAAAGAAAAACACGCAAGAATACATAAAGGGTATAGAGGAAGGCGT
>SNP-33591563	TGCAGGCACAAACTATAGAAGCTGTTAGTCCTACTCCTAGTACCTAATACACCTTAGCAGTATTACTCC
>SNP-33591566	TGCAGGCCTAAGCAAAGTAAAAGAGTTAGTAAGTAAGCAGACTAGAAGGAGAGGGGCAACTTATCTACT
>SNP-33591576	TGCAGGTAATAAGGACAATAGTAGGAGTAGAGGTTCTGCTAAGAGTAGTGCTTAGAGCTTTTTCCTGTC
>SNP-33591586	TGCAGTAAGAATAGGGTAATAATACTAGACTTTTATAGCAAAGGGAACAGGATTTAGTCTATTCTTATT
>SNP-33591588	TGCAGTAAGGCGCTAGCTTGTCTACTTCTTGTTTATAAATATTCTAAACTTATTCTTTAGAAACTCTAA
>SNP-33591601	TGCAGTCCACAGCCGATTCCACATGCAGAACCAGTCTACGCATCTAATATCACATCCTTGACGACTGAG
>SNP-33591603	TGCAGTCCGTCTACTGCACCACCAAGTTCGGACTCATCGGCATGTCCAAGTCGCTTGCGCTGGAGCTGG
>SNP-33591615	TGCAGTGCAGCAACAGGTATTCTATAGAGGGAACCTACCATATTTACTATATAGTTTATTCTGTATCTT
>SNP-33591625	TGCAGTTTCGATGCATACACTGCTACCGTACTCCCAGAAGGTTGAGGCAGTGTGTTCTTCAGGCTTACA
>SNP-33591857	TGCAGTAACAGCTATCGCCTGCTAGAAATACATGAACACAGAGTCACTTAC
>SNP-33591862	TGCAGTATACTATAGGTGGTAAAAGTATAGCTATATATACTATAGCAGCTAGCCTTTAC
>SNP-33591870	TGCAGTGGACGCAGCAGGCTGTCTAAGTACATTAC
>SNP-33591965	TGCAGCGCGTTGCTTAGAGAGATTTAGGTCTTATTTAC
>SNP-33592012	TGCAGCACTACTCTCTGATAGTGTAATAACTATAACTTAGATTATAGTTCTATAAGTTATAATTACAGA
>SNP-33592039	TGCAGGCCTAGGCAAAGTAAAAAAGTTAGTAAGTAAGCAGACTAGAAGAAGAGAGCAACTTACCTACTT
>SNP-33592046	TGCAGGGTTGGAAGCTTATCACCAATAACGTGACACAGATTGGTGGAATGCCTAGCCTTAGTTACATGC
>SNP-33592049	TGCAGGTAGTCATAACTGCTAACCAGTTCCGCCCATCTTGCAGTCACTAGGCAGTTTCCATGTATTTGA
>SNP-33592057	TGCAGTAACTATTACTAATAACAAAACGCACTCTACTACAGACTCTAACTAGGACCTACAAGAGAAAGA
>SNP-33592058	TGCAGTAACTATTACTAATAACAAGACGCACTCTACTACAGACTCTAACTAGAACCTATAAGAAGAAGA
>SNP-33592066	TGCAGTACTTTATAACTACAAAAGAGCTCTCACCTAAGTAAGCGCACTAGGCAAAGGAGCTAGCTAGGT
>SNP-33592070	TGCAGTATCCATAAGTAAATTCAACACTATACTTAGGCTATATTATAGTAGTACTTACTTATAATTTAC
>SNP-33592071	TGCAGTATCTATAAGTAAATTCAACACTATACTTAGGCTATATTATAGCAGTACTTACTTATAATTTAC
>SNP-33592076	TGCAGTCTACCCTATACATCTAGCTATATAGCTCCCTACACTATCTAAGCAGGTAGACAACTAGTAGAG
>SNP-33592078	TGCAGTCTACTCTGTGCATCTAGCTATATAGCTCCCTACACTATCTAAGCAGGTAGACAACTAGTAGAG
>SNP-33592086	TGCAGTGTAGGACATATAACTATATTAGCACTAATAAGGATATATTCTGCTAGCACTGCAAAAAAGATT
>SNP-33592093	TGCAGTTAGCAATATATTAGGATATAAAGAGGATAGTTTAGAAACTTATAATAACTCTAGAAATAATAT
>SNP-33592109	TGCAGCAAAAAATTAGAGTTAGGAGTAAAAAGGAAAAGAGAAATTGCGTAGATAAGTAATTATTTACAG
>SNP-33592227	TGCAGTATAACTTAGGCAAGGTTGTCTTAC
>SNP-33592243	TGCAGCCACACTTTAGGCTAGTTAGAGCATTAGATCTAGCACTTTAC
>SNP-33592250	TGCAGTGTGTGTTGCGTAGGTATTAGTGCAGCTATGCAGTGCTTGCATCTGTTAC
>SNP-33592263	TGCAGGGCCATGTTGTTAGGCAGCGCGTAGACGAAGTCTAGCAGCTTAGAGTTGTTAC
>SNP-33592265	TGCAGGTATGGGAAGATCTGCTAAACACATATAATATAATCCTTAC
>SNP-33592369	TGCAGTAATGCGGGGAATTCAGAAGGCACTCACATGGTGGAATGGCGTTTTCAAGAAGCTTTAC
>SNP-33592382	TGCAGAATCCTCTAGATTTCACTTATAAGGATTCACAGGATTGTACACTAATAGGTTGATAGGCGTAAA
>SNP-33592395	TGCAGAGGTAACCGATTTCAATGCTCAAACAACTTTGTGATTCCTTCGTTTATTCTACATGTCCATTTT
>SNP-33592404	TGCAGATAGCTGTAAGATGCTTATAATGCTCCTTAGAAAGCTATAAGGTGTTAGTATACGCTAAACTAG
>SNP-33592413	TGCAGATGCCTTCCTACCTGGCTTCAGGCCTGTCTCGACACCATCCAGATCAGTGAGATTATGACCTGC
>SNP-33592417	TGCAGCAAATTCTGCCTATTACATAATAAGGTACTGTTAGAGTTAGATACAACTATAAGTAATAGAAGA
>SNP-33592420	TGCAGCAATTGTAGCTGCTACACCTAATCCTAATTGCAATGCAGTTCTAGTGTCTAAGAATAGTGCATA
>SNP-33592431	TGCAGCCTATTTGTCTAATCTTACAGTTGCAACGCCTGATTTTGAACGGCTCCCTGCAAGTATTACACG
>SNP-33592434	TGCAGCTAACTATGCTGCCAAGTTCTAGCAACTCGCTGCTAATATAGAATAGGATAATACTGCGTTACA
>SNP-33592560	TGCAGATAACCTACAATCAACTTACTATAGGAGATGTTAC
>SNP-33592579	TGCAGCTCCTAATTTCTAGATAAATTTTCTTAC
>SNP-33592592	TGCAGGCACAAGCTGTAAAGGCTACTAGTTCTACTCCTAGTACTTAC
>SNP-33592609	TGCAGTATCATCATCTCCATCGCTCTCCAAGCTTCACTGTGAGCTTTAC
>SNP-33592612	TGCAGTCATACTTTAGTTATGCAGGATCTTTCAGGCCCTATGACTTGTACTCACCGATTAC
>SNP-33592662	TGCAGCGCGTTGCTTAGAGAGATTTGCGTCTTGTTTAC
>SNP-33592686	TGCAGATACTGCGTGTACTTATAATTATTATAGAGCCTACTATAGTTATAAACTTCTAGGTTGTTAGTT
>SNP-33592832	TGCAGACAGATAAACAGACTAAAAGAATAAATTAC
>SNP-33592846	TGCAGTAACTATTACTAATAATGAGGCCTACTCTACTACAGACTCTAACTAGAACCTATAAAGAGAAGA
>SNP-33592980	TGCAGCAACCTAAGCCTCTAACTTGCGCTTCTAACCCTTAC
>SNP-33593077	TGCAGGAATATTACAAACAGCTTAGCACCTTCTTTTCTAACTATGCTCTTATCTCTAAAAAGCTAATAA
>SNP-33593125	TGCAGGGTTAGAAGGTTATCACTAATAATGCAATATAGATTAGTAGAACGCCTAAGCCTTAGTTATATA
>SNP-33593126	TGCAGAGTTAGAAGGTTATCACTAATAACGTAATATAGATTAGTGGAACGCCTAAGCCTTAGTTATATG
>SNP-33593144	TGCAGGTAGGCTAAGGGGAGTAGGATATTAC
>SNP-33593198	TGCAGATGCACAACAACCCTAGTTTACCTAAGCTAGGCACTAGCACCCCTAGGCTTATTAC
>SNP-33593199	TGCAGATGCACAACAACCCTAGTTTACCTAAGCTAGGTACTAGAACCCCTAGGCTTATTAC
>SNP-33593201	TGCAGTAAGTAGGTTGGAGAGAGGAGAGTCGTTAGGAAGCTAGAAAAATTTGTTAC
>SNP-33593207	TGCAGAGGTTAGTAATTACAGCATAGTAGGGCTGTAAATAAGCTATAGCTTCTGCTTAC
>SNP-33593217	TGCAGAGTCTATAATCTCTAGCTAGAGCTTTGCTAGGAGATTTGCTCTAGTCCTTATCTTTATAAACTT
>SNP-33593234	TGCAGCCGCTTGACCCTGGACTACACCGCTACTAGCGCCAGACAACCAGACGAGTAACAGCCTCATTTG
>SNP-33593242	TGCAGGGTGTAGCCCCTCGGTGTGACTTGGATTCTCTCTCCACAGGTTATACTTTCTTTCTCTTACAGA
>SNP-33593245	TGCAGTAAGCACTAAGACGTTTTATAGGAACACGTAGCATCTTGTAGCGTTTACTAATGTAAAATTACA
>SNP-33593249	TGCAGTCATCACAGACGTAACGTTTCAATGCGTGAGTACATGTTGAGTGACTTCCCTCCATCGGTGTAT
>SNP-33593278	TGCAGAAGAGCTTACTAGTGTAGATAATATAGTGACTATTATTATCCTTAC
>SNP-33593283	TGCAGACATCACGACGACAGCTGACATGCAGTTACCTATTACTTAC
>SNP-33593302	TGCAGTCTTTATAGTAAAGGTTAGGTTTGTTAC
>SNP-33593357	TGCAGTCAGTTTCCTCGGTTGGGGTCGACATTGGGCCAACTGGTGTGATGAGGCCTGAGAGCGCGCAAA
>SNP-33593395	TGCAGAAACCCTACAAGGCAGTACTAGCTAAACACTTGTTTAGTAATCTATTAC
>SNP-33593418	TGCAGCTATCTTAGGAACTACACTCTTAC
>SNP-33593419	TGCAGTTATCTTAGAGACTACACTCTTAC
>SNP-33593511	TGCAGCTAATCTAATACCTTTTACACCTTCTTAC
>SNP-33593548	TGCAGTTACCTGGAGAGAAGAGGAACACAGCGCTCCTAGTACGCGTTTTGAGGTTCCAAGTCTATTACA
>SNP-33593590	TGCAGGTAGGCAGAGAGGATAGGGAGAGTTAGAGAAACTCTAGGTTTAC
>SNP-33593611	TGCAGGCCTGCTGTGGATAGAACTGTGTTAGGAAATTACGTAATATATTTGTAAAGTATTAC
>SNP-33593637	TGCAGTAAGAGCAAAAGAACAAGAGTACTTACATTAC
>SNP-33593646	TGCAGCATGATTTCAAGGGGGAGCAGAAGATGAGAAACATTCATTAC
>SNP-33593647	TGCAGCTAACTCTGTATAGGCAGCCTTAGGTACTGTTAATTAC
>SNP-33593664	TGCAGGCAGTTAGCATAGCATAAGTTAC
>SNP-33593675	TGCAGTTACTTGACTAATACAACAACTAGCTAGACAAGGCTATAAAGAAACCTTAC
>SNP-33593759	TGCAGATGTTTATCTTAGAGTCCTAAGAGAACTAGGTACAGCTATTACTAACTGCACAATTTGCTTATA
>SNP-33593761	TGCAGTCTCTTCTTCTAGATTGTAACACTATCCTCCTCCTTCACAATTTATGTCCTTATGAATTACAGA
>SNP-33593796	TGCAGAAAACCTAGTACTATACAACATGCTAGAAGGATTTTAGAAGACTAGATACTATGTTAGACTTAA
>SNP-33593817	TGCAGCTCCTCTAGCGTTCTAGATAATAGCAATAATAGATACCTGCTCTTTATTAGTAAGCTCTCTTGT
>SNP-33593818	TGCAGCTCCTCTAGCGTTCTGGATAATAGCAATAATAGATACCTACTCCTTATCAGTAAGCTCTCTTAT
>SNP-33593850	TGCAGCCCTAGTAGTTTATCTAGGACTAGGTCTTTAGTAGATAGTGTAGTTAC
>SNP-33593878	TGCAGGTACTGCTCTAGTGTTTCGTTCTAGTGTTTAGTTTACCTATTAGTTTGTAGATAGAAGGCTGTG
>SNP-33593880	TGCAGGTACTACTCTAGTGTTTAGTTCTAGTGTTTAGTTTACCTATTAGTTTGTAGATAGAAGGCTGTG
>SNP-33593948	TGCAGCTCTGCCTTGTAGCCCTGCCTCAGCTTCTTGCTAGCTTAGCTAAACCTAAGATCTGTGTAGATC
>SNP-33593950	TGCAGCTCTGCCTTGTGGCCCTGCCTTAGCTTCCTGCTAGCTTGGCTAAACCTGAGATCTGTGTAGATC
>SNP-33593960	TGCAGAATCCTCTAGATTTCGCTTGTAAGGATTCATAGGATTGTACACTAATAGGTTAC
>SNP-33594009	TGCAGGTTACCTGCTTCTACCCTTTATTATCTTTGCAAGTAGTGTGCTTATTAC
>SNP-33594024	TGCAGGCTACTGCTAGTAGATCTGCACCTTCTATAGATTAGACACCTAGACCTCCTTAGCTAAACTAGT
>SNP-33594042	TGCAGGCCTAAGCAAAATAGAAAGTTAGTAAGTAAGCAGACTAGAAGGAGAGGAGGTAACTTACCTACT
>SNP-33594081	TGCAGGTAACAAGGACAACAGTAGTAGCAGAGGTTCTGCTAAGAGTAGTACTTAC
>SNP-33594116	TGCAGTAAGACTCTACCTAACATAGCTTTGTCTAACACTAACTTCTTGTACAGACTATAGCACATCATT
>SNP-33594120	TGCAGTAAGACCCTACCTAACATAGCTTTGTCTAACACTAACTTCTTATACAGACTATAGCACATTATT
>SNP-33594184	TGCAGATGCAATAGTACTGCTAATTGCAACATTATTACTACTCTTCTACTACTGCTTGTGCCCTATATA
>SNP-33594309	TGCAGCCTGTCACTTTACAAAATCTACGCTAAGAAGCTTAGATCTACAAGGGTACTATATAAGACCTCC
>SNP-33594310	TGCAGCCTGTCACTTCACAAAATCTACGCTAAGAAGCTTAGACCTATAAGGGTACTATATAAGACTTCC
>SNP-33594395	TGCAGGCCTAAGCAAAATAGAAAAGTTAGTAAGTAAGTAGACTAGAAGGAGGAGGGTAACTTACCTACT
>SNP-33594396	TGCAGGTCTAAGCAAAGTAGAAAAGTTAGTAAGTAAGTAGACTAGAAGGAGGAGGGTAACTTACCTACT
>SNP-33594563	TGCAGCGCGTTATAATACAAGTGTTATATCTTACTTAC
>SNP-33594564	TGCAGCGCATTGTAGAATACGTGTTATATCTTATTTAC

## Sheet: Filtered SilicoDArT mkrs
marker	trimmed sequence
>Silico-33576480	TGCAGACTTCCATCAATCCGATAAAAAGGGTGAGGTGGCCGAGTTGGTTATGGCGCCAGGTTAC
>Silico-33576491	TGCAGCTACTGTAATTAGGCGAATCCTTCCTGTGTTCTGTAGATTGTAACAATAAGATCTTTAGCTTAG
>Silico-33576492	TGCAGCTATGTTAGGGTAAGAGTACAACATATGTAAACAAACTGTTAGTATACTATAGTAGAAGTATAG
>Silico-33576514	TGCAGAAACCCTGCAGAGCAGTACTAGCTAGACACTTATTTAGTGATCTACTAAACTATTAC
>Silico-33576517	TGCAGAAACTGTAAGGAGCTGACCTCTAAGGGAATTTGCTAGTAAAATACAAGATGGATTTAC
>Silico-33576522	TGCAGAAATAATACTCTTCTAACATAGTTATACTGTAGAGCAGCTCGCTCGCATATTTCTACACTAAAT
>Silico-33576532	TGCAGAAATTGCGTTGCTTGTCACGAAGGCTGTTGTTGTTGTCGCACCAGCATGATCCGTACCGGCAGG
>Silico-33576549	TGCAGAACCTAAAGAGTTAGGCTGTGTATATAAGTTATATAGTAAGGTTTATCTACTTCTATCTACACG
>Silico-33576573	TGCAGAAGAAAAATATAACTATTACTATAAGTCCTAGTTTTATAAGAAGAGCAAACTTGCTTAC
>Silico-33576582	TGCAGAAGAGCGTTGTATTAGCTATCTTATTGCGCTATTATAACCTTACTTTTATAGAATACAAGCTAC
>Silico-33576592	TGCAGAAGCAGATGTATTGATACCCTCACTCACTGTAACGTGAGTGCATAGCGAGTGACGCGGATAAGC
>Silico-33576632	TGCAGAAGGTGTATAGTGCTCGGAAAGATCCAGCGGAGGTCGTGGAAGATCGTCAAGTTCCTCTTGCTG
>Silico-33576645	TGCAGAATATACGCTTATATACTAGCTAGAATTAGTAGGTAGAATATAGTTATATTTTGCCTCTATTTT
>Silico-33576658	TGCAGAATGGCCGATGCGAGTCCAACAGCTGGGATTGGACGGTGGGTCATGCTGGGCTTGTGCCGTGGG
>Silico-33576668	TGCAGACAAAGTAGCGATAGTTGCTAAGGCTAGCTAGTGCCTACTTAGGTATTCCGTTACGGAATGCCC
>Silico-33576669	TGCAGACAAAGTCTAGTTATAATGACAGCTTTGCCCAAATCTAAAGCCTTATTGCTATCTGAACTAGTT
>Silico-33576677	TGCAGACACCCTATAGAGCAGTACTAGCTAGATACTTATTTAGATATCTACTAAACTATTACTTACAGA
>Silico-33576686	TGCAGACAGATAGACTAAGAGTAGTAAGTTTGAGCATCCATGTAAGCCTAGGCGGGACACTAAGCCCAA
>Silico-33576692	TGCAGACAGGGCTTCTCACTTCACTTTTGTTGTGTCAAGCTCAAGGATCATCAAAACCTGTCGCGGTAA
>Silico-33576694	TGCAGACATAGCGCGTCTTGTTAGCTTAGAGGCGTTGCCTACGTAGCTCTCTTCCTACTTAGCTATCTT
>Silico-33576710	TGCAGACCATCTGCATCTCGTTTGAGTCACCACAAAGTCCGCAAAACCGCAGTTCATCTCCCTAAGTGG
>Silico-33576716	TGCAGACCCTGTATGAAGTCGGGATCTGAAGTGCCATGATACAGCTGTGTCCCTGCCGGCACGGTTGCT
>Silico-33576727	TGCAGACCTAAGCAAAGTAGAAAGTTAGTAAGTAGGCAGACTAGAAGGAGAGGGGCAACTTACCTGCTT
>Silico-33576778	TGCAGACTGGCACTATCTACAAGCTTAGCTAGCTTAGCAAGGTGCCTTATATTATAATTACAGGCGAGG
>Silico-33576784	TGCAGACTTATGTTATTTTTCTTGAAATTGCTTTTTAGATACAGCTGACGCAAGTGCATAGAGAGTGTC
>Silico-33576787	TGCAGACTTTCCTAGTTAGATAGCACTATTTAGATACTAGACGCTAGCGTATGTACAAGGTGCATACAG
>Silico-33576794	TGCAGAGAACTAAAATATTGAAATATCTATTAGGTATTAGTTATAACAACATAAGTAATAACAGCACGT
>Silico-33576798	TGCAGAGAATAACAATCTAGAAGAAAAGGCAAGAGATAAAAATACCTAGTACAATAAGAAAGCTATGCT
>Silico-33576799	TGCAGAGAATACACTACTAGAAGTAGCTAGCTCTTTTATAGCTACTAGTATTACTAACTAGTTTAGTTT
>Silico-33576807	TGCAGAGAGAGAAGGAGACAGATAAGAACTTATAAACAGCCGTACTAGAAAGAAAGAAAGAAAGAGAGA
>Silico-33576810	TGCAGAGAGTCTTTGTATAATTTTTAGCAGTTAGCACATTGTCTACTAAAAGTTGCTAAGGAACTGTGT
>Silico-33576812	TGCAGAGATACTACTGCAGGCCTAGACAAGATAAAAGATTTAGTAAATAGGCAGACTATAAGTAGGAAT
>Silico-33576813	TGCAGAGATAGAGAGTGGCCCAAGTACTTCTCAGACAACAGACAAGGTAGCTGCCGATCCTGCCAGTAC
>Silico-33576816	TGCAGAGATCGTACGGGAAGGCCGGACGTTGACAAAGGCCGAGATCAAGGCTGAGAAGAAGAAGGAAAA
>Silico-33576819	TGCAGAGATGCTTTATTTGCTAACAATCCTAAAACTTGAAAATTATCCTATAGATACCTGATTATGCTG
>Silico-33576838	TGCAGAGCCCTAGCTTCTTAGAAACCTACTGTGCGATGCCCTAGCTCGCTCTATGTAAAGATTTTACAG
>Silico-33576842	TGCAGAGCCTCTTATAGTAGTGCTGCTAGCTCTATTGTTAGGACTTCTGCTATAGTCAGATAGCACAAC
>Silico-33576855	TGCAGAGCTATATTTTTAGATAACACCTATATAAAGTCTAGTAGCTTAGTGTTACTAATGTGCAAAGGT
>Silico-33576876	TGCAGAGGCCTAAGGCTAGCATAGAAGTACAGCCGCTTCTGTAGCTTAGCTAGTAGCTACAGCGCATGC
>Silico-33576879	TGCAGAGGCGGGGAGGCGAGGCAAGTATAATTAGCAACAGGCTCAACAGTTTTGTACTATAGTAAGTTT
>Silico-33576886	TGCAGAGGGAGAAGGAGATAGATAGGAACTTGTAAACAGCTATACTAGAAAGAAAGAAAGAAGGAGAGA
>Silico-33576893	TGCAGAGGGTGGATTCGGAGTAGGTGGGCGGGTGACAGGTGACAGGTGAAGGAGCTGCACGTGGGGCTG
>Silico-33576913	TGCAGAGTATGTAATTATACTATTGCAGCTTAGGCATATATATATAACTTTTCTTACTATACAGCTAGT
>Silico-33576917	TGCAGAGTCACTGACTAACTGCACCCGCACCGGGTCACTGCACTGTACCGGGTCACTGACTAACCGCAG
>Silico-33576929	TGCAGAGTGCAGAGAAGGTAATAAAGGAAGAAAGAAAATTTATAACAACAATAATTTGCATGCAAGGAC
>Silico-33576940	TGCAGATAAAAGAAGACCTAAGCACTACCCTTAGTAGAACCCTTGCTACTACTATTGTCCTTACTACTT
>Silico-33576941	TGCAGATAAATTAGTAACTAGCAACATCTCTTTAGGCTAGAGTAAGAAACAGCTCTTTTCTAAAGGCAG
>Silico-33576942	TGCAGATAACAGCACTAACTTAGAAATGTCAATATAGTAGATTATATGTATAAATAATTACAAATCCTA
>Silico-33576946	TGCAGATAAGAGAAGACCTAAGCACTACTCTTAGCAAACCCTCTACTACTACTATTGTCCTTATTACTT
>Silico-33576948	TGCAGATAATTACTAGCGCTTTCTCTAGAGATTACACTTCCTCTTTAGCTCTATAAAGAAGTGATTCAT
>Silico-33576955	TGCAGATACTATCAGTGACTGTTTGCTGTGAATGCAAAGTCACAAGTCACCGCTCCCTGGTCTACTGCT
>Silico-33576983	TGCAGATCACGCAGATAGACACTAACACGCGCAAAGGTATTGCAAGACAAGATAAAGAACGCGCGCGAG
>Silico-33576993	TGCAGATCCTACCCCTCTAAACACCTACTTAGCTAAGAAGGCAAAGCTTACAATAGAAGACGTTGTCCT
>Silico-33577028	TGCAGATGAGGACGGCATTGTAAGCAGATCAAGCGGCACTCAATTTTACAATGCGCTCGTTACCACACC
>Silico-33577031	TGCAGATGATCCCGTACGTCCCTAACATTCTTCCACTGTATAACGACGATGTCCGAGTATGATGAAGAG
>Silico-33577035	TGCAGATGCAAGGCTGGGCAGGCGGAGCCGGGTAGTCGACTGGCCCGCAAGTTCCGCACTCGGTATCGA
>Silico-33577057	TGCAGATGTTGCAGTTCTCTACGTACTATTATAAGGCAGTAATATCTCTAGCTAGAAGTAGGCTTAGGA
>Silico-33577064	TGCAGATTCACTTCTAGAGTAGGAGTAGACAAGACCTAAAACTCTAAGTCCTCTGTCTTTAC
>Silico-33577088	TGCAGATTTTGTTTAGTTAGTATACTGTACAACACTAAATATACTTGTATATATTCTTCTTTAGGTTTA
>Silico-33577092	TGCAGCAAACACACGGATGCTGCAAATCGCGGCACGAATCGCGCTAGGATAGGCGTAGCGTTAGGGTTT
>Silico-33577097	TGCAGCAAAGCTAGACATGTGCTAGTAGACTATATAGTAGGCAACTATGCTCTACTGCTTATAAGTAGG
>Silico-33577100	TGCAGCAAATACACATTCTCTAACTATAGCAGATAATAGGCCTGCCTACAATACACTATCCTTACACAA
>Silico-33577112	TGCAGCAACGATCTACTACAAGAAAGATGGAGGCGGGGCGATGAAGATCTGATTTTGATGTTGTGATTG
>Silico-33577113	TGCAGCAACGATCTGTTTCGATACTGCTGAGTTGTCACAAGAAAGTTTTTGCACTATGGTTCGAACACC
>Silico-33577118	TGCAGCAACTAGCTGCTAAGAATAGAGACTAATGCCTTAGACCTAGTATTAGGAGCCTGTATTACACAA
>Silico-33577122	TGCAGCAACTTAGAGGAAGCGGCTAGCTGCAACTAGTGCAGAGACGGGGTCTAGCTGTAGCTAGACAAG
>Silico-33577128	TGCAGCAAGCTGTTACGATCCTGCGCAGAGGGAGCGACACAGCAATAAGTATTGTCTAACTAAACCCCT
>Silico-33577133	TGCAGCAATAGCGACGCCCGCCAGCACACCAAAAGCCGCATTGGCTGTCTCTCTCGGAGCCAAGGCTGA
>Silico-33577168	TGCAGCACTAAGGCGTTCAAAGGGTTTAGTAATAAAGGGACTTTTTTAGGCTAGTGCCTACAAGCCCTA
>Silico-33577172	TGCAGCACTAGAGATAACCATGCTCTGCATATAAATAAAGACAGCTTTTGTTTGCGCTAGAAGAACATT
>Silico-33577187	TGCAGCAGAATGTTAGCAGGAATATACTACTATATTGCCTAGCAATATAGTTGTATATGCCGCGTACTA
>Silico-33577196	TGCAGCAGATGTTGTCTCAGAGCTCTCAATTGATGGCGTACTCTCAACAACTAGAGTCTCTTCTGTCGC
>Silico-33577241	TGCAGCAGGTTCAAGGACATATTGCCCCATCAGGCAGGCAGATTGGCCTTATAACTGGGGTGCAATGGT
>Silico-33577252	TGCAGCAGTGCTTTCTTAGATCCTGCCCCTCCTACAACTTGCTTGGCTAAGAAGGCTAAGCTTACAGCA
>Silico-33577260	TGCAGCATAAAGTTTTTCAAAACATCATGCCTTACAGTATAGAGACAATCTAGACGGCCTATATCTAGA
>Silico-33577267	TGCAGCATAGTAATTACGCCAACAGAACAAATATAAGTAAGCAATAATTATAGTGTTAGCACTTAGCAA
>Silico-33577268	TGCAGCATAGTAGGATTGCTGTGTAGCTCTCTTACGCCTTTATTCTTACTGTCTTGCGCTTGCTTTTGT
>Silico-33577281	TGCAGCATCTACTTGCTATACCTATCAATAATGCCTTCTAGTAACTGCTCTTTTATAAACTCTTACGCA
>Silico-33577282	TGCAGCATCTATTATCTCTAGCTAGAGCTTAGCTAGGAGATTTGCTCTAGTCCTTATATTTATAGACTT
>Silico-33577333	TGCAGCCAGCTTACTAGTAAAACACTTTACACTAGCTCCGCTACTGTATTCATGAGCGCAATGCCCTAA
>Silico-33577337	TGCAGCCAGGTACCTGCTCCCCGGTCCTCGAGGTCGCCGTCCACGAAATCCTCGCTTTTCGTGCGGACG
>Silico-33577350	TGCAGCCATGCCTACAGGAAAGCAACGCACATCTTCCCTCGACAAAAAACGTCCTTCACCTCCCAACAC
>Silico-33577374	TGCAGCCCTGGGCGGGTCGTTGGTCGTCGGTCGTCGGTCGTCGGTCGTCGGTCGTCGGTCGTCGGTCGT
>Silico-33577410	TGCAGCCTAGTGCACTATAGCTATAGCTGCACATACTAATGCATTATATTAGAAATACAGGTACGTAAT
>Silico-33577411	TGCAGCCTATAACACTCTTTACAAAGGCCTCTATATCTAAGCTAAGAATGTTGCGAAGAGGGATAGGTA
>Silico-33577413	TGCAGCCTATAAGTCTCTTATTCCTACTACTAATAGCACAAAGCAGGATAGTTAGCGCCGTACTATTTA
>Silico-33577425	TGCAGCCTCTATATTAGGCTCTAAGATAAGGTGCACTAAAAGATAAGGTAATGATATTAGTAGTAATAA
>Silico-33577430	TGCAGCCTGCAATCGCCAGCCTATCAGAGGAATGGCAATCAAAATTCTCTTTACAGAGGATCCATTCCG
>Silico-33577433	TGCAGCCTGCGTATGGCGGTGGGTATTGAGGTAGTTGAGCGTCCGTAATGTATCTAGTACCTGATTAGT
>Silico-33577434	TGCAGCCTGCTCTTGTTATAACTGCATATTCTGTATATCTATATAGCGCAGCTGTGTTATTATACGCTT
>Silico-33577438	TGCAGCCTGTAGGTCCCTTATCCCCACTACTAACAGCACAAAGTAGGATAGTCAGCGCTGCACTATTTA
>Silico-33577450	TGCAGCCTTTTACTCCTAAATAGATAAGAGCGCTAAATGTATAAACTCTATAGTAGAAGCCTACTTACA
>Silico-33577497	TGCAGCGCAGGACGCAGGTCGCGCTAGGCTAAGAAGAGTTATTATTATTTACTTCTAAGTCTAGTGCTA
>Silico-33577509	TGCAGCGCCTATAGTGCTACTACTATTACTATTATCTTTTATAGCAAGACGCTTGTGCCTGTGTTAGTA
>Silico-33577519	TGCAGCGCGGCTGGACGCTGAGGAGTAAGGTCAATTTCCAGGACACCGAACAGCCATTTTTCGGTAAGC
>Silico-33577520	TGCAGCGCGGTCCTTTGCAAATGAGAAGCTGTCGCGGTAAATACCGCTTAGATTAGTGATTATCTAATC
>Silico-33577531	TGCAGCGCTGCTCCTGTAGATTCCTGTTAGGACTAGACTCTGCCTACCTAGCTATAACAACTAAAAGAT
>Silico-33577532	TGCAGCGCTGCTCTTGTAAATTCTACCCCTCCGAACACCTACTTAGCTAAGATGGCAAGGCTTACAAGA
>Silico-33577533	TGCAGCGCTGCTGGAAGAGTCATTGCAACAGCGCATCGCATCGCATCGCATCGCATCGACGTCGACGTT
>Silico-33577559	TGCAGCGGCGCGAGGCACAGCAGCAGCAGCAGCAGCAGCAGCAGCAGCAGCAGCAGCAGCAGCAGCAGC
>Silico-33577591	TGCAGCGTATTATATAGTAAGATTTACATCTTATTCAAGTGCTTATAGCATAAGCTATATTATAGCTTC
>Silico-33577598	TGCAGCGTCCTCACATGTTGCAACTCCCTAGTACTTTAGTTGTAGTAGCGTAACTCCCTAGTACTTTAG
>Silico-33577608	TGCAGCGTGCTAGATCTCTAAGCCTAAAATGGAAATCTGTGATAACTTATTAGCTTATAAAGCTCAATA
>Silico-33577614	TGCAGCGTGTCCTAGCGCTTATCTTAGAGCGCGTCTGATTAGCTGCTTCCTAGACCTGATTCCAGCATT
>Silico-33577623	TGCAGCGTTTAGAATTTCTCTAGCTAGATAATACCTAGGCTTATAGCTCTTTCCTCCTTATAATAATAT
>Silico-33577632	TGCAGCTAATATAGCAAAACTAGGATCTTAGTTTTGCTTATGCTACTAGGGCCCTGCACTATAAGGATG
>Silico-33577633	TGCAGCTAATTCTAGCGTGTAGTTTATAGAGTTAGAGAGTAGGTCTAGCAAGTATTATTTAC
>Silico-33577644	TGCAGCTACTATAATTAGATAAATCCTTTCTATATTTTGTAGATTGTAACACTATCCCTCTTCTATCTT
>Silico-33577645	TGCAGCTACTATAATTAGGCAAAGCCTTCCCGTGTTCTGTAGATTGTAACACTTACCTTCCACATTAGT
>Silico-33577650	TGCAGCTACTGTAATTAGACGAATCCTTCCCGTGTTCTGTAGATTGTAACAGACCCCTACTAGGACTGC
>Silico-33577652	TGCAGCTACTGTAATTAGGCAAATCCTTCCTATGTTCTGTAGATTGTAACAACTTCTTCTAGATGCTCT
>Silico-33577653	TGCAGCTACTGTAATTAGGCGAATCCTTCCTATGTTCTGTAGATCGTAACACCTTTCTGTGTTCTGTAG
>Silico-33577654	TGCAGCTACTGTAATTAGGCGAATCCTTCCTGTGTTCTGTAGATTGTAACAGCTATACTTAGCTTTAGT
>Silico-33577664	TGCAGCTAGTAGACATTTAGAAGGTGCCTTACAGCTAGTCTAAGAAGTAAACGTTGCTTGTTTGCTAGA
>Silico-33577674	TGCAGCTATATCTAGTAGGCAGTAGCTATTCTACTTAGTGTATAATATGCCTAACTTTCTATATTGCTA
>Silico-33577677	TGCAGCTATCTATAAGATGCCTTAGAGTACACTAAGTATATAACACGTAGGACAACCTTTACACGCTAA
>Silico-33577678	TGCAGCTATCTATAAGGTGCCTTAGAGTACACTAAGCATACAACACATAGGACAACCTTCACGCGCTAA
>Silico-33577688	TGCAGCTCACCCTAATCCAGTCTATGTACCAACTTATTAGCAGCTGCTAACAGCTGCTGCTAATAATAA
>Silico-33577715	TGCAGCTCGTTAGATCCAACCGCCAGTCGTTTCAGGGCCACGCTGAGGCTGAAGTGAGCTGCCACCGGA
>Silico-33577716	TGCAGCTCTAAACTGTAAACTACTTAGGCAGTCTTATATAATTTTATAAACAAAGCGTAAGAATACTAC
>Silico-33577728	TGCAGCTGACCAACGCAACTGCCATGCTGTTCTTACACAGGATCTGCAAGCTCTGAATTAGGTCGACGG
>Silico-33577790	TGCAGCTTATTTATAGCTCTACTGCGCTGCAATTGCTAACCTCTACAGAGATCTAATAAACTGTAACAG
>Silico-33577795	TGCAGCTTCATTGTGTAAATTAGCTAGAATAAGAGCTATGTTATTATTCAATTCTATAATAACTGTACC
>Silico-33577813	TGCAGCTTGCGTAGTTTATACTTAGACTACTTAGAGAAGCCTATTGTATAATCTATACATGTACTAAGT
>Silico-33577822	TGCAGCTTGTTTACAGCCCTACTATACTATAATTGCTAACCTCTATAGAGATCTAATAAACTATAATAG
>Silico-33577823	TGCAGCTTTAGGTAGGGTAGTCTACAATAGGTAGGTAGTTAGGCGTTCTAGTATATAAGCTAGTAGCTT
>Silico-33577840	TGCAGGAAAATCCCTAAATAGGAAAAAGAAAAACACGTAAGAGTACATAGAGGGTACAGAGGAAGGCGT
>Silico-33577843	TGCAGGAAAATCCCTAAATAGGATGTAACGGGCTAGGCCTAGGTGCTGGCTCCTTGGCGTACACCGCCT
>Silico-33577849	TGCAGGAACAGCTCTAAATAGTTAGCAATAAGATGTTTACCTAGTTTACTCTCTGTTTCCTCCTTCTCT
>Silico-33577856	TGCAGGAAGATACTTAGGCTGCGCGCTAGTAGACATTAGTGACCCTAATTACCTACTATTCTAAGACAG
>Silico-33577880	TGCAGGACATCCGTAGTGCTGATCTATACTGAACATAGCCATTGCGTGTAGCTTTTTGACACTACTGCT
>Silico-33577895	TGCAGGACTACCGTTGGTGTGGTTTGTTGATCTGCGGTTCACGAGGGGCTGGTTGCGATGGGGGTGATG
>Silico-33577896	TGCAGGACTAGTATAGAGGTACAGTGAAAGTTAGTATAGACATATAGTAAAAGTTAGTACAGAAGTATA
>Silico-33577897	TGCAGGACTCACATTTTGCCTCATCGCAAAAGCACTAGGGAGCAAAAGTCGGCGACTCTCAAGTGGATA
>Silico-33577900	TGCAGGACTGGCGGGAAGGAGATGGTCGTCTCACTGCTGTCGAAGCCGCGGGGTTGGGCCGGAACGTCT
>Silico-33577921	TGCAGGAGCAGGAACTGGAATAGGGGGGTTTCCCAGTCTGATTTGAAGTGCGCAATCCGAAGTTTTGGC
>Silico-33577923	TGCAGGAGCATTACTCTTAGAGTGCATAGGTGTAGTGTAAAGAGCTAACCTCTAAGGGAATTTGCTAGT
>Silico-33577929	TGCAGGAGCTCTCTCTGTACTAGACTAGCTATCTAGTACTAGAGTCTCTTTCTAAGCTTTACTCCTAAG
>Silico-33577933	TGCAGGAGGCAATAAGGATAATAGTAGTAGTAAGAGTTCTAACATAGGTAGTACTTAGGTCTTCTTTTG
>Silico-33577965	TGCAGGATCTAGATACTAAGCAAAAGAAGCTAGAAGAGCAGGGCCTACTAACAAACTATCTTAGTTCTA
>Silico-33577980	TGCAGGCAAAGAGATTAGGCTTGTTTTAGTTAGTGCTTTTTACTGTATACCTCTCTTTATTGTGTCTTT
>Silico-33577985	TGCAGGCAATATACAAAAGGTATAAGAGCTAAGCGGATAGCAGATAGATAAGGAAAGTTAGCAGAAGTT
>Silico-33577998	TGCAGGCAGACTGGGACAAAGGCGGGATTGTAAGTGAAGGCGCGCTGTACATAGCGTTGTGTTTCTAAT
>Silico-33578012	TGCAGGCATAGCGATATAGAGCGCAATTTCTCAACCCCTCTGTGGCAAGACAGGTACAGCTGGAGCGTA
>Silico-33578017	TGCAGGCATTGTTGTTGATTTCACTATGCGCTTTGTGACCCTTGTCACACTGTGCGAGTCGAAGGCGCT
>Silico-33578037	TGCAGGCCTAAACAAGGTAAAAGAGTTAGTAAATAGACAGACTATAGGAAAGAATAGAGCAACTTACAC
>Silico-33578038	TGCAGGCCTAAACAAGTAGAAAGTTAGTAAGTAAGCAGACTAGGGGGAGGGAGGCAGCTTACCTACTTG
>Silico-33578041	TGCAGGCCTAAGCAAAATAAAAAAGTTAGTAAGTAAGCAAACTAGAAGGAGGGGGGCAACTTACTTACT
>Silico-33578042	TGCAGGCCTAAGCAAAATAAGAAAGTTAGTAAGTAAGTAGATGTTGAGTTTCACACTTTAGACAAAGTC
>Silico-33578043	TGCAGGCCTAAGCAAAATAAGAAAGTTAGTAAGTAGACTAGAAAGAGGGGAGGCAACTTACCTACTTGC
>Silico-33578048	TGCAGGCCTAAGCAAAGTAGAAAGTTAGTAAGTAAGCAAACTAAAAGGAGAAAGGCAACTTACCTGCTT
>Silico-33578053	TGCAGGCCTAAGTAAAGTAAAGAAGTTAGTAAGTAAGTAGACTAAAAGGAGGAGGCAACTTACCTACTT
>Silico-33578055	TGCAGGCCTAAGTAAAGTAGAAGAGTTAGTAAGTAAGCAGACTAAAAAGAGGGGGGCAACTTACCTACT
>Silico-33578056	TGCAGGCCTAAGTAAATGTTACAATCCTGTGCTAGGGCACGGCACAAACATAAGTACTAGCTAACTAAG
>Silico-33578059	TGCAGGCCTAGACAAAGTAAAAAAAGTTAGTAAGTAAGTAGACTAAAAGAAGAGAGCAACTTACCTGCT
>Silico-33578060	TGCAGGCCTAGACAAGATAAAAGATTTAGTAAATAGGCAGACTATAAGTAGGAATAGAGCAACTTACAG
>Silico-33578074	TGCAGGCGAGTGGGTCAAGGCTCGAGTGAAAAAAGGTGTCGCCAAAGGGCAGGCTAGGAGCGAACGAAA
>Silico-33578075	TGCAGGCGAGTGTAACAGAGAAGGAAATGTAGCTAGGAACACAACAAACCCAGCTAGTAGAATCTAGAG
>Silico-33578080	TGCAGGCGCAGCTAGTCGCTTGCTGTCTTACTCATTGGCATTCGTACTGCCCATCTTCGCTCCCGATCT
>Silico-33578084	TGCAGGCGCATGTATAAACAAGTTAGAATAAAAGTATATTATATTACTAAGGTTACCTACACGTGTTCT
>Silico-33578086	TGCAGGCGCCTAGTCTAGTTTCTTATAGTAGTTCTCTTGTAGCTCTTTGTTTAGAGGGATTATAGAGAG
>Silico-33578099	TGCAGGCGTCCACCGCCTCGCCAAGGCGAAACTCGATCGACGCTGGACCGACTGCAAAACACCAAGTTT
>Silico-33578110	TGCAGGCTATTATTATTAGCCTTACTACCTTCTGCCTTATCTTTGCTATCTTTGTTGCTGCTTAC
>Silico-33578112	TGCAGGCTCCCAACGGTACTTCGACACAATTTTGACAACGAATGACCTGGTACCCAGACATCCAGAGAG
>Silico-33578118	TGCAGGCTCTCTACTCTTTAGCGTTAGATACACAATGCGTAAGAGAGACAGCTATTATTGCAGACTCTT
>Silico-33578146	TGCAGGCTTTCAGCTCCTGTAGTTGAGATGGTAATGGTCCAATTGTCGCGGTAAATACCGCTTAGATTA
>Silico-33578154	TGCAGGGAATAACTGTAAGGAGCTAACCTCTAAGGGAATTTGCTAGTAAAATACAAGATGGATTTACAG
>Silico-33578163	TGCAGGGAGGCTATAAGGCGTTGCTCTTATCTTTGCTTTCTTTGCTATCTTCGCCCTCTTTGCTGTCCT
>Silico-33578177	TGCAGGGCGACTAGGGTCGCTCTTACTAAGTAAGTAAACACAAGAGAGTATAACAAAGGTGCTTTCCCT
>Silico-33578186	TGCAGGGCTCAGCTCCTTCACCTCACTCAAACCCACCCTCTACAGGGCTTAGCTCCTTCATCTCACTTA
>Silico-33578209	TGCAGGGGCCCTTGCCAAACAGGAGGATGTTACTTGCCTCTCCCTTGACGATCTATTACTTCTTATTTC
>Silico-33578228	TGCAGGGTCGCGTATGCTTGTAGAATAGTTGTCAGTAAATGTTCTTCTCGCTATCGATGCGTCCCAACG
>Silico-33578235	TGCAGGGTGATGCTGCGCCTGCGCCTGCGACTGCGACTGCGACTGCGACCGCAATACGCTCCTCGACGC
>Silico-33578246	TGCAGGTAAAACAGACTAAGTAAGACTTTTCTAAATATAGTTGCAAGATTAGATAGTATAGGTCCTACA
>Silico-33578247	TGCAGGTAACAAAGACAATAGTAGTAGCAGAGGTTCTACTAAGAGTAGTGCTTAGAGCTTTTTCTTATG
>Silico-33578254	TGCAGGTAACTGTTGAGTTCACACTTTAGACAAAGTCCGTAAGTAATCATTCAATTAGGTCTTAGGGAT
>Silico-33578256	TGCAGGTAATAACAAGACAACTTACATGCAAGCTGCTAGAGCTATAACAGGTAAAGCATTCTATAAGAC
>Silico-33578259	TGCAGGTAATCTCTAACCTGCTCTTAGTAGTATTTCTGCGTTGTAAGTTCTATGCGTCTAGTTTGTAGT
>Silico-33578264	TGCAGGTACATAGTGCAGTAAGTTAGACATGTAACTTACATACACATATACGTTGCTGCTAAACACGTA
>Silico-33578277	TGCAGGTATGCTAGGCAATATTATAGTAACTAGCAATGCTAAAGTTTCTATAATATAGGCTAGAACTCT
>Silico-33578306	TGCAGGTCTAGAGCTTACCCTTATCTAGACAGTCCTTAGCTATGTAACTAGTTAGGCCGCACATATAGC
>Silico-33578325	TGCAGGTGCTGTGCATAGTGCCGCAAGATGGCTCTGGCGTGCTGATGAAGTGCGTCCTGACAACCCCGG
>Silico-33578326	TGCAGGTGCTTGGCAGTAGCTACAGCAACTACATCTAGCACAATGCACAGAGCGCGTAGAACACAGATT
>Silico-33578360	TGCAGGTTTGCAGCGTTGAATGGGTGCACGGTGTTCACGGATGGGGTGTTGATAGCGGTATACCACTTG
>Silico-33578363	TGCAGGTTTTGATGGCTCCTTTTCGATGTTGGATGCATGACGTAAAGTTTGCGCGGAGCAGCATGCCAG
>Silico-33578369	TGCAGTAAAGCTAGGGTCGATTCTGGGGGTCTAGATGCGCATTCTTAGGGCAGCGACTTGGAGCATGCA
>Silico-33578382	TGCAGTAAGAATAGGGTAATAATACTAGACTTTTATAGTAAAGGAAACAGGTATTAGTTTAC
>Silico-33578392	TGCAGTAAGGGCACCCTACAGTTAGATCCTGCACAGCGCGCGAAGCGGCTAGCAGATAAAAGAGAGATT
>Silico-33578397	TGCAGTAATCTAGCTGTTATTAGTCCCTAGTTTGATCTTGTATGTAACGTCAAAGCTAAGTATAGCATC
>Silico-33578399	TGCAGTAATGTTACTAATAGAATTCTATTGTGCCTTATAGCATCTAATGTACCTATAACACAGCTATTA
>Silico-33578400	TGCAGTAATTATATCTACAATGTGCTTTGCTTCTAAGATCTAGGTAGAGTAGTACATTACTAGTATATT
>Silico-33578427	TGCAGTACTAAAGAAGGTAATACAGCAGACACAAACGTAGAAAGAAGCAACATAATAGTTAGCTATGTT
>Silico-33578433	TGCAGTACTGCATGCGCTGCTTATATAGTAGTAACTACAAGAATATAGCCTTCTATAGGCTATAGGTCC
>Silico-33578434	TGCAGTACTTGCTTTCAACCTTACCCTTCACCCGTTCAAAGAACTTCCTCCATCTCACGATCTTCGTGT
>Silico-33578440	TGCAGTAGAACCTAGGCATAATTTATATTGTAGCAAAATCTTAGGTTTAGTTACTATTCTTTAC
>Silico-33578444	TGCAGTAGAATGTTAGTAGGAACATACTACTACATTGCCTAGTAACATAGTTGTGTATGCTGCATACTA
>Silico-33578449	TGCAGTAGAGTAGAGAGAGAGAGGTAGCAAAAGAGAAGAGTAGTGTAGTAGGTGTAGGCTAGAGCAGAG
>Silico-33578450	TGCAGTAGATAGCTTAGATGCCTAGACAACAGCAGAGGCGTTGCAAAGCAAGGCGTTAGCGTTACAAAG
>Silico-33578452	TGCAGTAGATCCTTACTGTTAGATATGCTAGATCTTGCGCCTAGCAATAGATAGTTTGTTAC
>Silico-33578454	TGCAGTAGATGGCTTAGATGCCTAGACAATAGCAGAGGCGTCGCAAAGCGAGGCGTTAGCGTCGCAAAG
>Silico-33578455	TGCAGTAGATTACACTGCACTGCATTGCACAGCACAAGACTACACTGCGCTGCACTAGATTACACTGCA
>Silico-33578457	TGCAGTAGCAGCAGCAGCAGCAGGGGCCGTGCAGATGTATCTATTGGTGACGTCGAACGGGCGATAAGG
>Silico-33578460	TGCAGTAGCGTTATACACTCTAGAGAGGGAGTTATCCTCCTTATTAGAACTAATAAAAAAGATCTTCTC
>Silico-33578462	TGCAGTAGCTATCCCCAACTTGAAGTTAGATATCTTTGCATTAGGTTCAGCTCTCTACTACATCATGAT
>Silico-33578463	TGCAGTAGCTATTACTAACAATAAGGCCTACCCTACTATAGACTCTAACTAGGACCTACAAAGGAAAAA
>Silico-33578464	TGCAGTAGCTGTAGACAAGTTAGCACTAGAGTTATAGATTGTAAGTTAGAAACTATAGGATTCTAAGCA
>Silico-33578467	TGCAGTAGGCCTAGCAGCAGCAGCAGCAACAACCTGCTCCTTAGTTGTAATAGTAGTCTCTACAACAAC
>Silico-33578471	TGCAGTAGGTGCAAGGGATTACATTTGTGATTAGTAAACAGTCCTAAAAGTGTAGCAATTGCAACATAA
>Silico-33578484	TGCAGTATATAAGATATAGCACTATAGTATAGTATATACTTTATACTTTCCTTACTACTATCCTTCCTA
>Silico-33578494	TGCAGTATGCTATAGACTCCTACAACTCTAGTAATTCTAAGCTTTAGGCCTAGTTTCCTTGCACTTAGT
>Silico-33578502	TGCAGTATTTGCGAGCAGACCCATTTCGCCGGGGGGCCGTCCGCGTTCTCTGTTTCGCTATTAC
>Silico-33578511	TGCAGTCAACCTACCTAGCAGATAGTAGTAGATAGTAGCAGATAGTTATAGACACTTATTAGCAGTTGT
>Silico-33578524	TGCAGTCAGTTATTGCAGTTGATCAGTGCAGTCGTTCAGTGCAGTGCAGTGACCGTAGAGTCAGTCAGT
>Silico-33578570	TGCAGTCGCAGCAGGCTGGCCAGGACGAGGACCCCTTTGAGGAGGACTTTGACTTGCTGGAGGAGGATC
>Silico-33578599	TGCAGTCTATTTCTAGTATAAACCTAAGCAATATAATACTACACTAATTACAGGCACGTTAC
>Silico-33578600	TGCAGTCTCACCTCAACGCCTTGACGCAGGCAGAGCAGAGCAGAGCAGAGCAGAGCAGAGCAGAGCAGA
>Silico-33578604	TGCAGTCTCGAGTCTCTCGTCGTTGAGACTACGAATAAAAAGACAGGCAGAAGACGTTGGATATTGATG
>Silico-33578623	TGCAGTCTTAGGATCAATCTCCGAGAGTTCCGGAGAGGGAGATTGTGGTCTAGGATCATGATCCGTGAT
>Silico-33578676	TGCAGTGCAGCCCCACAAGCGATGGTGCCGGTGCGGCAGTGATCGTCAGCCAGAAATTCCTGGACGCAC
>Silico-33578679	TGCAGTGCATAGTGCTGCGCACCTTGCATGTAGGCTCCTTGCTAGCATTACACTCTCTACCTTCTCTCT
>Silico-33578680	TGCAGTGCATGACTTCTTGAGAGTGCTGTCTTCCGTCAAGGTAGAAAGTACTATGTGAAGATGGCCATG
>Silico-33578683	TGCAGTGCCCTCACAACTATCTAATCTTACTATAGGTTTAGATAATCTTGCTATTACGTATATATTTAG
>Silico-33578684	TGCAGTGCCCTCACAAGTTGCCCTAAGGTGTTCCCAAGGGTTGGCATGCCTGAGGTAGAAAGCCCCTAA
>Silico-33578685	TGCAGTGCCCTCACAATCTAGGACAGGGAAACATGTATGCAATCCTCTCCTAAGCCTACTTCTAGCTAG
>Silico-33578686	TGCAGTGCCCTCACACTAAACTTATCTTTTAGGAACTCTAGAAGAAGGTCTTAGGGATCTGTTAGCTCC
>Silico-33578687	TGCAGTGCCCTCACATACTACTACCCCTAGTTCCCTGCTCTTGTATTTATCCCTAAGACCTAATTACAG
>Silico-33578689	TGCAGTGCCCTCACATTTGCACCTAAAATAATTACCTATCTACGCAATTTCTCTTCCTCTCTTACTCCT
>Silico-33578691	TGCAGTGCCCTTACATAGAAATCTTAGTAATTATGCTCTTTACCTAGACACTCTTTAGTCTCTTAGCTA
>Silico-33578703	TGCAGTGCTAAGAAGAGGTTACTAGCTGTAGTTGCAAATAGTAAGTACATCTATGTCCTTCTAAGGCCT
>Silico-33578713	TGCAGTGGAAGCGTTGTGCTTGCTATGGAGAAGCGCGTGATGCTAGGTTTGTGCGGAGAGTCAAGTAGG
>Silico-33578766	TGCAGTGTGGAGATCCAAGTTCGAGTCCTGGGGAGATCATCTTTTTTTTTTTCAGTTTAGGTACCGCCT
>Silico-33578771	TGCAGTGTGTAGTCAGATATACGGGGACTGTGGGACTAGCGCGACCCACCTAAACCAATCGCGATTGTC
>Silico-33578773	TGCAGTGTTACTGGGATGTTGAAACCACCAACTTGTCAGTACGGTTGCACGGCCCACAAGTTGAACCGA
>Silico-33578776	TGCAGTGTTCTAGATTGTAATCTAGTTCTAGTTCCCTAGTGCTTACGTAACACAGCTAACAGCTAACGT
>Silico-33578778	TGCAGTGTTGCTAGGAAGTAGACTGGCTGAATACCCGCTCGAGAAAGCTATTGTGAGGCCGATGACGGT
>Silico-33578790	TGCAGTTACTATATATGTCTAAGTTAGTGCTAGCCTTCTTGCGCCTACAACTGCACTAAGGGCACTGCT
>Silico-33578792	TGCAGTTACTTATAAGAGTAACAATACTAACTATAGCAAGAGGCATACTACATCCCCTAATTAGAAGGG
>Silico-33578802	TGCAGTTATTAGCTAGGCAACGTGCTAGAAGGCGTTATAGTGAAGAGCTAGAGCAGAAGAAGCTAAATA
>Silico-33578804	TGCAGTTATTTAGAATAAGAGTAATAACGTCTCTGCAGAGCTTATAAACAAAGAGCCTAGACACTTACA
>Silico-33578842	TGCAGTTGCAAATAGCAAGTACACCTATATTCTTCTAGAGCCTAAGCAGGCATCTACATAGGCGTTCTA
>Silico-33578851	TGCAGTTGCTGCAACTAACGTCTCTTGAAGTGTGAGCAGACTAGCAGACCAGATAGACCAGCTAGACGT
>Silico-33578860	TGCAGTTGTGCATCTAGGCTCCCTCTATAGCAGAAGTACTAGGATTATACTAATAATACCCTAGATAAT
>Silico-33578863	TGCAGTTGTGTTTAGAGGGAGGCACCTTGTCTTAGCTAGTATTGTTAGAATTAGCTGGCGCTATAGCTG
>Silico-33578867	TGCAGTTGTTGTTGCATGTGTTTATTGCTGTGCTATATTTCTTCTTTATACTATAGTTGGTCTTTAGCT
>Silico-33578899	TGCAGAAAGAGCTAGGCAGAAGATTATTACTAAATCTATTAC
>Silico-33578901	TGCAGAAAGTCAAGTCTTGTTCGTTTGCCTTCAACTTTAC
>Silico-33578903	TGCAGAAATTGCAAAACCTAACACAAGTAGCTGTTAC
>Silico-33578913	TGCAGAAGAAACTAAATACACAGTTAGCTTAGCTAGCTAACTGCTAGAGATTTGTTTAC
>Silico-33578915	TGCAGAAGAAGGCCTTCTCCTAACAGATGATTAC
>Silico-33578920	TGCAGAAGACCTAAATCAATTAGAGGCAATATACACCTTAC
>Silico-33578923	TGCAGAAGAGGAAGATAACAATTAGTAAGTTAC
>Silico-33578924	TGCAGAAGAGTATAGGTCCTAAGCTCTAATACTCTTAGGACTAGGATTATTAC
>Silico-33578925	TGCAGAAGCACTACTGCAGGCCTAGACAAATTAC
>Silico-33578928	TGCAGAAGCTCCCTCTGTACTAGACTAGCTATTGTTAC
>Silico-33578932	TGCAGAAGGCAACCTTAGTAGCCGTAGCCTAAGGGCAATTGTTAC
>Silico-33578936	TGCAGAAGTAGTACTAATAGCTAAATAATAAACATTGTCTATGTTAC
>Silico-33578941	TGCAGAATAGGCTGTAGAGCTAGAGGTAACTAATGTTAC
>Silico-33578943	TGCAGAATCCTAGCAACTCTCTAAAACTACCCCTAAGGAATCTTACTTATTAC
>Silico-33578954	TGCAGACACTACAGTAAGCAGGTCAGGTTTTTTACCCGAGATTGTTTAC
>Silico-33578955	TGCAGACAGAGTATGAGAAAAAGGCTCAATTAC
>Silico-33578960	TGCAGACCCTAACAAGTAGATTAGACATAAAGAACGATAACGTCCTTATCTCTGGCATTAC
>Silico-33578978	TGCAGAGAAGGAGATTACTACTCTAGACAACGCAGGTACCTAGAAAGTAATTAC
>Silico-33578988	TGCAGAGCAGCTTGCTTATATATTCTTAGACTAAGTTGTTAC
>Silico-33578992	TGCAGAGCGCAAAGCAGAGCAAGATTAC
>Silico-33578993	TGCAGAGCTACACTAAATAGCTATTATTATAAGATTTTGTAGTGTATTAC
>Silico-33579002	TGCAGAGCTTATAGACAAAGGGCTAGAACACTTAC
>Silico-33579004	TGCAGAGGACAAAGGTTAGGTGCTGCAATATATTAC
>Silico-33579008	TGCAGAGGCTGAGGGTAGTGTGCAGGTTAGTGGCGAGGGGCCGCGGAGGACGGTTAC
>Silico-33579010	TGCAGAGGGCGTTCCATTGTTCCTGCTTAC
>Silico-33579013	TGCAGAGGTTAGCAATTATAGCGCAGTAGAGCTATAAACAAGCTGTAGCTTCTGCTTAC
>Silico-33579020	TGCAGAGGTTAGTAATTGCAGCGCAGTAAGGCTGTAAATAAGCCACAGCTTCTGCTTAC
>Silico-33579021	TGCAGAGGTTAGTAATTGCAGCGTAGTAGAGCTATAAATAAGCTACAGCTTCTGCTTAC
>Silico-33579022	TGCAGAGGTTAGTAATTGCAGTGTAGTAGGGCTGTAAACAAGCTATAGCTTCTGCTTAC
>Silico-33579023	TGCAGAGGTTGGCAATTGCAGCGTAGTAGAGCTATAAACAAGCTATAACTTCTACTTAC
>Silico-33579026	TGCAGAGTAGGAGTAGGTTTATCTAGCAAGTTAC
>Silico-33579027	TGCAGAGTATAACTTACTATAATTACTAGAAGTAAATACTACAAAGTATCTTAC
>Silico-33579037	TGCAGAGTTCTAATAACTTACTGCTAATATAGAATAAGATAACACTGTGTTAC
>Silico-33579041	TGCAGAGTTTTAGCAACTCGCTGCTAATATAGAGTGGGACAACACAGCATTAC
>Silico-33579042	TGCAGAGTTTTAGCAACTTGCTGCTAATACAGAGTAGAATAACACAGCATTAC
>Silico-33579043	TGCAGATAAAGCTATAGGTTTTCCTTAC
>Silico-33579045	TGCAGATAATAAACTAGACATAGAAAAGCTTAC
>Silico-33579051	TGCAGATACAGAAGTTATTTATACAGAGATAAGAATTAC
>Silico-33579063	TGCAGATATAACGTACTCTACGGTTAC
>Silico-33579068	TGCAGATCCTGCCCCTCCTAACACTTAC
>Silico-33579085	TGCAGATGTTGCAGTTCTCTACGTACTATTTTAC
>Silico-33579096	TGCAGCAAAGCCATATTCAAAGCGGTTTAC
>Silico-33579097	TGCAGCAAAGGATATAGGTTGCGCTAAGCTAAAAAGAGTTATTATTAC
>Silico-33579106	TGCAGCAAGCGCTTGCGTGCGCTAAATAAGTTCTATTAC
>Silico-33579107	TGCAGCAAGCTAGATAAGTAATATACCTAGGGGCTTTTAC
>Silico-33579111	TGCAGCAATAGAAGAGGGAAAACCAGCCTAGAGTTAC
>Silico-33579112	TGCAGCAATATAGATGCAGCTGCTGATTAC
>Silico-33579117	TGCAGCACATTAGTTGCTATCTTAC
>Silico-33579119	TGCAGCACCTACAGACACCGAGGGCCCGTGGGTGAGTTAATTAC
>Silico-33579122	TGCAGCACGAAAATTATAACATATATATTACAACAAAAGTTTATTAC
>Silico-33579124	TGCAGCACGTACGCCGTTTTTCACTACGTCCAAACAGATTAC
>Silico-33579132	TGCAGCAGCAGCTACTGCCTAGTTTAGCTATTCTTAC
>Silico-33579134	TGCAGCAGCGGCGATATAATAGCATTAC
>Silico-33579135	TGCAGCAGCTATAGACAAGTTGGCGCTAGAGTTGCAGGTTGTAAGTTAC
>Silico-33579138	TGCAGCAGGTATAGTATAGAAGTTTACTAAAACAGTTAC
>Silico-33579166	TGCAGCCCTAGCAACATCTTCCTCCTTCTACTCTGCGTCTTCTTCCTCTTAC
>Silico-33579167	TGCAGCCCTAGCGCAGAACACGCAGTTAC
>Silico-33579179	TGCAGCCTAAGCGCAAGAACGCTAAGATCTACTAGCTATTAC
>Silico-33579180	TGCAGCCTACAGGTCCCTTATCCCCACTATTAC
>Silico-33579181	TGCAGCCTACTAGAGGGAGCTCTTATAGGTAAACTATTTACCCCTAGTAATTAC
>Silico-33579182	TGCAGCCTAGCTACCCTAACGTTATATGCATACAGAGTAGCAGTAGCGTTAC
>Silico-33579190	TGCAGCCTTGTGAACTATCTAATTAC
>Silico-33579196	TGCAGCGAGGCATGCTAGGACGTTGATGTATACGCAATATGTTGCAGTTTCTTAC
>Silico-33579200	TGCAGCGCACACGTCACGTTAGGACAGCCTAGGTGTAGGTTAC
>Silico-33579203	TGCAGCGCGAGCTGAGGGGTTGGATCGCGAGATCGTTAC
>Silico-33579205	TGCAGCGCGTCACACGCTTCGTGTCATGTCTTAC
>Silico-33579206	TGCAGCGCGTCGCTTAGAGAGATTTGCGTCTTATTTAC
>Silico-33579207	TGCAGCGCGTCTACCAGCGCCCCAAGCTCTTAC
>Silico-33579211	TGCAGCGCGTTGCTTAGAAAGATTTACGTCTTGCTTAC
>Silico-33579212	TGCAGCGCGTTGTAGGGTAAGCGTCGCGTCTTGTTTAC
>Silico-33579221	TGCAGCGGCTTTCGATAGCACTTAC
>Silico-33579229	TGCAGCGTCTATAGGCATATGTGCCTCGCTAGCTACCTAGAGCGCTCTTAGTTTAATTAC
>Silico-33579230	TGCAGCGTCTATAGGCATATGTGCCTCGCTAGCTACCTAGAGCGCTCTTAGTTTAC
>Silico-33579231	TGCAGCGTCTATTAGTATGTATGCTTTGCTAGCTACCTAGGGCGCTCTTAGTTTAATTAC
>Silico-33579232	TGCAGCGTCTATTAGTATGTATGCTTTGCTAGCTACCTAGGGCGCTCTTAGTTTAC
>Silico-33579233	TGCAGCGTCTATTAGTATGTGTGCTTTGCTAGCTACCTAGGGTGCCCTTAGCTTAATTAC
>Silico-33579235	TGCAGCGTGCTATAGCCTTTTAGAACCCTAGTAGTTCTAACCTCTAGGGCTGTTAC
>Silico-33579236	TGCAGCGTGCTTTTGTCTAACTTACCTTAGTGTAACTACCTTAC
>Silico-33579238	TGCAGCGTGTAAACCTGCTCTAGTTTAC
>Silico-33579241	TGCAGCGTGTTGCAATATAAGTGTTATGTCTTATTAC
>Silico-33579245	TGCAGCTAATCTAATTCTTCTAACACCTTCTTCACCTAGTTAC
>Silico-33579247	TGCAGCTACAACTGTAGTTGCTATAGACAAGAAGAACATATTACTAACCTTTAC
>Silico-33579250	TGCAGCTACTCTACCTAGCTTTAC
>Silico-33579255	TGCAGCTAGCCTACAACGTTATTAC
>Silico-33579257	TGCAGCTAGTGCCTAAGTTCTTGCAAAAGCGTAGCTAATCTCTTAC
>Silico-33579258	TGCAGCTATAACTTCTATAAAGAAAATAATAATAGTAACTCCTAGTTTAC
>Silico-33579260	TGCAGCTATAATAAAGAAAAGATAAGGCTCTACTTAC
>Silico-33579262	TGCAGCTATAGCGCTAGCTAATTCTAACAATACTAGCTAAGACAAGATGCCTCTCTTAC
>Silico-33579264	TGCAGCTATATATAACACACCTTATAGCATACTATATACTTAC
>Silico-33579269	TGCAGCTATGTATAATGCGCCTTACAGCACACTATACACTTAC
>Silico-33579274	TGCAGCTCGTACCTAGACTGTACATACAAAGCGCTGTTTAC
>Silico-33579276	TGCAGCTCTAGTAGGTTCTCTTATATATTAGTGTAACAACTCTGCTGTTAC
>Silico-33579278	TGCAGCTCTATTTAGCTTGTATATATACGTTAGGGTGCTCTAAATCTTAC
>Silico-33579282	TGCAGCTGCAACTGTAATTACTATAGACAAGAAGGACATATTGCTAACCTTTAC
>Silico-33579284	TGCAGCTGCCTTTACAACTCTAAGCTATTCCAAATTATTAGATTAC
>Silico-33579286	TGCAGCTGCTGCTGTAGCACTAGCCTTCTGCTAACAAACTGTTACAATAGTATGTTTTTAC
>Silico-33579299	TGCAGCTTATACTACTAGATAGGGCTGCTTAGTACTTAATTAC
>Silico-33579300	TGCAGCTTATACTACTAGATAGGGCTGCTTAGTACTTAC
>Silico-33579301	TGCAGCTTGCATTAGTTTACACCTAGACTACTTAC
>Silico-33579314	TGCAGGAATTAGAGTAGGAGTAGGAGCAGGAGCATAGTACATTAGAATAGATAGATTAC
>Silico-33579321	TGCAGGAGCAGCGCTGCAGGCCTAAGCAAAGTTAC
>Silico-33579322	TGCAGGAGCATTACTCTTAGAGTGCATAGGTGTAGCGTTATATTACCTAGATCTCTTTAC
>Silico-33579326	TGCAGGATAGGAGATAAGGAAGTATTAC
>Silico-33579328	TGCAGGATCCTTACAGACAGCTTATTAC
>Silico-33579329	TGCAGGATCTTTACTAGGACCGCCTATTACCCTAGTTGCCTATTCAACGTTTTAC
>Silico-33579333	TGCAGGATTGAAGCACCGTGAGTAGCAAGTTAGCGCAGCAAACTTCAAGGGTTGTTAC
>Silico-33579335	TGCAGGCACCCGTAGAAGAGGGAAAACCAGCCTAGGGTTAGACAAACATTAC
>Silico-33579347	TGCAGGCGAATTGTGGCGTTCGAATTCTCGAAATTCAAATAGCGATTTAC
>Silico-33579365	TGCAGGCTAGGGCATCTAGGCTTAC
>Silico-33579375	TGCAGGGCTACACTCTAACATAGAGAAGAGTAAGTTCTTTATTAC
>Silico-33579381	TGCAGGGTAATAGCCTCCTTGCTAGCTATTATACTACCTTGTAATATCTATTAC
>Silico-33579385	TGCAGGGTTAGAGGTTTATTACTAATAACATATTATAGATTAC
>Silico-33579392	TGCAGGTATTGCTTAGTTGTTGCATAATTGTAATCTTAC
>Silico-33579404	TGCAGGTGTTATATAGAGTATTTCTATAGTAGGTTGCTTAGGTGCAGGTTAC
>Silico-33579417	TGCAGTAAATAATATACTTATTAGCAAACTATTCTTAC
>Silico-33579418	TGCAGTAAATTCTGCCTGTTACACAATAAGGTGCTGTTAC
>Silico-33579419	TGCAGTAACACAGATATAGCGGTTGATTAC
>Silico-33579422	TGCAGTAAGCGTAGTATAGAAGTTTATTTAC
>Silico-33579423	TGCAGTAAGCTAGTTTATGCTCCTAGAGAATGTTTGCTGCTTAC
>Silico-33579425	TGCAGTAAGGGGCTAGCTTGTCTACTTCCTCCTTTATAAATATCCTAAACTTATTCTTTAC
>Silico-33579429	TGCAGTAATTATAGTAGTCTAAAACTTCTAAGAGCTACTTTAC
>Silico-33579434	TGCAGTACTCTACACTAAAAACAACTTAC
>Silico-33579435	TGCAGTACTCTTCTTCGCCCTCTTCTTTAC
>Silico-33579436	TGCAGTACTTTATAACTATAAAGAAGCTCTTAC
>Silico-33579437	TGCAGTAGATAGGTTGGGTTTTTTTACCTAAGTAATCTAGAATTGTGATTGTTAC
>Silico-33579443	TGCAGTAGGTTTAGATTGCTCTAATCTAACTAAGCATTAC
>Silico-33579447	TGCAGTAGTGTTCTGCACCCTAAGGAGGGAGTTGTCCTCTCTATTAGTTTAC
>Silico-33579450	TGCAGTATAACTATATTAGAAGGATATTATTTCTGCAGCTTTTGTAAATCTATTAC
>Silico-33579451	TGCAGTATAATTGCTTCTAAATGCCTTAC
>Silico-33579453	TGCAGTATAGCTGTAACAAAATAGTATTATCTTAC
>Silico-33579466	TGCAGTCGACAGCTCCAGCAACAAATCAAATAACAGTAAGTGCCTTAC
>Silico-33579474	TGCAGTCTCTATTATCCCTTGAACCTTAC
>Silico-33579475	TGCAGTCTCTCCTCTAGATTGTAACACTACCTCTTGCCTTAC
>Silico-33579476	TGCAGTCTCTTCTCTAGATTGTAACAGCTGCTTCTGCTCTTTAC
>Silico-33579487	TGCAGTGATCGCTCTTTGCGTCTATAAGACGCAGAAGAGGGTATTGTAAACCCTATTAC
>Silico-33579488	TGCAGTGATTGACGGCGCCATTTTTAC
>Silico-33579493	TGCAGTGCCCTCACAAAAACAGAACACCTAGAGTTGTTATATAACTGCTTATTAC
>Silico-33579494	TGCAGTGCCCTCACAATAGTTGTTAC
>Silico-33579495	TGCAGTGCCCTCACAGCTTGCCTGTTAC
>Silico-33579496	TGCAGTGCCCTCACAGTTAGAGTTTCCTATTACAGGTATAGAGCAAACAGGCTTATTAC
>Silico-33579497	TGCAGTGCCCTCACAGTTAGGTAGTGTAGTTGTTAC
>Silico-33579498	TGCAGTGCCCTCACAGTTTTAGTAGGAGATAGGCAGCTAATACTATTATTCTTAC
>Silico-33579499	TGCAGTGCCCTCACATAAAGCTCTATAGCCTTATGCCTAATCTAACTACAATTAC
>Silico-33579500	TGCAGTGCCCTCACATAACATTAGATATACCCTTCTATTATTAC
>Silico-33579504	TGCAGTGCGCTCTATAAAAGCTATAGTAGTAAAGAAATAAGTCTTAC
>Silico-33579514	TGCAGTGTAATTAGCAGCTAACTTATCTTACTTAC
>Silico-33579516	TGCAGTGTAGAATTGTACATCTAGTTAC
>Silico-33579523	TGCAGTGTGCTGCTAGGTAGGATTTACGTCTTGTTTAC
>Silico-33579524	TGCAGTGTGCTTCTATCTAACTTACCTTAGTGTAACTACCTTAC
>Silico-33579527	TGCAGTGTGTTGCTAAGAAAGATTTATATCTTGTTTAC
>Silico-33579532	TGCAGTGTTTATTAGTATGTGTGCTTTGCTAGCTACCTAGAGCGCTCTTAGTTTAATTAC
>Silico-33579533	TGCAGTGTTTATTAGTATGTGTGCTTTGCTAGCTACCTAGAGCGCTCTTAGTTTAC
>Silico-33579539	TGCAGTTAGACTATTATCTATAGGGAAGACAACGTAGTTGCGTTTATAAATTAC
>Silico-33579545	TGCAGTTAGATTATTATCTCTAGAGAACATTATATAATTTTATTTATTAC
>Silico-33579547	TGCAGTTAGATTGTTGTCTTTAGAGAAAATAACATAGTTACATTTGTTAATTAC
>Silico-33579548	TGCAGTTAGATTGTTGTCTTTAGAGAAAATAACATAGTTACATTTGTTAC
>Silico-33579549	TGCAGTTAGATTGTTGTCTTTAGAGAAAATAATGTAGTTATGTTTGTTAATTAC
>Silico-33579550	TGCAGTTAGATTGTTGTCTTTAGAGAAAATAATGTAGTTATGTTTGTTAC
>Silico-33579552	TGCAGTTAGCAATATATTAGGACATAAAGAGGATAGTTTAC
>Silico-33579554	TGCAGTTAGGGCATAGCTGCTCTAGCTGCTAGTAGAGTAGTTTAC
>Silico-33579555	TGCAGTTAGGTTATTATCTCTAAGGAAAATAACGTAGTCATATTTGTTAATTAC
>Silico-33579556	TGCAGTTAGGTTATTATCTCTAAGGAAAATAACGTAGTCATATTTGTTAC
>Silico-33579560	TGCAGTTAGGTTATTATCTTTAGAGAACATAATGTAGTTGTGTTTGTTAATTAC
>Silico-33579562	TGCAGTTAGGTTATTATTTCTAGAAAATATAATATAGTTGCGTTTATTAC
>Silico-33579565	TGCAGTTAGGTTGTTATCTCCTAGGAATATAACGTAGTCGCGTTTGTTAATTAC
>Silico-33579566	TGCAGTTAGGTTGTTATCTCCTAGGAATATAACGTAGTCGCGTTTGTTAC
>Silico-33579576	TGCAGTTAGGTTGTTGTTTCTAGAAAACATAACGTGGTTGCGTTTGTTAC
>Silico-33579577	TGCAGTTAGTGCATTAGATCTAGTAGACCTATGTACATCTTCTTCCTAGTCTCTAACTTAC
>Silico-33579578	TGCAGTTAGTGCATTAGATTTAGCAGACCTATATACATTCTCTTTTTAGTCTCTAACTTAC
>Silico-33579579	TGCAGTTAGTGTATTAGATCTAGTAGACCTATATACATTCTCTTCTTAGTCTCTAACTTAC
>Silico-33579580	TGCAGTTAGTGTATTAGATCTAGTAGACCTATGTATATCTTCTCTCTAGTCTTAC
>Silico-33579582	TGCAGTTATATTAGTAACATCTAAGTTAGTAGTTAGGGAAGAGTTCGCAACATTTTTAC
>Silico-33579583	TGCAGTTATTATATAGACTATAGCCTCTGCTTATATATACTAGTACTTAGGATCCCCTTAC
>Silico-33579594	TGCAGTTGCTCTAATAACTGCATGTTAC
>Silico-33579599	TGCAGTTTGTGTCTGCAATGCTTAGATTTCTCTAGATAAATAAGGAGCAACTAGGGTTTAC
>Silico-33579605	TGCAGGAGCAGCGCTACAGGCCTAAGCAAAATAGAAAGTTAGTAAGTAAGTAAACTAGAAGAAGGAGGG
>Silico-33579606	TGCAGAAGCAGCGCTACAGGCCTAAACAAGTAGAAAGTTAGTAAGTAAGCAGACTGTTGAGTTTCACAC
>Silico-33579607	TGCAGACAAAGTCCAGTCATAATGACAGCTTTGCCCAAATCTAAAGCCTTATTGCTATCTGAACCGGTC
>Silico-33579608	TGCAGTGCCCTCACAAGTAGTTCCTAGGGATTAGAGTAATCTAAAATAGGAAAGCAAGATTAC
>Silico-33579609	TGCAGAAATTAGGGAACTTGCTATGCTATAGAAGAGCCTATATGTTTTCTACACATTAGAATAAAGTCT
>Silico-33579610	TGCAGAACCATCTACCAGGACTGATTGCTTTCAGTTCTGGACCGCTTGGGTGTCCTGGGAAACAGCTTG
>Silico-33579613	TGCAGAAGAGCGATGTATTAGCTACTCGCTTACGCTATTATAACCTTACTTTTATACAATACAAGCTAC
>Silico-33579614	TGCAGAAGAGCGTTGTATTAGCTACTCTATTGCAACATTATAACCTTACTTTTATAGAATACAAGCTAC
>Silico-33579616	TGCAGAAGCAGCGCTGTAGGTCTAAGTAAAGTAAAAGAGTTAGTAAGTAGACTAGAAGGAGGAGGGCAA
>Silico-33579617	TGCAGAAGCGCTACCTAAGCTATAAGAGTCTAGCCCTATCTAGCTTAGAGAGGCTAAAGGGCGTTAGGG
>Silico-33579618	TGCAGAATCCTTGTAAATAGCTTACTAATAGTTACATAGACAGTTCTAGCGCGTACAGAGCTTAGGAGT
>Silico-33579620	TGCAGACACATTGCAATTACAACATTAGCACAAGAACAGATAGAATATTGTGACCTTACAAGAGACTGG
>Silico-33579621	TGCAGACACCCTATAGAGCAGTACTAGCTAGACACTTATTTAGTAATTCTCTAAACTACTACCTAACTC
>Silico-33579622	TGCAGACCCTGGACATCGGAATGTGTCGCGGTAAATACCGCTTAGATTAGTGACTATCTGATCTGGATT
>Silico-33579623	TGCAGACCTTCACTCTGATGCCGTGTGCATCGACACCAAGGGCGGCGCAGCTGTCTACAACGAAGCTGC
>Silico-33579624	TGCAGACCTTTGAAGACGTGTCCCACTACTCGATGTAGAGCGAAGCAGAACTGGTAACAAAGTGGCTGA
>Silico-33579625	TGCAGACTAACCAGATCGACCGTCCCGCATGCCAAATAGAGGCGACGCTGGCGCTGGAAGAGAAATCTC
>Silico-33579627	TGCAGAGACAACAGATGCACAACACACTATAGAGATAAGTTAGAAGCAAGATACTTTTTATTGCCCTAA
>Silico-33579628	TGCAGAGACTATAGTATAGTAATAAGTACTCTATAGAGAGAACCTACTATAAACACTATGTAGTTTATT
>Silico-33579629	TGCAGAGAGAAGATTGGGCCATATTTATATACCTTTCTGGAGAGCAAAACGAGCAATCTTAC
>Silico-33579630	TGCAGAGAGGTGGGTGATTGTCCAATGACGGTTGGGTTTGGGTCCGGGGAAGCGAATGCAGCGAAGTGT
>Silico-33579631	TGCAGAGCACTACTACTCTAAGTCTAAAGACTATAATTGCCTAGGAGCTAGTATTAGGTATAGTAATAT
>Silico-33579633	TGCAGAGCCTCTTATAGTAGTGCTGCTAGCTCTATGCCTAGCCTCTATTTTGCCTATGCCCTCTTGTGC
>Silico-33579634	TGCAGAGGAAGGAGATAGGGACTAAAAAAAGAAGCTCTAACAGCTAGAGCTATTGCTTAGTTAC
>Silico-33579635	TGCAGAGGGTGGGTTCGAGTGAGGTGAAGGAGCTGAGCCCTGCTAAGGGTGGATTCGGAGTAGGTGGGC
>Silico-33579636	TGCAGAGGGTTGGGTTTTGGACTAGGAGTCCACGTAGCAGATCGTCATTTTCCTTTTGCATTGCGAGGG
>Silico-33579637	TGCAGAGTAGAAGTGAGTTTATCTAGCAAGCTAACTAGTTGTAGAGAAAAGCAAATAAAGTATTTACAG
>Silico-33579638	TGCAGAGTGTTATATAGGTGTAAGGAGCTAACCTCTAAGGGAATTTGCTAGTAAAATACAAGATGGATT
>Silico-33579639	TGCAGAGTGTTATGTAGGTAGCATAGTTAGCTGCTGCATCCCTCTAATTACTAACAAAAATTAGTAGAT
>Silico-33579640	TGCAGAGTTAGAAGGTTATTACTAATAACGCGACATAGATTAGTAAAACGCCTAGCCTTAGTTACGTGC
>Silico-33579641	TGCAGAGTTGCCTTTAGAAAACTAAGAGAAGATATAGTACTTGTTTAGAGTCTTCTAAGTCTTACGTAG
>Silico-33579643	TGCAGATAATAGGCTGTAGATGTAACAGGCTAGGCCTAGGTGCTGGCTCCTTGGCGTACACTGCCTCGG
>Silico-33579647	TGCAGATGTTGCAGTTCTCTGTTGAGTTTCACACTTTAGACAAAGTCCGTAAGTGATCGTTTAC
>Silico-33579648	TGCAGCAAAAAAAAAAAAAAATTAGAGTTAGGAGTAAGAGAGGAAGAGAAATTGCGCAGATAGGTAATT
>Silico-33579649	TGCAGCAAAATGTGGAAGTCTGGAGCGCAAGTGGGTGTGTTGAGAGGTGCGGGCTGAAGATGGCGAGGC
>Silico-33579651	TGCAGCAAACTTAGCTAGTGTTATATATCCTAGGGGCGCCCTCTCTAGGATTCTTACTAGTGTGTTAGT
>Silico-33579652	TGCAGCAAATTCTGCCTATTGCATAACAAGGTGCTATTAGAGTTAGATACAACTACAAGCAATAAGAGA
>Silico-33579654	TGCAGCACGAAGTTTTTCAAAACATCATGCCTTACAGTATAGAGACAATCTAGACGGCCCATATCTGGA
>Silico-33579655	TGCAGCAGCGGCGATATAATGGCATTGATCATGAGCAATGTTGAAGTGTTGAAAACTGCATCACAATTT
>Silico-33579657	TGCAGCCAAGTAGCTAAGGTCCTAGACGCATACTATTTACCCTCTCCTAGTTCCCTGCTCTTGTATTCA
>Silico-33579658	TGCAGCCAGTGGGATGTTCTGCGCGGAGTATAATCAAGTGCCGAGACTTATCATTGTTCGATGCAAGAC
>Silico-33579659	TGCAGCCGCACTTGACCAAGACGGCTACAATGAGGGTCGGGAAACTGTCAATACCACGCGAGGGACACG
>Silico-33579661	TGCAGCCTCTATAGCCTAGTGTACTATAGCTATAGCTACACATGCTAATATATTATATTAGAAACACAG
>Silico-33579662	TGCAGCCTGTAGGTCCCTTATCCTTACTAGTAATAGCACAAAGCAGGATAGTCAGCGCTACGCTATTTA
>Silico-33579664	TGCAGCGAAAAATTGGAGTTGGGAGTAAGAGAGGAAGAGAAATTGCGCGGATAGGTAATTATTTGGGGT
>Silico-33579665	TGCAGCGCAAAGAGCCGCGTCCTGACAGCCGAGGATGCAGTCAGCCAAATTGGGGGAGGAAGGTGGCTA
>Silico-33579666	TGCAGCGCGTCACACACTTCGTGTCATGTCTTACTAGATAGCCTAGAGAGCAAGCTGTATATCTCTTTT
>Silico-33579667	TGCAGCGTAGAATGCAGGTTGCGCTAAGCTAAGAAGAGTTATTATTGCCTACCTCTAAGTCTACTACTA
>Silico-33579668	TGCAGCGTGCTCTTATTTTCACTATATATTCTATATATCTATGTAGCGCAGCTGTGTTGTTATACATTT
>Silico-33579669	TGCAGCGTTTAGGATTTCTTTAGCTAGATAATACCTAGGCTTATAGCTCTTTTCTCTTTATAATAATAT
>Silico-33579671	TGCAGCTACTACATACAGCGAGACGCTAAAATCCTATTCTGTAAAGTTATGTTACAGAATATACGCTTA
>Silico-33579672	TGCAGCTACTATAATTAGACAAATTCTTCTTGTGTTCTGTAGATTGTAACAGCGCATCTGCATAGTTGT
>Silico-33579673	TGCAGCTACTATAATTAGGTAAATCCTTTCTATATTCTGTAGATTATAACACTATCCCTCTTCTATTTT
>Silico-33579674	TGCAGCTACTGTAATTAGGCGAATCCTTCCTGTGTTCTATAGATTGTAACAAGGGCTACTAATATCTAC
>Silico-33579675	TGCAGCTCTGCTGGCCCTGCCTTGGCTTCCCGCTGGCTTGGCTGAACCTAAGATCTGTGTGGATCCAGT
>Silico-33579677	TGCAGGAAAATCCCTAAATAGGAAAAAGAAAAACACGTAAGAGTACATAGAGAGTGTAGAGAAAGGCAT
>Silico-33579678	TGCAGGAAAATCTCTAAACAGGAAAAAGAAAGACACGCAAGAGTACGCAAAGGATACAGAGGAAGGCGT
>Silico-33579679	TGCAGGAAAGTTTCACACTTCAACGGTATTTTAGTAGGACTTTGAACCTGCACAGTGCCATCCGCGGGG
>Silico-33579680	TGCAGGACCTCTTCCCTCCGGACACATTCCATGTCCTCGTCTACCGCACTACACACTGCATAATCCACT
>Silico-33579681	TGCAGGACTAGTATAGAGATACAGTAAAAGTTAGTATAGATATATAGTAAAAGTTAGTATAGAAGTATA
>Silico-33579683	TGCAGGAGGCAATAAGGATAATAGTAGTAGTAAGGGTTCTATTGTAAGTAGCGCCTAGGTTTTCTTTTA
>Silico-33579685	TGCAGGCACCTAACCCTACATTATAGAAGAGGGAAAACCAGCCTAGAGTTGGACAAACATTAC
>Silico-33579686	TGCAGGCACTCAGCCGCGTATCTGTAATAATTTCCACCTCCTACTTAGTACTCGCACGAGGTGAGGGTG
>Silico-33579687	TGCAGGCACTCAGCCGCGTATCTGTAATAATTTCTACCTTCTACTTAGTACTTGCACAAGGTAAGGGGG
>Silico-33579688	TGCAGGCAGCCGTGCTTTGGGTCATGCGAAGGTATGCCAAAGTTCGATTTACAGAAACACCAATCAGAT
>Silico-33579689	TGCAGGCCTAAGTAAAAGTAAAAGAGTTAGTAAGTAAAGCAGACTAGAAGAAGAGAGACAACTTACTTA
>Silico-33579690	TGCAGGCGCTGTTTACAATGCTTCCGTTGGCATGGGTATGGGCAGCACTAGTGGCGGCACCACATACAA
>Silico-33579691	TGCAGGCGTTGCAGGCGTTGCAGACGTTGGGTGGACGTTAGGTAGACGTTAGGCAGTTGTAGAATATAG
>Silico-33579692	TGCAGGCTGTCTTTAGCATGTTAGGTGTAATAGTTAGGTGTAATAGTTAGGTGTAATAGTTATATGTAA
>Silico-33579693	TGCAGGCTTAGTTAGAGAAACTGTCAACTGCTAGAAGAGAGCAACTAGGGCGTTATTAGTAGAGGGCAT
>Silico-33579694	TGCAGGGAACAATAGTCTAGAAGAGGAGGCAAAAGGCGCAAGTACTTAGTACAATAGGAAGGCTATGCT
>Silico-33579695	TGCAGGGAAGATCGGAAGCTAATCGCTGGAATCCAAAGTCCGGTATACTGTCCAGGCTCGACTTTGACG
>Silico-33579697	TGCAGGTAACAAGAATAATAGTAGTAGTAGAGGTTCTACTAAGTATAGTACTTAGAGCTTCTCTTATCT
>Silico-33579698	TGCAGGTAACAAGGATAAAGTAGTAGCAGAAGTTCTACTAAGAGTAGTGCTTAGGTCTTTTCTTGTCTA
>Silico-33579699	TGCAGGTATAGCCTAAGTCCTTCTAGATAATAATAAAGACTATCTTTTAGTCAATCCTATAGACAATAA
>Silico-33579700	TGCAGGTCTAAGGCACTAACAAATAGCACCTTCAGACAACACACACAAAGAATAAACCTAGATAGTATA
>Silico-33579702	TGCAGGTGGGTTCTCAGCCTTATCTCATCAATATGTCAGCACATGCAGGGGTGAGCATAGAGCTCCACG
>Silico-33579703	TGCAGTAAGGATAGGATAATAATAGTCGACTTTTATAGCAAAGGGAACAGGATTTAGTTTAC
>Silico-33579704	TGCAGTAAGGCGCTAGCCTATCTGCTTCCTCTTTTATAAATGTTCTAAATTTATTCTTTAGGAACTCTA
>Silico-33579705	TGCAGTAAGTATAGCATCTTATTTAGTATAATATTTTACAGTAGTTGCCCTGTACGCTAATATAGTCTT
>Silico-33579706	TGCAGTAATAGTGCTAATTATATTCATGTTCATGTTTGCTAATTACAGCCTAGTGTTGTTTACTTACAG
>Silico-33579707	TGCAGTACTAAAGAAGGTAATATAGCAGATATAGATGTAGAAAGAAGCAACACTATTATTAGCTATATT
>Silico-33579708	TGCAGTACTATACTCTAGTGTTCTACCTTGCAAAATTTGCTTTTGCTTTTAGGTTTTGTGCTTAGTTAT
>Silico-33579709	TGCAGTAGCATTCCTCTGCTAATAGCGTGCAAATAGAACGCCTTTTGTGCACAACATTGTTAC
>Silico-33579710	TGCAGTATAGTGATTATAACAACAGAATAAACACAAGTAAGTAATAATTATAGTATTAGCACTTAGTAA
>Silico-33579711	TGCAGTATTCTCTTTCTTACTAAAGAGCTCTAGATAGAAATGCTACGCATATAAGAGAGAGACAATACA
>Silico-33579714	TGCAGTCTCACCTCAACGCCTTGACGCAGGCAGAGCAGAGCAGAGCAGAGCAGAGCAGAGCAAGACCAT
>Silico-33579717	TGCAGTGAACCAGGGTTTCCACGCCGAGTCAGAACTCATATCTTTGACCAATTTGAAAGAATGCGTGGA
>Silico-33579718	TGCAGTGCCCTCACAATAAGCTCCTAGCAGTTATATAAGGTAATAGCTAGCTCTTAGACTTAGCTCTTA
>Silico-33579719	TGCAGTGCCCTCACAATATGTGTACATAATATAAGCTCTATGCTACTAGTAAAGAGTTCTCTTCTTACT
>Silico-33579720	TGCAGTGCCCTCACACCTAGTCTATACTATCTAGGTTTATCTTTTGTGTGTGTTGTCTAAAGGTGCTGT
>Silico-33579721	TGCAGTGCCCTCACATAAGGCTAGTAAGGGCATCTAAATAGACTCTACAAAGGTTGCTACTATAAAGTT
>Silico-33579722	TGCAGTGCCCTCACATGTACTATGTTCTATAGTATACCTTAGATTTATATTAGGCATCCCTAGCATCTT
>Silico-33579723	TGCAGTGCCCTTACAGTATCTAGTAAGTGCCTAGGGGTTGTCCTGCTCCTACGCAAGTAGGCCTAGAAT
>Silico-33579724	TGCAGTGCTAAACTAGGTAACACAGCAGACATAGACATAGACAGTAGAAACAGCATAGTTAGCTTTATT
>Silico-33579725	TGCAGTGCTGAGCAACAGGCTTCTTAGTTGTGACGATAGCAAGGAGCTTCATCTCGAATTTGTCGATAG
>Silico-33579726	TGCAGTGCTGCTCTTGTAGATCCCGCCCCTTCTAACACTTACTTAGCTAAGAAGGCAAAGCTTATAACA
>Silico-33579728	TGCAGTGGTTTATAGGTAATAGATTGTCAATTGTTCTAACAGGGGGTAAGCTAGTAATTTAGCAACAGT
>Silico-33579729	TGCAGTGTAGTTAGTAGCTAATTTATCCTATCTAATCCTCTAGATATTACGTTAGGCGATGTGTAGTTT
>Silico-33579730	TGCAGTGTTCGAGGCTTGCAAAGAAGCGTAATCTAAGTACTAGGTTTTCCAAGTAATTGTGGGCGATTA
>Silico-33579731	TGCAGTTCAAGGTGCAGACTCTGTTCAAAGATGCAGCGACAACGTACACTCCCAACCGTGCAACAGGGA
>Silico-33579732	TGCAGTTCATCTTGATAGAGAACAATGCCATTCTCTTGAGCAGCAACGATAGCATTGAGAAGTCAAGGC
>Silico-33579733	TGCAGTTCTCCTCCTTCGGCATCGAGCTGGCATCGAAGTTCCAGTACTCGGTTCTTCTAAACGTTCCTG
>Silico-33579735	TGCAGTTGCCTAAGAGCTAGTGTTAGGTGTAGTAATATGCTACTCTAGGCTGTTTTTTTAGTGTAACAA
>Silico-33579736	TGCAGTTGCTTTTACATATTAGTACCTATTGCCTTAGCTAGGTCTTTGCTGTGTGTAAGACTATTGTCT
>Silico-33579738	TGCAGAAGAAACTAAATGCGCAGTTAGCTTAGCTAGCTAGCTACTAGAAATCTGTTTAC
>Silico-33579739	TGCAGAAGAATAAAGCTATAAAGAGAACTAAAGTAAGAACTCCTTAC
>Silico-33579740	TGCAGACAAGGCAAAATAATTAGTTAC
>Silico-33579741	TGCAGAGAAAACCTTGTAATAGTTATTTTAGAATTAC
>Silico-33579742	TGCAGAGAAATCTAACAAAACAACCTTACTAATTGTTGTAAGGCTGTTAATTAC
>Silico-33579743	TGCAGAGAAATCTAACAAAACAACCTTACTAATTGTTGTAAGGCTGTTAC
>Silico-33579745	TGCAGAGGTTAGCAATTACAGCGCAGTAGGGCTGTAAATAAGCTACAGCTTCTACTTAC
>Silico-33579746	TGCAGAGGTTAGTAATTGCAGCGCAGTAGGGCTGTAAACAAGCTATAGCTTCTGCTTAC
>Silico-33579747	TGCAGAGTTCTAACAACTCGCTACTAATATAGAATGGAATAACACTGCGTTAC
>Silico-33579749	TGCAGATATACTGCATACCTAGCAGTATAATGTTACGTTAC
>Silico-33579750	TGCAGATTAGCCTAGCAACTATTTTAC
>Silico-33579752	TGCAGCAAGCTAACGCTGAATTAGAGCCTTCTAACACTAAGTTAC
>Silico-33579753	TGCAGCAGGCGCTTGCGCGCGCTAAACAAGTTCTATCAATAATAAACATAACTACCTTAC
>Silico-33579754	TGCAGCAGTTAGGCAAATAGTCTACACCTCTAGTAACTACAGTTGTCTAGATTAC
>Silico-33579755	TGCAGCATATAAACCTGCTCTAGTTTAGGTGTATACATTTAC
>Silico-33579756	TGCAGCCTTAGGGCAGTAACCCTAGGTTAC
>Silico-33579757	TGCAGCGCCTACAACGCTTAGTCAGCAAAAATTAC
>Silico-33579758	TGCAGCGCGAGATCGATTTGCTGAAATTATTATATAGATATTAC
>Silico-33579759	TGCAGCGCGTTGCAATGTAAGTATTATAGTCTTATTTAC
>Silico-33579761	TGCAGCGTGTTGCTAAGAGAGATTTACGTCTTACTTAC
>Silico-33579762	TGCAGCTCTAGTAGGTTCCTTTGCGTGTTAGTGCAAAGCTCTATAGTTAC
>Silico-33579763	TGCAGCTCTAGTAGGTTCCTTTGCGTGTTAGTGTAACAGCTCTGCGGTTAC
>Silico-33579764	TGCAGGACCTATTAGTAAAGACAGTTATCTGTGCTTTTATATCTAACGTAGTGGCTTAC
>Silico-33579765	TGCAGGCAGCATCCTAGAGCGTTAC
>Silico-33579766	TGCAGGCTTGTCTTGTTAGAGATTAC
>Silico-33579768	TGCAGGTAGTAAGTACCTATTTCTAAGTACAAATTAGCCTTACCTACACGCTTTTTTTAC
>Silico-33579769	TGCAGGTGTATACTAGCTACTTATACTTAC
>Silico-33579770	TGCAGTAAGCCAGATAAGTAATATACCTAGGGGCTTTTAC
>Silico-33579771	TGCAGTACTAATTTACTATTGAGTTTCACACTTTAGACAAAGTCCGTAAGTAATTGTTTAC
>Silico-33579773	TGCAGTAGTAGCCTAAAAGGTAGAATAGACTTTGCTATTAC
>Silico-33579775	TGCAGTCTCTTCTCTAGATTGTAACAGCCTTTAC
>Silico-33579776	TGCAGTCTTTGCGGAGCGCACTACTATTGCTGCTAAGAAGATAGTAGTCTAGGTTAC
>Silico-33579777	TGCAGTCTTTGTAGTAGAGATTAGGCTTATTAC
>Silico-33579778	TGCAGTGCCCTCACAAATCTCTAGATTTGTAGGTTAGTAGATTAC
>Silico-33579779	TGCAGTGCCCTTACACATTACAGCATTCCTAAATTAC
>Silico-33579780	TGCAGTGCCCTTACAGTACCTGCCTTAC
>Silico-33579781	TGCAGTGCGCTCTGCAAAAAGCTACAGCAGCAGAGAGATAAGCTTTAC
>Silico-33579782	TGCAGTGTCTATTAGCGTGTATACTTCGCTAGCTACCTAGAGTACTCTTAGTTTAC
>Silico-33579783	TGCAGTGTGAGATGGTTTTGTCATAATTATTATATAGATTTAC
>Silico-33579784	TGCAGTTAGATTGTTGTCTTTAGGGAATATAACTGTTAC
>Silico-33579785	TGCAGTTAGCGAGGTTGTTGCGCTATAGGTTGCGTAGTAGCAAGTGTTTCTTATTTAC
>Silico-33579786	TGCAGTTAGGTTATTATCTCTAGAGAACATACTGTAGTTATGCTTATTAATTAC
>Silico-33579787	TGCAGTTAGGTTATTATCTCTAGAGAACATACTGTAGTTATGCTTATTAC
>Silico-33579788	TGCAGTTAGGTTATTATCTTTAGAGAACGTAACGTAGTTACGTTTATTAATTAC
>Silico-33579789	TGCAGTTAGGTTATTATCTTTAGAGAACGTAACGTAGTTACGTTTATTAC
>Silico-33579791	TGCAGTTAGTGTATTAGATCTAGCAGACCTATGTACATTCTCTTCCTAGTCTCTAACTTAC
>Silico-33579792	TGCAGTTATTGCTAAATAGAGCAGAGGTATAGGTGCTGTGTATAGTTAC
>Silico-33579793	TGCAGTTTAGAATATATAACTTGCTTATGCTCTTAC
>Silico-33579794	TGCAGGACACCCCAGCAGTTGATAATACCATTGTGGCAGAATGTGGTGATGACACAGTTGTCAACAAGC
>Silico-33579795	TGCAGGGTTAGAAGGTTATTACTAATAAGATCAGCCCCCTAGTGTTCGGCCACCCCTAGTGTTCGGCCA
>Silico-33579797	TGCAGAAGTACTAGAAGACTCTAAACAAGTACTATATATTCTTATAGTTTAGTAAGGGCAACTCTACAA
>Silico-33579799	TGCAGCAATTACAGCTGCTACACCTAATCCTAATCGCGATGTAGCCCTAGTGTCTAAGAATAGTGCATA
>Silico-33579803	TGCAGCGATCCTTATCTCTCCGGCGTTTGAAATGAAATACATAAGCTCGGCCATATAGTGTTCGGCCAC
>Silico-33579804	TGCAGCGTGTGTGAACTTAGCGTCCTGTAAGTTAGACCCTTGTTACTACAGTTATAGAATACAGCAATT
>Silico-33579806	TGCAGCTACGACCCTGCCGTGGTGCAGCTACTAACCATCAAAGGCTCTGTTGAGCCCAGCTAGCTGCTG
>Silico-33579807	TGCAGCTACGTACAACGTTCCTAAAAGTACCCTTCGCAACTAACGCGCTAGTCAAACTTCACAACGCAA
>Silico-33579808	TGCAGCTACTATAATTAGACAAATCCTTTCTATGTTCTATAGATTATAACATTTAGTCTAAGACTAATA
>Silico-33579809	TGCAGCTCGACTTCGCAATTGATGCAGGAATGTTCAATTCCTTTCCTTCAAAAGTCGTGTTTGGGATTG
>Silico-33579810	TGCAGGACAACAAATATGGAGGACTTGGCAAGAGTGGGTCTTAGTGACAAGCTGTTTTCTCGTGCCCTG
>Silico-33579812	TGCAGGCCTAAGCAAAATAAAAAAGTTAGTAAGTAAACAAACTAGAAGAAGAGGGGCAACTTACCTACT
>Silico-33579814	TGCAGGGAGTAGATAAACAACAATTTCTTAGCTAGTGCTATAGTAACCTTGTTCTTATCTATCTATAGT
>Silico-33579815	TGCAGGGGTCTAGGGTCAGCTAAGCCAGCTTAGCTAGGCGTGTCCTAGGGGGCTAAGAGCAGCCACGTG
>Silico-33579817	TGCAGGTCAAAAACAAGCTTGAGCTACTATAGGCTAAGGTAGGAGTTAGTATATCTAGTATTAGAAAAC
>Silico-33579818	TGCAGTAATGCTAGTAAATTGCTAGAAACGTGTCCTTTTTAGCAGCAGCTAGTAATCTATAGAAAAAAA
>Silico-33579819	TGCAGTCTAGATAAAGCTAGTAAAAGCCTCTTGTATAGTTATAATAGAACTTTTTAGATGCCTTACACA
>Silico-33579820	TGCAGTGCCCTTACACATACTCTGTTTATTTACTTCTTTAGACTTATAACAATGTTACGCCTATAGTAG
>Silico-33579821	TGCAGTTGCGCTTCTCATGGTTGTAAAGTCTGTACGATAGCAAAGGACTGCATAGTCCGTACGAAGGAA
>Silico-33579824	TGCAGTTTGTAGGAAATAGCATTTAGTTGCCTTCTACTTGTGCATAATGTTGACCTTCCTGTATAAGCA
>Silico-33579825	TGCAGACAGATAGACAGACTAAACATATAAACTAGACTATAGAAACATTTTATTAC
>Silico-33579826	TGCAGACAGTAGGCTTGAGGGGAAGGTACTAGATATAGTTAC
>Silico-33579828	TGCAGACGCAAGTTAGAAGCAGAGAGGGCGTCTGTCTTAATTAC
>Silico-33579829	TGCAGACGCAAGTTAGAAGCAGAGAGGGCGTCTGTCTTAC
>Silico-33579830	TGCAGAGCAGCTTGCTTATGTATTTCTAGACTAAGTTGTTAGGCATTACAGCATTCTTAC
>Silico-33579831	TGCAGAGTTCTAACAACTTGCTGCTAATACAGAGTAGGATAACACTACATTAC
>Silico-33579833	TGCAGCGTCTATTAGTATATGTGCTTTGCTAGCTATCTAGAGTGCCCTTAGCTTAATTAC
>Silico-33579834	TGCAGCGTCTATTAGTATATGTGCTTTGCTAGCTATCTAGAGTGCCCTTAGCTTAC
>Silico-33579835	TGCAGCTAAAACACTACCTAATTATAGAGATTTCAACTATAAAATTCAACTTAC
>Silico-33579836	TGCAGCTCTAGTAGGTTTCCTTATGTGCTAGTATAATAACTCTGCTATTAC
>Silico-33579837	TGCAGGCACTAGGTTAGATAATATGTTGCCTTAC
>Silico-33579838	TGCAGGGTACAAGAACCTAATATACAGGGTATTAGACCTAGTAGGTTAC
>Silico-33579839	TGCAGTAGCCTTATACACTAACAAGACTCTTTAC
>Silico-33579840	TGCAGTATAGTTAGCTACATACTAATTCTGTTTAC
>Silico-33579841	TGCAGTCATGACTCTAACATCAAAAGATGGCTTAC
>Silico-33579842	TGCAGTGCCCTCACAAATACCTAAAGCGTGTGCGTGAGAGTGTGCGTAGATTAC
>Silico-33579843	TGCAGTGGGTAACAGATTTTCCATCCTTTAC
>Silico-33579844	TGCAGTTATTATAACCTAAACCTCTCTTCTTTAC
>Silico-33579942	TGCAGAAACTGCTTACTCGTCTACTCACGAAGGACCGAGTTGGACAACTTGGCTTCATTGCCTGGGATA
>Silico-33580970	TGCAGCGCGGATATTTTTTTTGGATGACTTGCAAGCCCCGCATTAGATCTGCTTAGAGTTTTGTGCCGA
>Silico-33580972	TGCAGCGCGGTCCTTTGCAAATGAGAAGCGCTCTGAGTGCAGTTGCCGGTCGGTCTCAACACAACGCCC
>Silico-33582371	TGCAGACGCTCCAACACTTAC
>Silico-33582511	TGCAGCGTGACGGCTCGTTTCTCACCTCTGTGGGATGAGGTTGGCTTAC
>Silico-33582887	TGCAGTTTCTTGCTACTAGTATTAGTCTTAC
>Silico-33582888	TGCAGAAATAATACCCTTCTAACACAGTTATACAGCAACTAGCAGCAAGATAACTGGGTTTCGCTGTTA
>Silico-33582889	TGCAGAGAATAACAATTTAGAAGAGAAGGTAAGTGTAAGGAGCTAACCTCTAAGGGAATTTGCTAGTAA
>Silico-33582890	TGCAGAGCACAACTTGCTATATTTACTAAAAGTAAACACTATAGAGTATCTTAGACCTAAGAAGTGTAT
>Silico-33582891	TGCAGAGCTATTGCACTAATACGCAAAAGAACTTACTAGAGCTACAGTAAGCATAGTAAAAAAGTTTGT
>Silico-33582892	TGCAGAGTAAGAAATCTCCTAAATTACTATAGTAAAATGTCTATTGCAATACAGAAAGCTTAGATCTAG
>Silico-33582893	TGCAGATAGAGTTGACTTTCTATTCCTTGAAGAATGTGCTATTGTTGTTAGTAATAATTAGGGAGCTAG
>Silico-33582894	TGCAGATCCCGCTCCTCCTAACACTTACTTAGCTAAGAAGGCGAAGCTTACAACAAAGGATATTGTCCT
>Silico-33582895	TGCAGCAGTATTCCTCTGCTAATAGCATGTGAATAGAACGCCTTTTGTGCATAACATTACTAATGTTAC
>Silico-33582896	TGCAGCCTAGTGCACTATAGCTATAGCTACACATGCTAACACATTATATTAGAAATATAGATGCGTAAC
>Silico-33582897	TGCAGCCTTTATAGCCTAGTGCACTACAGCTACAGCTGCACATACTAACACATTATATTAGAAATATAG
>Silico-33582898	TGCAGCTGACAACCCAACTGTCGCGGTAAATACCGCTTAGATTAGTGATTATCTGATCTGGATTACTGA
>Silico-33582899	TGCAGGCCTAAGCAAAATAAGAAAGTTAGTAAGTAAACAAACTAGAAGAAGGAGAGGCAATGTTGAGTT
>Silico-33582900	TGCAGGCCTAAGCAAAGTAGAATATTAGTAAGTAAATAGACTAGAAAGAAAGAGGCAACTTACCTACTT
>Silico-33582904	TGCAGTATAACCTAGAATACCACTTAGATTATAACACGCTCTTGCTAGATCTTACTGAGATACTACAGA
>Silico-33582905	TGCAGTGCCCTCACAAGACTTGCCTACGCTACACACAGAATATTGCAAAATAGAAGAAGAAGTATAAGA
>Silico-33582906	TGCAGTGCCCTCACACCTAATACCTAAGATAAGTGTAATACTAGGCCTAGGTTGTATAGGCATAAGCTA
>Silico-33582907	TGCAGTGCCCTCACATATCTAGAGAATGCCTAACTAGAGAGCATTAGAAAGCTGTGCTTATTATAGCAA
>Silico-33582908	TGCAGTTCCTATACTCTTACTATAGTACACTAATAGTTTATTTACATGTATTGTACTCTCAACCTAACA
>Silico-33582909	TGCAGTTGTGCGCCATTATCATAGACGTGTAGGGCTCTTCTGGGTTGATTCTTGTCAAGAACTGTGGAG
>Silico-33582910	TGCAGAACTACAATATCTTTATTATAGATAGGCAGGTATTAC
>Silico-33582912	TGCAGACTAATTCTATATAATGCGTTAGATGTTGTAATATGTAATAGCTAGTTTATTTAC
>Silico-33582913	TGCAGACTAATTTTGTCTAATATATTAGATGTTTTAC
>Silico-33582917	TGCAGCAATACGCAAACAGCTGTTAGTTAC
>Silico-33582918	TGCAGCAGGTTGAAGTAGAGCTTGTATTTATTGTAGGAATTAGCGTTGTAACGTAGTTAC
>Silico-33582919	TGCAGCAGTTTACAGCAATTAGCAGATTTTAC
>Silico-33582920	TGCAGCGTCTATTAGCATGTGTGCTTTACTAGCTACCTAGGGTGCTCTTAGCTTAATTAC
>Silico-33582922	TGCAGCTTTCTACGGAACGCTATCGCACTCCCCTAGAGTCTTGTGTACCACTTAC
>Silico-33582923	TGCAGGTTTAGCTTTTGTGCAGCGCGTATACTACGCAGGTTATTATAGTTATTAC
>Silico-33582924	TGCAGTCTCTTCTCTGGATTGTAACAGTTTCTCTAGAATTTAC
>Silico-33582925	TGCAGTGCCCTCACAACAACAGTCTATCCCTAGTAGTTAC
>Silico-33582926	TGCAGTGCCCTCACACATAAGGCTAAGGTTAC
>Silico-33582927	TGCAGTGCCCTCACAGAGACTATACTAACTATATATTAC
>Silico-33582928	TGCAGTGCCCTTACAGCTAGGGTTTTCTCTATTTAC
>Silico-33582932	TGCAGTTTTGAAGATGCGGTGAGATTTGTAAGAAGTAGGTTAGGTAGTTAC
>Silico-33582963	TGCAGTGTCTATTAGCGTGTATACTTCGCTAGCTACCTAGAGTACTCTTAGTTTAATTAC
>Silico-33582964	TGCAGACCATATCTGCATCTCGTTTGAGTCACCACAAAGTCCGCAAAACCGCAGTTCATCTCCCTAAGT
>Silico-33582965	TGCAGAGCCTGTAGGCTAGCGTTGCTGTTATTATAAAGCGTCTTACAATAGATAAGAGATTAGACGCAA
>Silico-33582966	TGCAGCCTCTATAGCCTAGCACACTACAGCTACAGCTGCATATACTAATGCATTATATTAGAAACACAG
>Silico-33582967	TGCAGCCTTAGGTAAGGTTGCCTATAATAGGTAGGCGGTGTTGAGTTTCACACTTTAGACAAAGTCCGT
>Silico-33582968	TGCAGCTAGCATGCCTCTTATTTCCCCTCTAATTAGGTGATGTAGCGTGCCTTTTGCTATAGTTAGTGT
>Silico-33582969	TGCAGGCCTAAATAAGTAGAAAGTTAGTAAGTAAGTGTTACAATCCACAGAACACGGGAAGGATTCGCC
>Silico-33582970	TGCAGGGAAGGATGGATACGTTGAGCCAATTTCATTTTGAGTCAAACTCGGTTTGCACTCATGCACAAA
>Silico-33582971	TGCAGTAAGAGCTTAGATTATAGAATAGCCTTTTCCTTCTTCTTATTATATAAGCGCTTGCTACTCTTT
>Silico-33582972	TGCAGTGCCCTCACACTAGAAGGAAGTAGATAATAACTACAAAATGTAGATTACCTTACTCTTACGCTG
>Silico-33582974	TGCAGATATACCCAGCGCCTTTCTACAATCTTCATACACACTCAATGTTTAC
>Silico-33582975	TGCAGCAGGCGCTTGCGCGCGTTAC
>Silico-33582976	TGCAGCGTCTATTAGCATATGTGCCTTGCTAGCTACCTAGAGCATTCTTAGTTTAATTAC
>Silico-33582977	TGCAGCGTCTATTAGCATATGTGCCTTGCTAGCTACCTAGAGCATTCTTAGTTTAC
>Silico-33582978	TGCAGCTAGTAGACATTTAGAAGGTGCCTGTTAC
>Silico-33582979	TGCAGCTAGTCTACAACCTAAGAATGCTAAAAGTTGTTTAC
>Silico-33582980	TGCAGCTCTTGCAGACGCTGTTAC
>Silico-33582982	TGCAGGACTGCAATATCTTTGTTGTAGATAGGCAGGTGTTAC
>Silico-33582983	TGCAGGCCTAACATAGACTATGCTATTGTTAC
>Silico-33582984	TGCAGTGCCCTCACAATATGCCCTTTGCTATAGCCTATTCTATCTGCTTAC
>Silico-33582985	TGCAGTGCCCTCACACTAACAAATTTCCTAGATTAC
>Silico-33582986	TGCAGTGCCCTCACATATACTATACTATACTATACAGCATAGTATAAATTAC
>Silico-33583000	TGCAGTGCCTAATCTATAAACTAACCTATAGCTAGCCTACACTCAATTCTTCAAAATTCTAGCCTAATT
>Silico-33583001	TGCAGAGACTATAGTATAGTAATAAGTACCCTATAAGGAAAACCTGCTATAAACACTATGCAGTTTATT
>Silico-33583002	TGCAGAGTCCGAAGACTCAAATTTGAGCATTGAGCATTGTATGTCCTTGTCGCGGCTCGAGTATAAATC
>Silico-33583004	TGCAGCTAGTAGCTGTACGCGTTTCTTAGCACTAACAAGCGTGCAGACTATGTTACTATAGTAGAGACT
>Silico-33583005	TGCAGCTGTTTCTTGCCTTTGTGCTGAAGCGTACGGGACTACTGGCTCTAGGGTCACTAGCTGGGCGAC
>Silico-33583006	TGCAGGAGCAACTATCTAAGTAGATAGATATTTACCTTCTCTTCTTACTGCAAGAGAATTATAGACAAT
>Silico-33583007	TGCAGGCCTAAACCAGTAGAATGTCAGTAAGTAAATAGACTAGAAGAAGGGGATTGCCTAGCGCTTTCT
>Silico-33583008	TGCAGGGGGACTAGGATAATGTCCTTAGCTCTTACTCTTAGGTAGGTCTGTTATAAAGTCTATAGAGAT
>Silico-33583009	TGCAGTAACTCCGATTACGACCTTCTGTGTTCAACACCGCTCTTTGGGAACCAAACCACACAGGAGTCT
>Silico-33583010	TGCAGTGCATAGCGCTGCGCACCTTATGCGCAGGCCCCTTGCTAGCATTACGCTCCCTACCCTCTCTCT
>Silico-33583011	TGCAGTGCCCTCACAGATAGATTACTAGTAGTAGTAGTAAGTAGTAGGGAGTACGTTAGATAGAGATAA
>Silico-33583012	TGCAGTGCCCTCACAGTAGCTCTTCTCACTATTCCTCTAGTACTAATAAGGTAGCGCAGTTCTAGAGTT
>Silico-33583013	TGCAGTTGAGAAAAGATAGTGCCAATTGCTTGCGTCCGGTCTTCTTCGATTCGAGCTACGTATGGCGTT
>Silico-33583014	TGCAGACGCAGTCTTAGCAAAAATTTATTGCTATTATTAC
>Silico-33583015	TGCAGAGTTCTAACAACTTACTACTAATACAAAGTAGGACAACACTACGTTAC
>Silico-33583017	TGCAGCGTCTATTGGTATGTGTGCTTTGCTAGCTACCTAGGGTGCTCTTAGCTTAATTAC
>Silico-33583019	TGCAGCTTGCGTTACTGCTTGCTGCTAGTTCTTAC
>Silico-33583020	TGCAGTGCCCTCACAGTTAGAGTAAGTAGTCCTTGCGTACTTAC
>Silico-33583021	TGCAGTTAGGTTGTTGTCTCTAGGGAATATAACATGGTTATGTTTATTAATTAC
>Silico-33583022	TGCAGTTAGGTTGTTGTCTCTAGGGAATATAACATGGTTATGTTTATTAC
>Silico-33583025	TGCAGAAATACTCTAAGTTCTTGTAATTAGTAATAACTGTAAATTCTTTTACCTGCTTTAGTTCTATGC
>Silico-33583026	TGCAGATTAGCCTAGATCAACGCATACGCACAGGAATAGCTCTTCTATACAGGAATCTGCGCCAGACCC
>Silico-33583027	TGCAGGAGTAGCGCTCCTAGAATGCATAGGTACAGTGTTATATTGCCTAGATCTCTCTAATCTTACTCT
>Silico-33583028	TGCAGGCCTAAGCAAAATAAGAAAGTTAGTAAGTAAGCAGACTAGAAAGAGGGTGTTGAGTTTCACACT
>Silico-33583029	TGCAGGGTGATGCTGCGCCTGCGCCTGCGACTGCGACTGCGACTGCGACTGCGACTGCGACCGCAATAC
>Silico-33583030	TGCAGAAATAATACCTTTCAAATATAGCTATACTGTAGAGCAGCTTGCTTAC
>Silico-33583031	TGCAGAAGAGTATAGGTCCTAAGCTCTAGCACTCTTAGGACTAGGATTATTAC
>Silico-33583032	TGCAGATGCGGAAGTTGTTTGTATAGAGATAAGAATTAC
>Silico-33583036	TGCAGCTCTTGCAGACGCTGTCAAATTAC
>Silico-33583038	TGCAGTGCCCTCACAGAAGAAGGGACCTAGAACTAAGGATCTGTTGCTTAC
>Silico-33583039	TGCAGCAACAGCTCTATAAGCTAGGCAAGAAAGAATAAGCACTTACTAGAGTGTGCTAGGCTATAGAGA
>Silico-33583040	TGCAGCACCTAGTCTATAAGCATAGGCTTACTACTAAACATAGTAAGCATTATAAAGCTAGTAACTATC
>Silico-33583041	TGCAGCTACGTATAGTAAAAGCTAGCTAAGTAGCACGCCTATTAGGTTCTCTACAGCTATTAGTGCTAG
>Silico-33583042	TGCAGCTGTATGCTACCTGCCTTACTTTAGGCTCTTATAAGCATCTAAGCTAGTCTACTAGACAAATAG
>Silico-33583043	TGCAGGCCTAAGCAAAGTAGAAAGTTAGTAAGTAGACAAACTAGAAGGAGAAGAGTAACTTACCTACTT
>Silico-33583044	TGCAGGCTCTACCTTGTATTTCTTCTACAGTAATAGTGCTAATTATGTTTATGTTCATATTTACTAATT
>Silico-33583045	TGCAGTGCCCTCACACTGCGTACGCTAAAAACTTTCTGTAATATAAGGAGCTTCTTTGCCTAGTATAAC
>Silico-33583046	TGCAGTGCCCTCACAGAGCTAACCTCTAAGGGAATTTGCTAGTAAAATACAAGATAGATTTAC
>Silico-33583047	TGCAGACAGCAGATAGCTAGTAGTGAGTTAC
>Silico-33583048	TGCAGAGAAATCTAACAGGACAACCTTACTAATTATTAC
>Silico-33583049	TGCAGAGTTCTAACAACTTACTACTAACATAGAATAGAACAACACTACATTATTAC
>Silico-33583050	TGCAGCAGCACATACTATGCTATTACTAATAGAGTATGCCTTGTTAC
>Silico-33583051	TGCAGCCTAGAAGAGGGAAAACCAGCCTAGGATTGAACAAATATTAC
>Silico-33583052	TGCAGCTCTAGTAGGTTTTTTTGCATGCTAGTGCAACAACTCTGCTATTAC
>Silico-33583053	TGCAGTGCGCTCTGCAAAAGCTACAGCAGCAGAGAATTAC
>Silico-33583054	TGCAGTTTTACCTTGTTACAGTTGAGTAAATAGGCTTAC
>Silico-33583059	TGCAGCTACTGTAATTAGGCAAATCCTTCCCGTGTTCTGTAGATTGTAACACTTAGTAAGATCTAGCAA
>Silico-33583060	TGCAGGTACGCTTCTAGTCTACTAATTAGGAAATAACAAAAACCTGATTCTTACACTAAGGCTTGTATA
>Silico-33583061	TGCAGTGCCTTCACAGTCTAAAACAAGGTTATAAAAACTCTCTAACCTTTGCCCTAGAGGTTGTTCTCT
>Silico-33583063	TGCAGTTGGATTGCTGTCTCTAGGGAAGACAACGTGGTTGCGTTTGTTAATTAC
>Silico-33583064	TGCAGTTGGATTGCTGTCTCTAGGGAAGACAACGTGGTTGCGTTTGTTAC
>Silico-33583066	TGCAGGGTCTAGCGCAGATTCCTGTATAGAAGAGCTATTCCTATGCATATGCGTTAC
>Silico-33583067	TGCAGGCGAGTGTAACAGAGAAGGAAATGTAGCTAGGAACACAACAAACCCAGTGTTGAGTTTCACACT
>Silico-33583068	TGCAGCATATCTAGTAAAGAAATATTAGAGTAGCTATTTAC
>Silico-33583069	TGCAGTGCCCTCACATAAGCATATGTTAC
>Silico-33583070	TGCAGGATACGAATATATGATGATACTTGTGCGTAGGCTCTTTTTTGGACGCAGGATATAGTACTGGCG
>Silico-33583071	TGCAGGGCAACTAGGGTTGCTCTTACTAAGCGAGTAAACACAAGAGAGCATAACAAAGGTGCTCTCCCT
>Silico-33583072	TGCAGGGCAGTACTAGCTAGACACTTGTTTAGCAATCTACTAAACTATTACCTAACTCCCTAACAGTCT
>Silico-33583073	TGCAGGTATACCTAGACATTACTATAGTAGCTTACCTTGACAATATCCTAGTGTATAGTAAGACACTAG
>Silico-33583074	TGCAGCCTCTGTAGCCTAGCGCACTATAGCTATAGCTATATATACTAATGCATTATATTAGAAACATAG
>Silico-33583075	TGCAGGCATAGTAAGAAGAGGGCACGCCTTTCTAAGTTAGCACACGTAGCCAAGCTATGCGGACCCTAT
>Silico-33583076	TGCAGGCCTAAAACAAAGTAAAAGAGTTAGTGTGTAAGCAGATTAGAAGGAAAGGGACAACTTACCTGC
>Silico-33583077	TGCAGTGCCCTCACATAGGATAACTTAGCTAGCAATAGGCAGGTAAACAACAACTTATAGGCATCTATT
>Silico-33583078	TGCAGTTAGTGTATTAGATCTAGTAGACTTATATATATTCTCTTTCTAGTCTCTAACTTAC
>Silico-33583079	TGCAGCTATATATAACATGCCTTATACTACACTACCTAATTATAAGGCAGACTTTACAAGCACAAAAGG
>Silico-33583080	TGCAGATCCTACCCCTCTCAACATATACTTAGCTAAGAAGGCAAGGCTTACAACAGAAGATGTTGTCCT
>Silico-33583081	TGCAGGCCTAAGCAAAGTGAAAAGGTTAGTAAGTAAGCAGACTAGAAGGAGGGAGTAACTTACCTACCT
>Silico-33583082	TGCAGAAGAATTATAGGAATATAATAACTTTATTCCTATCTTTAC
>Silico-33583100	TGCAGAAAAATCCCTAAATAGGAAAAAGAAAGATATGTAAGAGTACGCAGAGAGTGTAGAGGAAGGCGT
>Silico-33583121	TGCAGAAACTGAAAATCGTAGGTAAATTTAGGAACGGACTCAACTACTTCGATGGTTGGGCTATGCCTG
>Silico-33583158	TGCAGAAATTAGAGAATGTAAGGAGCTAACCTCTAAGGGAATTTGCTAGTAAAATACAAGATGGATTTA
>Silico-33583187	TGCAGAACCTCTAAGGCGTCGCAGCATACTATCTTAGTTATAATAGGTAGACTATCTTTGTTTACACCT
>Silico-33583235	TGCAGAAGAGTGTTGTATTAGCTACTTTGTTACGCTATTATAACTTTACTTTTATAGATCACAAGCTAC
>Silico-33583236	TGCAGAAGAGTGTTGTATTAGCTACTTTGTTACGCTATTATAACTTTACTTTTATAGAATACAAGCTAC
>Silico-33583245	TGCAGAAGCAGCGCTGTAGGCCTAAGCAAAGTAGAAAGTTAGTAAGTAAGTAGACTAGAAGGAGGGAGG
>Silico-33583292	TGCAGAATATATTAGTTTTGAAGTTTAGGATAACCTAGTTATCTAGGTATAAGCAGATAGCTTAGCTGC
>Silico-33583304	TGCAGAATTACTACTGGTCAGCTCAGGTATTGCATGGTCAGTTCAGGTATTGCATGGTCAGCTCAAGTA
>Silico-33583305	TGCAGAATTACTACTGGTCAGCTCAGGTATTGCATGGTCAGTTCAGGTATTGCATGGTCAGTTCAGGTA
>Silico-33583307	TGCAGAATTCCACGTTGGTAACCAAGTCGCTGTGCTGGGCACCACGCTGTTCTTATTCGGATTTGGTAC
>Silico-33583314	TGCAGACAAGAGACGGCTTCTTGCGCAGATACGTTTCACCCCTCGCTTCACCACTATTTCGCGTTTCAC
>Silico-33583315	TGCAGACAAGAGACGGCTTCCCGCGCAGATACGTTTCACCCCTCGCTTCACCACTATTTCGCGTTTCAC
>Silico-33583349	TGCAGACATAAGGAACATAATAAATTTACTAACAAGACTTTTTTAGAACAGCGCCTAAGAGTGCTAGAG
>Silico-33583367	TGCAGACCATGTTGCTGGAACGAGCGTAGAAACCCGGGGAAATTGTTTTTCTCATCGTCCCAGATTACA
>Silico-33583455	TGCAGACGTCGCACGTGCACTGTGAGGGTTAGCAAGCTACATTTCTTCGCTCCATCACAGTGCCTTACG
>Silico-33583464	TGCAGACTACGCTGCCTGATTCCAACAACTTGCAGCTAATACTAACTAGAACAACACTGCTCTTACTAC
>Silico-33583465	TGCAGACTACGCTGCCTATTTCCAACAACTTGCAGCTAATACTAACTAGAACAACACTGCTCTTACTAC
>Silico-33583468	TGCAGACTAGGTAACATAAGCGCTAGAGGTTTGATTGCTGTGTCGCTTTAGGACCTAATCTGATGACAA
>Silico-33583469	TGCAGACTAGTCTGCGCTAGACTAGTCCTTGCGGCTAGGGGTAAAGCCTGTCATTTTCAACTTATAACA
>Silico-33583470	TGCAGACTAGTCTGCGCTAGACTAGTCCTTGCGGCTAGAGGTAAAGCCTGTTATTTTCAACTTATAACA
>Silico-33583471	TGCAGACTATATGAGAAACTCTGGCTATTATAATATTATCTAAAGTAAAAGCTTTAGATAAAGCTAGCA
>Silico-33583480	TGCAGACTCGGGGTTGCCAGTGCTTTGGATGTGCGGACGAACTTCACATGGTCTTAGGCGTATTCAACC
>Silico-33583481	TGCAGACTCGGGGTTGCCAGTGCTTTGGATGTGCGGACGAACTTCACATGGTCTTGGGCGTATTCGACC
>Silico-33583487	TGCAGACTCCATTACCACCACTCTCTACTAATAGCAAGCCCTAGCAGTCGCAAACCCCTAGCAATACCC
>Silico-33583512	TGCAGAGAAAACCTAGCGGCAGTTGACGTAGAATCGAGGTTTATGGTTTGTATTGTTAGAGATGAGAGC
>Silico-33583515	TGCAGAGAACTAAAATATATAGACGTCTGTTAGGTGTTTATTGTAACAACGCAAGTAATAACAGCACTT
>Silico-33583534	TGCAGAGACTAAGTTAGTAGTTACTACTTAGCTGCATTGTCTTTACGCAACCTAGTCAGCGCATGTCCT
>Silico-33583537	TGCAGAGAGAAATGCGAGGTTAGGGTTTTTAGAGGTACTTAGTAGGAAATATAGGGGAGGGGAAGAGGA
>Silico-33583540	TGCAGAGAGAGTAGAGGTAGTCTTTATAAGCAACCTTACTATTACCCTTTAGACTAGTGTAGACTATTA
>Silico-33583543	TGCAGAGAGTAATTACTAACTACTACTAAGTGCTAGCTATATATAAAGACTTAGTAGTGTTAGGCTTTA
>Silico-33583581	TGCAGAGCCATTGCCCTGCCGATACCACGGCCGGCGCCGGTGATCAGAACTACCTTCCCAGGCTGGTGC
>Silico-33583596	TGCAGAGCGCACTACTATTACTACTAAAAAAGTAGTACTCTAGGCTAAGACTCTAGTAAGTTTTTTCTC
>Silico-33583606	TGCAGAGTGTTGTGTAGGTAGCAAAGTTAGTTACTACTTCTCTTCTATTACTAATAAGAATTGTTAGAT
>Silico-33583638	TGCAGAGGCACACCTTTCTGTAGCTAAGGTCATAGCACCCTAGTAGCTACCTAGTCTAATAACAGTAAT
>Silico-33583641	TGCAGAGGCATTATTACTCTTAGTCTAAACAACTACAGTTACTAGGGGCGTAGACTTATTTACCTTACA
>Silico-33583669	TGCAGAGTACAAGCTAGAGTACTGCTATAGCAGTGTAGGCGCAAGCTAGAGTAGTGCTAAGGCACTGTA
>Silico-33583674	TGCAGAGTCCGAAGACTCAAATTTGAGCATTGTATGTCCTTGTCGCGGCTCGAGTATAAATCCAAGTGC
>Silico-33583691	TGCAGAGTGCACTACTATTGCTGCTAAGAAGGCAGTAGTCTAGGCTAAGACTCTAGTAAGTTTTTTCTC
>Silico-33583698	TGCAGAGTTACTGCACTACACTAAGCCACTGCAATATACTAAATAACTGCACTAAATAACTGCACCTCT
>Silico-33583713	TGCAGAGTTTTAGCAGCTTACTGCTAACACTAACTAGAACAACACTACTCTAATGTCGCAGTAAAGGTA
>Silico-33583729	TGCAGATACTACTACTAAGCCTACAACCCTAGTATAGACTAGACTCATAGAATTATAAGCATAGAACTC
>Silico-33583742	TGCAGATAGTGGCTTTTGTTTTCTGTAGTCGTTGTTGCTATTTGACACCAAAAAATAAACGAAGAGAGC
>Silico-33583753	TGCAGATCAGATTCTCACGCCATGTGCTGCTGATTGCACTCTTCTCCGCATTGTCGAAGCCGTAGTATA
>Silico-33583770	TGCAGATCCTACCCCTCCTAACACCTACTTAGCTAAGAAGGCAAGGCTTACAACAGAAGATGTTATCCC
>Silico-33583816	TGCAGATGCACAACAATCCTAGTGTAAGGAGCTAACCTCTAAGGGAATTTGCTAGTAAAATATAAGATA
>Silico-33583824	TGCAGATGCCAACAAGAGGACTGAGTTTACTCTTTCTACTCACTGTTATTTATGATGCGCATCCAAACA
>Silico-33583896	TGCAGATTGTTAGTTCTAATCTGTTATAATTCCTATATTGAATTCCCTCAAATCTTGTTCTGTAAAGAT
>Silico-33583909	TGCAGATTTTGTTTAGTTAGTATACTGCATAATGCTAAATATACTTATATACATCCTTTTTTAGGTTTA
>Silico-33583912	TGCAGCAAAAAAAATTAGAGTTAGGAGTAAGAGAGGAAGAGAAATTGCGCAGATAGGTAATTATTTAGA
>Silico-33583922	TGCAGCAAATAGAAATAACGCGACGTATAGTTTACTAAGAGTATTAGCTAAATAACTAAGTGCTAGGTT
>Silico-33583957	TGCAGCAAGCTGTTGAGTTTCACACTTTAGACAAAGTCTGTAAGTGATCGTTTGATTAGGTCTTAGGGA
>Silico-33583986	TGCAGCACAAAGGCTTTAGTAAACTTCTTTCTAATAGTAAGAAAGGCCTAGCGTACTTTCTCTAGCTAA
>Silico-33583992	TGCAGCACAGCAGGATTGCTGCGCAGCTCTCTTACACCTTTATCCTTACTATCTTGCGCTTGCTTTTGT
>Silico-33584029	TGCAGCACTATACTCTAGTGTCCTACCTTGCTAGATTTGCTTTTGCTTTTAGGTTTTGTGCTTAGTTAT
>Silico-33584034	TGCAGCACTGCTCTGAAGTTCTTTTGGCCTAGGTCCATGCCTATCTTTGGTTGCCCTACTCCTTTTACA
>Silico-33584037	TGCAGCACTTATCGTTGCGTTCTGTGAGTGAGAGGTATTTTTTTTGTCGATAAGCGCGTGACACTAAGT
>Silico-33584043	TGCAGCAGAACGTTAGCAGGAATATACTACTACATTACTTAGCAACATAGTTACATATGCTGTGTACTA
>Silico-33584048	TGCAGCAGAATGTTAGCAGGAACATACTACTATATTGCCTAGCAACATAGTTGTGTATGCTGCATACTG
>Silico-33584049	TGCAGCAGAATGTTAGCAGGAACATACTACTATATTGCCTAGCAATATAGTTGTATATGCTGCATACTG
>Silico-33584094	TGCAGCAGGACTACTATAAGGAACTAGACTAAGCGCGTGCAGAGACACTCCTAAACAGAATTCTAGAGC
>Silico-33584095	TGCAGCAGGACTACTATAAGGAACTAGACTAAGCGCGTGCAGAGACACTCCTAAACAGAAACCTAGAGC
>Silico-33584125	TGCAGCATACATCCAAACAACTTCTTGCTCGATAATGCGCTAGATGTTAGGCTTTGCGATTTCTCTGGG
>Silico-33584150	TGCAGCATCCATTATCTCTAGCTAGAGCTTAGCTGAGAAATTGGCTCTAGTCCTTATTTTTATAGACTT
>Silico-33584207	TGCAGCATTTGTTTCTACTAAAGAAGATAGACTTTAGATATAAGTAGTAGTAAAGATGTTCTTAC
>Silico-33584243	TGCAGCCACTGTAATTAGGCGAATCCTTCCCGTATTCTGTGGATTGTAACAGGTCTACGTATGAAAAGT
>Silico-33584244	TGCAGCCACTGTAATTAGGCGAATCCTTCCTGTGTTCTGTGGATTGTAACAGCAACTAAGAGTAGGCTA
>Silico-33584341	TGCAGCCGCTACTGGAGGCTAGTGGAGAGTCGACGCATATAATACCATACGATGGCTGTGCTGAGTTCC
>Silico-33584373	TGCAGCCTAGTGCACTACAGCTATAGCTGTATATGCTAACACATTATATTAGAAACATAAGTGCACAAC
>Silico-33584374	TGCAGCCTATAGGTCTTACATCCCTACTACTAATAGAATAAAGTGGGATAGTTAGCACTATGCTATTTA
>Silico-33584379	TGCAGCCTCAACGTTATTATCTATAGGCAGCGCAAAGGGTCCCTTGTTATCTCTATCTTTATCTTTGTT
>Silico-33584411	TGCAGCCTGTTACTTTACAAAATCTACAAAATCTACGCTAAGAAGCTTAGACCTACAAGGGTACTATAT
>Silico-33584413	TGCAGCCTGTCTATATAGAATTAGCCTAACAGCAATCTGTAATTACTAATTACTAAACAAAGTCCTTAC
>Silico-33584415	TGCAGCCTTAGGTAGGGTTGCCTATAATAGATAGGTAGTTAGTTGTTCTAGTATATAAGCAAGTGTAAG
>Silico-33584416	TGCAGCCTTAGGTAGGGTTGCCTATAATAGCTAGTAGCTTATCCTACTATTCTTCTAGTACTAATAAGG
>Silico-33584419	TGCAGCCTTATCTTTTTAGTAGGCGTGAGGTATTAGAGCAGGCGTTTAGTGACTCTAGGCGTTTAGTGC
>Silico-33584426	TGCAGCCTTCTGTGTATTATGTCTGCCTATAGGTCTACAAACTGCACTTCTTTCTCTTTTAGCAGCCTA
>Silico-33584432	TGCAGCCTTTGTAGCCTAGCGCACTATAGCTATAGCTGCATATGCTAACACATTATATTAGGAATATAG
>Silico-33584480	TGCAGCGCACTAAACCGCCGAAGCCGTGGAACATGCGACTATCAATTGATAGCCCAAATCTCATCCAGG
>Silico-33584485	TGCAGCGCAGGACATAGGTCGTGCTAGACTAAGAAGAGTTATTATTGCCTACTACTAGGCTAAGAAGAG
>Silico-33584486	TGCAGCGCAGGATATAGGTTACGCTAGGCTAAAAAGAGTTATTATTGCCTACTTCTAAGTCTAGCACTA
>Silico-33584527	TGCAGCGCGTTGCAATGTAAGTGTTGTATCTTTGTCACGAGTGAAGTGGCAAGCTAGGCATGTAGCAGC
>Silico-33584536	TGCAGCGCTGCTCTTGCAGATCCTGCCTCTTCTAACACTTATTTAGCTAAGAAGGCGAAGCTTATAACA
>Silico-33584654	TGCAGCTAACTCCCCTATTGTCGCGGTAAATACCGCTTAGATTAGTGATTATCTAATTGGGATTACTGA
>Silico-33584656	TGCAGCTAATATAGTAGAACTAGGATCTTAGTTTTGCCTATGCTACTAGGGCCCTATACTATAAAGATG
>Silico-33584662	TGCAGCTACCGATATAGGCTTGCTCTCCAGGCCAATTCTGGTCCCGTCTATCACCCCACTACTCCTCTG
>Silico-33584663	TGCAGCTACGCCTAGAACTCCCTGCACCTCTAAGGGCACTGCATCGCTTCATCGCAGCAAGACTTTAGC
>Silico-33584664	TGCAGCTACTATAACTAGGTAAATCTTATCTATGTCCTATAGACTGTAACACTATCTCCTTTCTATCTT
>Silico-33584666	TGCAGCTACTATAATTAGGCGAATTCTTCTTGTGTTTTGTAGATTATAACACTATCCTCCTTCTATCTT
>Silico-33584667	TGCAGCTACTATAATTAGGTAAATCCTTCTTATATTATGTAGATTGTAACACTATCCCCCTGCTATTTT
>Silico-33584671	TGCAGCTACTGTAATTGGGCGAATCCTTCCCGTATTCTGTAGATCGTAACAGATACTATTTATAGTTAT
>Silico-33584674	TGCAGCTACTGTGATTATATAAATCCTTTCTATGTTCTATAGATTGTAACAGGTTATTACTTAC
>Silico-33584687	TGCAGCTATAGCGCTAGCTAATTCTAACAATTCTAGCTGAAATAAGATGCCTCTCTCTAAATACAACTA
>Silico-33584689	TGCAGCTATATATAACACGCCTTACAACACACTATACAACTAATACACAGAACAACCTGCATAAGCTAA
>Silico-33584690	TGCAGCTATATATAACACGCCTTATAACATACTATACAACTAATATACAGAACAACCTGCATAAGCTAA
>Silico-33584691	TGCAGCTATATATAACACGCCTTACAACACACTACGCAACTAATATATAAGACAACCTGCACAAGCTAA
>Silico-33584696	TGCAGCTATCTATAAGGTGCCTTAGAGTACACTAAGCACACAACGCGCAGGACAACCTTTACGCACTAA
>Silico-33584701	TGCAGCTATGTACAACGTTCCTAAAAGTACCCTTTGCAACTAACGCGCTGGTCAAACTTCACAACACAA
>Silico-33584702	TGCAGCTATGTACAACGTTCCTAAAAGTACCCTTTGCAACTAACGCGCTGGTCAAACTTCACAACATGT
>Silico-33584762	TGCAGCTCTAATGTATTCGTCCGCTCTCCGGCTCAGATAGCCCGAGGCACCGAGGAAACAGCTGGAAGG
>Silico-33584778	TGCAGCTGAAAAGAGCATCGCTGTCAAGGGCCAAGTGCTCGAATCACTGGGTGCACATGTGACGAAGGA
>Silico-33584849	TGCAGCTGTGCAAGGTGGCAGATATAGCAGATAAAGGCCGTTTTGTGTTTCGATTTTGTGACTAGTGTT
>Silico-33584856	TGCAGCTTACGTTAGTTTACACCTAGACTACTTAGAGAGGCCTATTGTACAATCTATACATATACTAAG
>Silico-33584883	TGCAGCTTCTATAGCCTAGTGCACTACAGCTATAATGGCATATGCTAACGCATTATATTAGAAACATAG
>Silico-33584905	TGCAGCTTGTCGTTCTGCCTCCATGCATAGACGTATGGACAAGGGTTCAGGGCGGCGGATGCCAGGCCC
>Silico-33584915	TGCAGCTTGTTTATAGCCTTACTGCACTGCAATTGCTAACCTTTGCAGAGATCTAATAAACTATAATAG
>Silico-33584924	TGCAGCTTTCTCCATCTAATCGACGGGAATAGTAAGGCGTCCTGCTCGCAACATTGACACTACGGTAGT
>Silico-33584936	TGCAGGAAAATCCCTAAACAGGAAAAAGAAAGACACGCAAGGGTATACAAAGAGTATAGAGAAAGGCGT
>Silico-33584938	TGCAGGAAAATCCCTAAATAGGAAAAAGAAAGACACATAAGAGTACACAGAAGGTGCAAAAGAAGGCAT
>Silico-33584941	TGCAGGAAAATCTCTAAATAGGAAATAAAAAGACACACAAGAGTACACAGAGAGTATAGAGGAAGGCGT
>Silico-33584942	TGCAGGAAAATCTCTAAATAGGAAAAAAAAAGACACACAAGAGTACACAGAGAGTATAGAAGAAGGCGT
>Silico-33584949	TGCAGGAAAGTGGGGCTCTGAGACTCGACTTGACTTGTTTGATTACCTGTTTGAGCCTAGCAATTACTT
>Silico-33584964	TGCAGGAAGGCAATGGCAGCTAGGACTTGGTAGGGACTGATTGATAGCTCAATTGTTGAGCAACAACTT
>Silico-33584965	TGCAGGAAGGCAATGGCAGCTGGGACTTGGTAGGGACTGATTGATAGCTCAATTGTTGAGCAACGACTT
>Silico-33584990	TGCAGGACATCCGCTCCACTTCTTTCGGTCTGTGAACCACACCTAACGCTCATCATGTAGGCTAGCAGC
>Silico-33585018	TGCAGGAGAAGACTGCGAGACCAAGTTCAGTAGTATCGTCGTCCGCAGTGGGCGATGTTTTCGTGCGAC
>Silico-33585027	TGCAGGAGAGTCTTGTAGATTAGGAGTAATAGGTACTAGTCCTTCTTAGTAATTATGTTTAGTGCTTAC
>Silico-33585036	TGCAGGAGCAGCGCTACAGGCCTAGGCAAAGTAAAAAAAAAGTTAGTAAGTAAGTAGACTAGAAGAAGA
>Silico-33585037	TGCAGGAGCAGCGCTGCAGGCCTAAGCAAAGTAGAAAGTTAGTAAGTAAGTAGACTAGTGTAAGGAGCT
>Silico-33585050	TGCAGGAGTAGCACTACAGGCCTAAGCAAAACAGAAAAGTTAGTAAGTAAGTAAACTAGAAGAAGGAAG
>Silico-33585068	TGCAGGATCAGCTGCGTCAGAAAGATCAAACGACGAGATGCAAAAGCAGTCCATGGTTCGGGATTCAGT
>Silico-33585103	TGCAGGATTGCTGACGATATATGGCAGAAAAGAAGGATGCAAAGCCAGTTAGGGTATACAAGGGGAACG
>Silico-33585124	TGCAGGCACAGCCTAGAGCTATCTTAGACAGGACGTAGACGTAGGGGACGTTCTTGTCCTTGCAAAGAA
>Silico-33585125	TGCAGGCACAGCCTAGAGCTATCTTCAACAGGACGTAGACGTAGGGGACATTCTTGTCCTTACAGAGAA
>Silico-33585128	TGCAGGCACCTAACCTAACTAAGAGGATACTGCAAATTGCGGCACAAATTGCGCTAAGATAAATATAGC
>Silico-33585150	TGCAGGCAGCTGGTCGTTCTCGCCAGGAATGACATCGTTCTCGGAATTATCATCAGCCTGGGCTGCATC
>Silico-33585163	TGCAGGCATGCTAGATAATATTATAGTAACTAGCAATGCTAAAGTTTCTATAACATAGGCTAGGACCCT
>Silico-33585197	TGCAGGCCCTTGCCGTCAGCCTAGGCGACTCCAATGAGCACATCAACAGCCTACAGCAGCTGGAGCCGT
>Silico-33585211	TGCAGGCCTAAGAAAAGTAAAAGAGTTAGTAAGTAAGTAAACTAGAAGAAGGAGGGCAACTTACTTACT
>Silico-33585212	TGCAGGCCTAAGCAAAAATAAGAAAGTCAGTAAGTAAGCAGACTAGAAGGAGGGGAGGTAACTTACCTA
>Silico-33585216	TGCAGGCCTAAGCAAAGTAAGAGAGTTAGTAAGTAAACAGACTAGAAGGAGAGAGAGCAACTTACTTAC
>Silico-33585218	TGCAGGCCTAAGCAAAGTAGAAAGTTAGCAAGTAAGCAGACTAGAAGGAAGGGGGCAACTTACCTACTT
>Silico-33585227	TGCAGGCCTGCTGTAGGTAGGACTAGGTTTAGAAATTACCTAATATCTTTATATAGTATTAC
>Silico-33585338	TGCAGGGATTTCGCTCAAGCTGTTGAGCAAAGGACCTGGATATTTGCTAAGCGGGTGAAACCATCGCCT
>Silico-33585339	TGCAGGGATTTCGCTCAAGCTGTTGAGCAAAGGACCTGGACATTTGCTAAGCGGGTGAAATCATCGCCT
>Silico-33585357	TGCAGGGCCGCTAAAAGCTTGCAGGCTTTAGGCAAGGCGAGGGGGGGGCTATATGTATTAGCATATAAT
>Silico-33585382	TGCAGGGGATTATCGCGGACATCGAAGGTTGTGCTGCCAACATGTACTCTCAAACTGGACTGTGGGATA
>Silico-33585417	TGCAGGGTTAGAAGGTTATCACTAATAATGCAGCATAGATTAGTAGAACATCTAGCCTTAGTTATACAC
>Silico-33585424	TGCAGGTAACAAGAATAATAGTAGTAGTAGAGGTTCTGCTAAGCATAGTGCTTAGAGCTTCTCTTGTCT
>Silico-33585427	TGCAGGTAATGACAAGACAACTCACGTGTAAGCCGCTAGGGCCGTAACAGGTAAAGCGTCCTATGAGAC
>Silico-33585443	TGCAGGTACTTAGCTACAGCGTATCTGTAATAATTTTTCACCTCCTACTTAGTACTTGTACAAGGTAAG
>Silico-33585449	TGCAGGTAGCTGGAACATAGTTTTTTCTTGCCCTGAGAGAGCTGGTTGTATGTGTGCTTTTGCCAATAT
>Silico-33585452	TGCAGGTAGGTAGAAAGGATAGGGGGGGTTAGATAAACTCTAGGTTCAAGATAGAAATAGCTAACACAG
>Silico-33585458	TGCAGGTATACTAGGCAACATTATAGTAACTAGTAATGCTAAGTTTCTATAATATAGGCTAGGACCCTA
>Silico-33585473	TGCAGGTCATTGACATGTTTTGCCTCTTGGTGGAACTGGACATATCGCACGAGGTTTGCCCCTGCGCCT
>Silico-33585558	TGCAGGTGTACCGTAAAAATTCGATGAAGTGGCCGACAGCTAGCAGGGGATAGCAAGATAGGGCCGAAG
>Silico-33585559	TGCAGGTGTACTGTAAAAATTCGATGAAGTGGCCGACAGCTAGCAGGGGATGGCAAGATAGGGCCGAAG
>Silico-33585576	TGCAGGTTATAGAGCGCCTTTAGCATTGCATTATTTTATAACTCTACTAGAAGCCCACCTAGAAGAGTT
>Silico-33585595	TGCAGGTTTAGCTTTTGTGTAGTGCATATACTGCGTAGGTTATTATAGTTACTTAGTACCTATATAGTG
>Silico-33585616	TGCAGTAACTATTACTAACAATAAAACGCACTCTACTATAGACTCTAACTAGGACCTATAAGAGGAAGA
>Silico-33585618	TGCAGTAACTGTTACTAACAATAAGGCCTACTCTACTACAGACTCTAACTAGGACCTATAAGGGGAAGA
>Silico-33585619	TGCAGTAACTGTTACTAACAATAAGGCCTACTCTACTATAGGCCCTAACTAGGACCTATAAGGGGAAGA
>Silico-33585628	TGCAGTAATATAGTTAGTCTCTGTTATAAGAGTCTAGCACTATCTAGCTTAGAGAGGCTAAAGGGCGTT
>Silico-33585670	TGCAGTACTGTATGCGCTGCCTGTACAGCAGTAACTATAAGAACACAGCCTTCTATAAGCTATAGGTCC
>Silico-33585674	TGCAGTACTTCTTTGTCTTTTATGGTGAGTAAGACCTGAACCCTTACACAAAACTGCTAGATTTACAAA
>Silico-33585678	TGCAGTACTTTCTCTAGCAATACTAGACGCTATATTGGGAAAAAAATTTGCTATTGCGATTTTCAAAAA
>Silico-33585679	TGCAGTACTTTCTTTAGTAACACTAGACGCTAGAGTTGCTAGCTACAACTACTATAAACAACAAAGTCT
>Silico-33585680	TGCAGTACTTTGTAGTGCAGAATGTAGTAGAAGAAGGTATATTTACTCTAAAGCAGAATATCTCTTCAT
>Silico-33585681	TGCAGTACTTTGCAGTGCAGAATGTAGTAGAAGAAGGTATATTTACTCTAAAGCAGAATATCTCTTTAT
>Silico-33585693	TGCAGTAGCAAGAAGCGTAGCACAATCTTCAGCTTATCCTACTGCAACTGCAACTTATAATAGTAGACT
>Silico-33585717	TGCAGTAGTCCTATAGTACCTAAAGACATTAGTAATAGAGTATACCTATGTTATACAACTAGGTAACTA
>Silico-33585724	TGCAGTATAATGTAAGGAGCTAACCTCTAAGGGAATTTGCTAGTAAAATACAAGATAGATTTAC
>Silico-33585727	TGCAGTATAGACTAGAGCTCTGCTATAGAGCTAAAATGTATAAAAAGAGGTTATAAAAACTCTATAACC
>Silico-33585728	TGCAGTATAGCTTAGGTAGAGACCTTTTTTGCTCTAGCTAATCTTAGCTCTAGTTACCTACTTAC
>Silico-33585729	TGCAGTATAGGTCTAGTTATTGTATATAACATGTAGTAGAGAAGAATTATTATTTGTTAGAGTGTCCTA
>Silico-33585836	TGCAGTCGACTCGTCACTCCCAGCACGAGCACGAGAACAAGCATGCCTCCACAATACCAGAGAGAAAAA
>Silico-33585878	TGCAGTCTAATCCCAGTTCTCTGTAGCAGGTTGCCTAGGACCTAAGTGAAACTACATGTTGCACTTACA
>Silico-33585880	TGCAGTCTAGATAGATATGTTCTTATTAGAGAAAGGGATTTCTAAGGAGTAAGAGAATCTCTTCTTTAT
>Silico-33585882	TGCAGTCTAGATAGATGTGTTCTTCTTAGAGGAAGGAATTTCTGTTACAATCTAAAGAAGAGGCCGCGG
>Silico-33585893	TGCAGTCTCTAGGCTCTAGGTGTAACGGGCTAGGCCTAGGTACTAGCTCCTTAGTGTACACCGCCTTAG
>Silico-33585897	TGCAGTCTCTTCTCTAGATTGTAACATATATACGCAAGTTATATCCTACTTTTTAGCACCTTTTATAGT
>Silico-33585904	TGCAGTCTGTCCTTTGCGCAGCTGGGTGCCTGCCGCTTTGTTCCTGCGCTCCATATACCCACGCCCTGT
>Silico-33585924	TGCAGTCTTTTCTTAGTTACACTTCTTCTACTTAGATAGTCCTTTAGTGTAGCCTATCTGCAACCTACT
>Silico-33585966	TGCAGTGATGCTAGTAAATTGCTAGAAACATGTCTTTTATAACAGTAGCTAGTAATCTACAGGAAATAA
>Silico-33585986	TGCAGTGCATAGCGCTACGCACCTTGTATACAGGCCTCTTACTAGCATTACACTCCTTACCCTCTCTCT
>Silico-33585993	TGCAGTGCCCTTACAGTGCAGTACCTACACTTGTGCTTAGATGTAAGATTGGTTTTAGATACACCTAAT
>Silico-33586013	TGCAGTGCTAACAGTTTAGTTCTAGAACAAACTAGTGCTAGGTTTCTATCCTAGTATTAGCAGGTTTAC
>Silico-33586077	TGCAGTGTAAGTTTTGCTATTCTTGTTTTATACTCTATTCTATAGTATGTAGAAGCATTTACTAACATA
>Silico-33586081	TGCAGTGTAGTTAGTAGCTAACTTGTTCTATCTAATCCTCTAGATGTTACGTTAGGCAATGTGTAGTTT
>Silico-33586082	TGCAGTGTAGTTAGTAGCTAACTTGTTCTATCTAATCTTCTAGATGTTACGTTTAGCGATGTGTAGTTT
>Silico-33586114	TGCAGTGTTGTCTATGCTATTATTACCTGCTCCATTACTACTAACGAGGCCTCTAACCTAATAGGCCAG
>Silico-33586121	TGCAGTTAGTTAGGCTACAGTAAGTTGTAAGTAGTGCTTAGCTATAAATTGCTATGTATCTATGCGTTT
>Silico-33586132	TGCAGTTATTAGCTAGGCAACGTGCTAGAAGGCGTTATAGCAAGGAGCTAGAGTAGAAGGAGCTAGATA
>Silico-33586137	TGCAGTTATTTGACAAGATTTAGAGCGTAACGTAACTTACCCCCTGTGCTATAGTGATTCTGCTATAGA
>Silico-33586138	TGCAGTTATTTGACAAGATTTAGAGCGTAACGTAACTTACCCCCTATGCTATAATGATTCTGCTATAGA
>Silico-33586192	TGCAGTTCTTTATTCTAGAGTATTGTAGAGAGGAGTCTATCTGCCCTTCTTAGTTCTAAGGAAAAAACT
>Silico-33586273	TGCAGTTTTACTTTAGTAGTAAAGCAATAGTTATTTAGATTAGTGTATAAATAGGCAGATAGATAGAAG
>Silico-33586284	TGCAGATGCACCATACTCTCCGAACTCATCTAGCTGATAGGCCATAACGCCCTGAGTTGCGACGAAGCT
>Silico-33586290	TGCAGAAGAGCGTTGTATTAGCTACTTTATTGCGCTATTATAAGCTTACTTTTATAGAGTATAAGCTAC
>Silico-33586294	TGCAGACACTCTATAGAGCAGTACTAGCTAGGCACATATTTAGTAATCTACTAAACTATTACTTACAGA
>Silico-33586301	TGCAGAGACAATGATGGGACTGACTGGCTTCTTGCGCAGCATACAATTTATCCTCGACATGGCCAGAGA
>Silico-33586304	TGCAGAGTGTTATGTAGGTGTAATAGGCTAGGCCTAGGTGCTGGCTCCTCAGCGTACACCGCCTTAGCA
>Silico-33586306	TGCAGATGATTACTAGCGCTTTCTCTAGAGATTACATCTCTAGAGTTATAGCTTCTCTTCTAGCCCTGC
>Silico-33586307	TGCAGATACTACATATACTTGTAATTATTATAGAGCCTGCTATAGTTACAAACCTCTAGGTTGTTAGTC
>Silico-33586309	TGCAGATCACAATCCTAGCGTTAGGGATACATAGAAGCTAACATTTAGCTTGTTACTATTATTAC
>Silico-33586313	TGCAGCAAAAAAAAAAAAAATTAGAGTTAGGAGTAAGAGAGGAAGAGAAATTGCGCAGATAGGTAATTA
>Silico-33586317	TGCAGACTCTAGATCTACTGCTAAAAAATCAATATTTACTTTACCTACATAGGTAAGGTGCAGGCTCTC
>Silico-33586322	TGCAGCCTTCCCTTACATAGTTTTAGTGCCACAAGTGTATAAAGAAGCTTACTACTAAGTCTAGTTTAG
>Silico-33586323	TGCAGCCTTTCCTTACACAGTTTTAGTGCTATAAGTGTATAAGGAGGCTTACTACTAAGTTTTCTACTA
>Silico-33586324	TGCAGCCTTTCCTTACACAGTTTTAGTGCTATAAGTGTATAAAGAAGCTTACTACTAAGTTTTCTACTA
>Silico-33586325	TGCAGCGAACGCTCAATCAAAGGAACAAGGTCTAATCTCTGTCACTTCAACTCATCTAAGGCTCCTTTC
>Silico-33586329	TGCAGCGCTACCACTATTACTATTATCTTCTGTAGTAAGATACTTATACCTATATTAGTAAGTGTGTGC
>Silico-33586332	TGCAGCTACTGTAATTAGGCGAATCCTTCCCGTGTTCTGTAGATTGTAACAGGGGTATACTAGGCTAGT
>Silico-33586333	TGCAGCTACTGTAATTGGACGAATCCTTCCCGTGTTCTGTAGATCGTAACACTAACCTTCTCTTACAGA
>Silico-33586334	TGCAGCTATATATAATACGCCTTACAACATACTATGTAACTAATATATAAAACAACCTGCACAAGCTAA
>Silico-33586341	TGCAGCTTTGATTAGCATGTGTGCTTTGCTGGCTACCTAGGGTGTCCTTGGCTTGATTGAGGAGTCTGT
>Silico-33586346	TGCAGGATAGCGGCCTTAGAAGGTTATAGTACCTAGGCATTATCTCTGTATCCCTCGCGTTCTAATTCC
>Silico-33586349	TGCAGGCACAAGCTATAGGGGCTGCTAGTTCTACTTCTAGTACCTAATATACTCTAGTAGCACTACTCC
>Silico-33586350	TGCAGGCACCTACACGCCTTGTAAGGGGCACTATTCAACTTTGTTAGGTACCCGCTACCTCCTATTCAA
>Silico-33586352	TGCAGGCAGGTAAGAGATATAACAAAACATATAGTATTAGATAAAATAAGAGACAAATTCTTAGAGGTT
>Silico-33586360	TGCAGGGTTAGAGGTTATTACTAATAACGCAATATAGATTAGTAGAACACCTAGCCTTAGTTATATATA
>Silico-33586363	TGCAGGTGTTTATTTACGTTGTTTGTAACTCGCATACGCAGGTCTTTTTCTAATTCTAGGTAAAGCTTA
>Silico-33586365	TGCAGGTTTCTGGGATTCCTTTGGTGATGCAAATGGGTCGAACATGAAGGACGTTTGTATACGATATCG
>Silico-33586369	TGCAGTACTTTCTCTAGCAACACTAGACGCTAGGGTTGCTAGCTGCAACTACTATAAGACAATAGAGTC
>Silico-33586371	TGCAGTAGTTTAGCTAGATATGTTATTACCTTTGCCTAAGAGGTACCCTATAAGGTACCTAGTTAGTGC
>Silico-33586372	TGCAGTATAACTTAGGCAAGGTTATCTCAACCTTAGCTCCTAGCTCTAGGTACCTACTTTGCTAAGAAT
>Silico-33586374	TGCAGTATAGCTATATTAGAAGGGTATTATTTCTGTAGCTTTTATAAATCTGTCTACTACAATTACAGA
>Silico-33586376	TGCAGTATTTAGAACGTCATGTGTAACGTTGTCATAATACGAAGGTATGCCGACTTGCCACCGGTGTAA
>Silico-33586383	TGCAGTCTTTCTTCTAAATTGTAACACTATCCTCCTCCTCTACAATTTATATCTTTATAAATTAC
>Silico-33586384	TGCAGTGACTGGCCACTCGAGTGAATGTGTGTGTGTGTGTGTGTGTGTGTGTACTGACGTTGCTACAGC
>Silico-33586387	TGCAGTGCACAGCGCTATACACCTTACGTATAGGCCTCTTGCTAGCATTACGCTCTCTACTCTCCTTCT
>Silico-33586388	TGCAGTGCCCTTACATAAACGCTGTCTTCTATTCTTTGCCTTTCTTTATACGTATTAGGTTGTACGCTC
>Silico-33586389	TGCAGTGCTAATAGTTTAGTTCTAGAACAAACTAGTGCTAGGTTTCTGTCTTAGTATTAGTAGGTTTAC
>Silico-33586394	TGCAGCACAGTAATTACGCTAACAGGATAAACATAAGTGTAAGGAGCTAACCTCTAAGAGAATTTGCTA
>Silico-33586395	TGCAGACTAATTCTATTTGTTGCGTTAGATGTTATAACGTGTAATAGCTAGTTTGTTCAATACTCTAAA
>Silico-33586396	TGCAGAAGCAACGCTATAGGCCTAAGCAAAATAAGAAAGTTAGTTAGTAAATAGACTAGAAGGAGAGAA
>Silico-33586397	TGCAGACAGATAAGTAGACTAAATATATAAACTACACTATAGAAACATTTCTATAGATATATAGTAACT
>Silico-33586398	TGCAGACAGGGCTTCTCACTTCACTTTTGTTGTGTCAAGCTCAAGGATCATCAAAACCCAATATCATGC
>Silico-33586399	TGCAGAGACTATAGTGCAGCAACAGGTATTCTATAGAGACAACCTACTATATTTACTATATAGTTTGTT
>Silico-33586402	TGCAGCACGCTTAGGCCACTGTCAGGACGCTCAGCAACCCTAAGAAAAGGCTGTCGCAAAGGAGACGTT
>Silico-33586403	TGCAGCATTCCTGCAAATACCTCCCGATGTGCCAACTCGGTCGCTTCCCACTCCTCGGAGGGAACCCAG
>Silico-33586404	TGCAGCCACTGTAATTGGGCGAATCCTTCCTATGTTCTGTAGATTGTAACACTAGACTAGGCGCGTGCA
>Silico-33586407	TGCAGCGCGTTACAATATAAGTGTAAGGAGCTAACCTCTAAGAGAATTTGCTAGTAAAATACAAGATAG
>Silico-33586416	TGCAGTGCATAGCGCTATACACCTTATATACAGGCCTCTTGCTAGTATTACGCTCTCTACCTTCTCTCT
>Silico-33586417	TGCAGTGCCCTCACAGTAGCCCTTCTTTCTGCACCTTAGGCAGACGTTGGCAGCTCTCTACTAGTCTCT
>Silico-33586420	TGCAGTTCTATTTATTCCCTTACTTCTAGGTTGTATGCTACTAGTTACTAATGTTATTCCTTAGGAGGC
>Silico-33587364	TGCAGAAATAGGTACTGCAAAACTGTAACAGGCTAGGCCTAGGTGCTGGCTCCTCAGCGTACACCGCCT
>Silico-33587365	TGCAGAAGCTTAGCATCTAACTTAGAGCCTTTACATAGTAATAGAAGAGTCTAAGAGGTAGTGTTGCAG
>Silico-33587366	TGCAGAATTTTAGCAGCTCGCTGCTAATACTAACTAGGACAATACTGCTCTTGTAACAATGTTCTATTA
>Silico-33587367	TGCAGATTGATCATGAGCCCTGCGCGTGACCAACAGCTTTACAGCGTTGTCGGACTGGTACCAGACGAT
>Silico-33587368	TGCAGCTACTATAATTAGAATCCTTTCTATATTTTGTAGATTGTAACACTATCCCTCTTCTATCTTAGC
>Silico-33587370	TGCAGGAAAATCCCTAAATAGGAAAAAGAAAGACATATAAGGGTATACAAAGAGTACAGAGAAAGGCAT
>Silico-33587371	TGCAGGAGCAACACTACAGGCCTAAGCAAAGTAGAATGTTAGTAAGTAAATCGACTAGAAAGAAGGAGG
>Silico-33587372	TGCAGGCCTAAGCAAATTAGAAAGTTAGTAAGTAGATAGACTAGAAGGAGGGGGGCAACTTACCTGCTT
>Silico-33587373	TGCAGGCGCGTCTGTATGAAATTTAGAAAGAAGAGTTAGAGATAAAGAAAGCGTTAGCAAAGAATACTA
>Silico-33587376	TGCAGTGTCCTTACACTTTTACTATCTTTAGGGGTTCTTATAACTTTATAGTAGTAACCTTTGCAGAGT
>Silico-33587386	TGCAGCAACTGCATAGACAGGCACTAGGGATAGTACAGAGAGGAGTGCTCCTACAAAGCTTTATGCGCT
>Silico-33587389	TGCAGAGGTACACCTACCTATAGCTAGGGCAACAGCACCCTAGTAGCTACCTAACCTAATAATAGCAAT
>Silico-33587390	TGCAGATATACTGCATACCTAGCAGTATGATGTTACGTTGACTGACACGTCTGTGGAAAGAGTCCCATC
>Silico-33587392	TGCAGTGCCCTCACAACTATTGCCTACAGTAGAACGTATGCACAATACACATTACAGCAAAATCTTAGG
>Silico-33587399	TGCAGTCAACACCGTTCACAGGCATGGTCCAAGACATAGATGCGGGAGGCACCAGAGAGTATTCAGAGA
>Silico-33587400	TGCAGAGACTAGTAGTAGAAGTTAGGTATTATACGTAATAGTATATATATACCTAAGAAGCTGCTTCTA
>Silico-33587403	TGCAGCAGGTACTTGTCTGTGGTTCTTGCACACTTCCTTTGCTAATGCAATCTAGCACTGGCGCATTCT
>Silico-33587404	TGCAGGCTGCTGCTATATAGATAATAGAAACTCTTATACGCATGTTAGCGTCCTTTATAAAAGAGAATT
>Silico-33587406	TGCAGTGCCCTCACATGGTGTGTGTGCTGTGCTTGTTTCTCTAGCAATCTACACAATCTTTAC
>Silico-33587407	TGCAGTGCCCTCACACTTAGGATATCTTGTAGATATATAGCAAGTAACCTATTAGGCGCGCATTATTCC
>Silico-33587408	TGCAGTGCACAGCGCTGCGCACCTTATATATAGGCCCCTTGCTAGTATTATGCTCTCTACCCTCCCTCT
>Silico-33587409	TGCAGTAAGTAAGTTAGAAAGCAGGGGGTCTTTAGGAGGCTAGAAAAATTTACTGAAGTTATTATTAGC
>Silico-33587410	TGCAGAAACACAGATTGCGACCTAAGACTTAGCTATAGTCTGTTTTAC
>Silico-33587411	TGCAGAGACATAGATTGCGACCTAAGACTTAGCTATAGTCTATTTTAC
>Silico-33587432	TGCAGAAGCAGCGCTGCAGGCTTAC
>Silico-33587433	TGCAGAAGCAGCGCTTCTAGAGTGCATAAGTGTAGTGTTTTATTACCTAGATCTCTTTAC
>Silico-33587437	TGCAGAAGGGCTAAGAGATCTAGGCAGCTAACTGCCTTACTAACTTTAC
>Silico-33587452	TGCAGACTAATTTTGTCTAATACATTAGATATTATAATACATAATAGCTAGTTTATTTAC
>Silico-33587457	TGCAGAGAAGCAGGAGCAGCAGTTTAC
>Silico-33587458	TGCAGAGACGCCTCTAGCTAGAAACTTAGAACTATACAATAGCATTAC
>Silico-33587469	TGCAGAGCTATATTGTTAGATAGAGTGTGTATAAAGTCTAGTAACTTATTATTATTAC
>Silico-33587471	TGCAGAGCTATGTTGTTAGAAAGCGCATATATAAAATCTAGTAACTTAGCGTTGTTAC
>Silico-33587473	TGCAGAGCTATTGCACTAACACACAAGGGAACCTACTTAC
>Silico-33587476	TGCAGAGGCTCTCCTTTATAACCTTAC
>Silico-33587486	TGCAGATACTCTATAAAATAGTACCAGCTAAACAATTAC
>Silico-33587488	TGCAGATAGAATAGAGTACTAGGTAGAGAGACTTAC
>Silico-33587490	TGCAGATATAGTTACTCTCTCTATAGTAGTAAGTTTAGTCTGTTAC
>Silico-33587491	TGCAGATATAGTTACTCTTCTTATAGTAGTAAGTTTAGTCTGTTAC
>Silico-33587494	TGCAGATCCCACTCCTCCTACAACTTACTTATTTAC
>Silico-33587509	TGCAGATGTTTAGATGGAAGAAAGAAGTGAACGTCTATTAGCTTCCTTAC
>Silico-33587513	TGCAGATTGCCTTTTCTAATTATTTACTAACTTGTGGGATAGTTGTAGCCTTAC
>Silico-33587520	TGCAGCAACTAAGTAGCAGCACCTACAGGCTGTTACAAAAATGCTATAATAATTTAC
>Silico-33587521	TGCAGCAACTTCTATATAGTTTATAAAGGCTATCTAGTGTACACAAAGATTAC
>Silico-33587525	TGCAGCACACTATTATAGTGCTAAATTGTTGTAATCTTTAC
>Silico-33587529	TGCAGCACTACCCCCTTTTAGCCCTTATAACACAACAACTAGACCTTAGACTGTAATTTAC
>Silico-33587530	TGCAGCACTACCCTCTAATAGTGTAACAACTATAACTTAGATTGTAGTTCTGTAAGTTAC
>Silico-33587531	TGCAGCACTAGGAATAGGACTATAAGATTAC
>Silico-33587546	TGCAGCATAGACTAGAGCTCTGCTACAGAGTCAAAATTTTTAC
>Silico-33587547	TGCAGCATAGTACACAGATTAGCAACAGAGAGCTAGTAGTTATTAC
>Silico-33587548	TGCAGCATAGTGCACAGATTAGCAACAGAAAGCTAGTAGTTGTTAC
>Silico-33587561	TGCAGCCGCATTATGTAAATTAGCTAGAACAAGAGCTATGTTATTATTAC
>Silico-33587573	TGCAGCCTTAGGTAAGGTTGCCTATAATAGGTAAGTGTTAC
>Silico-33587582	TGCAGCGAGCTAGTTTGTGCTCCTAGGGAATGTTTGCTGCTTAC
>Silico-33587613	TGCAGCTACAGTCTGCGTAGTAACTTCTAAGCCTACTTAC
>Silico-33587616	TGCAGCTATATATAACACGCCTTATACTACACTACCTAATTAC
>Silico-33587630	TGCAGCTCTTCTTAGATTTGTTGTTGTGTTAC
>Silico-33587638	TGCAGCTGCTCTTTCTATCTTCTTTAC
>Silico-33587642	TGCAGCTTCACGTAGCTATAGACCTTTATTACAAACCTTAC
>Silico-33587651	TGCAGGAATCAATAAGCGCTGGCTAATGTAGGAGTCAACAACACAGCAGAATGGCTCTTAC
>Silico-33587659	TGCAGGAGGTGTGCAACCAATAGGAAGACAATAGACACAGACAGTATTAC
>Silico-33587663	TGCAGGCACCTAACCCTAGAAGAGGGAAAACTAGCCTAGAGTTGAACAAATATTAC
>Silico-33587669	TGCAGGCAGGCAAGAGAGATAGGACAAAACGTATAGTATTAGATAGGATTAC
>Silico-33587670	TGCAGGCAGGTTCTAGCAACCTATGTTTAC
>Silico-33587672	TGCAGGCATAGTTTAGGCTCTAGCAGCTTTATATGTTAC
>Silico-33587675	TGCAGGCCTAAGCAAAGTAAAAGAGTTAC
>Silico-33587681	TGCAGGCTAATCCCTAGCCCTTAGACTTAGCTCTTAGGAAACTAAGGGTTGAGTTTTAC
>Silico-33587692	TGCAGGGGGGTAGAGGGGATAGAGGGAGTTAGAGAAACTCTAGATTTAC
>Silico-33587695	TGCAGGGTTAGAAGGTTATTACTAATAACGTAATATAGATTAGCAGAACGCCTAGCCTTAC
>Silico-33587698	TGCAGGGTTTTGTAGTTCTAGCTTATACTTAC
>Silico-33587702	TGCAGGTAATACGGATAATAATAGTAGCAGAGGTTCTACTAAAAGTAGTGCTTAC
>Silico-33587714	TGCAGGTTGTCTAGGCGTTGTTTAC
>Silico-33587716	TGCAGTAACTATTACTAATAATAAGACCTACTCTACTACAGACTCTAACTAGGACCTTTAC
>Silico-33587718	TGCAGTAAGTAAGTTAGCGAGCAGGGGGTCTTAC
>Silico-33587719	TGCAGTAAGTAGGTTAGAGAGCAGGGGGTCTTAC
>Silico-33587720	TGCAGTAAGTAGGTTAGAGAGCAGGGGGTCTTTTAGGAGGCTAAAAAAATTTGTTAC
>Silico-33587721	TGCAGTAATGTTGGCGTTTAGGGCAAACTTGTAGTTAGTTGCAGTAGACTTAC
>Silico-33587725	TGCAGTACTAATTTACTAGAGAGACGCATCTTAC
>Silico-33587731	TGCAGTATAACTATATTAGAAGGTTATTATCTCTACAGCCTTTATAAATCTGTTAC
>Silico-33587732	TGCAGTATCATACATTATTATTATCTAAGTCTAATAAAGTAGTCTGTTAC
>Silico-33587744	TGCAGTCTCTTTTCTAGATTGTAACACTAACTTGCCTATAGAGTACGTTAC
>Silico-33587746	TGCAGTCTGATCTAAGTTTCTACAATCTTTTAC
>Silico-33587747	TGCAGTCTTTGTAGCCTAGTACACTATAGCTACAGCTGTACATGCTAACGCATTATATTAC
>Silico-33587753	TGCAGTGCCCTCACACTAGCACTAAGAGTGCAGATACCTACTACCTTGCCTTTAC
>Silico-33587756	TGCAGTGCCCTTACACAGACATTTTTTTTAGCAATACCTTAC
>Silico-33587757	TGCAGTGCCTAATCTATAAACTAACCTATAGCTAGCCTACACTTAC
>Silico-33587764	TGCAGTGTCCTCACACTATACACCTTCTTTCTTTAC
>Silico-33587773	TGCAGTTATTGCTAGATAGAGCAGAGGTGTAGGTGCCTTGTACAGTTAGGCAACATTAC
>Silico-33587780	TGCAGTTGCTAGTGTATACAGACAGGTTAC
>Silico-33587790	TGCAGAAGCAACGCTGCAGGCCTAAGCAAAATAAGAAAGTTAGTAATTAC
>Silico-33587791	TGCAGAAGCACCGCTGTAGGCCTAGACAAAATTAGTTAC
>Silico-33587792	TGCAGAATCCACGTCGACTGTACATTAC
>Silico-33587793	TGCAGACCTAAAGCTATAGACCTCTTAC
>Silico-33587795	TGCAGAGCTATGTTGTTAGGCAGCACATAGACAAAGTCTAGCAGCTTAGAGTTATTAC
>Silico-33587796	TGCAGAGTTCTAACAACTTGCTACTAATATTAC
>Silico-33587798	TGCAGCAGCAGAAGGATAAGCCTTAC
>Silico-33587800	TGCAGGCAAGGAGATCACTACACTGCACAACGCAGGTACCTAGAAAGTAATTAC
>Silico-33587801	TGCAGGCTACTGCTAGTAGATCTGCACCTTCCGCAGATTTAC
>Silico-33587802	TGCAGGTACGGCGGTTACAGCTCACCAGAAAACTGTTAC
>Silico-33587804	TGCAGTAACATAGTTAGTCTCTGTTATCTATAGAACACTTAGAGAGAGAAATTTTAC
>Silico-33587805	TGCAGTGCCCTCACAGAGACTATGCTATATATTAC
>Silico-33587806	TGCAGTTATTGCTAGACAGAGCAGGCGGTAAAGGTGCCTTGTACAGTTAC
>Silico-33587807	TGCAGAACTAACCTGCTAAGGAGGGGAGGAAAAGAGGGGGGGACATTAC
>Silico-33587808	TGCAGAGTGTTATGTAGGTAGCAAGGTTAGCTACTACTTCCCTCTTATTACTATTAC
>Silico-33587809	TGCAGATCCCGCCCCTCCTACAACTCGCTTAGCTAAGAAGGTTAC
>Silico-33587810	TGCAGCCTAAGCGCAAGAACGCTAAGATCTATAAATTGTTAC
>Silico-33587811	TGCAGCTCAAGATTACTAAATACTCAATTAC
>Silico-33587812	TGCAGCTTAGGTAGGTTCTCTTACGTATTAGTGCAACAGCTCTGTAGTTAC
>Silico-33587813	TGCAGGCGTACTAAAGGTAGGAAGCCTAATATAGAAATAGCAAAAGTTATTTATTAC
>Silico-33587814	TGCAGTGCCCTCACACTAGCGCTAGTAGTAACACCTTAGACAAACTAGTTAC
>Silico-33587815	TGCAGTGCTTCCTGCATCTAGAGTTAC
>Silico-33587817	TGCAGTGTGGGGCAAATACGAGACTATTAC
>Silico-33587819	TGCAGTTAGCACGTGTAGATTTTGTTAGGTCTTTAC
>Silico-33588028	TGCAGTAATCTTCTACAGGTAGTAACAGACGCCTTTAC
>Silico-33588114	TGCAGAACGCTAGGACAATAGCAATTAC
>Silico-33588115	TGCAGTTTAGTAAAAGCAACTCTGCAAAGCTTCTAAAGGTTATTAC
>Silico-33588119	TGCAGTCTCTTTCTCTAGATTATAACACAAAGCTACTACTAGGCTAGCTCTTTAC
>Silico-33588120	TGCAGTGTAGTTAGCTGCAGACTAATTTTGTCTAATATATTAGATGTTTTAC
>Silico-33588122	TGCAGCACTAGGAATAGGACTACAAGATCAAGCTTAC
>Silico-33588123	TGCAGGAATTAGAGCAGGAGCAGGAGTAGGAGCATAGTATATTAGAACAGATAGATTAC
>Silico-33588124	TGCAGGCAGCTGCTTAGCTAATAGGGCAGTTAATTAC
>Silico-33588125	TGCAGATGTAACGGTCTAGGCAAGGCCTAGTAAAAGATATCTATTTCTTAC
>Silico-33588128	TGCAGAGATAATACTCTTCTAACATAGTTACACTATAGAGCAGCTTACTTAC
>Silico-33588131	TGCAGAGGTTAGCAATTGTAGCGCAGTAGGACTATAAATAAGCTACAGCTTCTGCTTAC
>Silico-33588132	TGCAGAGTTGCACTCTAATATAGGGAAGAGTAAGTTCTTTGTTAC
>Silico-33588135	TGCAGATGCTAAACGCTCTACAGATTACAAAGCAAGAGTTAC
>Silico-33588136	TGCAGCATAATTCGTAGCTAACTTATTCTACTTAC
>Silico-33588139	TGCAGCGTGTTACTTAGAGAGATTTGTGTCTTGTTTAC
>Silico-33588142	TGCAGCTCTAGTAGGTTCCTTTATGTGCTAGTGCAATAACTTTGCTATTAC
>Silico-33588143	TGCAGCTCTAGTAGGTTCCTTTATATGCTAGTGCAATAACTCTGCTATTAC
>Silico-33588145	TGCAGCTGCAACTATAGTTACTACAAATAAGAAGGACATGTTGCTAACATTTAC
>Silico-33588147	TGCAGTTAGGTTATTATTTTTAGAGAAAATAACATAGTTGCGTTTATTAATTAC
>Silico-33588152	TGCAGTTAGTATATTAGATCTAGTGGACTTATGTACATCCTCTTCTTAGTCTCTAACTTAC
>Silico-33588154	TGCAGAGCTATGTTATTAGGTAGCATATACATAAAGTCTAGTAACTTAGCATTATTAC
>Silico-33588155	TGCAGATCTAGAACAACTCTAGTTTATCTAAGTTAGGCATCAGCATCCCTAGGTTTCTTAC
>Silico-33588158	TGCAGTTAGGTTATTATCTTTAGAGAACACAACATAGTCACGTTTATTAATTAC
>Silico-33588181	TGCAGACTAATTTTGTGTAATGTGTTAGATATTGCAACATGCAATAGCTAGTTTGTTTAC
>Silico-33588182	TGCAGAAAAATCTAACAAGATAACCTTACTAATTGTTATAGGGCTATTAC
>Silico-33588184	TGCAGAAATAATACTCTTCTAATATAGTTATACTACAGAGCAGCTCGCTTAC
>Silico-33588185	TGCAGAACAGTTAGAATCAACTTCCTTAGCTAGATTCAACTCGCCTGCCTTAC
>Silico-33588188	TGCAGAAGAATTAGAGGAATATACTAACTTTGTTTCTACCTTTAC
>Silico-33588192	TGCAGACAGACAGACAGACTAAACAAATAAATTAC
>Silico-33588194	TGCAGAGAAAATCTAGCAGCAGCTAATATAGAATTAC
>Silico-33588196	TGCAGAGAAATCTAACAGAATAACCTTACTAATTGTTGTAGAGCTATTAC
>Silico-33588201	TGCAGAGAAATCTAATAGGATAATCCTACTAATTATTATAAGGCTGTTAATTAC
>Silico-33588202	TGCAGAGAAATCTAATAGGATAATCCTACTAATTATTATAAGGCTGTTAC
>Silico-33588204	TGCAGAGCAGCTTACTTACGTATTCCTAGACTAAGTTGTTAC
>Silico-33588207	TGCAGAGGTTAGCAATTGTAGTGTAGTAGAGCTATAAATAAGCTACAGCTTCTACTTAC
>Silico-33588208	TGCAGAGTTCCAACAACTTGCTACTAACACAGAATAGAATAACACTACGTTAC
>Silico-33588214	TGCAGCAGCACACACTACGCTGTTACTAATAGAGTATGTCTTATTAC
>Silico-33588216	TGCAGCATAGTTAGCAGCTAACTTATTCTACTTAC
>Silico-33588220	TGCAGCGCGTTGTATAGTAAAGTTTACATCTTATTTAC
>Silico-33588221	TGCAGCTTCTATTAGCATGTGTGCCTTGCTAGCTACCTAGAGCACTCTTAGTTTAATTAC
>Silico-33588223	TGCAGCGTCTATTAGTATATGTGCCTTGCTAGCTACCTAGGGCGCTCTTAGTTTAATTAC
>Silico-33588224	TGCAGCGTCTATTAGTATATGTGCCTTGCTAGCTACCTAGGGCGCTTTTAGTTTAC
>Silico-33588232	TGCAGCTATATATAACGCGCCTTGTAGTACACTACGCAATTAC
>Silico-33588233	TGCAGCTATATATAATGCGCCTTACAGTACACTATGCAATTAC
>Silico-33588234	TGCAGCTCTAGTAAGTTCTCTTGTGTATTAGTGCAACAGCTCTATAGTTAC
>Silico-33588235	TGCAGCTCTAGTAGGTTCCTTTATATATTAGTGTAATAGCTCTATAGTTAC
>Silico-33588241	TGCAGCTTAGAAGACTCCTAGGCGCTATTATTAC
>Silico-33588242	TGCAGGAGCAGTTGTTAGAGGTTTAGAATGTTAC
>Silico-33588243	TGCAGGATACCTAATTATGTTTATTTCTAAGAAGGATAGTAAGCTACAACCTTGCATTAC
>Silico-33588244	TGCAGGCCTAGACAAAGCAAAATAATCTATTAC
>Silico-33588248	TGCAGGTTGTTATAATTAGAGAGTACTTAGACTGTTGATAGAGCGTACTTAC
>Silico-33588251	TGCAGTAGCATACTTAGTCTTAGTTGTCTATAGAATACTTAGAGAGGGAAACTTTAC
>Silico-33588256	TGCAGTGCGCTCTGCAAAAGCCACAACAGCAAAGAGATAAGGCTTAC
>Silico-33588258	TGCAGTGCTTATAGTGCCTTTTACTACTCTTACTTACACTTGTTTAC
>Silico-33588264	TGCAGTGTGTTATATAGTAAGGTTTGTATCTTATTTAC
>Silico-33588272	TGCAGTTAGGTTATTATTTCTAGAGAATATAGTGTAGCTGCGTTTATTAATTAC
>Silico-33588273	TGCAGTTAGGTTATTATTTCTAGAGAATATAGTGTAGTTGCGTTTATTAC
>Silico-33588277	TGCAGTTATAGCTACAGCTTACAAATAATTATAGTTAC
>Silico-33588285	TGCAGAAAAGACTAAATGCGCAGTTAGCTTAGCTAGCTAACTGCTAGAGATCTATTTAC
>Silico-33588288	TGCAGTGCGCTCTGTAAAAGCTACAATAGTAGAAGAATAAGCCTTAC
>Silico-33588289	TGCAGTGCGCTTCGCAAAAGCTATAGTAGTAGAAGAATAAGCCTTAC
>Silico-33588290	TGCAGTTAGATTATTGTCTTTAGGGAAGACAACGTAGTCGCGTTTATTAATTAC
>Silico-33588291	TGCAGTTAGATTATTGTCTTTAGGGAAGACAACGTAGTCGCGTTTATTAC
>Silico-33588292	TGCAGTTAGGTTGTTGTCTCTAGAGAATATAATATGGTCACATTTGTTAATTAC
>Silico-33588296	TGCAGGGTACCTAATTATGTTTATTTCTCAGAAGGATAGTAAGCTACAACCTTACATTAC
>Silico-33588298	TGCAGTTAGGTTGTTATCTCTAGAGAACATAACGTAGTTACATTTATTAATTAC
>Silico-33588352	TGCAGATAGAGTGAACTTTCTATTCTTTAGAGGATGTACTATTATTATCAGTAGTAGTTAC
>Silico-33588355	TGCAGTTAGGTTATTATCTCTAGAGAAAATAACGTAGTCGCATTTATTAATTAC
>Silico-33588356	TGCAGTTAGGTTATTATCTCTAGAGAAAATAACGTAGTCGCATTTATTAC
>Silico-33588359	TGCAGATAAAAGGCTATAGATAGCCTTTTCTTAGTACTAATAGCTGCTAATGGCGTAGTCTAGTAGTTT
>Silico-33588365	TGCAGTATAGCAATAGGTACTCTATAGAGAGAACCTGCTATAATTACTATATAGTTTGTTCTGTATCTT
>Silico-33588381	TGCAGAAATTAGAGAACTTGCTGTGCTATAGAGGAGCCTATATGTTTTCCACGTATTAGAATAAAGTTT
>Silico-33588392	TGCAGAACGGACAGCGGACAGCGGACAGCGGACAGCGGACAGCGGACGGCGGACAGCGGACAGCGGACA
>Silico-33588396	TGCAGAACTGTGCTATACTAAACTATAAACTCTTATATAACAATTTATCCTAGCTAATCTACTTACAGA
>Silico-33588397	TGCAGAACTTATGCATAACTACAATAGAGGTAGGCAACTACAGCGTGCTAATAGATATTGTAAAGCATC
>Silico-33588413	TGCAGAATCTTTTCTTATTAGTATCTTCAAAGGTATGTGAAAGCTCTACACTAGGAGAATGTAGCTAAT
>Silico-33588416	TGCAGAATGCTAGAATAATAGCAAATAGCACACGTAGCTACAGTGTGCTAATAGATATAGTAAAGTACC
>Silico-33588417	TGCAGAATGCTAGAATAATAGCAATTAGCATACGTAGCTACAGTGTGCTAATAGATATAGTAAAGTACC
>Silico-33588433	TGCAGACAGATAGATAGACAGAACAAACAAATTAGACTATAGATATATTTCTACAAATATACAGTAAAT
>Silico-33588434	TGCAGACAGATAGATAGACAGAACAAACAAATTAGACTATAGATATATTTCTACAAATATACAGTAACC
>Silico-33588493	TGCAGAGCAGTAGTTCTAAGAAGCAATCTATCTATTGTATATCAGGAAAAAATTTTGCTATTGCGATTT
>Silico-33588503	TGCAGAGGCACACCTTCTTGTAGCTAGGGCAAGAGCACTCTAGTAGCTACCTAGTCTAATAACAGCAAT
>Silico-33588504	TGCAGAGGCACACCTTCTTGTAGCTAGGGCAATAGCACTCTAGTAGCTACCTAGTCTAATAACAGCAAA
>Silico-33588505	TGCAGAGGCACACCTTTCTATAGCTAAAGCAATAGCACCTTAGTAGCTACCTAGTCTAACAACAGCAAT
>Silico-33588508	TGCAGAGGCTAAAGTTTTATAAGAGAAAGATTATAAACTCTTAGAAGTTTAGTAAGTAACTAGAACAGA
>Silico-33588514	TGCAGAGGGAGTCTTAGGAGAGAATCTAACTAGCTAGATAGCTTCTATAGGGGCGCACGTTACTAATTA
>Silico-33588515	TGCAGAGGGAGTCTTAGAAGAGAATCTATCTAGCTAGATAGCTTCTATAGGGGCGCACGTTACTAATTA
>Silico-33588518	TGCAGAGTAAGAGTAGGTTTATCTAGCAAGCTAACTAGTTATAGAGAAAAGTAAATAAAGTATTTACAG
>Silico-33588535	TGCAGATAGAGTTGACTTTCTATTCCTTAGAAGATATGCTATTGTTGTTAGTAATAATTAGGGGCCTAG
>Silico-33588536	TGCAGATAGAGTTGACTTTCTATTCCTTAGAAGCTATGCTATTGTTGTTAGTAACAATTAGGGGCCTAG
>Silico-33588541	TGCAGATATGCCAGAGGTCTGTGTTACCAGGAGACGTTCGTCCACGACGTCAATCTTCGCGGATAAACT
>Silico-33588542	TGCAGACATGCCAGAGGTCTGTGTTACCAGGAGACGTTCGTCCACGACGTCAATCTTCGCGGATGAACT
>Silico-33588558	TGCAGATCCTGCTCCTCCTAACACTTACTTAGCTAAGAAGACAAAGCTTATAACAAAGGACATTGTTCT
>Silico-33588589	TGCAGATTTCAGTGGAGCGTATCGTTCCGGACTGATGAAGATCAGTTCTTTGCCCGCTTGAATCACAGC
>Silico-33588590	TGCAGCAAACAGGTCCAGATAGGCCCGTGCGAGCACTGCTGTGCTAAGCTACGGTGACTGTGACGGGGG
>Silico-33588645	TGCAGCATAGTGATTACGCTAATAGAATAAACATAAGTAAGCAACAATTATAGTATTAGCACTTAGCAA
>Silico-33588676	TGCAGCCACTGTAATTAGGCGAATCCTTCCCGTGTTCTGTGGATCGTAACACTACCTTAGTAAACTATG
>Silico-33588707	TGCAGCCTATGTAACGTTTTGCACTTGCCTAGACTAGGCAATTCTATACTTTTTTCTAGCGTTGCAGGC
>Silico-33588713	TGCAGCCTCTCTCAAGTAATCGCAGGTCGTCAGCTGCGACCGACGAACATGTGTATCGAAGGAAAGGGC
>Silico-33588747	TGCAGCGCAGAACGTAGGTTATACTAAGCTAAGAAGAGTTATTGTTGCCTGCTGCTAGGCTAAGATAAG
>Silico-33588759	TGCAGCGCGGCGTTGGCTTATTGACGCGTTGAATCTTATAGCTTGGATAGCAAGGATTATCCTATCTTC
>Silico-33588764	TGCAGCGCGTTGCAGTGCAAGTGTTATGTCTTATTAGATAGCCTAAAGCGTAAGCTGTATTACAGCTTT
>Silico-33588765	TGCAGCGCTACTACTATTACTATTATCTCTTGTAGCAAGACACTTATGCCTGTGTTAGCAAGTGTGTGC
>Silico-33588797	TGCAGCTACACTATAGCATAAGATACTTAGAAATACATAGACATTTTATGTTTTCTCTTTATAACTTTC
>Silico-33588805	TGCAGCTACTGTAATTAGGTGAATCCTTTCTATGTTCTGTAGATTGTAACAGTTGTATGCTTTAGAATT
>Silico-33588812	TGCAGCTATACATAACACACCTTATAACACACTATATAACTAATATATAGAATAACCTATATAAGCAGA
>Silico-33588819	TGCAGCTATTATAGACATCTACTACCTAGCCTGGAAAGAGGTTAGTAAGGTAGCATCATAGCAACACGC
>Silico-33588846	TGCAGCTCTGCTGGCCCTGCCTTAGCTTCCTACTAGCTTGGCTAAACCTAAGATCTATGTAGATCTAGT
>Silico-33588847	TGCAGCTCTGCTAGCCCTGCCTTAGCTTCCTGCTAGCTTAGCTAAACCTAAGATCTGTGTGGATCTAGT
>Silico-33588848	TGCAGCTCTGCTAGCCCTGCCTTAGCTTCCTGCTAGCTTGGCTAAACCTAAGATCTGTGTAGATCTAGT
>Silico-33588866	TGCAGCTTATATTAGTTTACACCTAGACTACTTAGAGAGGTTTATTACACAATCTATATATATATTACA
>Silico-33588873	TGCAGCTTCATCGGCGCTGAAAACCCGCACATTGCCAATTGTGTGCCGACTTGATTCAACAAGATAGGG
>Silico-33588886	TGCAGCTTGTTTATAGCCCTACTGCACTACAATTACTAACCTCTACAAAGATCTAATAAACTGTAATAG
>Silico-33588887	TGCAGCTTTACTTTATTGCAATTAGGCAGCTAGGCTTAGTAGGCAAGGCGTGTAAGGTTATAGTCTACA
>Silico-33588926	TGCAGGAGCAGCGCTGCAGGCCCAAGTAAAGTAAAAGAGTTAGTAAGTAAGCAGACTAAAAGGAGAGAG
>Silico-33588927	TGCAGGAGCAGCGCTGTAGGCCTAAGCAAAGTAAAAGAGTTAGTAAGTAAGTAAACTAAAAGAAGAGAG
>Silico-33588946	TGCAGGATCCTTGCAGACAGCTTGCTAATAGTTGTATAGATAGTTCTAGCGCGTATAGAGCTTAC
>Silico-33588947	TGCAGGATCCTTGCAGACAGCTTGCTAATAGTTATATAGATAGTTCTAGCGCGTACAGAGCTTAC
>Silico-33588957	TGCAGGATTCTTACAGATAGCTTACTAATAGTTATATAGACAGTTCTAGCGTGTATAGAGCTTAC
>Silico-33588969	TGCAGGCAGCCATTTTGAGCTACAGCAAGCAGCGGCATCTTGCAATGAGCATACTGGATCGGACGCTTG
>Silico-33588980	TGCAGGCCCTATCTTGTATTTCTTCTATAGTAATAGTGCTAATTATGTTTATATTTATGTTTGCTAATT
>Silico-33588985	TGCAGGCCTAAGCAAAGTAGAAAGTTAGTAAGTAAGTAGACTAGTATAAGGAGCTAACCTCTAAGGGAA
>Silico-33588988	TGCAGGCCTAAGTAAAGTAAAAAAGTTAGTAAGTAAGCAGACTAGAAGAAGGGTAGCAACTTATCTACT
>Silico-33588997	TGCAGGCGCCCAGAAGAGGGGATGGGAGAAACAGTCCTGTAAGGAGGTATGCCCCCCATTGCAGTGAGT
>Silico-33589026	TGCAGGGACTATAGTATAGTAATAGGTACCTTGTAGAGAGAATCTGCTATAAATACTATGTAGTTTGTT
>Silico-33589034	TGCAGGGCCGCTAAAAGCTTATAGGCCTTAGAGAAGGCAAGCAGGAGGCTACACAAATAATCAAGCAAT
>Silico-33589035	TGCAGGGCCGCTAAAAGCTTATAGGCCTTAGAGAAGGCAAGCAGGAGGCTACACAGATAAGCAAGCAAT
>Silico-33589040	TGCAGGGCGTGCAGCAGGGATAGTGGTTTTACTAGTATTGACTAGTAAATACTATTTTACTAATTAGTA
>Silico-33589041	TGCAGGGCGTGCAGCAGGGATAGGGTTTTTACTAGTATTGACTAGTAAATACTATTTTACTAATTAGTA
>Silico-33589062	TGCAGGTAATAAGAATAATAGTAGTAGCAGAGATTCTGCTAAGGATAGTACTTATGTGAGGTTCTGGTT
>Silico-33589063	TGCAGGTAATAAGAATAATAGTAGTAGCAGAGATTCTGCTAAGGGTAGTACTTATGTGAGGTTCTAGTT
>Silico-33589068	TGCAGGTATAGTAGGGCTAGGCTACAACAGATTGTAACACTATCCTCCCCCTTTATAGCTTTGTCTTTA
>Silico-33589118	TGCAGTAACTATTACTAATAATAAGGCCTACTCTACTACAGATTCCAATTAGGATCTATAAAGAGAAGA
>Silico-33589119	TGCAGTAACTATTACTAATAATAAGTCCTACTCTACTACAGATTCTAATTAGGATCTATAAAGAGAAGA
>Silico-33589123	TGCAGTAAGGCGCTAGCTTGTCTACTTCCTCTTTTATAAATATTCTAAACTTATTCTTTAGAAACTCTA
>Silico-33589127	TGCAGTAATAGCAGTCAAACAATGTTGTCAATGTTGTGCGTGGGAGATGCTGGCGAGATATATTTTGCA
>Silico-33589128	TGCAGTACACTGTTTAGCTAAAATATTAGCCCTTAGCCTACTACAACGCTAGAATAGCAAGATACACCT
>Silico-33589129	TGCAGCACACTGTTTAGCTAAAATATTAGCCCTTAGCCTACTACAACGCTAGAATAGCAAGATGCATCT
>Silico-33589145	TGCAGTAGAAGCCTATTAGACTATGCAACTAAGCAAGAAGCTGTAGAGTTATGCTTACTACATAGCCTA
>Silico-33589148	TGCAGTAGAATGTTAGCAGGAATATACTACTATATTGCCTAGCAACATAGTTGTGTATACTGCGTACTA
>Silico-33589151	TGCAGTAGATAGCTTAGATGCCTAGACAACAACAAAGGTGTTATAAAGCAAGGTATTAGCGTTATAACG
>Silico-33589152	TGCAGTAGATAGCTTAGATGCCTAGACAATAACAAAGGTGTTATAAAGCAAGGTGTTAGTGTTATAAAG
>Silico-33589163	TGCAGTATAACCTAGAATACTGCTTAGATTACAACACGCTCTTACTAGATCTCACTTAGATACTACAGA
>Silico-33589166	TGCAGTATAGGCATAAGCCTTCTTTACTAATAGTTGTCTAAGAGTAATAGTAATTATTCCTGCCTTACC
>Silico-33589171	TGCAGTAGGCTCTTATTATAAATATATATTCTATATATGAATATAGCGCAGCTGTGTAGTTATACACTT
>Silico-33589189	TGCAGTCCCTAGACTATTACAATAACTAGCTAGATAAAACTATAAAGAAACTGTAATATTTCTCTAGCT
>Silico-33589203	TGCAGTCTCAGCGTACAACAACTCGAAGGTTGCAAATGAAGGATTCTGTCAGACATAGGAAAGGTATCA
>Silico-33589213	TGCAGTCTGTAGGCAGCTGGTCCAATCAGTACAAATGCTTCGAGTTGTTGAAATGCGGAGCTGGAAACA
>Silico-33589217	TGCAGTCTTTTATAGCAAGTAGAATAAACACTTAGTTATACCTCTTACTATAGAGGCTTTAC
>Silico-33589218	TGCAGTCTTTTATAGCAAGTAGAATAAATACTTAGTTATACCTCTTACTATAGGAGCTTTAC
>Silico-33589220	TGCAGTGAACCTACTAGTCAAACAATGCATGATAAAAGGACGCATCTTTGTTGAACTTGCTGCTGTAGA
>Silico-33589233	TGCAGTGCACAATACTGCGCACCTTGTATATAGGCCCCTTGCTAGTATTACGCTTCCTACTCTCCCTCT
>Silico-33589234	TGCAGTGCATAATACTGCGCACCTTATATATAGGCCCCTTGCTAGTATTACGCTTCCTACTCTCCCTCT
>Silico-33589236	TGCAGTGCACGCTGGGGTAGTTAGCTACCGCATTTTCTGCTGAAGTTCTCCTGTACTAGGCTTTGTTAC
>Silico-33589237	TGCAGTGCACGCTGGGGTAGTTAGCTACCGCATTTTCTGCTGAAGTTCTCCTGTACTAGGCTTCGTTGA
>Silico-33589241	TGCAGTGCATAGCGCTGCGCACCTTGCGCGTAGGCTTCTTACTAGCATTACACTCTCTACTCTCCCTCT
>Silico-33589242	TGCAGTGCCCTCACAGTAACCTATACCTTGCTAAGGTTTGCAGTAGTAGTAATAGGTTAGCTAGCTTTA
>Silico-33589247	TGCAGTGCGAGTCTCCAAAGCGGCAGGAACTTTGCGACTCGCGGTTCTGGGTATACTCACAATTACAGA
>Silico-33589266	TGCAGTGTAGGACGCAGGTTGCGCTAGGCTAAGAAGAGTTATTGTTACTTACCTCTAGGTCTAGCGCTA
>Silico-33589279	TGCAGTGTTGCCTATGCCGTTATTGCCTGCTCTATTACTACTAACAAGGCCTCTAACCTAATGGGCTAG
>Silico-33589282	TGCAGTTAGAATGCTTGCAGAATCTTTATAGGGTGCTTATATATTGCTAGAGTTTACTAGTGCTAGGCG
>Silico-33589283	TGCAGTTAGAATGCTTACAGAATCTTTATAGGGTGCTTATATATTGCTAGAGTTTGCTAGTGCTAGGCG
>Silico-33589292	TGCAGTTCTACGACGTGGTAGGGGTTAGCAGTTAGCCGATAATAGAATTCCCCGTGTTCTTTGCCGCTT
>Silico-33589295	TGCAGTTCTATTTATTTCCTTACTTCTAGATTGTGTACTGCTAGTTACTAATGTTATTCTCTAGGGGGC
>Silico-33589297	TGCAGTTCTCGAGCCCCCTGAACGATGGTGAATGCATTGTTTGTTGTCACCGTTTTGCAGCAGGGGTCA
>Silico-33589298	TGCAGTTCTCGAGCCCCCTGAACGATGGTGAATGCATTGTTTGTTGTCACCGTTTTGTAGCAGGGGTTA
>Silico-33589315	TGCAGTTGTAGTTATTCTAACGCGCTTACAGCTTTGTAGTTGTTTTTAGTAGTTGTTACATTGTTGTCT
>Silico-33589316	TGCAGTTGTAGTTATTCTAATGCGCTTATAGCTTTGTAGTTGTTTTTAGTAGTTGTTACATTGTTGTCT
>Silico-33589321	TGCAGTTTCCCGTGAAGCTTTTGAGAAAGATCACTCTTAGCGTGGAAGACTTCTCAATCGACGTTGATA
>Silico-33589332	TGCAGATAGAGTCAACTTTCTATTCCTTAGAAGATGTACTTGTTGAGTTTCACACTTTAGACAAAGTCC
>Silico-33589339	TGCAGCCAATTGCGCTTGATCTGGAGTGATGCATGCGCGCATTTACGCGGCGCTCCACCAACATCGACC
>Silico-33589340	TGCAGCCACTGTAATTAGGCGATTCCTTCCCGTGTTCTGTAGATCGTAACACTAGGCTGGTAAATAGGG
>Silico-33589342	TGCAGCGCAGGATGTAGATTGCGCTAAACTAAAAAGAGTTATTGTTGCTTACCTCTAGGTCTACTACTA
>Silico-33589343	TGCAGCGCGGCCCCTATCTCCTCTACCTAAAACTACAACACGTGGCCGCAACATTAGACTACTAGTAAA
>Silico-33589344	TGCAGCGTGCAGCACATTTTCCGGTTCATGCTGTTGAGTTTCACACTTTAGACAAAGTCCGTAAGTGAT
>Silico-33589345	TGCAGCTAACTACGCTATAGAGTTCTAACAACTTACTACTAATACAAAGTAGGACAACACTATGTTACA
>Silico-33589347	TGCAGCTACTATAATTAGATAAATCCTTCCTATGTTCCATAGATTGTAATAAGTACGTTAGATAGAGAT
>Silico-33589348	TGCAGCTACTGTAATTAGACAAATCCTTCCTATGTTCTTCAGATTGTAACAGGATCTTAGTTCTGTTAG
>Silico-33589349	TGCAGCTACTATAATTAGACAAATCCTTCCTATGTTCTTTAGATTGTAACAGGATCTTAGTTCTGTTAG
>Silico-33589350	TGCAGCTAACTATGCTGCTAAGTTTTAGTAACTTACTACTAATATAGAATAGAACAACACTACGTTACA
>Silico-33589352	TGCAGGCCTAAGCAAAATAGAAAGTTAGCAACTAAGCAGACTAGAAGGAGAGGAGTAACTTACCTACTT
>Silico-33589356	TGCAGGTGCATAGTGTGGCAAGTTAGATATATAACTTACACACACACGCACGTTGCCACTAGACACACA
>Silico-33589358	TGCAGTACTACCCTCTAATAGCGTAACAACTATAACTTAGATTATAGTTCTGTAAGTTGCAGTTACAGA
>Silico-33589359	TGCAGTAGTTCTCCTAATAGCTAAAACATGGACGAGGATACTTATTAGGGTAAGCACTAGGACTTCTGG
>Silico-33589360	TGCAGTAGTTCTCCTAATAGCCAAAACATGGACGAGGATACTCATCAGGGTAAGCACTAGGACTTCCGG
>Silico-33589362	TGCAGTGCTAAACTAGGTAATACAGCAGATACAGACATAGACAGTAGAGACAGCATTGTTAGCTATGTT
>Silico-33589365	TGCAGAGAGAAGACATAAGCAAAACTATATAAAGGCTAGTAGAGGCCTAGATCTAAGCCTACATTACAT
>Silico-33589366	TGCAGAGCCTAGTAGATAGTTAGCTAACGCAGAGAACACTAAGAGACAGGAAATAAGAACTTACCTTGT
>Silico-33589367	TGCAGCCTTAGGTAGGGTTGTGTTGAGTTTCACACTTTAGACAAAGTCCGTAAGTGATCGTTCAATTGG
>Silico-33589368	TGCAGCTACTATAATTAGGCAAATCCTTCCTGTGTTCTGTAGATTGTAACACTATCTTCCTTCTATTTT
>Silico-33589369	TGCAGTGCCCTCACAGTACGCCACCCCTGCTAGTCAATCGGGCCTTTTGCTCCTTATGCAGAACATGCG
>Silico-33589371	TGCAGTTTCTATACTCTCACTATAGTACACTAACAGTTTGTTTGCATGTGTTGTACTCTCAACCTAACG
>Silico-33589542	TGCAGCACAGGACGCAGGTCACGCTAGGCTAAAAAGAGTTATTATTGCCTACCTCTAGGTTTAGCGCTA
>Silico-33589786	TGCAGTTCACACACGCACACTAGAGAGCATACCGGTTCTCGCCCGCGCCGCTCATTGTCGCAATTCTGA
>Silico-33589818	TGCAGCGTAATTAGTAGCTAATATAGTCTAATAGATACGCTAGATGTTGCATTATACAATAACAGGTTT
>Silico-33589819	TGCAGCTACTGTAATTAGACAAATCCTTCCTATGTTCTGTAGATTATAACACAGCGTTAGGAATATTCT
>Silico-33589820	TGCAGGAATACGCAGTACTTGTTTAGAGTCTTTTAGCACTTTTACAAAGCCTAGTAGATAGTTAGCTAA
>Silico-33589822	TGCAGTGTACAGCACTACGCACCTTATGCACAGGCCCCTTACTAGCATTATGCTCCTTACTCTCCCTCT
>Silico-33589831	TGCAGTATAGCTGTGTTAGAAGGGTATCATTCTGCAGCTTTCGTGAATCTGTCTACTACAACAAAGATT
>Silico-33589833	TGCAGAAATCCTATAGAGCAGTACTAGCTAAACACTTATTTAGTAATCTACTTAC
>Silico-33589834	TGCAGAAACCCTATGGAGCAGTACTAGCTAAACACTTATTTAGTAATCTACTTAC
>Silico-33589836	TGCAGAAACTACAGTAGGAGAAAGATAAGCCTTAC
>Silico-33589839	TGCAGAAATATTTTCTTATAAATTCAGTAGACATTTAC
>Silico-33589846	TGCAGAAGACCCTCTAGCAATTACGTAAGTAAGTTACCTGCAATTTAC
>Silico-33589848	TGCAGAAGCGAGAGCGCTTAC
>Silico-33589864	TGCAGACTTAGTAGAAACAGTAACTATCTATAGTACATCTAGTAATAAGCTAATTAC
>Silico-33589870	TGCAGAGCCGACGACTGTGCCACTTACTAAAAATTTTAC
>Silico-33589874	TGCAGAGGTAGGCTAGGTTAGGTATTCCCTTCTTTAC
>Silico-33589883	TGCAGATAAAAACGCTCCTTCTGCTATCCTTAC
>Silico-33589901	TGCAGATCATCCCAGACATTGCGCAGGGCGATGTTAC
>Silico-33589902	TGCAGATTATCCTAGACATTGCGCAGGGCGATGTTAC
>Silico-33589903	TGCAGCAAAGACTAGATCAATCTATTAC
>Silico-33589910	TGCAGCAATCTGCTTATAAGCGCAAGGCTAATACTTAGTTAC
>Silico-33589924	TGCAGCATAGTGTATAGATTAGTAATAAAGAGTTAC
>Silico-33589929	TGCAGCCCCTAGATCTACTGCTAAAAAATTAC
>Silico-33589956	TGCAGCGTAGTTAGTGGCTAACTTGGTTTAC
>Silico-33589960	TGCAGCGTGTGTTGTATAGGTATTAGTGCAGTTATATAGTGCTTACATCTATTAC
>Silico-33589962	TGCAGCTAATAGGCTGTAGATAGTTTCTTCTTAGTACTAATAGCTGTTAC
>Silico-33589963	TGCAGATAATAGGCTGTAGATAGCTTCCTTTTAGTACTAATAGCTGTTAC
>Silico-33589970	TGCAGCTCTAGTAAGTTCTCTTGCGTGCTAGTGCAACAACTCTACTGTTAC
>Silico-33589998	TGCAGGCCTAAGCAAAATAAGAAAGTTAGTAATTAC
>Silico-33590002	TGCAGGGCAAGCTGCTGTTTCTACATTATAGAAAGCTTATTTAC
>Silico-33590033	TGCAGTAGGTGCTAGGCAAGCAAGACATTAGATTTTAC
>Silico-33590042	TGCAGTCTGATCCTAGTTCTCTGTGGTAGGTTGCCTAGGACCTATGTTAC
>Silico-33590046	TGCAGTGCCCTCACATACTGCTAGGAGGGCTCTAGCTAATAATAACTTTAC
>Silico-33590047	TGCAGTGCCCTCACAAATAAACTGTTAC
>Silico-33590049	TGCAGTGCCCTCACATATCTATTGTTAC
>Silico-33590050	TGCAGTGCTCTTGCATATCTATTGTTAC
>Silico-33590062	TGCAGTTAGATTGTTGTTTTTAGAGAAGACAATATAGTTGCGTTTAGTAATTAC
>Silico-33590064	TGCAGTTAGTATAGAATAGAGGTTATAGTTTATATAGCGCTACGTAGGTCTTCTTAC
>Silico-33590067	TGCAGTTCCTTTTTGTACTATAGTTAGTCTTTAGCTTCTTTAC
>Silico-33590073	TGCAGAGCTTGTAGACAAAGGACCTTAC
>Silico-33590074	TGCAGAGCTTATAGACAAAGAACCTTAC
>Silico-33590075	TGCAGCAAGCTGTTGAGTTTCACACTTTAGACAAAGTCCGTAAGTGATCGTTTAC
>Silico-33590076	TGCAGCCTTAGGTAGGATTGCCTTTAC
>Silico-33590077	TGCAGCCTTTAGTTTGACCTTCTCTTAGCTACTATACAAAATTAC
>Silico-33590078	TGCAGCTTCATCAGCGCTGAAAACCCGCACATTGCCAATTGTGTGCCAACTTAC
>Silico-33590079	TGCAGCTTCATTAGCGCTAAAAACCCGCACATTGCCAATTGTGTGCTAACTTAC
>Silico-33590080	TGCAGGCGCTGAGGTGCTCAATATGAAATTAC
>Silico-33590081	TGCAGGCGCTAAGGTGTTCAATATGAAATTAC
>Silico-33590084	TGCAGTTAGCGCTCCTTAGTTTTGTTTATTTAC
>Silico-33590085	TGCAGAGGCAGTGCATTTAGAGTGCATTAGTGTAGTGTTATATTACCTAGATCTCTTTAC
>Silico-33590086	TGCAGGGTACCTAATCATGTTTGTTCTTAC
>Silico-33590088	TGCAGTGTGCGTTGTGTAGGTATTAGTGCAGCTATGCAGTGCTTACATCTATTAC
>Silico-33590092	TGCAGAAAAGAGTAGAAAGATAGAATTAGACCTAGTAATGCTACTATCTGCTACTTAC
>Silico-33590279	TGCAGCGAATCATAGTACTTGCGTACTAATTAGCGGCAACTCTTAC
>Silico-33590280	TGCAGTGCCTTGGAAGAGGGAAAACCAGCCTAGGGTTGGACGAACATCAAAAAATTAC
>Silico-33590290	TGCAGCTAGCTTGAGCCCTGTAAAGAATTAGTTTAC
>Silico-33590291	TGCAGTTAGACTCGCAGAGCAAATGTTAC
>Silico-33590295	TGCAGAAACACAAAATAGAAATATAAACCACTTAC
>Silico-33590299	TGCAGCAGCTCTGCCTGCTATAAGGCATACTCCTCTAGCGCCTACAAATTTAC
>Silico-33590300	TGCAGCGCGTTACATAGTAAGATTTGTGTCTTATTTAC
>Silico-33590303	TGCAGTTAGGTTATTTTTTCTAGAGAACATAACCTAGTTGCATTTGTTAATTAC
>Silico-33590304	TGCAGTTAGGTTATTTTTTGTAGAGAACATAACATAGTTGCATTTGTTAC
>Silico-33590305	TGCAGTTAGGTTATTTTTTCTAGAGAACATAACCTAGTTGCATTTGTTAC
>Silico-33590306	TGCAGATACTAAATGCTGTACAGATTACAAAGTAAGAGTTAC
>Silico-33590307	TGCAGATACTAAATGCTCTATAGATTACAAAGTAAGAGTTAC
>Silico-33590330	TGCAGAACAGCTTGCTCACATATTCCTAGACTAAGTTGTTAC
>Silico-33590333	TGCAGAGAAATCTAATAAAACAACCTTACTAATTGTTATAAGGCTGTTAATTAC
>Silico-33590334	TGCAGAGAAATCTAATAAAACAACCTTACTAATTGTTATAAGGCTATTAC
>Silico-33590337	TGCAGAGGTTAGCAATTATAGCGTAGTAGGGCTGTAAACAAGCTGTAGCTTCTGCTTAC
>Silico-33590338	TGCAGAGTTCCAATAACTTACTGCTAATATAAAGTGGGACAACACTGCGTTAC
>Silico-33590341	TGCAGAGTTCTAATAACTTGCTACTAATAGAGAATAGAACAACACTGCATTAC
>Silico-33590343	TGCAGCAAGCATAGTAGAGAAGTTTACTAAAATAGTTAC
>Silico-33590346	TGCAGCTAAAATAATGCCTAATTATAGAAATTTTAC
>Silico-33590347	TGCAGCTACAACTGTAGTTGCTATAAATAAGAAGGACATGTTGCTAACCTTTAC
>Silico-33590349	TGCAGCTATATATAACGCGCCTTATAGCACACTATATAATTAC
>Silico-33590352	TGCAGCTGAAACAGTGCCTAATTATAGATATTTTAC
>Silico-33590353	TGCAGCTTTTATAAATCTGTGCATTACAATAAAGATTAC
>Silico-33590357	TGCAGTAGGGTTGTTGTCTTTAGAGAATATAACGTAGTCGCGTTTGTTAC
>Silico-33590363	TGCAGTTAGATTGTTGTCTCTAGGGAAAATAATGTAGTTGTGTTTATTGATTAC
>Silico-33590365	TGCAGTTAGGTTATTATTTCTAGAGAATATAACGTAGTTATGTTTGTTAATTAC
>Silico-33590367	TGCAGTTAGGTTATTATTTCTAGAGAATATAACGTAGTTATGTTTGTTAC
>Silico-33590369	TGCAGAGTTCTAACAACTTACTACTAACATAAAGTAGAACAACATTACATTAC
>Silico-33590370	TGCAGTTAGGTTATTATTTCTAAGGAAAATAACGTAGTTGTGTTTATTAATTAC
>Silico-33590371	TGCAGTTAGGTTATTATTTCTAAGGAAAATAACGTAGTTGTGTTTATTAC
>Silico-33590372	TGCAGTAAGTAGGTTAGAGAGCGGGGAGTCTTTAGGAGGCTAAAAAAAATTGTTAC
>Silico-33590373	TGCAGTTAGGTTGTTATCTCTAAAGAACATAACATAGTTGTGTTTGTTAATTAC
>Silico-33590403	TGCAGAAATAATACCTTTCTAATATAGCTATACTACAGAGCAGCTCACTTAC
>Silico-33590404	TGCAGAGGTTAGTAATTGCAGCACAGTAGGGCTATAAACAAGCCACAGCTTCTGCTTAC
>Silico-33590406	TGCAGTACGCTCTACAAAAGCTACAGCAGCAGAGGGATAAGCCTTGATCTTGTTAC
>Silico-33590407	TGCAGCGTCTATTGGCATGTGTGCTTTGCTAGCTACTTAGGGTGCCCTTAGCCTAATTAC
>Silico-33590416	TGCAGTTTTACTTTAGTAGCAAAGAAACAGGTTTTTGGATTAGTATAGAAATAGGCAAATAGATAGAAG
>Silico-33590418	TGCAGAAAACTCTGGACTAGCTAAAAGTAGAACAACTTAGCAGAGACTAGAAGAGTAAATAACAAACTC
>Silico-33590423	TGCAGAAATGAGTATGGAAGTTCTTGAAGAATTGGCCAACGTAGAAGGATGAACAAGCTTATTGAAGGG
>Silico-33590424	TGCAGAAATGAGTATGGAAGTTCTTGAAAAATTGGCCAACGTAGAAGGATAAACAAGCTTATTGAAGGG
>Silico-33590427	TGCAGAAATTAGAGAACTTGCTGTGCTATAGAGGAGCCTGTATGTTTTCTATATATTAGAATAAAGTCT
>Silico-33590428	TGCAGAACTGCGCTATGCTAAACTACAAACTCTTGTATAATAACTTGTTCTAGCTAACCTACTTACAGA
>Silico-33590429	TGCAGAACTGTGCTATGCTAAACTACAAACTCTTGTATAATAACTTGTCTTAGCTAACCTACTTACAGA
>Silico-33590430	TGCAGAACTGCGCTATGCTAAACTGTAAACTCTTATATAATAACTTGTTCTAGCTAACCTACTTACAGA
>Silico-33590433	TGCAGAAGAGCGTTATATTAGCTACTCTATTACGCTCTTATAACCTTACTTTTATAGAATACAGGCTAC
>Silico-33590435	TGCAGAAGGTGTTACTAAATAATATTATATGCTGTACTACTATATAAAAGGCTAACGTAGGCTAATATA
>Silico-33590436	TGCAGAGGGTGTTACTAAATAATATTATATGCTGTACTACTGTATAAAAGGCTAACGTAGGCTAATATA
>Silico-33590444	TGCAGACATAAGGAACATAATAGATTTACTAACAAGAATTTTTTAGAACAGCAACTAAGAGCGCTAGGA
>Silico-33590445	TGCAGACATAAGGAACATAATAGATTTACTAACAAGACTTTTTTAGAACAGCAACTAAGAGCGCTAGAA
>Silico-33590483	TGCAGAGTTAGAAGTTATCACTAATAACGTAGCATAGATTAGTAGAACGCCTAGCCTTAGTTATGTGCA
>Silico-33590484	TGCAGAGTTAGAAGTTATCACTAATAACGTAACATGGATTAGTAGAACGCCTAGCCTTAGTTATGTGCA
>Silico-33590485	TGCAGAGTTTTAGCAGCTAGCTACTAACACTAACTAGGACAACACTGCGCTAATAACTATGTTTACAGA
>Silico-33590489	TGCAGATAGCCCTTCTAGAAAGGTAGATTATAAACAGGAGAGCCTTTTACTAACCAAGATATTACCTAT
>Silico-33590490	TGCAGATAGCCCTTCTAGAAAGGTAGATTATAAACAGGAGAACCTTTTACTAACCTAGATATTACCTAT
>Silico-33590522	TGCAGCAAGCTAACGCTAAATTAGAGTCTTCTAACACTAAGTTAGAGTCTTCTTACAGTACTAAAGCCT
>Silico-33590529	TGCAGCACTACACAAATACTAGGTGTATAGGCATAGGCCTAGTTATAATAATATAACAATAGTATACCT
>Silico-33590530	TGCAGCACTACACAAATATTAGGTGTATAGGCATAGGCCTAGTTATAATAATATCACAATAGTATACCT
>Silico-33590536	TGCAGCAGAATGTTAGCAGAAATATACTACTATATTGCCTAGTAAAATAATTGTGTATGCTGCGTACTA
>Silico-33590537	TGCAGCAGAATGTTAGTAGGAATATACTATTAGATTAGCTAGCAACATAGTCATGTATACTATATACTG
>Silico-33590541	TGCAGCAGTGCTTAGGTCTTCTTTTGTCTGTAGCGTTTAGGATTTTTCTAGCTAGATAATACATAGGCT
>Silico-33590544	TGCAGCATAGTAATTATAATAACAGAATAAATATAAGTAAGTAACAATTACAGTATTAGCACTTAGTAA
>Silico-33590545	TGCAGCATATTATAAATAAGAGCTTAGCAGACTACTAGTGCATTAGTTAGCCTAAACAGTATAACTATA
>Silico-33590580	TGCAGCCTTAGGTAGGGTTACCTATCATAGATAGACAGTTACACCTTCTAGTACGTAAGCAAGTAGCTT
>Silico-33590583	TGCAGCCTTCTCTTACTTAGTTCTAGTGTAAGGAGCTAACCTCCAAGGGAATTTGCTAGTAAAATACAA
>Silico-33590584	TGCAGCCTTCTCTTACTTAGTTCTAGTGTAAGGAGCTAACCTCTGAGGGAATTTGCTAGTAAAATACAA
>Silico-33590589	TGCAGCCTTTGTAGCCTAGTGCACTACAGCTATAGCTGCACATACTAATGCATTATATTAGAAACATAG
>Silico-33590590	TGCAGCCTTTGTAGCCTAGTGCACTATAGCTACAGCTGCATATGCTAATGCATTATATTAGAAACATAG
>Silico-33590604	TGCAGCGTCTATTAGTATATATTTTTATCTTACTAGCTACCTAGAGCACTCTTAGCTTAATTAC
>Silico-33590612	TGCAGCTACTGTAATTAGGCGAATCCTTCCCGTGTTCTGTAGATCGTAACATGAACTAGCTCTAGCGAA
>Silico-33590631	TGCAGCTGCTATATTTAGATAAATCCTTTCTATGTTCTGTAGATTATAACACTCTTCCTCTTCTATCTT
>Silico-33590635	TGCAGCTGTACGTTGGGATCATCGCGACCTGTGCTCGTGTAGTTACCAGCTGTGGATTCAGTGCTAGTG
>Silico-33590641	TGCAGCTTTGCTTTAGTAGCAAACAAACAGCGTTTTAGTTCTATTTATAAAAAGGCTAATAGTTACAGA
>Silico-33590645	TGCAGGAAAATCCCTAAATAGGAAAAAGAAAGACATGTAAAGGTATGCAAAGAGTGTAGAAGAAGGCGT
>Silico-33590648	TGCAGGAACTGCTATAAGGCTAGTTACTATAAAGCAGAATGCTCTACTATCCTATGCATTAC
>Silico-33590673	TGCAGACCTAAGCAAAGTAGAAGAGTTAGTAAGTAAGCAGACTAAAAGAAGAGAGGCAACTTACCTACT
>Silico-33590679	TGCAGGCGCACGGAGGGTAAGGGAAGATATTGTACATCTGAGAATATATATTTGAATATTTCAAACAGT
>Silico-33590680	TGCAGGCGCACGGAGGGTAAGGGAAGATATTGTACATCTGAGAATATATATTTGAATATTTCAAGCACT
>Silico-33590681	TGCAGGCGCATGCACGTGTAAGTAAGGACAAAAGTGTATTATATAGCTTAGGTATCCTACACGTGTTCT
>Silico-33590718	TGCAGGTCTAAAGCACTAATAAACAGCGTCTTTAGACAACATACACAAAGGACAAATCTAGATAGTATA
>Silico-33590719	TGCAGGTCTAAGGCACTAATAAACAGCGTCTTTAGACAACATACACAAAGGACACATCTAGATAGTATA
>Silico-33590741	TGCAGTACGTGTAGCAAATAGGAAAACATACAAGGTGTAAGAATCCTATATCTAGAGCAATTATTTTTA
>Silico-33590742	TGCAGTACTAATTTACTAGAGAGACGCATCCTAATAAGATTCTAATATCTTAGCATATGCAGAGCCCCG
>Silico-33590746	TGCAGTACTTTCTCTAGCAACACTAGATACTAGGGTTGCTAGCTATAACTGCTATAAGACAATAGAGTC
>Silico-33590747	TGCAGTACTTTCTCTAGCAATACTAGACACTAGGGTTGCTAGCTATAACTGCTATAAGACAATAGAGTC
>Silico-33590754	TGCAGTCAATCTTTTGTCATCACGTTATGCGGTAGGGTCGGTCAGATTGGAACCCAGATGTAGCTTAGG
>Silico-33590755	TGCAGTCAATCTTTTGTCATCACGTCATGCGGTAGGGTTGGTCAGATTGGAACCCAGATGTAGCTTAGG
>Silico-33590770	TGCAGTGAAGATTTGATGAGGTATATCCACGATTCTTGGTCGATGTTCGAGGAAACAGTTGTTCTCAAA
>Silico-33590771	TGCAGTGAAGCGCTAGCTTATCTACTTTCTCCTTTATAAAAGTTCTAAACTAATCCTTTAGAAACACTA
>Silico-33590775	TGCAGTAACTATTACTAACAATAAAACACACCCTACTACAGACTCTAACTAGGACCTACAAGGGGAAGA
>Silico-33590781	TGCAGTGCTCTCACAGTATGCTAAAATAATACCCTTTTATTACAATTATTATGCTAAGCAGCTAGCTTA
>Silico-33590783	TGCAGTGCGTTGCAATGTAAGTGTTATGTCTTATATAATTGCCTAGAGCGCAAGCTGTATTACAGCTTC
>Silico-33590786	TGCAGTGTAAGAAATCTTATAAATTATTTTAGTAAAATGTCTATTGCAATGCAGATAGCTTAGATCTAG
>Silico-33590787	TGCAGTGTATAGCGCTGTGTACCTTATGTGCAGGCCCCTTACTAGCATTACGCTCCCTACCCTCTCTCT
>Silico-33590800	TGCAGTTATATCGGGAAAAAAACGTAGAAACGTAGAGTTGCTGGTACACGTAGCACGTTTGCTCAACGT
>Silico-33590812	TGCAGATGCCAATTGCTCACTCTTTATTGGATTCACGCTGACTGAGTACCCGCGAAACAGACGTGGTCC
>Silico-33590813	TGCAGCATAGTAAGCTAGACTTAGGCTATATTGTAAAGAACATACCTACTTGCTCTAAGTAGCTAATAG
>Silico-33590816	TGCAGGCACAAGCTATAGAGGCTGCTCGTTCTACTTCTAGTACCTAATACACTTTAGTAGCACTACTCT
>Silico-33590817	TGCAGGCACAAGCTGTAGAGGCTGCTAGTTCTACTTCTAGTACCTAATACACTTTAGTAGCACTACTTT
>Silico-33590818	TGCAGGCAGCACCTGCGAACTTCAGGCGTACATCCTAACGCGTAGTGCGAAGGTCGTATACTTTCCAAT
>Silico-33590820	TGCAGGGAAGAGTATAGAGTAGACTATCTGTTTTGCAAGCAAGATAAGATATTCTAATAACAAAGTTAC
>Silico-33590821	TGCAGGGAAGAGTATAGAGTAGACTATCTGTTTTACAAGCAAGGTAAGATATTCTAATAACAAAGTTAC
>Silico-33590822	TGCAGTAACTATTACTAATAACAAGGCTTACTCTACTACAAACTCTAACTAGGACCTATAAGAAGAAGA
>Silico-33590824	TGCAGTTAGAGAGAATTACTAACAGCATAGTTAGGTATTATAGAGCTGCTAGCATATATACTAACTATT
>Silico-33590825	TGCAGTTAGAGAGAATTGCTAACAGCATAGTTAGGCATTATAGAGCTGCTAGCATATATACTAACTATT
>Silico-33590829	TGCAGCACTTGGGCTGCTAATAACGTCTGCCTAGCCTATCGCGTTGATTGCAGCGATTAGAGTCACCCA
>Silico-33590830	TGCAGCTAACTCCCCTGTCTAGATACCTGCTAACTTACTATAAAATAAAAGTTACTGTAAGACACTTAC
>Silico-33590832	TGCAGGTCCAGTCAGTCGTTGTGCAGAAACAAATCGAAGGGCAAGCTGTACTTTCTGGGCGCCGCGACG
>Silico-33590833	TGCAGTAAGTATATGTTGAGTTTCACACTTTAGACAAAGTCCGTAAGTGATCGTTCGATTAGGTCTTAG
>Silico-33591080	TGCAGGAAGATACTTAGGCTACACGCTAGTAGACATTAGTAACTCTAATTACCTGCTGTCCTAAGACAG
>Silico-33591082	TGCAGAAATAGATACTGCAAAACTATTTAC
>Silico-33591087	TGCAGGAGCTCCCTCTGTACTAGACTAGCTATTTAC
>Silico-33591089	TGCAGAAGGACTCCTAAGCCAGCTATTTAGTTAC
>Silico-33591091	TGCAGAAGGCTATGTTAGATAAGTGTTCTAACAAAATCTTAGTCTAGTTTAC
>Silico-33591094	TGCAGACAATAAGGATAAGGACGTTAC
>Silico-33591103	TGCAGACTGTTAGGTAGCCTCTAACATTGCAGAAGATTAC
>Silico-33591104	TGCAGACTTCCTCTTATCTAGTAGTGTACTAAACATGCTTAC
>Silico-33591105	TGCAGACTTCCTCTTATCTAGTAGCGTACTAAACCTGCTTAC
>Silico-33591106	TGCAGAGACACAGATTGTAACCTAAGACTTAGCTGTAGTCTGTTTTAC
>Silico-33591107	TGCAGAGAGACAGAGCTACAAGCTTACTAAGAAATAAGTATTTATTAC
>Silico-33591119	TGCAGAGGCAGTACTAATAGCTAAATAACAAATATTGTCTATGTTAC
>Silico-33591121	TGCAGAGGTAGTACTAATAGCTAAATAACAAATATTGTCTGTGTTAC
>Silico-33591127	TGCAGATCTACAACAACTCTAGTTCATCTAAGTTAC
>Silico-33591136	TGCAGCAACACCTTACAAAGAATTGCAAAAGTATTAC
>Silico-33591159	TGCAGCGTCTATTAGCATATATACCTCACTAGCTACCTAGAGCGCTCTTAGTTGGATTAC
>Silico-33591160	TGCAGCGTCTATTAGCATACATACCTTACTAGCTACCTAGAGCGCTCTTAGTTGGATTAC
>Silico-33591168	TGCAGCTACTGTAATTAGACGAATCCTTCCTATATTCTGTAGATTGTAACACATTGTTTAC
>Silico-33591169	TGCAGCTACTGTAATTAGACAAATCCTTCCTATCTTCTGTAGATTGTAACACATTGTTTAC
>Silico-33591176	TGCAGCTCTCGTGCGCTTTTGTAGTTGTTCCCTTTGTTTACTTAC
>Silico-33591178	TGCAGCTGTAACACTACCCAGCCTTATCGTCATCACTTTAC
>Silico-33591179	TGCAGCTGTAACACTACCTAGCCTTATTGTTATCACTTTAC
>Silico-33591191	TGCAGGATCCTAGCAACTCTTTAC
>Silico-33591196	TGCAGGCCTAGACAAAGTAAAAATAATTAGTTAC
>Silico-33591197	TGCAGGCCTGCTAAAGATAGAACTGGGTTAGTAAATTAC
>Silico-33591199	TGCAGGCGCTAAGGCACGTAGAAGTATTAC
>Silico-33591200	TGCAGGCGCTAAGGCACCTAGAAATATTAC
>Silico-33591207	TGCAGGGTAATGGCCTCCTTGCTAGCCGTCGTACCGCCTTGTAATATCTATTAC
>Silico-33591209	TGCAGGGTCATAGCTGAGAGGTACTAGTACTAGAGGCCCAAGTCACGCTTAC
>Silico-33591221	TGCAGGTTGCACTACGAGAAAGGCGCGCTTAC
>Silico-33591222	TGCAGGTTGCACTACAAGAAAGGCGTGCTTAC
>Silico-33591226	TGCAGTAGCTACGTAGGATCCCTCTCTTCTTCCTTAC
>Silico-33591228	TGCAGTGGCTTGTACCCCTTCTTTAGCTACTTAC
>Silico-33591239	TGCAGTGCTTCCTGTATTCTGTATTAC
>Silico-33591240	TGCAGTGCTTCCTGCAGTCTATATTAC
>Silico-33591243	TGCAGTTAGAATGCTTACAGAATCTTAC
>Silico-33591245	TGCAGTTATTGCTAAACAGAGCAGAGGTGTAGGTGCTATGTATAGTTAGGCAACATTAC
>Silico-33591250	TGCAGTTGCATAAGCCTAGTACTGTTTTGTCTAGTTGAGATAAAGTGACCTTAC
>Silico-33591253	TGCAGTTTGTAGGAAATAGCATTTAGTTGCCTTCTACTTGTGCATAATGTTAC
>Silico-33591255	TGCAGGAAACCACGTCAATTAGAGGTGCTTACCCTTAC
>Silico-33591256	TGCAGGTGTAAGGAGCTAACCTCTAAGGGAATTTGCTAGTAGAATACAAGATAGATTTAC
>Silico-33591257	TGCAGTAGCTATTACTAACAATAAGGCCCACCTAGCTACAGACCTTAC
>Silico-33591258	TGCAGTATCTGCTTTGCGTGTTGCTGTAGATACGTTGGCTACTGTTAGATTAC
>Silico-33591259	TGCAGAAGCTCCCTCTATACTAGACTAGCTATCTAATGCTAGAGTTTCTTCTTAC
>Silico-33591260	TGCAGGAGCTCCCTCTACACTAGACTAGCTATCTAATGCTAGAGTTTCTTCTTAC
>Silico-33591371	TGCAGCATAGATTCCAATAGGCTGTATGCTAGCAAGACACACAAGGATATTAC
>Silico-33591372	TGCAGACTCATTTTGTCTAATGCATTAGATATTGCAATATACAATAGCTAGTTTATTTAC
>Silico-33591374	TGCAGATGCACAACAATTCTAGTTTACCTAAGTTAGGCACTAGCACCTCTAGGCTTATTAC
>Silico-33591375	TGCAGATGCACAACAATCCTAGTTTACCTCAGTTAGGCACTAGCACCTCTAGGCTTATTAC
>Silico-33591376	TGCAGCAGCCCTGCCTACTATAAGCTGCACTGTTCTAGCGCCTATAAATTTAC
>Silico-33591377	TGCAGCAGCCCTGCCTACTATAAGCTGCACTCTTCTAGCGCCTATGAATTTAC
>Silico-33591379	TGCAGCGTCTATTGGCATGTGTGCTTCGCCTACTACCTAGAGTGCCCTTAGCTTAC
>Silico-33591380	TGCAGCTCTAGTAGGTTGCCTTACATGCTAGTGCAATAACTCTGCTATTAC
>Silico-33591381	TGCAGTGTGCTTCTATCTAACTTACTTTAGTGTAACTATTTTAC
>Silico-33591382	TGCAGTTAGGTTGTTATCTTTAGGAAATATAATGTAGTTACGTTTGTTAATTAC
>Silico-33591383	TGCAGTAAGGTTGTTATCTTTAGGAAATATAATGTAGTTACGTTTGTTAC
>Silico-33591389	TGCAGACAGATAGACAGACAGAAAGAACAAATTAC
>Silico-33591392	TGCAGAGGTTAGTAATTGTAGCGTAGTAGAGCTGTAAATAAGCTATAGCTTCTACTTAC
>Silico-33591394	TGCAGATGCACAACAATCCTAGTTTATCTAAGTTAGGCATTAGCATCCCTAGGCTTCTTAC
>Silico-33591402	TGCAGTCAGGTTGTTGTCTCTAGGGAACATAATGTAGTTGTGTTTATTAATTAC
>Silico-33591403	TGCAGTCAGGTTGTTGTCTCTAAGGAACATAATGTGGTTATGTTTATTAATTAC
>Silico-33591404	TGCAGTCAGGTTGTTGTCTCTAGGGAACATAATGTGGTTATGTTTATTAC
>Silico-33591405	TGCAGTCAGGTTGTTGTCTCTAGGGAACATAATGTAGTTGTGTTTATTAC
>Silico-33591406	TGCAGTTGGATTGTTGTTTCTAGGGAAAATAACGTAGTTACATTTGTTAATTAC
>Silico-33591408	TGCAGTTAGGTTGTTATCTCTAGAGAACATAACGTAGTTATATTTATTAC
>Silico-33591427	TGCAGTATACTATAGGTTGTAAAAGTACAGCTATATATACTATAGCAGCTAGCCTTTAGAAAGCTTACA
>Silico-33591434	TGCAGTGTAGCTCTAGTTATTGTATGCAACGTGCAGTAGAGAAGAATTATTGTTTATTAGAGTGTCTTA
>Silico-33591443	TGCAGAAGTAGCGCTATAGGCCTAAGCAAAGTAGAAAGTTAGTAAGTAAGTAGACTAGAAAGAGGAGGG
>Silico-33591444	TGCAGAAGTAGCGCTTTAGGCCTAAGCAAAGTAGAAAGTTAGTAAGTAGGCAGACTAGAAAGAGGGGGG
>Silico-33591474	TGCAGATCCTATCTCCTCTAATACCTACTTAGCTAAGAAGGCAAAGCTTATAACAGAGGACATTATCCT
>Silico-33591478	TGCAGATGCTAGAAGACTTATAGCTAACAGTAGATAGCTTTATAGAGAGCTATTTCTTCATTCTAATCT
>Silico-33591482	TGCAGATGTTGCTGCATTTATTTGTTGCTACGCTGTAGTTCCTTATTACACTATAATTATTCTAGGTTT
>Silico-33591483	TGCAGATGTTGCTGCATTTGTTTGTTGCTATGCTGTAGTTCCTTATTATACTATAATTATTCTAGGTTT
>Silico-33591484	TGCAGATGTTGCTGCATTTGTTTGTTGCTATACTGTAGTTCCTTATTATACTATAATTATTCCAGGTTT
>Silico-33591486	TGCAGATTCTGAACTACTGTACTATTTACTAATATCTTTCTTTTTTTTTCTTTTCTCTCTTCTTATTAC
>Silico-33591494	TGCAGCACAGTAATTATAACAACAGAACAATAAGTAAGCAATAATTACAAGTAAGCAACAATTACAGTG
>Silico-33591516	TGCAGCGCCTACTTTACCTAGGCTATTGCTAGTTCTAACTTCTAGGCCTTACAACCTTGTGCTCTGCAA
>Silico-33591517	TGCAGCGCCTACCTTACCTAGGCTATTGCTAGTTCTAACCTCTAGGCCTTACAACCTTGTGCTCTGCAA
>Silico-33591521	TGCAGCGTAGCAGTAAACAAATGTAATAGCACTTATAGTTGCCTTTAGCTAGCCTACAACCCTAGTATA
>Silico-33591522	TGCAGCGTAGTAGATCTCTAAGCCAACAATAGAAATCTGTAATAACTTATTAGCTTATAGAACCAAACG
>Silico-33591523	TGCAGCGTAGTAGATCTCTAAGCCAATAATAGAAATTTGTAATAACTTATTAGCTCATAGAACCAAACG
>Silico-33591524	TGCAGCGTAGTAGATCTCTAAGCCAATAATAGAAATCTGTAATAACTTATTAGCTCATGGAACCAAACG
>Silico-33591525	TGCAGCGTAGTTAGCAGCTAACTTATTCTATCTAATTTCCAAGATATTATAACAGGCAATGTGTAGTTT
>Silico-33591526	TGCAGCGTAGTTAGCAGCTAACTTATTCTATCTAATTTCCAAGATATTATAATAGGCAATGTGTTGTTT
>Silico-33591531	TGCAGCTAGCATACCTCTTATTTCTCTTCTCATTAGGTAATATAGTATGCCTCTCGCTATAGTTAGTTT
>Silico-33591532	TGCAGCTAGCATACCTCTTATTTCTCTTCTAATTAGGTAATATAGTATGCCTCTTGCTATAGTTAGTTT
>Silico-33591545	TGCAGCTTAGAAGACTCCTAAGCGTAGTTGTTAGGATAGCCTAGACTTTTAGCCTAGCTCTACTAGGGG
>Silico-33591546	TGCAGCTTGTTTACAGCCCTACTGCGCTGCAATTGCTAACCTCTATAGAGATCTAATAAACTATAATAG
>Silico-33591548	TGCAGGAAAATCCCTAAACAGGAAAAAGAAAGACATATAAGGGTATATAGAGGGTGCAGAGGAAGGCGT
>Silico-33591549	TGCAGGAAAATCAATAAACAGGAAAAAGAAAGACATATAGGGGTATATAGAGGGTGCAGAGGAAGGCGT
>Silico-33591551	TGCAGGAAAATCCCTAAAGAAGAAAAAGAAAGACATGTAAGGGTACACAAAGAGTGTAGAGAAAGGCAT
>Silico-33591557	TGCAGGAGCTTAGCTAAAATGGATCATATATTGCATATAGCAAGACCAACAGAATATAAGAAGACTACA
>Silico-33591561	TGCAGGCAACAGTACAATAATAGTACGTAACACATAATCTATCTTATTAGAAAAGAATTGGAAGAAAAA
>Silico-33591562	TGCAGGCAACGGTACAATAATAGTACGTAACACACAATCTATCTTATTAGAAAAGAATTAGAAGAAAAA
>Silico-33591563	TGCAGGCACAAACTATAGAAGCTGTTAGTCCTACTCCTAGTACCTAATACACCTTAGCAGTATTACTCC
>Silico-33591566	TGCAGGCCTAAGCAAAGTAAAAGAGTTAGTCAGTAAGCAGACTAGAAGGAGAGGGGCAACTTATCTACT
>Silico-33591577	TGCAGGTAACAAGGATAATAGTAGTAGCAGAGGTTCTGCTAAGAGTAGTACTTAGAGCTTTTTCTTATC
>Silico-33591578	TGCAGGTACACAGTGTGGCAAGTTAGATATGTAACTTACACACACACACACGTTGCTGCTAGATACACA
>Silico-33591581	TGCAGGTATATGCAAGTTAGGATAAACGTGCATTATATTGCCTAGGTTACCTATACGTGTTCTCTAAGG
>Silico-33591582	TGCAGGTATATGCAAGTTGGGATAAATATGCATTATATTGCCTAGGTTACCTATACGTGTTCTCTAAGG
>Silico-33591585	TGCAGGTGTTATACAAGGTGTTTCTGTAGTAGGTTGCTTAGGTGCAGGTCAACTACAGGTAAATTACAG
>Silico-33591588	TGCAGTAAGGCGCTAGCTTGTCTACTTCTTGTTTATAAATATTCTAAACTTATTCTTTAGAAACTCTAA
>Silico-33591589	TGCAGTGAGGTAGCAGCTTGTCTGCTTCCTCCTTCTTCTTTAGGGCCTTCTAGATATCTGCTATTACAG
>Silico-33591615	TGCAGTGCAGCAACAGGTATTCTATAGAGGGAACCTACCATATTTACTATATAGTTTATTCTGTATCTT
>Silico-33591619	TGCAGTGCCCTCACAGAAAACTTGTATATTATTAGCAAAGTTGTCTTCTAGGCTAGTCTTTACTACTTA
>Silico-33591627	TGCAGCTACTGTAATTGGGCGAATCCTTCCCGTGTTCTGTAGATTGTAACATAGTGTTCTATACTTACA
>Silico-33591781	TGCAGGAAGCACTGCAGCACTAAGGAGTTTAC
>Silico-33591782	TGCAGAAAGCACTAAAGCACTAAGGAGTTTAC
>Silico-33591783	TGCAGGAAGCACTACAGCACTAAGGCGTTTAC
>Silico-33591785	TGCAGAATAGCTAGCACATGTCTTTAC
>Silico-33591786	TGCAGAGCAGCTAGCACATGTCTTTAC
>Silico-33591787	TGCAGAACAGCTAGCATATGTCTTTAC
>Silico-33591800	TGCAGATACTAGAAGCAGCAGCAAAGACTGACAAGACAGGCTGGTTTAC
>Silico-33591801	TGCAGATACTAGAAGCAGTAGCAAAGACTAACAAGACAGGCTAGTTTAC
>Silico-33591805	TGCAGATGTCAAGGCGTCGTAATTTTCTATTTAC
>Silico-33591808	TGCAGTAAGGCATGCTAGGACGTTGATGTATACGCAACGTGTTGCAGTTTCTTAC
>Silico-33591809	TGCAGTAAGGTATGCTAGGACGTTGATGTATACGCAACATGTTACAGTTTCTTAC
>Silico-33591810	TGCAGCAAGGCATGCTAGGACGTTGATGTATACGTAACGTGTTGTAGTTTCTTAC
>Silico-33591814	TGCAGCCCAAGAACAACAAGCTCCTTCATAATACCAGTTTCATTGATTAC
>Silico-33591828	TGCAGGAAATCAGCCTAGGCGCTCTGCCCTACGCAGTTAGTTAC
>Silico-33591829	TGCAGGAAATTGGCCTAGGCGCTCTGCCCTACGCAGTTAGTTAC
>Silico-33591832	TGCAGGAAGCACTAGGGTGTAAAAGAATTTAC
>Silico-33591838	TGCAGGCACAGCCCAGAGCCATCTTTAC
>Silico-33591840	TGCAGGCACCTAACCTAGTATTAGCTAGAGTTAGAGTTAC
>Silico-33591841	TGCAGGCACCTAACCTAGTATTAGCTAGGGTTAGGGTTAC
>Silico-33591857	TGCAGTAACAGCTATCGCCTGCTAGAAATACATGAACACAGAGTCACTTAC
>Silico-33591858	TGCAGCAACAGCTATCGCCTGCTAGAAATACATGAACACAGAGTTACTTAC
>Silico-33591869	TGCAGTGTCTAACAGTAGCAGTCTTAC
>Silico-33591871	TGCAGTTATCTAAGATAGTGTTGTAATCCTGCTTAC
>Silico-33591878	TGCAGAGCTATATTTTTAGATAACACCTATATAAAGTCTAGTAGCTTAGTGTTATTAC
>Silico-33591881	TGCAGATAGGGGAACATCCTCTTATTTCCTTAC
>Silico-33591949	TGCAGTTTTTGTATACTTAGGTTTTGCGCCTAGTCCCTGCGCTTTAC
>Silico-33591950	TGCAGATGTATAACAATCCTAGTTTATCTATATTAGGCATTAGCATCCCTAGGCTTCTTAC
>Silico-33591951	TGCAGATGTATAACAATCCTAGTTTATCTATATTAGGCATTAGCACCCCCAGGCTTCTTAC
>Silico-33591952	TGCAGATGCATAACAATCCTAGTTTATCTATATTAGGCATTAGCATTCCTAGGCTTCTTAC
>Silico-33591963	TGCAGAGGTTAGTAATTGCAGCGCAGTAGGGCTGTAAATAAGCTATAGCTTCTACTTAC
>Silico-33591964	TGCAGAGGTTAGTAATTGCAGTGTAGTAGGGCTGTAAATAAGCTACAGCTTCTACTTAC
>Silico-33591965	TGCAGCGCGTTGCTTAGAGAGATTTAGGTCTTATTTAC
>Silico-33591971	TGCAGTTGGGTTATTATTCTTAGGGAAAATAACGTAGTCGCGTTTGTTAC
>Silico-33591990	TGCAGAGCAGCTTACTGTTACAATCCTATGCTAGGGAACGGCACAGCAATAAGTAACAGCTAACCAAGA
>Silico-33592004	TGCAGATGTTAGGATGTAGAGAAGAGAGAGAGTAGAGAAGAGAGAGAGAATAGAGAGGAGTCTTAGAGC
>Silico-33592005	TGCAGATGTTAGGATGTAGAGAAGAGAGAGAGTAGAGAAGAGAGAGAGAATAGAGAAGAGTCTTACAGA
>Silico-33592013	TGCAGCACTACTCTCTAATAGTGTAATAACTATAACTTAGATTATAGTTCTACAAGTTATAATTACAGA
>Silico-33592030	TGCAGCTCGTCGCGCGACTGCCCTAGTGTTGAACCACATGATATGCTCGAGTCTGCTTCAATATCGACG
>Silico-33592031	TGCAGCTCGTCGCGCGACTGCCCTAGTGTTGAACCACATGATATGCTCGAGTCTGGTCCAATATCGACG
>Silico-33592039	TGCAGGCCTAGGCAAAGTAAAAAAGTTAGTAAGTAAGCAGACTAGAAGAAGAGAGCAACTTACCTACTT
>Silico-33592058	TGCAGTAACTATTACTAATAACAAGACGCACTCTACTACAGACTCTAACTAGAACCTATAAGAAGAAGA
>Silico-33592059	TGCAGTAACTATTACTAATAACAAGACGCACTCTACTACAGACTCTAACTAGGACCTACAAGAAGAAGA
>Silico-33592061	TGCAGTAAGTGTCCTTGAAGACACTCCTACACATGCGTATCAGCGTGCACCCCAGCACAGCCAACATGA
>Silico-33592066	TGCAGTACTTTATAACTACAAAAGAGCTCTCACCTAAGTAAGCGCACTAGGCAAAGGAGCTAGCTAGGT
>Silico-33592067	TGCAGTACTTTATAACTACAAAAGAGCTCTTACCTAAGTAAGCGCACTAGGCAAAGGAGCTAGCGAGGT
>Silico-33592069	TGCAGTAGTACCCTTTGTAGCGGTGTCAGTGTGCTAATCTAGATCTAACCTAAGCTAGAGTCCTTCCTA
>Silico-33592071	TGCAGTATCTATAAGTAAATTCAACACTATACTTAGGCTATATTATAGCAGTACTTACTTATAATTTAC
>Silico-33592076	TGCAGTCTACCCTATACATCTAGCTATATAGCTCCCTACACTATCTAAGCAGGTAGACAACTAGTAGAG
>Silico-33592086	TGCAGTGTAGGACATATAACTATATTAGCACTAATAAGGATATATTCTGCTAGCACTGCAAAAAAGATT
>Silico-33592087	TGCAGTGCAGGACATATAACCACATTAGCACTAACAAGGATACATTCTGCTAGCACTGCAAAAAAGATT
>Silico-33592088	TGCAGTGCAGGTGCGCAAATTATAGCTAGTCTTGCTATAACGCCTATAGTGCCTCTCTTTGTGCACCTT
>Silico-33592090	TGCAGTGCAGGTGCGTAAATTGTAGCTAGTCTTACTACAACGCCTATAGTGCCTCTCTTTGTACACCTT
>Silico-33592093	TGCAGTTAGCAATATATTAGGATATAAAGAGGATAGTTTAGAAACTTATAATAACTCTAGAAATAATAT
>Silico-33592097	TGCAGTTGGTACACCTAATTGGCTCTATACAACGTTAGAGAATGGATAGACGTCAAACTTAC
>Silico-33592100	TGCAGTTTGTAGGAAACAGCATTTAGTTGCCTTCTACTTGTGCATAATGTCAACCTTCCTACATAGGCA
>Silico-33592102	TGCAGTTTTGCTTTAGTAGCAAAGGAACAGTTGTTTGGATTAGTGTACAAACAGGCAAATAGTTAGAAG
>Silico-33592103	TGCAGTTTTGCTTTAGTAGCAAAGGAACAGTTGTTTAGATCAGTGTACAAATAGGCAAATAGTTAGAAG
>Silico-33592105	TGCAGATCTTATTTAGTCAGTATACTATACAACACTAAATATAATTATATACATTCTTCTTTAGATTTA
>Silico-33592107	TGCAGTAGGTGCAAGGGATTGCGTTCGTAATTAGCAAACAGTCCTAAAAGTGTAGCAATTGCAACATAA
>Silico-33592109	TGCAGCAAAAAATTAGAGTTAGGAGTAAAAAGGAAAAGAGAAATTGCGTAGATAAGTAATTATTTACAG
>Silico-33592198	TGCAGCCTGTCTAAGCGATACCGTGTCCGTGTGTAATGGGCTAGGCCCAGGTGCTGGTTCCTCGGCGTA
>Silico-33592202	TGCAGAACCTCCTTTATAGGCAATTAC
>Silico-33592203	TGCAGAATCCCCTCTATAGACAATTAC
>Silico-33592209	TGCAGAGGCATTATTACCCTTAGTTTAC
>Silico-33592210	TGCAGTGTATACAATTGTACTGTTGTAGCTTAC
>Silico-33592212	TGCAGAGTATACAATTATACTATTGCAGCTTAC
>Silico-33592221	TGCAGTAAGCTGACACTAAATTAGAGTCTTCTAACACTAAGTTAGAGTCTTTTAC
>Silico-33592222	TGCAGCAAGTTGCTAAGAGTCCTAATGTTAGAGGCTATTAC
>Silico-33592227	TGCAGTATAACTTAGGCAAGGTTGTCTTAC
>Silico-33592233	TGCAGCAGTGCTTTTGCAGATCCTACCCCTCCTACAACTTACTTAGTTAC
>Silico-33592239	TGCAGCCAACTCCCTTGTCTAGATACCTGCTAACTTACTGTTAC
>Silico-33592240	TGCAGCCAACTCCCCTGTCTAGATACCTGCTAACTTACTATTAC
>Silico-33592242	TGCAGCCAACTCCCCTGTCTAGATACCTACTAACTTACTGTTAC
>Silico-33592243	TGCAGCCACACTTTAGGCTAGTTAGAGCATTAGATCTAGCACTTTAC
>Silico-33592258	TGCAGGAAAATAGACTAAAAATTATTAGTAACTTTAC
>Silico-33592259	TGCAGGCAGGTTCTAGCAACCCATGTCTAAGGCGCACTTAC
>Silico-33592265	TGCAGGTATGGGAAGATCTGCTAAACACATATAATATAATCCTTAC
>Silico-33592269	TGCAGTAAGGTAGCAGCTTGTCTACTTCCTCCTTTATAAACGTTTTAC
>Silico-33592275	TGCAGTCGCCTGTCTCTTCAGATCTAACGTTAC
>Silico-33592285	TGCAGACAATGCAGAGGCCACTATTAC
>Silico-33592288	TGCAGCTCCTAATCTATTGACTAAGTTTTAC
>Silico-33592291	TGCAGGGCATGCAAATGCTTATTTATACCAAAATTAGTTAC
>Silico-33592292	TGCAGGTTGCAATCAACTCGCAGAGCCCTGTTTAC
>Silico-33592345	TGCAGTGCCCTCACACATAGTTATTAC
>Silico-33592348	TGCAGTAGGGTTGTTGTCTTTAGAGAATATAACGTAGTCGCGTTTGTTAATTAC
>Silico-33592366	TGCAGGGGGGTCTTAGGAGAGGATCTCACTGGCTGGATGGCTCTTATAGGGGCGCACGATAACAATTAT
>Silico-33592375	TGCAGAAATATTAGATGTAGATAATAGCGCTGCTTCTAAAGAGTAATTGTAGCGATTGTAACTGTTAGT
>Silico-33592382	TGCAGAATCCTCTAGATTTCACTTATAAGGATTCACAGGATTGTACACTAATAGGTTGATAGGCGTAAA
>Silico-33592402	TGCAGATAATAGGGCGTAGATAGCTTCTTCTTAGTACCTATAGCTGCTAAGAGCGTAGTCTAATAGGTT
>Silico-33592404	TGCAGATAGCTGTAAGATGCTTATAATGCTCCTTAGAAAGCTATAAGGTGTTAGTATACGCTAAACTAG
>Silico-33592405	TGCAGATAGCTATAAGATGCTTATAATGCTCTTTAGAGAGCTATAAGGTGTTAGTATACGCTAAACTAG
>Silico-33592407	TGCAGATAGCTGCAAGATGCTTATAATGCTCCTTAGGGAGCTACAAGGTGTTAGTATACGCTAAACTAG
>Silico-33592416	TGCAGCAAATTCTGCCTATTGCATAATAAGGTGCTATTAGAGTTAGATACAACTATAAGCAATAGAAGA
>Silico-33592419	TGCAGTAATTGCAGCTGCTACACCTAATCCTAATTGCGATGCAGCCCTAGTGTCTAAGAATAGTGCATA
>Silico-33592420	TGCAGCAATTGTAGCTGCTACACCTAATCCTAATTGCAATGCAGTTCTAGTGTCTAAGAATAGTGCATA
>Silico-33592421	TGCAGCAATTGTAGCTGCTACACCTAATCCTAATTGCAATGCAGCCCTAGTGTCTAAGAATAGTGCATA
>Silico-33592422	TGCAGCACAGTGTGCAACAATCTAGTTAGCAGGGTCCTGCTAAAGGAAAAGGAGTTTTTAGATTTCTAT
>Silico-33592423	TGCAGCACAGTATGCAACAATCTAGTTAGCAAGGTCCTACTAAAGGAAAAGGAGTTTTTAGATTTCTAT
>Silico-33592424	TGCAGCACAGTATGCAACAATCTATTCAGCAAGGTCCTACTAAAGGAAAAGGAGTTTTTAGATTTCTAT
>Silico-33592434	TGCAGCTAACTATGCTGCCAAGTTCTAGCAACTCGCTGCTAATATAGAATAGGATAATACTGCGTTACA
>Silico-33592435	TGCAGCTACTGTAAGTAGACAAATTCTTTCTATGTTCTATAGATTGTAACACTATCCTCCTTCTATTTT
>Silico-33592437	TGCAGCTCTAAACACTTACCCCTCTTTTCTTCTCCTCTTCTCCCCTTTTTCCTTTTGTGCCTTCTAAGG
>Silico-33592449	TGCAGGGAGACCAAGGCTCAGAATCGGAAGGTATATCTCCGAAGTTATGATTGATGTAGTTTAC
>Silico-33592457	TGCAGTACCTATATCAGGAAAAAAACGTGGAAACGTGGAGTTGCTAGTACGCGTAGCACATTCACTTAC
>Silico-33592463	TGCAGTATCTAGGCAGATGTAAAGAGTCTAAGGAGTTATATCAGTAATTATCATAAGGTAAAATTACAG
>Silico-33592470	TGCAGTGTTGCCTGTGCTGTTATTGCCTGCTCCATCACTACTAATGAGGCCTCTGACCTAATGGGCCAG
>Silico-33592549	TGCAGCATGCAAGAAAGGCACTCTACCTGTGCAACAGCCTGCTATAACGCCTACTAAACTGCGTCCTGC
>Silico-33592550	TGCAGCACGTAAGAAAGGCACTCTACCTGCGCAATAGCCTACTACAACACCTACTAAACTGCGTCCTGC
>Silico-33592556	TGCAGACAGGCTTTAGAGTACTAGCCTGTCCTTCTTTTAGCGCCTTTTAC
>Silico-33592563	TGCAGATATGGAGAAGACTACAATTCTTCTCAGCTCTTTAC
>Silico-33592568	TGCAGCACAAAATCTCTAAATACTCTGTTAC
>Silico-33592570	TGCAGCACAAAATCAACAAATACTCTATTAC
>Silico-33592574	TGCAGCAGGCAGACCTAAGCTAAAACTTAC
>Silico-33592584	TGCAGGAAGGCAAAAGGCTAGCAAACAAAATACTAGTATAGAATAGTACAATCTTAC
>Silico-33592585	TGCAGGAAGGCAAAAGGCTAGCAAACAAAATACTAGTATAGAACAGTACAACCTTAC
>Silico-33592588	TGCAGAAGCACTTATACTATTTGTTCTTAC
>Silico-33592607	TGCAGTAGCTATTACTAACAACAAGGCCTACTCTACAATAGACTTTAC
>Silico-33592614	TGCAGTGCCCTCACAAGCATTAC
>Silico-33592616	TGCAGCTTAGAAGACTCCTAAGCGTTGTTGTCGTAACAGCCTAGACTTTTAC
>Silico-33592619	TGCAGTAGCTACGTAGGATCCCTCTCTTCTTCCCTAACTAGTCTGTTTAC
>Silico-33592687	TGCAGATACTGCGTGTACTTGTAATTATTATAGAGCCTGCTATAGTTATAAACCTCTAGGTTGTTAGTT
>Silico-33592691	TGCAGATTAGTGTTGAGTTTCACACTTTAGACAAAGTCCGTAAGTGATCGTTCAATTAGGTCTCAGGGA
>Silico-33592692	TGCAGATTAGTGTTGAGTTTCACACTTTAGACAAAGTCCGTAAGTGATCGTTCAATTAGGTCTTGGGGA
>Silico-33592693	TGCAGTAAACAACAGTTAGATAATAGAGTAGTAGTAGGGGCGTAAGTAGAAGGTGCGCAGATATAGAAA
>Silico-33592713	TGCAGGTTCTAGAGTCTTTGATTCTAAGGGATCTAGAGGTAAGGTCACCTAGTAAGCAGCAAACTAGTG
>Silico-33592724	TGCAGCACAGTGATTACGTCAACAGAATAAACACATGTAAGCAACACTTATAGTGTTATTACTTAGCAA
>Silico-33592726	TGCAGGCTTTCAGCTCCTGTAGTTGAGATGGTAATGGTCCAATCAAGAACATCTATTACAGTCCGAGAT
>Silico-33592780	TGCAGGACCTATTAGTAAAGACAGTTACCTGTGCTTTTATATTTAC
>Silico-33592792	TGCAGGTGCTAGCTCCTAGATAGTGTAATAAGAGTTAC
>Silico-33592793	TGCAGGTGCTGGCTCCTAGTTAGTGTAATAAGAGTTAC
>Silico-33592794	TGCAGGTGTTGTATAGAGTGTTTTAGCTATAGGCTGCGCAGTTGTAGTTTAC
>Silico-33592796	TGCAGGTGTTATATAAGGTGTTTTAGCTGTAGGCTACGCAGTTGCAGTTTAC
>Silico-33592802	TGCAGTTCTGTTATGTTAGGTAGCAGATACCAATTCTTAC
>Silico-33592823	TGCAGTTAGGCTACTACTACAAGCTACTGCAAGAGAGGTACTTTTAGATAAGTACTTTAC
>Silico-33592833	TGCAGCGTCCATTAGCATATGTGCCTCACTGGCTACCTAGGGTGCCCTTAGCCTAATTAC
>Silico-33592834	TGCAGCGTCTATTAGCATATGTGCCTCACTAGCTACCTAGGGTGCCCTTAGCCTAATTAC
>Silico-33592835	TGCAGCGTCTATTAGCATATATGCCTTGCTAGCTACCTACAGTGCTCTTAGTTTAATTAC
>Silico-33592845	TGCAGTAACTATTACTAATAACAAGGCCTACCCTACTACAGACTCTAACTAGGACCTACAAGGAGAAGA
>Silico-33592847	TGCAGTAACTATTACTAATAATAAGGTCTACCCTACTACAGACTCTAACTAGGACCTATAAGGAGAAGA
>Silico-33592864	TGCAGCGCTAATACCTTAGATAATAGTAACCTACTTATAGGTTCCTAGCTAGATAACCTTCTTTTTTCT
>Silico-33592865	TGCAGCGCTAACGCCTGAGATAATAGTAACCTACTTATAGGTGCCTAGCTAGATAACCTTCTTTTTTCG
>Silico-33592867	TGCAGTGGTGCTTCTGCTAATCCCGCCCCTCTTATAACTCGCTTAGCCAAGAAGGCTAAGCTTACAGCA
>Silico-33592868	TGCAGCGGTGCTTCTGCTAATCCCGCCCCTCTTATAACTCGCTCAGCCAAGAAGGCTAAGCTTACAGCA
>Silico-33592869	TGCAGCTATATATAACACACCTTACAACACACTATACAACTAATATATAGAACAACCTGCACAAGCTAA
>Silico-33592878	TGCAGGAAAGACTACCTGTAGTAGTAAGACTACAAAAAAGTAAAGTTATACTAGCAAAACTAGTAGTTA
>Silico-33592879	TGCAGGAAAGACTACCTGTAGTAGCAAGGCTACAAAAAAGTAAAGTTATACTAGCAAAACTAGTAGTTA
>Silico-33592880	TGCAGGCCTAAGCAAAATAAGAAAGTTAGTAAGTAAGCAGACTAGAAAGAGGGGGGCAACTTGCCTACT
>Silico-33592883	TGCAGGCCTAAGCAAAATAAGAAAGTTAGTAAGTAAGTAGACTAGAAGGAGGAGGGCAACTTACCTGCT
>Silico-33592888	TGCAGGCTAGAGAGAGACTTCTTACAGGAAACACTAGCTATAAGATAGTAGCAAAAATCTAGTAGTTTA
>Silico-33592889	TGCAGGCTAGAGAGAGACTTCTTATAGGAAACACTAGCTATAGAATAGCAGCAAAAATCTAGTAGTTTA
>Silico-33592892	TGCAGTAGTGGCAAGTTATTAGAACTAAATAGGTATTAGATCTTCTAAAACTAATCTATATTTACAGGG
>Silico-33592893	TGCAGTAGTAGCAAGTTATTAGAACCAAATAGGTGTTAGATCTTCTAAAACTAATCTATATTTACATGG
>Silico-33592895	TGCAGTAGTAGCAAGTTATTAGAACTAAATAGGCGTTAGATCTTCTAAAACTAATCTATATTTACAGGA
>Silico-33592954	TGCAGATAAAAGAAGACCTAAGCACTACTCTTAGCAGAACCCTTGCTACTACTATTATCCTTGCTACCT
>Silico-33592959	TGCAGAGGTAGCGGGTATCTTAC
>Silico-33592963	TGCAGAGCAGCTCGCTTGCGTATTCTTAC
>Silico-33592964	TGCAGAGCAGCTTACTTATGTATTCTTAC
>Silico-33592970	TGCAGAGGTACACTATCCTGTAGTTAC
>Silico-33592974	TGCAGATCGCGCCCCTCTTAC
>Silico-33592978	TGCAGCAACCTAAGCTTCTAACTTGTGCTTCTAACCCTTAC
>Silico-33592984	TGCAGCAGTATTTAGAAAGATGCTAAAGGTACGCATGCTTATTTAC
>Silico-33592985	TGCAGCAGTATTTAGAAAGATGCTAAGAGTGCGCATGCTTATTTAC
>Silico-33592992	TGCAGCCTTAGGTAAGGTTGCCTATAATAGGTAAGTAGTTAC
>Silico-33592993	TGCAGCCTCAAGTAAGGTTGCCTATAATAGGTAGGCAGTTAC
>Silico-33592997	TGCAGTGCCTGTAAACTAGCTAATCTTATGCTTAC
>Silico-33593002	TGCAGGATTGTTAGGGTTAGGCCTGTGTCCCTAAGGATGCTTCTTAC
>Silico-33593003	TGCAGGATTATTAGAGTTAGGCCTGTGTCTCTAAGGACGCTTCTTAC
>Silico-33593005	TGCAGGTAGGCAAGAGATGAGACAAAACGTATAGTATTAC
>Silico-33593019	TGCAGCATCTACTTGCTATACCTATTAC
>Silico-33593020	TGCAGGGCTAACCTAGGATAGGAGCGTGTTGCTCTGCGTTAC
>Silico-33593021	TGCAGAAGATAAGAGGACTAAGACTAGACAGTTTTAC
>Silico-33593039	TGCAGCTAGTAACCTCTTCTTAGCACTGCAGGTTTACGTGTTAC
>Silico-33593040	TGCAGCTAGTAACATCTTCTTAGCACTGCAGGTTTACGCGTTAC
>Silico-33593051	TGCAGTAATCTAGCTATAATTAGTCTCTAGTTTAC
>Silico-33593059	TGCAGAAATTGCTAAACCTAACATAAGTAGCTAAGGAGTGCAGGATGTTCTCTAGTAAGAAGAGATTCT
>Silico-33593061	TGCAGAAATTACTAAACCTAATATAAGTAGCTAAGGAGTGCAGGATATTCTCTAGCAAGAAGAGATTCT
>Silico-33593062	TGCAGAAATTACAAAACCTAACACAAGTAGCTAAAGAATGCAGGATGTTCTCTAGTAAGAAGAGATTCT
>Silico-33593071	TGCAGATTTTGCGTAGTTAGAGGTACTACTAGTAAGAGAATTAGTTTCTAACTGTGTAGGGATATAGAA
>Silico-33593075	TGCAGCTCTAAGCACTTACCTCTCTTCTCTTCTCTTCTTTCTCTCTTTTTTAGTTTCTTTTATACTCTT
>Silico-33593077	TGCAGGAATATTACAAACAGCTTAGCACCTTCTTTTCTAACTATGCTCTTATCTCTAAAAAGCTAATAA
>Silico-33593078	TGCAGGAATATTACAAACAGCTTAGCACTTTCTTTTCTAACTATGCTCTTATCTCTAAGAAGCTAATAA
>Silico-33593081	TGCAGGACTCTATTACTTTACTAGTTGTATAACATGTGCTGTTTTCTAAATCTGCTAGTAAGAGATACT
>Silico-33593082	TGCAGGACTCTATTACTTTACTAGTTGCATAATATGTGCAGTTTTCTAAATCTGCTAGTAAGAGATACT
>Silico-33593083	TGCAGGACTCTATTACTTTACTAGTTACATAATATGTGCTGTTTTCTAAATCTGCTAGTAAGGAATACT
>Silico-33593084	TGCAGGACTCTATTACTTTACTAGTTGTATAATATGTGCTGTTTTCTAAATTTACTAGTAAGAGATACT
>Silico-33593089	TGCAGGATACACTAGCAAATCTAATATTAGCCTTAGTATTCCCTACTTCTAGCCCTTTCTCTAAGACGC
>Silico-33593092	TGCAGTAATGCCTTCGCAGTCTTCTTATTGCAGAAGAGGTCTATAAACTCTCTATATTTGTCTAGGATG
>Silico-33593101	TGCAGTTACAGATTAGGAGAGATTGCCTACTAATTTTAGACTAGGCGTCCTTCTATTGTACTAAGAAGG
>Silico-33593104	TGCAGGCAACAGTACAATAACAGTACGTAGCACACAATCTATCTTAGAAAAAAATTAGAAGAAAAAGAT
>Silico-33593105	TGCAGTAGAACCTATACACAATACATATTATAGCAAAATTTTAGGTTTAGTTACTATTCTTTAC
>Silico-33593106	TGCAGTAGAACCTATACACGATACATATTATAGCAAAATCTTAGGTTTAGTTACTATTCTTTAC
>Silico-33593107	TGCAGTAGAACCTATGCACTATACATATTATAGCAAAATCTTAGGTTTAGTTACTATTCTTTAC
>Silico-33593108	TGCAGTAGAACCTATACACAATATATATTATAGCAAAATCTTAGGTTTAGTTACTATTCTTTAC
>Silico-33593127	TGCAGGGTTAGAAGGTTATTACTAATAACATAACATAGATTAGCAGAACGCCTAAGCCTTAGTTATATA
>Silico-33593129	TGCAGAGGCTACAGTGCCTAACACTAGCAGTCTTAC
>Silico-33593136	TGCAGCACTACCCCCTAAAAGCGTAACAACTACAACTTAC
>Silico-33593137	TGCAGCACTACCCCCTAATAGTGTAATAACTACAACTTAC
>Silico-33593139	TGCAGGCTTAGCTAGTTTCTGCTTAC
>Silico-33593140	TGCAGGCTCAGCTGGTTCCTGCTTAC
>Silico-33593141	TGCAGGTAAGGGGTTGCAGAACACCAACGCGTTAC
>Silico-33593143	TGCAGGTAAGGGGTTGTAGGACACCAACGCGTTAC
>Silico-33593145	TGCAGGTAGGTTAGGGAGGGTAGGACGTTAC
>Silico-33593146	TGCAGGTAGGTTAGGGGGGGTAGAATATTAC
>Silico-33593148	TGCAGGTAGGTTAGAGGGGGTAGGACGTTAC
>Silico-33593154	TGCAGTAACTATTACTAATAATAAGGTCTAACGTGTTATAGACTTTAC
>Silico-33593155	TGCAGCAGGAAGAAGCGCGGCACTACTTTAC
>Silico-33593156	TGCAGCAGGAGGAAGCGCAGCACTACCTTAC
>Silico-33593163	TGCAGTTGCACAAGCTTAGTACTGTTTTATCTAGTTAC
>Silico-33593164	TGCAGTTGCATAAGCCTAGTACTATTTCATCTAGTTAC
>Silico-33593165	TGCAGTTGCACAAGCCTAGTACTGTTTTGTCTAGTTAC
>Silico-33593166	TGCAGTTGCACAAGCCTAGTACTATTTTATCTAGTTAC
>Silico-33593167	TGCAGTTGTATAAGCCTAGTACTGTTTTGTCTAGTTAC
>Silico-33593170	TGCAGTGCCCTCACAATTCAAATCCTTCATACTCCCTCTTAC
>Silico-33593171	TGCAGTGCCCTTACAATTCGAATCCTTTATACTCCCTCTTAC
>Silico-33593197	TGCAGGCAGGCGAGAGAGATAGGACAAAACGTATAGTATTAC
>Silico-33593199	TGCAGATGCACAACAACCCTAGTTTACCTAAGCTAGGTACTAGAACCCCTAGGCTTATTAC
>Silico-33593201	TGCAGTAAGTAGGTTGGAGAGAGGAGAGTCGTTAGGAAGCTAGAAAAATTTGTTAC
>Silico-33593205	TGCAGTCCTAATATAGATTATGCAGTTAC
>Silico-33593206	TGCAGAGGTTAGTAATTGTAGTATAGTAGGGCTGTAAATAAGCTATAGCTTCTGCTTAC
>Silico-33593207	TGCAGAGGTTAGTAATTACAGCATAGTAGGGCTGTAAATAAGCTATAGCTTCTGCTTAC
>Silico-33593208	TGCAGAGGTTAGCAATTATAGCATAGTAGGGCTGTAAATAAGCTACAGCTTCTGCTTAC
>Silico-33593210	TGCAGTGTCTATTAGCATATGTGCCTTGCTAGCTACCTAGAGTGCTCTTAGTTTAC
>Silico-33593211	TGCAGCGTCTATTAGCATATATGCCTTGCTAGCTACCTACAGTGCTCTTAGTTTAC
>Silico-33593212	TGCAGCGTCTATTAGCATATGTGCCTTGCTAGCTACCTAGAGCGCTCTTAGTTTAC
>Silico-33593213	TGCAGCGTCTATTAGCATATATGCCTTGCTAGCTACCTAGGGCGCTCTTAGTTTAC
>Silico-33593241	TGCAGGCAGGCAAGCAAGATAAGATAAAAACGTATAGTATTAGATAAAATAAGAGACAAATCCTGAGGA
>Silico-33593250	TGCAGTGTTGACTTCTAGTCTAGATACGTTATCTATCTAAGGTTAGGATAAGATAAAGCTATGCAGAAT
>Silico-33593278	TGCAGAAGAGCTTACTAGTGTAGATAATATAGTGACTATTATTATCCTTAC
>Silico-33593281	TGCAGAAGAGCTCACTAGCATAGATAATATAGTGACTATTATTATTCTTAC
>Silico-33593282	TGCAGAAGAGCTCACTAGTGTAGATAATATAGTAACTATTATTATCCTTAC
>Silico-33593288	TGCAGATAGTCCTGGATAGTTACAGATAGTTGCAGATAGTTAC
>Silico-33593289	TGCAGCCCCTGCCACTAAATAGAGCTACTTAC
>Silico-33593290	TGCAGCCTCTACTACTAGATAGAGCTGCTTAC
>Silico-33593292	TGCAGCCCCTGCCACTAGACAGGGCTGCTTAC
>Silico-33593293	TGCAGCTTCGCTTCGTCGCGATTAC
>Silico-33593297	TGCAGTAAGCTATTACGCAGTGTTAC
>Silico-33593298	TGCAGCAGGTTGCTTAGGTGTAGGTTAC
>Silico-33593299	TGCAGTAGGTTACTTAGGTGTAGGTTAC
>Silico-33593302	TGCAGTCTTTATAGTAAAGGTTAGGTTTGTTAC
>Silico-33593303	TGCAGTCTCTGTAGTAAAGGTTAGGTTTGTTAC
>Silico-33593304	TGCAGTTAGTAGATAAGAAGAAGATCAATAACATCTCTTTAC
>Silico-33593308	TGCAGATGCTTAGGCAGTAACGCTAGTAGATGCGTTAC
>Silico-33593320	TGCAGACAGTCGCACTCTACGCCAACCTGCTACCTATTAC
>Silico-33593321	TGCAGACAGTTGCACCCTGCGCTAACCTGCTACCTATTAC
>Silico-33593346	TGCAGCTCACAGCCTGATAAGTACTTAGACCCTACCGCCAAGCTCACTTGGAACGCTTACTTGCACAGT
>Silico-33593397	TGCAGAAACCCTATAAGGCAGTACTAGCTAAACACTTATTTAGTAATCTATTAC
>Silico-33593400	TGCAGGAGGCTCTGTAGAGAGAGCACAGCGCATACAAGTCTATTAC
>Silico-33593404	TGCAGAGCATAGGCCTAACCTAGAATAGCAGGGTAGAGCTAGCCCTTAC
>Silico-33593410	TGCAGCGTCTAAACCTAGAGATTCCCTAACCCCCCCTATAGTACTGCGTTAC
>Silico-33593411	TGCAGTGTCTAAACCTAGAGATTCCCTAACCCCCTCTATAGTACTGCGTTAC
>Silico-33593412	TGCAGTGTCTAAACCTAGAGATTCCCTAACCCCCCCTACAGTACTGCGTTAC
>Silico-33593414	TGCAGGAACCTAACAACACTAACTTCTAAATATAACAATATTAC
>Silico-33593416	TGCAGTAGTATAGTTAGTCTTAGTTGTCTATAGATCACTTAC
>Silico-33593417	TGCAGTAGCATAGTTAGTCTTAGTTGTCTATAGAGCACTTAC
>Silico-33593456	TGCAGGCGCATCTATACAAAATTTAGAAAGAAGAGTTAGAGATAAAGAAAGTGTTAGCAGAGAACACTA
>Silico-33593457	TGCAGGTGCATCTATACAAAATTTAGAAAGAAGAGTTAGAAATAAAGAAAGCGTTAGCAGAGAACACTA
>Silico-33593458	TGCAGGCGCGTCTGTACAAAATTTAGAAAGAAGAGTTAGAGATAAAGAAAGCGTTAGCAGAGAACACTA
>Silico-33593460	TGCAGGCGCGTCTATACAAAATTTAGAAAGAAGAGTTAGAGATAAAGAAAGCGTTAGTAGAGAACACTA
>Silico-33593461	TGCAGAGTCCTAATAAAGAGCTCAATTGCTAGTTTACTTACTATTTCTGCTAGTATAAACTAGAGCGGG
>Silico-33593463	TGCAGACAGGCTTTAGAGTACTAGCCTGTCCTTCTTTTAGCGCCTTTTGAGTGGTCCAGCGCCCTTCTC
>Silico-33593476	TGCAGGGTTGGAGGTTTATTACTAATAACGCAATATGGATTAC
>Silico-33593478	TGCAGGGTTAGAAGGTTATTACTAATAACGCAATATAGATTAC
>Silico-33593479	TGCAGGGTTAGAGGTTTATTACTAATAACGCAATACAGATTAC
>Silico-33593480	TGCAGAGTTAGAAGGTTATTACTAATAACACAATATAGATTAC
>Silico-33593492	TGCAGCTGCTGGGCATGCGCTTAC
>Silico-33593502	TGCAGGCGCCTGCACCCCCTGTAAGGAGCACTATTTAC
>Silico-33593503	TGCAGGCGCCTGCACGCCCCGTAAGGGGCACTGTTTAC
>Silico-33593504	TGCAGGCGCCTACACGCCTTGTAAGGGGCACTATTTAC
>Silico-33593506	TGCAGTCGCCTAGGAGCTAGTGTTAC
>Silico-33593515	TGCAGTTTTTTCACCCACATCAGAAAGTTCATTCACTACAAGCTCTTCAACTCTCTTTAC
>Silico-33593530	TGCAGCTCTAGTAGGTTCCCTTGCGTGTTAGTGCAATAACTCTGCTGTTAC
>Silico-33593534	TGCAGTTAGATTATTATCTATAGGGAAGACAACGTAGTTGCGTTTATTAC
>Silico-33593535	TGCAGTTAGATTACTATCTCTAGAGAAGACAACGTAGTTGCGTTTATTAC
>Silico-33593547	TGCAGGCTTTTTAGAGTACAGTATTGGCCTCTACTAAACCTAACCAAGGGGAGAATAGGTTCTCAGAGC
>Silico-33593554	TGCAGAGGGTAATTACTAATTACTACTAAGTGCTAGCTATATATAAAGACTTAGTAGCGTTAC
>Silico-33593569	TGCAGGTGGTCTATGAAAGGTTTACGTGTTTTAGGTTCTAGGAATCTAGGATGTACTGTGTGCAAGGGT
>Silico-33593570	TGCAGGCAGTCTATAAAAGGTTTACATGTTTAGGGTTCTAGGAATCTAGGATGTACTGTGTGCGAGGGT
>Silico-33593573	TGCAGAAAATCTTTACATTTTTCTATTAGATATGTTAC
>Silico-33593574	TGCAGAAAATCTTTACATTTTTTTATTAGACATGTTAC
>Silico-33593576	TGCAGAAAATTTTTACATTTTTCTATTAGACATGTTAC
>Silico-33593580	TGCAGGCTACAGCCTCTAGCAGTTCTTCACTAAATTTAC
>Silico-33593582	TGCAGACTATAGCCTCTAGTAGTTCTTTACTAAAGTTAC
>Silico-33593583	TGCAGGCTGCAGCCTCTAGCAGTTCTTTACTAAAGTTAC
>Silico-33593587	TGCAGCTATCTACAGGGTCTCTTAC
>Silico-33593589	TGCAGGCCTAGACAAAGTGAGTAATTAGTTAC
>Silico-33593590	TGCAGGTAGGCAGAGAGGATAGGGAGAGTTAGAGAAACTCTAGGTTTAC
>Silico-33593592	TGCAGGTAGGCAGAGAGGATAGAGGAGGTTAGGAAAACTCTAGGTTTAC
>Silico-33593593	TGCAGGTAGGCAGAGAGGATAGAAGGGGTTAGAGAAACTCTAGGTTTAC
>Silico-33593598	TGCAGTGCGTACCTACTTAGTATAGTAGATAGTAGCTTAGTTAGATATTAC
>Silico-33593611	TGCAGGCCTGCTGTGGATAGAACTGTGTTAGGAAATTACGTAATATATTTGTAAAGTATTAC
>Silico-33593612	TGCAGGCCTGCTGTGGATAGGACTATGTTAGGAAATTACGTAATATATTTGTAAAGTATTAC
>Silico-33593614	TGCAGGCCTGCTGTGGATAGGACTGTGTTAGGAAATTACATAACATATTTGTAAAGTATTAC
>Silico-33593615	TGCAGGCCTGCTGTGGATAGGACTGTGTTAGGAAATTACATAATATATTTATAAAGTATTAC
>Silico-33593621	TGCAGCTATACGTATTACTGTTGTAAATATGTATATTATAGTAAGAGTCTATTATTTGTTAGAATTCTT
>Silico-33593635	TGCAGAATGAAGAATAAGGTTCTTAGGTAGCTTAC
>Silico-33593636	TGCAGAATAAAGAACAAGATTCTTAGGTAGCTTAC
>Silico-33593639	TGCAGTAAGAGCAAAGGAACAAGAGTACTTGCATTAC
>Silico-33593640	TGCAGTAAGAGCAAAGAAACAAGGGTACTTGTATTAC
>Silico-33593641	TGCAGTAAGAGCAAAGGAACAGAGGTACTTGCATTAC
>Silico-33593644	TGCAGCACTACCCCCTAAGGTTCTAGGCTAGCAAATAGGTACAGTCTAGGTTAC
>Silico-33593649	TGCAGCTAACTTTGTTTAGGCAGCCTTAGGTATTATTAGTTAC
>Silico-33593653	TGCAGCTAACTTTGTGTAGGCAGCCTTAGTAACTGTTAGTTAC
>Silico-33593654	TGCAGCTAACTTTGTATAGGCGGCCTTAGGTACTATTAGTTAC
>Silico-33593664	TGCAGGCAGTTAGCATAGCATAAGTTAC
>Silico-33593666	TGCAGGCAGTTAGTGTAGCGCAAGTTAC
>Silico-33593667	TGCAGGTAGTTGGCATAGCGCAAGTTAC
>Silico-33593668	TGCAGTAGTTTGTAGGTAATAGATTGTTAC
>Silico-33593671	TGCAGTATTATTATCGCAGGTAAGAATATTAC
>Silico-33593675	TGCAGTTACTTGACTAATACAACAACTAGCTAGACAAGGCTATAAAGAAACCTTAC
>Silico-33593678	TGCAGTCCCTAGACTAATACAACAACTAGCTAGACAAGGCTATAAAGAAACCTTAC
>Silico-33593679	TGCAGTCTTCAACATCGTCCTCAATTAC
>Silico-33593681	TGCAGTTGGTACACCTAATTGGCTCTATACAACGTTAGAGAATGGATAGATGTTAC
>Silico-33593695	TGCAGACAACATATAGCTAAGGGCATACTAGACATTCTAGGCTTGCCAGGCTTTATGCCAGCTAGTAGA
>Silico-33593696	TGCAGACAACACATAGCTAAGAGCATACTAGACATTCTAGGCTTGCTAGGCTTTATGCTAGCTAGTAGA
>Silico-33593720	TGCAGACAGTCGCACTCTACGCCAACCTGCTACCTATTGAACGTCGCCACTTAC
>Silico-33593721	TGCAGACAGTCGCACCCTACGCTAACCTGCCACCTGTTGAACGTCGCTACTTAC
>Silico-33593722	TGCAGACAGTCGCACTCTACGCCAACCTGCCACCTATTGAATGTCGCTACTTAC
>Silico-33593723	TGCAGACAGTCGCACCCTGCGCTAACTTGCTACCTGTTGAACGTCGCCACTTAC
>Silico-33593726	TGCAGCAAGGTATGCTAGGACATTAC
>Silico-33593727	TGCAGCGAGGCATGCTAGGATATTAC
>Silico-33593728	TGCAGTAAGGCATACTAGGACGTTAC
>Silico-33593729	TGCAGTAAGGCATGCTAGGAGGTTAC
>Silico-33593735	TGCAGTAGGTTACTTAGGTGCAGGTTGACTGCGGGTAGATTAC
>Silico-33593741	TGCAGACATAATAGAAGACGCTAGCAAATTAC
>Silico-33593752	TGCAGATAATTACTAGCGCTTTCTCTAGATCTTATATTTCTAGAGTTGTAGCTTCCCCTTCTATAAAGC
>Silico-33593753	TGCAGATAATTACTAGCGCTTTCTCTAGACCTTATATTTCTAAAGTTGTAGCTTCTTCTTCTATAAAGC
>Silico-33593762	TGCAGTCTCTTCTTCTAGATTATAACACTATCCTCCTCCTCCACAATTTATGTCCTTATGAATTACAGA
>Silico-33593763	TGCAGTTCTAGTAAACATTGGTTAGAAGTACTCTAGCCTTGTTCCTATCCTACTGTTTGCTATCCTGCT
>Silico-33593764	TGCAGTTCTAGTAAATATTAGTTAGAAGTACTCTAGCCTTATTCCTATCCTACTGTTTGCTATCCTGCT
>Silico-33593765	TGCAGTTCTAGTAAACATTAGTTAGAAGTACTCTAGCCTTGTTTCTATCCTACTATTTGCTATCCTGCT
>Silico-33593766	TGCAGTTCTAGTAAACATTAGTTAGAAGTACTCTAGCCTTGTTCTTATCCTACTGTTTGCTATCCTGCT
>Silico-33593811	TGCAGCCTCTACAGCCTAGTGTACTATAGCTATAGCTGCACATGCTAACGCATTATATTAGAAACACAG
>Silico-33593812	TGCAGCCTCTACAGCCTAGTGCACTATAGCTACAGCTGCACATGCTAACATATTATATTAGAAACATAG
>Silico-33593819	TGCAGCTCCTCTAGCATTCTAGATAATAGCAATAATAGACACTTGCTCCTTATTAGTAAGCTCTCTTGT
>Silico-33593820	TGCAGCTCCTCTAGCGTTCTAAATAATAGCAATAATAGACACCTACTCCTTGTTAGTAAGCTTTCTTGT
>Silico-33593845	TGCAGAATCTCTTCCTATTAGTATCTTTAC
>Silico-33593848	TGCAGCACTACCCCCTAAGGTTCTAGGCTGGCAAATAGGTACAGTCTAGGTTGGGGTTAC
>Silico-33593878	TGCAGGTACTGCTCTAGTGTTTCGTTCTAGTGTTTAGTTTACCTATTAGTTTGTAGATAGAAGGCTGTG
>Silico-33593879	TGCAGATACTGCTCTAGTGTTTAGTTCTAGTATTTAGTTTGCCTATTAGTTTGTAGATAGAAGGCTGTG
>Silico-33593880	TGCAGGTACTACTCTAGTGTTTAGTTCTAGTGTTTAGTTTACCTATTAGTTTGTAGATAGAAGGCTGTG
>Silico-33593882	TGCAGGTACTACTTTAGTGTTTAGTTCTAGTGTTTAGTTTGCCTATCAGTTTATAGATAGAAGGCTGTG
>Silico-33593883	TGCAGGTACCACTCTAGTGTTTAGTTCTAGTGTTTAGTTTGCCTATTAGTTTGTAGATAGAAGGCTGTG
>Silico-33593885	TGCAGGTACTGCTCTAGTGTTTAGTTCTAGCATTTAGTTTGCCTATTAGTTTGTAGATAGAAGGCTGTG
>Silico-33593887	TGCAGCACTAGAGATAACTGTGCTCTATATATAAATAAAGGCAGCTTTTGTTTACGCTAGAAGGACATT
>Silico-33593914	TGCAGCATTTTTATTCTATGTCCACATTAC
>Silico-33593916	TGCAGCATCTTTATTTTATGTCTACATTAC
>Silico-33593917	TGCAGCATTTTTATCCTATGTCTATATTAC
>Silico-33593927	TGCAGGCGCTAGTTAGCTAGAATGGTTAC
>Silico-33593928	TGCAGGCGCTAGTTAGCTAGGATAGTTAC
>Silico-33593929	TGCAGGCACTAGTTAGCTAGAATAGTTAC
>Silico-33593931	TGCAGTTTTGAAGATGCAGTAAGATTAGTAAAAAGTTAGTCAAAAGTTAGTTAC
>Silico-33593950	TGCAGCTCTGCCTTGTGGCCCTGCCTTAGCTTCCTGCTAGCTTGGCTAAACCTGAGATCTGTGTAGATC
>Silico-33593951	TGCAGCTCTGCCTTGTGGCCCTGCCTTAGCTTCCTGCTAGCTTGGCTAAACCTAAGATCTGTATAGATC
>Silico-33593952	TGCAGCTCTGCCTTGTAGCCCTGCCTTAGCTTCCTGCTAGCTTAGCTAAACCTAAGATCTGTGTAGATC
>Silico-33593955	TGCAGCTCTGTCTTGTAGCTCTGCCTTAGCTTCCTACTAGCTTAGCTAAACCTAAGATCTGTGTAGATC
>Silico-33593958	TGCAGGATCCTCTAGATTTTACTTGTAAGGATTTACAGGATTGTACACTAATAGGTTAC
>Silico-33593959	TGCAGAATCCTCTAGATTTCGCTTGTAAGAATTCACAGGATTGTACACTAATAGGTTAC
>Silico-33593960	TGCAGAATCCTCTAGATTTCGCTTGTAAGGATTCATAGGATTGTACACTAATAGGTTAC
>Silico-33593962	TGCAGAATCCTCTAGATTTTGCTTATAAGGATTCACAGGATTGTACACTAATAGGTTAC
>Silico-33593993	TGCAGCCTTTTTACAGTCCTGCTATCTCTGCTGTACTAAAATACCTTTAC
>Silico-33593995	TGCAGCCTTTTTATAGTTCTACTATTTCTGCTGCACTAAAGTATCTTTAC
>Silico-33593996	TGCAGCCTTTTTATAGTCCTGCTATTTCTGCTGCACTAAAGTACCTTTAC
>Silico-33593997	TGCAGCCTTTTTACAGTCCTGCTATCTCTACTGCACTAAGGTACCTTTAC
>Silico-33593998	TGCAGCCTTTTTACAGTCCTGCTGTCTCTGCTGCACTAAGGTACCTTTAC
>Silico-33594000	TGCAGGTGCGTAGTGCAGTAAGTTAC
>Silico-33594001	TGCAGGTGCGCAGTGTAGTAAGTTAC
>Silico-33594002	TGCAGGTGCGTAGTGTGGCAAGTTAC
>Silico-33594003	TGCAGGTGCGCGGTGCGGCAAGTTAC
>Silico-33594010	TGCAGGTTACCTACTTCTACCCTTTATTATCTTTGCAGGTAGTGTGCTTATTAC
>Silico-33594011	TGCAGGTTACCTGCTTCTACCCTTTGTTATCTTTGCAGGTAGTGTGCTTATTAC
>Silico-33594012	TGCAGTGCCCTCACACTCTACTTAC
>Silico-33594015	TGCAGCAAATAGAACTAAACTAAAGACAGCCTACAACATCATAATTAGCTCGCCTTTCTAGCTTTCTTA
>Silico-33594016	TGCAGCAAATAGAACTAAACTAAAGACAGCCTACAACATTATAATTAGCTTGCCTTTCTAGCTTTCTTA
>Silico-33594017	TGCAGCAAATAAAACTAAACTAAAGACAGCCTACAACATTACAATTAGCTTGCCTTTCTAGCTTTCTTA
>Silico-33594018	TGCAGCAAATAGAACTAAACTAAAGACAGCCTACAACATTACAATTAGCTCGCCTTTCTAGCTTTCTTA
>Silico-33594019	TGCAGCGAATAGAACTAAACTAAAGACAGCCTATAACATTATAATTAGCTTGCCTTTCTAGCTTTCTTA
>Silico-33594024	TGCAGGCTACTGCTAGTAGATCTGCACCTTCTATAGATTAGACACCTAGACCTCCTTAGCTAAACTAGT
>Silico-33594025	TGCAGGCTGCTGCTAGTAGATCTGCACCTTCTGTAGATTAGACACCTAGACCCCTTTAGCTAAACTAGT
>Silico-33594027	TGCAGGCTACTACTAGTAGATCTGCACCTTCTACAGATTAGACACCTAGACCCCCTTAGCTAAACTATT
>Silico-33594028	TGCAGGCTGCTGCTAGTAGATCTGCACCTTCTATAGATTAGACACCTAGACCCTCTTAGCTAAACTAGT
>Silico-33594029	TGCAGGCTACTGCTAGTAGATCTGCACCTTCTACAGATTAGACACCTAGACCCCCTTAGCTAAACTAGT
>Silico-33594036	TGCAGTACATTGCCATACTACCTAAGAATCTTATCTTGTATAAAACCCTAGTCTAGAGAACTTGCTTTC
>Silico-33594038	TGCAGTATATTGCTATACTACCTAAGAATCTTATTCTATATAAAACCCTAGTCTAGAGAACTTGCTTTC
>Silico-33594039	TGCAGGCCTAAGCAAAATAAAAAGTTAGTAAGTAAGTAGACTAGAAAGAGAGAAGGCAACTTACCTACT
>Silico-33594041	TGCAGGCCTAAGCAAAATAGAAAGTTAGTAAGTAAGCAGACTAGAAGGAGGAGGGGCAACTTACCTACT
>Silico-33594043	TGCAGGCCTAAGCAAAATAGAAAGTTAGTAAGTAAGCAGACTAGAAGAAGAAAAGGTAACCTACCTACT
>Silico-33594044	TGCAGGCCTAAGCAAAATAGAAAGTTAGTAAGTAAGTAGACTAGAAGGAGAGAGGGTAACTTACCTACT
>Silico-33594047	TGCAGGCCTAAGCAAAATAGAAAGTTAGTAAGTAAGCAGACTAGAAGAAGAAAAGGCAACTTACCTACT
>Silico-33594048	TGCAGGCCTAAGCAAAATAGAAAGTTAGTAAGTAAGTAGACTAGAAGGAGAAGAGACAACTTACCTACT
>Silico-33594063	TGCAGCAAGCTAGATAGGCTATGTACCTAGGGGCTTTTGCTTTTAC
>Silico-33594081	TGCAGGTAACAAGGACAACAGTAGTAGCAGAGGTTCTGCTAAGAGTAGTACTTAC
>Silico-33594082	TGCAGGTAACAAGGACAATAGTAGTAGCAGAGGTTCTGCTAAGGATAGTGCTTAC
>Silico-33594083	TGCAGGTAATAAGGATAATAGTAGTAGTAAAGGTTCTGCTAAGGGTAGTGCTTAC
>Silico-33594085	TGCAGGTAACAAGGATAATAGTAGTAGCAGAGGTTCTGCTAAAAGTAGTGCTTAC
>Silico-33594088	TGCAGGTAACAAGGATAATAGTAGTAGCAGAGGTTCTACTAAAGGTAGTGCTTAC
>Silico-33594089	TGCAGGTAATAAGAATAATGGTAGTAGCAGAGGTTCTACTAAAGGTAGTGCTTAC
>Silico-33594090	TGCAGTAAGTAGATTAGAGAGCAGAGGGTCTTTAC
>Silico-33594091	TGCAGTAAGTAGGTGAGAGAGAGGGGGGTTTTTAC
>Silico-33594092	TGCAGTAAGTAAGTTAGAGAGCAAGGGGTCTTTAC
>Silico-33594095	TGCAGTAAGTAAGTTAGAGAGCGGGGGGTCTTTAC
>Silico-33594101	TGCAGCAAGCTGACGCTGAATTAGAGTCTTCTAACACTAAGTTAGAGTCTTCTAACACTAAGTTACAGA
>Silico-33594102	TGCAGCAAGCTAACGCTAAATTAGAGCCTTCTAACACTAAGTTAGAGTCTTCTAACACTAAGTTACAGA
>Silico-33594105	TGCAGTAAGCTGACACTAAATTAGAGTCTTCTAACACTAAGTTAGAGTCTTCTAACACTAAGTTAGAGT
>Silico-33594106	TGCAGCAAGCTGACGCTAAATTAGAGCCTTCTAACACTAAGTTAGAGTCTTCTAACACTAAGTTAGAGT
>Silico-33594107	TGCAGAGAAACTAAAAGTCCTACTTATGCTTTACTAGACCCCTACTCACGTCTACACACTACACGCTAA
>Silico-33594115	TGCAGAGAAACTAAAAGTCCTACTTATACTTTACTAGACCTCTACTTACGTCTACACACTTCATGCTAA
>Silico-33594117	TGCAGTAAGACCCTACCTAACATAGCTTTGTCTAACACTGACTTCTCGCACAGACCATAGCACATTATT
>Silico-33594118	TGCAGTAAGACTCTACGTAACATAGCTTTGTCTAACACTAACTTCTTGTACAGACTATAGCATATTATT
>Silico-33594119	TGCAGTAAGACCCTACCTAACATAGCTTTGTCTAACACTAACTTCTTGTACAGACTATAGCATATCATT
>Silico-33594122	TGCAGTAGAGTAGAGAGAGAGGTAGCAAAAGAGAAGAGTAGTGTAGTAGGTATAGGCTAGAGCAGAGCG
>Silico-33594123	TGCAGTAGAGTAGAGAGAGAGGTAGCAAAAGAGAAGAGTAGTGTAGTAGGTATAGGCTAGAGCAGAGTA
>Silico-33594137	TGCAGGAGTAGCGCTGTAGGCCTAAACAAGTAGAAAGTTAGTATGTAAGTAGACTAGAAGAAGGGGGGC
>Silico-33594141	TGCAGAAGCAGCGCTACAGGCCTAAACAAGTAGAAAGTTAGTAAGTAAGCAGACTAGAAGAAGGGGGGC
>Silico-33594142	TGCAGGAGCAGCGCTGCAGGCCTAAATAAGTAGAAAGTTAGTAAGTAAGTAGACTAGAAGAAGGGGGGC
>Silico-33594144	TGCAGGAGCAGCGCTGCAGGCCTAAACAAGTAGAAAGTTAGTAAGTAAGTAGAGTAGAAGAAGAGGAGC
>Silico-33594145	TGCAGGAGCAGCACTGCAGGCCTAAACAAGTAGAAAGTTAGTAAGTAAGCAGACTAGAAGAAGGGGGGC
>Silico-33594152	TGCAGGCATACTACTAATCTATTTCTATTAC
>Silico-33594154	TGCAGGCATACTACTTATCTGTTTCTGTTAC
>Silico-33594184	TGCAGATGCAATAGTACTGCTAATTGCAACATTATTACTACTCTTCTACTACTGCTTGTGCCCTATATA
>Silico-33594185	TGCAGATGCAATAGTACTGCTAATTGCAATATTATTACTACTTATCTACTACCGCTTGCGCCCTATATA
>Silico-33594186	TGCAGATGCAATAGTACTACTAATTACAATATTATTACTACTCTTCTACTACTACTTGCGCTCTATATA
>Silico-33594188	TGCAGATGCAATAGTACTACTAATTGCAATATTATTACTACTCTTCTACTACTGCTTACGCCCTATATA
>Silico-33594190	TGCAGATATAATAGTACTACTAATTGTAATATTATTACTACTCTTCTACTACCGCTTGCGCCCTACATA
>Silico-33594191	TGCAGATGCAATAGTACTACTAATTACAATATTATTACTATTCTTCTACTACTGCTTGCGCCCTATATA
>Silico-33594214	TGCAGCTCCTAGCTTCTAGATAATCTCCTTGACCTTAGCCTTATGCTCCTCTTAC
>Silico-33594217	TGCAGTAAGGTAGCAGCTTATCTGCTTTCTCCTTTATAAACGTTCTAAACTTATCTTTTAC
>Silico-33594218	TGCAGTAAGGTAGCAGCCTGTCTACTTCCTCCTTTATAAATGTTCTAAACTTATCTTTTAC
>Silico-33594220	TGCAGTATAACTATGTTAGAAGAGTATTATTTCTGTACCTTTTATAAATCTATTAC
>Silico-33594253	TGCAGAAATTAGAGAACTTGCTATGCTATAGAGGAGCTAGTGTGTTTTTTACACATTAGAATAAAGTCT
>Silico-33594254	TGCAGAAATTAGAGAACTTGCTATGCTATAGAGAAGCTAGTGTGTTTTCTACACATTAGAATAAAGTCT
>Silico-33594255	TGCAGAAATTAGAGAACTTGCTGTGCTATAGAGGAGCTAGTGTGTTTTCTACATATTAGAATAAAGTCT
>Silico-33594281	TGCAGAAGCACTACTGCGGGCCTAGACAAAGTAAATAATTAGTTAC
>Silico-33594282	TGCAGAAGCACTGCTGCAGGCCTAGACAAAGTGAATAATTAGTTAC
>Silico-33594283	TGCAGAAGCACTACTGCAGGCCTAGATAAAGTAAATAATTAGTTAC
>Silico-33594285	TGCAGACCTAATCTGCCTTCTACGCGCTTAGGTTTTTAC
>Silico-33594286	TGCAGACCTAATCTACCCTCTACATACTTAGGTTTTTAC
>Silico-33594312	TGCAGTCTATCACTTCACAAAATCTACGCTAAGAAGCTTAGACCTATAAGGGTACTATATAAGACCTCC
>Silico-33594342	TGCAGACTCTATTACTACTACTCTCTACTAATAGTAAGCCCTAGCAGTTGCAAACCCCTAGCAATACTC
>Silico-33594344	TGCAGACTCTATTACTACTACTCTCCACTAATAGTAAGCCCTAGCAGTTGCAAACCCCTAGTAATACTC
>Silico-33594372	TGCAGGTTCTAGTGCCTAGCTTAGGTAAACTAGAGTTGTTGTAGATTAGCAGCTTAC
>Silico-33594382	TGCAGCGCGTTGCTAGGTAAGATTTGCGTCTTGTTTAC
>Silico-33594395	TGCAGGCCTAAGCAAAATAGAAAAGTTAGTAAGTAAGTAGACTAGAAGGAGGAGGGTAACTTACCTACT
>Silico-33594396	TGCAGGTCTAAGCAAAGTAGAAAAGTTAGTAAGTAAGTAGACTAGAAGGAGGAGGGTAACTTACCTACT
>Silico-33594404	TGCAGGCCCAAGTAAAGTAGAAGAGTTAGTAAGTAAGTAGACTAGAAGGAGGAGGGCAACTTACCTGCT
>Silico-33594405	TGCAGGCCTAAGCAAAGTAGAAAAGTTAGTATGTAAATAGACTAGAAGGAGGAGGGCAACTTACCTACT
>Silico-33594407	TGCAGGCCTAAGCAAAGTAGAAAAGTTAGTAAGTTAGTAGACTAGAAGGAGGGGGGCAACTTACCTACT
>Silico-33594438	TGCAGGCAGGTAAGAGATAGAACAAAAACGTATAGTATTAGATAAGATAAGAGACAAGTTCTTAC
>Silico-33594457	TGCAGCAGCGTTAGCAATGTCCTTGATAAGCACTTAC
>Silico-33594510	TGCAGCCTAGTGCACTACAGCTATAGCCGCACATGCTAATGCATTATATTAGAAACATAGGTGCACAAT
>Silico-33594512	TGCAGCCTAGTGCACTATAGCTATAGCTGCACATGCTAACACATTATATTAGAAACATAGGTGCGCAAC
>Silico-33594513	TGCAGCCTAGTGCACTATAGCTATAGCTGCATATACTAACACATTATATTAGAAACATAGGTGCGCAAC
[truncated: 14 more rows]

## Sheet: AllMkrs_fasta
>SNP-33577598
TGCAGCGTCCTCACATGTTGCAACTCCCTAGTACTTTAGTTGTAGTAGCGTAACTCCCTAGTACTTTAG
>SNP-33583087
TGCAGGTTACATTTCTTCCTTCTGCACGAGCCGCAGGTCAGTATATCAACACGTGATGCAGGCGAACCC
>SNP-33583090
TGCAGACGTTGTAGTAAAAAAGGATATAACTTACGGACTTGTAAGGTAGAAATAAAGAATACTAAGAGT
>SNP-33583103
TGCAGAAAACCTAGTCCTGTGCAATATACTAGAAGGATTTTAGAAAAATAGATACTGTGTTTAC
>SNP-33583122
TGCAGAAACTGCACACAGACCATTACTACAACCTTTTGTATAGCTCCAAGACTGTACAGTGCGTGCTAC
>SNP-33583139
TGCAGAAAGGTGTGATGGCTTTCAAAAGTTTGCGGAGCATGAAACAATTATAGGACTATGGGATTCGCT
>SNP-33583144
TGCAGAAAGTTCCGGTTGTGGAGAGTAAAGTCAAAGAATCAGAAACGCGAGCGCAGTGGCAATGTGCGC
>SNP-33583157
TGCAGAAATTACTAAACCTAACATAAGTTACTAAGAAGTGCAGGATGTTCTTTAGCAAGAAGAAATTCT
>SNP-33583177
TGCAGAACCAAAGCAGACTTCACCCATATATCAAGCCCGACACCCACACACGTGGCGCGCTTCTAGCGC
>SNP-33583186
TGCAGAACCTCAACGATGGGCTGACGGGGCAAATCCGGAGCTTGCCCGTTTTGAACCTAGCGTCGAAAA
>SNP-33583196
TGCAGAACGCGCCGCCATCGGTCGACACTTTCCCTGGAGGACACAGCTCGGCCGACCAACGGAATCACG
>SNP-33583214
TGCAGAAGAAACAGAGCCTGCACACTGGAACTGATACGCAGCATACGTAACATGCTGGCTGAGGTTGAT
>SNP-33583227
TGCAGAAGACTCACCCCTCGCAATAGCTTCAAGAAAAGATGAGTTGAAGAAAGGAAAATGAACTGAAGG
>SNP-33583229
TGCAGAAGAGACAGAAGTGCTGTCAGGCTCGAGCTGTAGGAGCTTGACAATAGCTGTATCGACTTTCAT
>SNP-33583231
TGCAGAAGAGCCACTGGGGCAAGCCGGCTTGAATGGTGTCGCCTGGGGTCTTGCTGTTGTAGCATATCT
>SNP-33583233
TGCAGAAGAGTATCTCTAGACGTAGTTCTTTATTCTAGAGTGTTATAGAGAGGAGTTAGTCTACTCTGT
>SNP-33583235
TGCAGAAGAGTGTTGTATTAGCTACTTTGTTACGCTATTATAACTTTACTTTTATAGATCACAAGCTAC
>SNP-33583242
TGCAGAAGCACTACTACAGGCCTAGACAAGATAAAGGAGTTAGTAAATAGATAGACTATAAGTAAGAAT
>SNP-33583252
TGCAGAAGCGCATCGCATCGCGGTCTGCCAAGAAACTCCTCTTGATGAAATTCGAGGGTGATGAGCGAC
>SNP-33583263
TGCAGAAGGATATCACATTTGCTAAGGGATCACCGCATTGTGGCTCCAGGAATCGCGCAATCTCGTCCA
>SNP-33583272
TGCAGAAGGGAAGAGTTCTGGAAAAGCGTTGCGCACGAGGTGGGTTGTTGGTCCACGGATGACGAATGC
>SNP-33583273
TGCAGAAGGGCGACTTCTCCGGCATCGCGAATCTGATTCAGTCGGTTATCTTCAATGATGAGGAGTTGG
>SNP-33583278
TGCAGAAGTACAACTTTACCTTGTCACCTAAGAAGACCTTAGTGGCATTCCTAACAATTCGCCTTTTAG
>SNP-33583279
TGCAGAAGTACACCTTTCAGTAGCTAGAGCAATAGCATCCTAGTAGCTACCTAGTCTAATAACAGCAAT
>SNP-33583285
TGCAGAAGTTGACGAGCTGGAAGATGTTGAGTTCGATCCTGATCCTAGGCCATCTGTCACGTCTCCAAT
>SNP-33583296
TGCAGAATCTCTCATTTATGTCTGCTCACATGGAGGCCTTGGCCTCTTGGGGTCACACCATCGATATCC
>SNP-33583300
TGCAGAATGACAAACCCTTTCGGCTCTTGACGGAATTTGGAGAGCTTACGATGATACCGGCCAAGTATG
>SNP-33583304
TGCAGAATTACTACTGGTCAGCTCAGGTATTGCATGGTCAGTTCAGGTATTGCATGGTCAGCTCAAGTA
>SNP-33583307
TGCAGAATTCCACGTTGGTAACCAAGTCGCTGTGCTGGGCACCACGCTGTTCTTATTCGGATTTGGTAC
>SNP-33583314
TGCAGACAAGAGACGGCTTCTTGCGCAGATACGTTTCACCCCTCGCTTCACCACTATTTCGCGTTTCAC
>SNP-33583317
TGCAGACAATTACCCTACTGTCACTGACAGTATAGAGTAGATGCAGAACGATACCACTAGCTTATAGTA
>SNP-33583378
TGCAGACCCTGCGGCATGGCTTCCATTAGGATGTATCTTCGAACCGTCACCATTGCCGTTAC
>SNP-33583402
TGCAGACCTTGTCCTGGACTTGATCTCCAGAGCCGTCGAAACGGTGTCACGCAGGGTCGATGCGGAGTC
>SNP-33583404
TGCAGACCTTTTCAGAATGAACGAAATGTACGATGACAAAACTGTTGACCCTGCTGATCCCGAGGATTC
>SNP-33583409
TGCAGACGAGCACTTCTGGCGTGTTCCAACGGTACAAGGGGTGTGCCTGAACGGACTGGAATACGAGTT
>SNP-33583450
TGCAGACGTAACTCTCCTTGAAGCTGTGAGATGTACGCCGGTGCTCAAGTGATGCATGGTAGCAAGGAG
>SNP-33583462
TGCAGACGTTTAGCTCGACTTCCATCAAGTGCTCTTTCTCATGGAAAAACTCACCATTTCTGGACCGTT
>SNP-33583463
TGCAGACTACCTCTAGCCTACCTACTATTTACTAAGAGCTTTACTTGTGTGCGTGTATAGGCTTCTAGG
>SNP-33583469
TGCAGACTAGTCTGCGCTAGACTAGTCCTTGCGGCTAGGGGTAAAGCCTGTCATTTTCAACTTATAACA
>SNP-33583471
TGCAGACTATATGAGAAACTCTGGCTATTATAATATTATCTAAAGTAAAAGCTTTAGATAAAGCTAGCA
>SNP-33583479
TGCAGACTCGAGAGTGCTTTCCCAAAGCAGGAATCTTTTTTGGGATTAGTTGGGGTTGATGTGAAGGAA
>SNP-33583480
TGCAGACTCGGGGTTGCCAGTGCTTTGGATGTGCGGACGAACTTCACATGGTCTTAGGCGTATTCAACC
>SNP-33583484
TGCAGACTCTAAAGGCAGTACAGGCAGGCATTATAGCTCTAAAGGTAGAGATAGAAACACATAGTTTAT
>SNP-33583485
TGCAGACTCTAGAAAGAGTGTAGGCAGGTATTATAGCTCTAAAGGTAGAGATAGAAACATATAGTTTAT
>SNP-33583530
TGCAGAGACGAGACGTGCCGAGCTTGCATCTCTGGCCTCAACGTTCTCCGAAAAGCGGCGGGCATCTTC
>SNP-33583535
TGCAGAGACTATAGTACAGCAATAAGTACTCTATAAAGAGAACCTGCTATAATTACTCTATAGTTTATT
>SNP-33583540
TGCAGAGAGAGTAGAGGTAGTCTTTATAAGCAACCTTACTATTACCCTTTAGACTAGTGTAGACTATTA
>SNP-33583541
TGCAGAGAGCCTCTATATAATTCTTAGTAGCTAGTATATTATCTGCTAGAAGTTGCTAAGGAATTATAT
>SNP-33583555
TGCAGAGATTATCCTCTTCTGCTTTCTCCCAACACTCCACCTGAACGTCGAGTGTTGCGACCTGGACCC
>SNP-33583564
TGCAGAGCAAGACGCTAGCTAGGCACGTAGATCTAGGCCCGCTCGCTTTGTAGCTAATGCTACAGACAA
>SNP-33583588
TGCAGAGCCGTACGTACCGTAGATATCTATTGTTCTCTTTTAGATAAGCTTAGTGCTATAGTAAGCAAT
>SNP-33583589
TGCAGAGCCGTTGGTCAAGCAGGAGTTGTCGGTAGCGAAAGCCAAGAACTCGACCTTGACTCTGACCCC
>SNP-33583590
TGCAGAGCCTACCCGGTTACACAATGCATACCTTTACTTAGGTACTCCTAACACCTTAGACATGGAGAT
>SNP-33583596
TGCAGAGCGCACTACTATTACTACTAAAAAAGTAGTACTCTAGGCTAAGACTCTAGTAAGTTTTTTCTC
>SNP-33583606
TGCAGAGTGTTGTGTAGGTAGCAAAGTTAGTTACTACTTCTCTTCTATTACTAATAAGAATTGTTAGAT
>SNP-33583624
TGCAGAGGAAGGCTCAAGTATAACAGTAGCTCCAAAGTCTCGTATACAACTGGGCTAATTGCCTTGAGA
>SNP-33583625
TGCAGAGGACGGAGACCACAAGGCAGAGGCGAGGTGTGAGTGGCCATACGTGGTTGAACAAGGTAAGGG
>SNP-33583630
TGCAGAGGAGGCAGGGAATTTGTATGCCCAAGAGAATGATTTTGTTCGATTCTACCTTAGCTGTGGGTG
>SNP-33583636
TGCAGAGGAGTTTCTGGGCAGAAGTAAGTAAAAAAATGCAGTCATGTAAAACAAGCGCTTGCTAAATTT
>SNP-33583637
TGCAGAGGATATCATTTGTCGGTTGGTAGACAGCTATTAGAGCAAGAGTAGCGACAGCAACAACAGTGC
>SNP-33583647
TGCAGAGGCTGATATCCAACGATATGTAGCTTTTTATCTATCCTTCCGTTTTCCACAGGGCACTACGGG
>SNP-33583670
TGCAGAGTAGAGTAGGGTAGAGTAGGGTAGAGTAAGGTAGAGTAGAGTAGAGCAGAGGAGACCACACCA
>SNP-33583673
TGCAGAGTATTGTATAGGTAGCAAAGTTAGCTGCTGCTTCTCTTCTATTACTAATTAGAATTATTAGAT
>SNP-33583682
TGCAGAGTCTCAATTTCTCCTGCAAACCCGGTCCTTATTCTCCCGTGGGATTTCGCAACCAACTGCACC
>SNP-33583685
TGCAGAGTCTCTGGGCGGGGTAACTTGGTATTCTCGACTGTTTTTGGCCACCCATCTGCTTTCCCACTA
>SNP-33583700
TGCAGAGTTCGGTAGAGTATGTGATTTGCTCGGCGTCTCCATGTCATCCCTAAATCTGCAACTCAAGAG
>SNP-33583715
TGCAGATAACGGACAGCATGTCTGAGGAGGAACGACTCAAGATCATGAAGACCCGGTACCCCGAATTCG
>SNP-33583736
TGCAGGTAGATTGACCCCGCACAGGTCCAGTCTCAGCCAAGCCAGCTCATCTAGGCGTGTCCTAGGAGC
>SNP-33583739
TGCAGATAGCTGCAAGATGCTGATAATGCTTCTTAGAGAGCTATAAAGTGTTAGTATACACTAAACTAG
>SNP-33583742
TGCAGATAGTGGCTTTTGTTTTCTGTAGTCGTTGTTGCTATTTGACACCAAAAAATAAACGAAGAGAGC
>SNP-33583744
TGCAGATAGTTTGGACATTGACTTGCCACTGAGAGTCATCGTAACCGGAGAGTGGGGACAGCACATATG
>SNP-33583747
TGCAGATATGCCTCAGTCGTGACATCCCATGATTCAATTGTTCCCTGATATGAACCTAATGCTAGGAGA
>SNP-33583753
TGCAGATCAGATTCTCACGCCATGTGCTGCTGATTGCACTCTTCTCCGCATTGTCGAAGCCGTAGTATA
>SNP-33583760
TGCAGATCCAAAGCACCACCGCCGCACTCGCACACAAACGCAGCAATCCCTGTACCAACACCCTTCCTA
>SNP-33583763
TGCAGATCCACATCAACAAGGATTCCTCTCATCTGCAATGTACCAAAAACTGACCACTGCCTCTTGTAT
>SNP-33583771
TGCAGATCCTACTCTTCCTAACACTTACTTAGCTAAGAAGGCAAAGCTTATGATAGAGGATGTTGTCCT
>SNP-33583845
TGCAGATGGACCTCATCGCTAACATGCTCGATAGGGAAACCGCAGACGCCGGGTCGGGAACTTTACAGA
>SNP-33583857
TGCAGATGGTGCCACAATATATAGAAAGGGATAAGAACGCCAATTAGATTTACCCTTCTTAGCTTTGGT
>SNP-33583860
TGCAGATGTGCCGAACAGGAGTATACCCCAACAAAACCAATTACAAAAAGGAAGGTGTTTGGAACAGTA
>SNP-33583864
TGCAGATGTTGAGATGTAGGGAAGACTTAGAAGAGAGAGGGGGGGGAGTCTTAGAGCTTATCATAAGCA
>SNP-33583908
TGCAGATTTTATTTAGTTAGCACACTGCATAACACTAAATATACTTATGTACATTCTTCTTTAGGTTTA
>SNP-33583917
TGCAGCAAACGCCCTCAGGTCGCACAACTCCCGCCGCACACGGCATCACACTACCTCCATCCAGCATGG
>SNP-33583955
TGCAGCAAGCGATGGCGAAGTCTTCAATGCGGCATCACCGACGCATTGCGAAGATTGAAGCGTTCAATC
>SNP-33583973
TGCAGCAATGCTAGTAAATTGCTAGAAATGTGTCTTCTATAGCAGTAGCTAGTAATCTATAGGAAATAA
>SNP-33583983
TGCAGCAATTCTCCGACCCGGTGTCGAAGACTTTCTTCATGCGCGTGCATTTTGGACATGCGACCGACC
>SNP-33583984
TGCAGCAATTGTAAATAGGGAGTTGGCGTAGATTGAACCCATATTAGCAACCTCGTGTGCAAAGTCTTT
>SNP-33584003
TGCAGCACCAGCAGTTCGAGAGGCAGGTGCGGATGCACAATATGCAGGTGCAAACAGAACAGAACAATG
>SNP-33584022
TGCAGCACGTGTCAGTACTCGGAGCCCAGTCGCAAGGGACTTGGGCCTTCTTACTCGACAACCGCACGG
>SNP-33584026
TGCAGCACTACCCTCTAACAGTGTAACAACTATAATTTAGATTATAGTGCTATAACTTGCAATTACAGA
>SNP-33584043
TGCAGCAGAACGTTAGCAGGAATATACTACTACATTACTTAGCAACATAGTTACATATGCTGTGTACTA
>SNP-33584050
TGCAGCAGAATGTTAGTAGGAACATACTACTATATTGCCTAGTAACATAGTTGTGTATACTGCGTACTG
>SNP-33584070
TGCAGCAGCAGCCATGTGGAGACGAAGGATCGTGACAGATCGCGAAAAGCAAGTCCCCGATCCTCCTGC
>SNP-33584071
TGCAGCAGCAGGGTCCAAGCGCGTGCTGAGTGGTGCTGAGGGCTGACACTAGCATGCAAACAGTAATCT
>SNP-33584103
TGCAGCAGGTATCTGGTGGCGGTCATCTGCACGCGCCTTTTCACATGTCAGGCTTACTTGTGGACAGCC
>SNP-33584110
TGCAGCAGTAGCCTTGTCTAACGCCTTGCTTTGCGACGCTAACACCTTACTTTGCAACGCTAACGCCTT
>SNP-33584115
TGCAGCAGTGGGTGCCCAGCCCACATCATGGTCGCTCAGATGGAGTTTCGCACGTCCCGCATTACCACA
>SNP-33584129
TGCAGCATACCGCCACGGCCAGTCTGTCATCAACGCAATTTCCACTCGCTATTTTCATTCCTCGCTCTT
>SNP-33584132
TGCAGCATAGTAATTATAACGACGGAATAAATAATAAGTAAGCAACAACTGTATTTTTAGCACTTAGCT
>SNP-33584133
TGCAGCATAGTACAGTGACTGAATTACTACTAGACGGCTAGTGCTCTATGCTCAAATAGAGTGTGTGAT
>SNP-33584137
TGCAGCATATTCCGCAAAGAGTAGTATTGCATTGCCCACATATCTTCCTTCAGAGACTGAGCGTGGTGC
>SNP-33584161
TGCAGCATCTGTTCTGTTGCACTGCTACATCGACTTCGTGTGGGCTGTTATCAGGATCCAGCTGATCTG
>SNP-33584165
TGCAGCATGAAGATGTGACCTGGAACGAGGTTCGGTTCTTGCCGCCTGCACTCGGTGTCGATGAAGCGT
>SNP-33584196
TGCAGCATTCAGCGATACGACGGTTCTTGAACTCAGACAAGGTGGTGTCGTGCTGAACATTAGCGTCAA
>SNP-33584203
TGCAGCATTGCGTGCGCGAATGCTGCTATGATGTCAACGAAGCTTACACCCCTTGTGTGCAAATTCTTA
>SNP-33584235
TGCAGCCACCGTATCGTGTCAAAGCTGGCAGGTGTTTCCTCCCAAGTTTTAGGTCTGGAGTTACTCGGA
>SNP-33584241
TGCAGCCACTGCGCGCCAACAGCCATTTCGCTGAAATCAATCATCTCTACGACATTGGCGCATGGCATC
>SNP-33584258
TGCAGCCAGTCAGTGCGATTTGTTTGTTGAGTGATGCTCCAACGGCAGGCCGAGACAGGTGACAGGGGC
>SNP-33584262
TGCAGCCATCAGTTGGGGACTTTTTCATGAATCCCGTACGACTCGTCAAGAACCTTGTCACTCGAGGAC
>SNP-33584272
TGCAGCCATTACGAATGTGAATTTGTACCAGCTGCAAACGCTCAAAGATATTGCCTGCTAAGATATGTT
>SNP-33584280
TGCAGCCCAAGACGGGAGAAAAGAGGTCGGGCACCAATCTCAGACTTCCAATGTGTAGGGTGCAGGTGA
>SNP-33584291
TGCAGCCCCAAAAATGTTGTGTTGACCACCGAAAACTGTTCGCAAAGCAGTAACCTGTTGTTGGCGTCG
>SNP-33584292
TGCAGCCCCAATGGAACTATGGTGTCCATTCGAAATTTCGAATTTCAGCCGTCTTCGCCACTGATGCTG
>SNP-33584307
TGCAGCCCTAGACAAGGTAAAAGAGTTAGTAAATAAGCAGACTGTAAGTAAGAATAGAGTAACTTACCT
>SNP-33584317
TGCAGCCTTTTCTTATATAGTTTTAGTATTATAAGTGTACAATAAAGCTTTTTACTAAGTCTAGCTCTA
>SNP-33584324
TGCAGCCGAATCTCATACCTGGGCGTTGAACCGTGTCGGTGAGATCTCGAAGCAGCTCGGTATCGAATG
>SNP-33584327
TGCAGCCGAGAGAAAATCACGTGCGTGTACTCGCCGCAGAAGACCATGGGGCGGCCGAGGAGGAGACGG
>SNP-33584359
TGCAGCCGTGAAGGGATGGCCGAAATCTTTCCTGAACTGCGGAATGCCAATGACGTTGCCAGCAGCCTG
>SNP-33584369
TGCAGCCTACTAAATATGCGCAGAGAGATGCAGGGATATACACAATAAGAATTCTAAAGTTGAGTATGT
>SNP-33584379
TGCAGCCTCAACGTTATTATCTATAGGCAGCGCAAAGGGTCCCTTGTTATCTCTATCTTTATCTTTGTT
>SNP-33584391
TGCAGCCTCTAGAAAGTTATTATATAGGTCCTCTTAGAATATTGTCTATATTGCTACAGAGTCTATAAG
>SNP-33584412
TGCAGCCTGTCAGGGGCTGTTACTTCATTGGCAACAGCACGCTTGTATAGCAGAACAAGTTGCTCGTTT
>SNP-33584456
TGCAGCGAGCGAGCGCTAGTGAGGCCAGGGCCTGGCAGCGAACAAACGACACAAAGCTACTTCTAAATT
>SNP-33584461
TGCAGCGAGTGGGACGATCCTTGTGGGGTCAATGTACCGCCGTGTAGCATGCAGCGCGCTTGTCACAGC
>SNP-33584474
TGCAGCGATGCTGAAATGGCACCAAATTCGGTGTTGCCGCCTGTGCCAATAACAATGCCCTGGCCATAG
>SNP-33584475
TGCAGCGATGTAGATGCCTATCTCACCAGCTTTAGGCAGCTTACTTCCGCCCTTGATGAGTGTCGGACT
>SNP-33584478
TGCAGCGCAAGGAACGTTGCGACCTCAATTCCACGCAGCCTGCGGGTATACTTCACTGCTGCGAGGAAG
>SNP-33584484
TGCAGCGCAGACAACAGCAGTCGATGCACCTGCGGGAAGCATTCTTGCCGGTCCAGCTGAAGTCTCTGT
>SNP-33584486
TGCAGCGCAGGATATAGGTTACGCTAGGCTAAAAAGAGTTATTATTGCCTACTTCTAAGTCTAGCACTA
>SNP-33584498
TGCAGCGCCAGGATAGACTGGACGATACGCGAATCGAGAGCGCTTACTTGACGGAGGTGGTTAC
>SNP-33584512
TGCAGCGCGAGATGGTTTTGTCGTAATTATTGTATAGATGAGCAGCCTAACTTCGAGCTTGAAGCTCTG
>SNP-33584515
TGCAGCGCGCCCGTATCTACAATGCAATATCCAGTGTTCCTGAAGCAGAATTTTGCGAAGGTGTTGACG
>SNP-33584526
TGCAGCGCGTTATAGTGTAAATGTTATGTCTTGTTAGATAGCCTAAAGCGCAAGCTGTATTGCAGCTTC
>SNP-33584528
TGCAGCGCGTTGCAGTATATGTGTTACATCTTATTAGATAGCCTAAAGTGTAAGCTGTATTACAGCTTC
>SNP-33584529
TGCAGCGCTACTTCTTACATAGCAAGCAAGCTAACAAGACTTATTGCTCCATTATATAAATAGTAGATA
>SNP-33584536
TGCAGCGCTGCTCTTGCAGATCCTGCCTCTTCTAACACTTATTTAGCTAAGAAGGCGAAGCTTATAACA
>SNP-33584538
TGCAGCGCTGCTTCTGTAGATTCTGCCTCTCCTAACATTTATTTAGCTAAGAAGGCAAAGCTTATAACA
>SNP-33584559
TGCAGCGGATATGCGCGCGCCGTGCAAGAACGAAGAGTGCTGGAAGGCGCCGGACTGCTTGATGCCGAT
>SNP-33584563
TGCAGCGGCAGCGTCTTGACGGCGTGGTCGATGCACACGGGCTTGTTGTTGAGCGGGTTGTGCTTGGTC
>SNP-33584566
TGCAGCGGCCTGCGAGTTTTGGCAGTGTACTGATGTGACAATTGAGATAGATTAGCAGATCTTGACGTT
>SNP-33584595
TGCAGCGTACCCGGCTTGCATGACCGTTGGGATTTGCGCAACCTGCTCATACCGAACACCAAAGTCTCG
>SNP-33584599
TGCAGCGTAGCCAGCATAAAGTCCAGCGACATTCCATGGACAATCTTCTGTCACCATAGCTGACTCTAC
>SNP-33584600
TGCAGCGTAGTGTACGTGGTGATCCATGCTCGCGGCCAGGTCTAGCATCCCAGTTTCCCCTCCATTCTA
>SNP-33584608
TGCAGCGTATTCTTATTATAACCATATATTCTGTACATCTATATAGCGCAGCTGTGTTGTTATACGCTT
>SNP-33584614
TGCAGCGTCGAATATATTAGCTTGCTTTTGAGCAGCGGTCGTGTTGGTCCCCCCTCATGTCTGAAAAGA
>SNP-33584632
TGCAGCGTGGCTGCTAACGTGCTCGCCGAGGTGGGCGGATGTGGGTGGGATGAGGCGGCGGCGTAACTC
>SNP-33584655
TGCAGCTAATAGAACTAGTCTTAGTAATAGTAATAGTAAGTATAAGGGACTTATGCTGTGTAATAGTAA
>SNP-33584665
TGCAGCTACTATAATTAGATAAATCCTTCCTGTGTTCTATAGATTATAACACAGTATTACAAAGTCCTA
>SNP-33584667
TGCAGCTACTATAATTAGGTAAATCCTTCTTATATTATGTAGATTGTAACACTATCCCCCTGCTATTTT
>SNP-33584672
TGCAGCTACTGTAATTAGGCGAATCCTTCCTATGTTCTATAGATTGTAACAGTCTTCTCTACTTGTTAT
>SNP-33584673
TGCAGCTACTGTAAGTAGGCGAATCCTTCTTATATTCTGTAGATCGTAACACTACTATTCTGCTAGAAC
>SNP-33584689
TGCAGCTATATATAACACGCCTTACAACACACTATACAACTAATACACAGAACAACCTGCATAAGCTAA
>SNP-33584705
TGCAGCTATTGCAGCTATGTTGTCAAATGTATCCATGAACTATGCCTTTCAGCTTGTTAGGAACTTGAG
>SNP-33584714
TGCAGCTCACCAATCCTTGACCAGGTTTGTACTGATTTGCTTTGTGAACTCGAAAGGCGGTTGTCGAAA
>SNP-33584723
TGCAGCTCATGCGACGGGGTATTCGACCGATTCTGGGTTGAAAGAACAGGCACAACACTATAGAAAGTG
>SNP-33584727
TGCAGCTCCCCTCGAATAAAGAAACACCAACAACACCCAGCAGTGCACCGTAGTTGAAACCATATCTAT
>SNP-33584761
TGCAGCTCTAATGTATTCGTCCGGTCTCCGGCTCAGATAGCCCGAGGCACCGAAGAAACAGCTGGAAGG
>SNP-33584770
TGCAGCTTTGGGTGTCTGGATACCCATGTCTTCTTGCTTCTGAGAGTGGTCGCTATTGTTTTGTACTGA
>SNP-33584814
TGCAGCTGCGGGAACGTCTTCACGTGAGCTTGCAACCGGTCTACCTCCAATATGCCACTCCATCATCTT
>SNP-33584820
TGCAGCTGGAATCTCAAATCTGCGCCATCGTAGCAAAGTTAGGCGACTGCACTTATCGTTCGGGGTTGC
>SNP-33584835
TGCAGCTGGTAGTATATTGACTTACATTGCTAAACCCTTTGATGGGGAAAGGTTCTACTGGAGCAAGAC
>SNP-33584846
TGCAGCTGTCTACTTTCACACATGGTGAGCTGTCGGATTGTGTCTAAGTGAACAGCAAACCTCGATCCC
>SNP-33584849
TGCAGCTGTGCAAGGTGGCAGATATAGCAGATAAAGGCCGTTTTGTGTTTCGATTTTGTGACTAGTGTT
>SNP-33584863
TGCAGCTTCAGTTTGAGACCACTCGATATTTGGACATTCTGTGACATCTGTGGGAACCTCCAGCGGTGT
>SNP-33584924
TGCAGCTTTCTCCATCTAATCGACGGGAATAGTAAGGCGTCCTGCTCGCAACATTGACACTACGGTAGT
>SNP-33584937
TGCAGGAAAATCCCTAAATAGAAAAAAGAAAGACACATAAGGGTACTCAAAGAGTGCAGAGAAAGGCAT
>SNP-33584939
TGCAGGAAAATCCCTAAATAGGAAAAAGAAAGACACGTAAGGGTACATAAAGGATACAGAGGAAGGCGT
>SNP-33584941
TGCAGGAAAATCTCTAAATAGGAAATAAAAAGACACACAAGAGTACACAGAGAGTATAGAGGAAGGCGT
>SNP-33584943
TGCAGGAAAATTCCTAAACAGAAAAAAGAAAGACACGCAAGGGTACATAGAGGGTGTAGAAGAAGGCAT
>SNP-33584944
TGCAGGAAACGTCACTATTGTCATGAACAAGAAGCAGTACGAGCCTTACTCCACAGTCGACAGAGTCTT
>SNP-33584953
TGCAGGAACAGCGCTATAGGCCTAAGCAAAGTAGAAAGTTAGTAAGTAGGTAGACTAGAAGGAGGTGGG
>SNP-33584964
TGCAGGAAGGCAATGGCAGCTAGGACTTGGTAGGGACTGATTGATAGCTCAATTGTTGAGCAACAACTT
>SNP-33584969
TGCAGGAAGTAATAAAGACAATAGTAGTAATAAGAGTTCTATTGTAGGTAGTGCTTAGGTTTTTTCTTA
>SNP-33584974
TGCAGGAATGACCGACCATCGTGAGTCAACTTGGGCTGTGTGTGCAAGAGAAGTTGATCGTTGGGTTGA
>SNP-33584978
TGCAGGAATTAGCAGTAAAGGTACAAGAAGAAGAAAAAGAGGCGCGTACCTAGGTCAAGGTAGACATTA
>SNP-33584984
TGCAGGACAATTGTCAGATCCTTGACGTTTGATGCAATCACAGTCACGTTATTGACATCATCCTGTTCG
>SNP-33584989
TGCAGGACAGTCCACAATGGGTAGCGACGCAGGAGCCGTGTGGCACAGACGGTAGATGCGAGACCAGGA
>SNP-33584990
TGCAGGACATCCGCTCCACTTCTTTCGGTCTGTGAACCACACCTAACGCTCATCATGTAGGCTAGCAGC
>SNP-33584997
TGCAGGACCTACCAGCGCAGTTCCAACTCTTGTGTGTGGGGGCCAGCTGAGACACGCAGTCTATACATA
>SNP-33585017
TGCAGGAGAACGAACACGCGGGTGCGAAAAAGAGCCGCACACTCAAACACCTAAATCTAGGAGATTACT
>SNP-33585023
TGCAGGAGACCCTTTGCAGGACAACACTGCTAGGCTATTACTACTAGTGGCAGAGCCCCCCTAGCCACT
>SNP-33585034
TGCAGGAGCAGCGCTACAAGCCTAAGTAAAGGAGAAGAGTTAGTAAGTGTAACGGGCTAGGCCTAGGTG
>SNP-33585040
TGCAGGAGCAGTGCTTTTAGAATGTATAGGTGCAGCGTTATATTGCCTAGATCTTTCTATTCTTACTCC
>SNP-33585044
TGCAGGAGCCTGCTCGTGAGAATCTGCATGTAACACTGCGTCTGTAATACCGGACCTGTAACATTGCAC
>SNP-33585046
TGCAGGAGGCAACAAGGACAATGGTAGTAGTAAAGGTTCTGTTGTAGGTAGTGCCTAGGTTTTCTTTTA
>SNP-33585048
TGCAGGAGGTAACAAGGACTATAGTAGTAGTAAGGGTTCTGCTATAGGTAGCGCTTAGGTCTTCTTTTA
>SNP-33585060
TGCAGGAGTTCTAGTTAGCTGCCCTTAGTATTATATTATACAGCACCTAGACTTATTATAGCTTTCTAA
>SNP-33585077
TGCAGGATCGGACAACAAATTCGCGCGACCAAGATTCCGATTCGTTTTGAGACTAGCATTTGCAGCAAC
>SNP-33585085
TGCAGGATGACGGCTACATCAGCATCGACGGCGAAAAGGTCCCGTTCGAGGGCTTCCAGGTCGAGGTAC
>SNP-33585096
TGCAGGATGTCACATAGCGGAGGTGCTCGTTGTTGCAGAGACGCGTGAGGAACGAAAGACGCGCAATCT
>SNP-33585103
TGCAGGATTGCTGACGATATATGGCAGAAAAGAAGGATGCAAAGCCAGTTAGGGTATACAAGGGGAACG
>SNP-33585106
TGCAGGATTTGTAGGGTTCGTCCATTGAACGAATTGCTGAGTGCATGTCAAAGATTTGGATGCATGGGC
>SNP-33585152
TGCAGGCAGGCAAGAGATAAGACAAAATGTATAGTATTAGATAAGATAAGAAATCAATCCTTAGAAGTT
>SNP-33585163
TGCAGGCATGCTAGATAATATTATAGTAACTAGCAATGCTAAAGTTTCTATAACATAGGCTAGGACCCT
>SNP-33585166
TGCAGGCATGGTGAAGGTTGATGAGCAGCGACAGTGTCGCCGGGCTGCGCGCTGAGCGGCGACGAGGTG
>SNP-33585180
TGCAGGCCAGTAACAAATAACACACGTAACAGATTACGTAACTTAGCTTATAAGTAGATCTGTAAAGCT
>SNP-33585181
TGCAGGCCAGTGCTCGAGCTCTCCCTCTGACTGAAGGCTAACGGCGACGATTCGGAGTGCTGTAATACG
>SNP-33585212
TGCAGGCCTAAGCAAAAATAAGAAAGTCAGTAAGTAAGCAGACTAGAAGGAGGGGAGGTAACTTACCTA
>SNP-33585213
TGCAGGCCTAAGCAAAATAAAAAGTTAGTAAGTAAGTAAACTAAAAACAGGAGGGGCAACTTACCTACT
>SNP-33585216
TGCAGGCCTAAGCAAAGTAAGAGAGTTAGTAAGTAAACAGACTAGAAGGAGAGAGAGCAACTTACTTAC
>SNP-33585217
TGCAGGCCTAAGCAAAGTAGAAAAGTTAGTGAGTAAGTAAACTAGAAGGAAGAGAGCAACTTACTTGCT
>SNP-33585219
TGCAGGCCTAAGCAAAGTAGAAAGTTAGCAAGTAAATAGACTAGAAGGAGAGAGGCAACTTACCTGCTT
>SNP-33585220
TGCAGGCCTAAGCAAAGTAGAAGAATTAGTAAGTAAGCAGACTAGAAAGAGGGAGGCAACTTACCTGCT
>SNP-33585221
TGCAGGCCTAAGTAAAATAAAAGAGTTAGTAAGTAAGTAGTTAGAAAGGAGAGAGGCAACTTACCTACT
>SNP-33585222
TGCAGGCCTAATAGACAACACGCAATTGGCTAAAGCTAGCGCAGGAAGAGGTAAGAGTAAGGAGAGGGA
>SNP-33585227
TGCAGGCCTGCTGTAGGTAGGACTAGGTTTAGAAATTACCTAATATCTTTATATAGTATTAC
>SNP-33585237
TGCAGGCGAAAAGAATGGGAAGGGGCACCGGTTTCGGTATCTGTCTCGAAGGCTGTTAGTGTAGATGTC
>SNP-33585242
TGCAGGCGACCTGGTTGTACGAGTTCCAGCCTAAAACGGGTGTGGATTGAAAGGATTGTGCTGCTGCCA
>SNP-33585244
TGCAGGCGAGGCACATCCCGATATCAAGCCCTGGGTCTCTACAGTTTCCACACGCCAGGAGCTCCAAGA
>SNP-33585258
TGCAGGCGGTACAGAATGCAGCATAACTAGACAACTATATTACACTGCTAATAGAGACTGTACAGCACT
>SNP-33585259
TGCAGGCGGTATCTTCCATCGCTGGACATGCCAGCGAGTGAAGAAACTTTAGTCTTATCTGCGGAGGTA
>SNP-33585266
TGCAGGCGTCTTCAGGCGACAGCCCTTGGATGAGTAGCGTAACATATCTATTCAAATTCGGTGTTGTAC
>SNP-33585291
TGCAGGCTCGATGGAATGTCCGTGATAGGCCTTGCCCTTGTCCACGTACGAGAGTGGAACCCACTGATC
>SNP-33585296
TGCAGGCTCTTGACCGTTGACATGGACCTGTCCCTGGATATCCTTGTTGGCAACGTCTTGCTGCGCGCG
>SNP-33585310
TGCAGGCTTGTAAGGTCTTTCTTTTGTTTTAGGTTACTCTTTGCAATAATATATAGTAATAGATTACAG
>SNP-33585316
TGCAGGGAATCTATGATGAATCCATTTCCTGGCCACCAGATGTCGTTGGAAAAGTGGTCGACGCCACAT
>SNP-33585319
TGCAGGGAATTCGCTAGTGCAGTGGCAGGCCGATATCATGGCAACTTCCTATTTGGGACTGTGTAGATT
>SNP-33585324
TGCAGGGACCCCTAGGCTAGATCCTGTAGCTATCCTAACTACAGGTCAACTCTTATTTGTTAC
>SNP-33585338
TGCAGGGATTTCGCTCAAGCTGTTGAGCAAAGGACCTGGATATTTGCTAAGCGGGTGAAACCATCGCCT
>SNP-33585347
TGCAGGGCAGAGCACAACTGTCTTTGTGAGCTTTGTAGGCAGTTACGTTGCAATAACTAGGATAGCTAA
>SNP-33585358
TGCAGGGCCGCTAAAAGCTTGCAGGCTTTAGGGAAGGCAAAGGGGGGGCTATGTATATTAGCACATAAT
>SNP-33585364
TGCAGGGCGACTAGAGTCGCTCTCACTAAGCGAGTAAACACAAGAGAGCACAACAAAGGTACTCTCCCT
>SNP-33585371
TGCAGGGCGTCTGCAACATGGGCGATAGCGGCCACCGACAGGCCGAGGTCCGAGCAGTAACTGATGAGT
>SNP-33585377
TGCAGGGCTGCGGCTGCTCCGCAGCTGCCAAAATCGATGCTACTATCTTGATCTCCACGGAGCACAAAC
>SNP-33585382
TGCAGGGGATTATCGCGGACATCGAAGGTTGTGCTGCCAACATGTACTCTCAAACTGGACTGTGGGATA
>SNP-33585384
TGCAGGGGCAGCGCTCCTAGAGTACATAGGTGTAGTGTTATATTACCTAGATTTTTCTAATCTTACTCC
>SNP-33585419
TGCAGGGTTAGAGAGTTGTTACTAATAATGTGACATAGATTAGCAGAACGCCTAGCCTTAGTTATATAC
>SNP-33585438
TGCAGGTACCTACTAACAGTAGTAGTAGTAATGCTAACACTAACTTGCTACTACCTACACGAGATAATA
>SNP-33585453
TGCAGGTAGTAGCTACTCGCACGATGCGACGCTGTCGTCGGACCTGATAGTCCATGCTGGTTACCTTGT
>SNP-33585457
TGCAGGTATACCACGTCCATGATGAACAAACAGGTGGCGAGTGTGCACACGTACATGTAGTTGCTGAGG
>SNP-33585464
TGCAGGTATGTGGACGCGACGCTTTGTGTGCTTCGAGGAATGTTGTGCGTATGCGGCTTTCGCGAGTAT
>SNP-33585470
TGCAGGTCAGCCTCCAATTTAGAGTGTTTACCACTGCCGTCATCCCACATGTGTAAATCACGACCAAAG
>SNP-33585479
TGCAGGTCCCCGCTATCGATACCCTAGCCGTCGACCGGGATACCCCATTCTCAACAGCAGTACCGCGTT
>SNP-33585488
TGCAGGTCCTGCATCGGCACAGGAAAACGTCGGTAATCACTACCACCGCTATGCCCCATGTAGAGGAAT
>SNP-33585519
TGCAGGTCTTTGCGCTCCCATACCGTCCACATCCAATTCCCAGGTCGATACAGAAGCCTCTTCAAGCAG
>SNP-33585522
TGCAGGTGAAGAACAGCAAGGACAAGAGCGGCGGCTGTACGGTCATGTGATGATGCACACAGCTCCACC
>SNP-33585552
TGCAGGTGGCTTGGCCCTCGTCTGAGCATGGCACCAATCAAACTAAACCTTGCTACCAAGAATTGTCGC
>SNP-33585558
TGCAGGTGTACCGTAAAAATTCGATGAAGTGGCCGACAGCTAGCAGGGGATAGCAAGATAGGGCCGAAG
>SNP-33585586
TGCAGGTTCTTGATGTCGAACGCCGCTTTTGTGGCATTTCGCCAAGTTTCTCCATGCCAAAGTTCGAAC
>SNP-33585598
TGCAGGTTTCCAAGACGGATCTATAATTGACTTGCAGCAACTGATGCAAAGTGTTCATCTTAGCAACAA
>SNP-33585609
TGCAGTAAAGTGTTAGATATAAGGATAGGGAGGCCAGAGGCTAAGATAGTACACAGTTTAGTTATATAA
>SNP-33585618
TGCAGTAACTGTTACTAACAATAAGGCCTACTCTACTACAGACTCTAACTAGGACCTATAAGGGGAAGA
>SNP-33585620
TGCAGTAAGAGCATAGCTGCTCTAGCTGCTAGTAGAGTGGTATATAATAGGCTCTCTCTTGTTAC
>SNP-33585629
TGCAGTAATATATGCTCCACTCTCGTCGATTAGGCTGTAGTATTTACTAAAGAGGTACCAGGCCGTGTT
>SNP-33585631
TGCAGTAATCCTTAGAGACAGCTAACTATAAAGAAAGTAGGGGAAAGGAGAACAGACTACTTTCTTCCC
>SNP-33585638
TGCAGTACATAGCAATAGCTATAACAGAAAACCTACAACTTCTTACATATAGGTTGTAACAGCAGCTTT
>SNP-33585649
TGCAGTACCTGCTGGACCAGGGGGACAGGACCCACAAGATTGTAGAATTCATTGTTGGCGCCCTGTTCG
>SNP-33585663
TGCAGTACTAAAAAAGGTAATATAGCAGATACAGACGTAGAAAGAGATAACATAATAGTTAGCTATATT
>SNP-33585666
TGCAGTACTCAAAAAAGGTAATGCAGTAGACATAGATGTAGAAAGAGGCAATATAATAGTTAGCTATGT
>SNP-33585669
TGCAGTACTGACGCCTGAGGCGCGGCTACAAGCACGTTGGTGTTCTTGAACGGATTCCAAGGTCTTGCT
>SNP-33585680
TGCAGTACTTTGTAGTGCAGAATGTAGTAGAAGAAGGTATATTTACTCTAAAGCAGAATATCTCTTCAT
>SNP-33585692
TGCAGTAGATAGACAGGGAATAAAGACCGACAATGTATGCTCCTGATGTCAGAGTTGTATCTCTTTTGT
>SNP-33585696
TGCAGTAGCAGGCTTGTCTCTATAAGAGACTAGACCTAAGGCTTATAAGGTAACACACATATCTACGTC
>SNP-33585699
TGCAGTAGCAGTGTTAGGGAGAATAACTACAATCTTGTTACTAGTAGGTATATTCTCTCTGCAACAGTC
>SNP-33585706
TGCAGTAGCTATTACTAATAATAAGACCCACCTAGCTATAGATCCTAACTAGGATATGCTAAAGGAAGA
>SNP-33585712
TGCAGTAGGTAGGTTAGAGAGCAAGGGGTCTTTAGAAGGCTAGAAGATTTTTTTGAAATCATTATTAGC
>SNP-33585718
TGCAGTAGTGCACATTCTGCCTCAGCTTCGCCGGGCGCGAGGTGGATGGGGTATCCAAACTGTTTGAGC
>SNP-33585723
TGCAGTATAAGAGCTTTAGTAAACCTCTTCCTAATAGTAAGAAAGGCCTAGCGTACTTCCTCTAGCCAA
>SNP-33585726
TGCAGTATAGACTAGAGCCCTACTACAGAGCTAATATATCTAAAATAAAGTTATACAAACTCTGCAACC
>SNP-33585747
TGCAGTATGCTATAGACTTCTATAACCCTAGCAATTCTAAGCTTTAGGCCTAGTTTCTTTGCGCTTAGT
>SNP-33585751
TGCAGTATGGCTCTACAAAAGATCAACGGGGTGCAGCGTTGTTGAGGGTTTTCGCGCTGGCCGACTACT
>SNP-33585754
TGCAGTATGTGCTGGATCAAACTTTGGCGATAGTTCCTAATAATTGTGTCACCCGTAGAGTAAGTGTTA
>SNP-33585761
TGCAGTATTTCCTTTCTTGCTAAAAAGCTCTGGATAGAAATGCTATGCATATAGAAGAGAGATAATATA
>SNP-33585788
TGCAGTCACGCCCGTAACGATGAGCATCTTGGTTGCAAGATTGCTGCATCCAGAATGTACATTATATGA
>SNP-33585813
TGCAGTCCGAGAACAGGCATCGAACAATAAAGGAAAGGTCTCTTATCGTGTAGGGCTAAGTAAGCGAGC
>SNP-33585824
TGCAGTCCTTATAATAGCCTTTCTAGTTACTATAGTTTTTATTCTAACCTTAGCTCTTATTACTAGTAT
>SNP-33585840
TGCAGTCGATAATCGGTCGCTTGCAGTTGGTGTTTCACGATAGGCTATCAAATTGCGGGGTTGTACAGC
>SNP-33585856
TGCAGTCGCGAAGAAGTCGAAGAGCGGCGACTACGTTTCCAGAACCACAACCAACTGTTCGGTCCCATG
>SNP-33585893
TGCAGTCTCTAGGCTCTAGGTGTAACGGGCTAGGCCTAGGTACTAGCTCCTTAGTGTACACCGCCTTAG
>SNP-33585896
TGCAGTCTCTTCTCTGGATTGTAACAGTCTCTAAGTTTTTCTCCCTTATGCTTTAGGAATAAGCGATTA
>SNP-33585902
TGCAGTCTGGCTGTTCTCGAGTATAGCGGATGTAATCCGGCAGACCAAGCTTGCATATGCGGTGACCCA
>SNP-33585910
TGCAGTCTTAGTAACAAATTCTGCCAGCATTTTGCTCTTCTAATATAGATATACTTAGGGCTTTGCTAG
>SNP-33585914
TGCAGTCTTCGTACAGAGATGCACTGACTGCGAAGACTACAGCGCTCTCACTGTTGGCTCAACACGTGG
>SNP-33585917
TGCAGTCTTCTCTTATATAGTTTTAGTACTATAGGTGTATAACTAAGCTCTTTACTAGGTCTAGCTCTT
>SNP-33585918
TGCAGTCTTGACAGCGGTATCAACCAATCCTTCACGGCCACTCATGGCGTGGAAAATGAACTCGGATGG
>SNP-33585927
TGCAGTGAACCTTACAATTAGGGTTTAGGCAGTTTTGCTAGTGCGCGTTATAGCACTGCTTGTTACAGA
>SNP-33585943
TGCAGTAACTATTACTAATAATAAGGCCTACTGTCGCAGCTAAAATAGAGGCAAAATATAACCATATTC
>SNP-33585972
TGCAGTGATTTCGCCAGTCAGGCCAATCAGGTGCATACCAGGGAGCACAGTGTAGGCGCGTTGGCTGTG
>SNP-33585976
TGCAGTGCACAGCGCTGCGCACCTTATACATAGGCTCCTCACTAGCATTACGCTCCCTACCCTCTGTAA
>SNP-33585989
TGCAGTGCCATAACCAGCCTTGCTGTCGCAACTCAACAAACCTTTGCGCGAATTTTCCCTTGCAGTAAG
>SNP-33586012
TGCAGTGCTAAACTAGGTAATATAGCAGACATAGATATAGATAGTAGGGATAGCATAGTTAGCTATATT
>SNP-33586015
TGCAGTGCTCTTACAACTAGCTATTATTATTACTGTTGTGTTCCTCCTCTTCTGCGCTGCTTTGCTTAC
>SNP-33586062
TGCAGTGGGTCTTCTACACGCCGACGCCCTTCGGCAAGTCAGCCGTCCGACATCGGGATCCGCAGCTGT
>SNP-33586072
TGCAGTGGTGGTGAGTTCTTCAGAGCCCTCCAGACCCGACCGAACAAGTGTGTGGACGAGGATGCGGCG
>SNP-33586078
TGCAGTGTACGGTGAAGTGTATAATAAAGAGGTGCAGTGTAGACTCGTCACTAGATACACGCAGGAAAG
>SNP-33586079
TGCAGTGTAGCAACAGGTATCTTATAAGAGGAACCTGCTATATTTACTATATAGTTTATTCTACATCTT
>SNP-33586081
TGCAGTGTAGTTAGTAGCTAACTTGTTCTATCTAATCCTCTAGATGTTACGTTAGGCAATGTGTAGTTT
>SNP-33586082
TGCAGTGTAGTTAGTAGCTAACTTGTTCTATCTAATCTTCTAGATGTTACGTTTAGCGATGTGTAGTTT
>SNP-33586091
TGCAGTGTCGAAGTAAAGGTAATACGTCACCTAAGTACTAGATTAGGACATCTAATCGATTGTAGATTA
>SNP-33586092
TGCAGTGTCGACCCCGCTTGCCATTCTGCAAAGCCACAGGTTAGTCTGTTGTTTTTGCCCAGGCTAGTA
>SNP-33586102
TGCAGTGTCTGCAAGACCGACATCACAACCAACGTTGCTGACCTCTTGCAATGGAGGCAAGAGCACAAA
>SNP-33586111
TGCAGTGTTCTAGCCTGCGTCGACATAATGGTGCTTTGGAGGGAATGTGGCAGAACCGCGTCTGGGCAA
>SNP-33586120
TGCAGTTAGCACAGAATAATGCTCTAATTAGTGTAACAATTACTGTATGTAGTTATGTCTATTTACATT
>SNP-33586121
TGCAGTTAGTTAGGCTACAGTAAGTTGTAAGTAGTGCTTAGCTATAAATTGCTATGTATCTATGCGTTT
>SNP-33586122
TGCAGTTAGTTCATAGGTTAGTTTTTGTTACCTATTCTAGTGCTAGATACACATAATTTGGGTGTTTTC
>SNP-33586132
TGCAGTTATTAGCTAGGCAACGTGCTAGAAGGCGTTATAGCAAGGAGCTAGAGTAGAAGGAGCTAGATA
>SNP-33586145
TGCAGTTCACGTTGTGTGGAGAAGGATGTTCGAGTTTTGGTGGGGAAGAGTACCAAAGACGTCATTGGT
>SNP-33586176
TGCAGTTCGTACCTTCGCATCACCGATCGCTAGGACTGCCTTCAGGCCTCAGCTTGTCGGTACATCAGC
>SNP-33586202
TGCAGTTGATATTAGTGCTGATACTCGAACATGGATGCATTCAAACCCACACTGTTCGCGATGAACTTT
>SNP-33586230
TGCAGTTGCTTAGAACAAGAGTAATAATGTCTCTGCAAAGCTTATAGACAAGGGCCTAGGCTAACACTT
>SNP-33586239
TGCAGTTGGGCTGTACCCGGGTCCGTAGAGCTGGGTCAGAGATGTCTTGCTGATGTTGAGGCCGAAATG
>SNP-33586253
TGCAGTTGTTTATCGTAAAGTTGGCGAAGGTCATGTCGTACTCACCGGACCGCACCCTGAGTAAGCGTT
>SNP-33586258
TGCAGTTTAGATAGAGCTAGTAAAAGCCTCTTGTACAGTTGTAATAGAGCTTTTTAGACGCCTTACATA
>SNP-33586260
TGCAGTTTCGAAGCCCAATCCTATTTGGATTCGAATATCCCGAGCAAAAGATAAACTCGACCCGCCACT
>SNP-33586269
TGCAGTTTGCATTTTTCGGCTTTTTCATCGTCGTGGCCGCGCTTTTCCATTACCGCTTCACAAAGGCTA
>SNP-33586272
TGCAGTTTTACTTTAGTAGCAAAGGAACAGCTTTTTAGTTTGGTATATCAAAAGGCTAATAGTAAAAAG
>SNP-33586275
TGCAGTTTTCGAACGGGACTTCGAAGAGTATGCGGCGCCAGAGATATCCCGAACACCACTGGAGGGGGT
>SNP-33587417
TGCAGAAAGCAAACACCGCCGCTTGATAGCATCGCAAGGACAATATTCGTACAGCTTAC
>SNP-33587428
TGCAGAACTGCCTAAGTAGTTTTATATAACTAGGACGCTAACGCAACGCTTAC
>SNP-33587430
TGCAGAAGAACTAGGCTAGAAGTCTAGACTACCTTAC
>SNP-33587444
TGCAGAATGTGTACAAACTAGGTTGAATGGAACATTCACGTCACTTAC
>SNP-33587448
TGCAGACAAGTGCGTCTAGCTAGCTTCTAAAACCCTTAC
>SNP-33587451
TGCAGACCCCTGGTCTAGGTAGTGGCTAAGGTCGTCCTCTGCTATGTAACAGTTAC
>SNP-33587468
TGCAGAGCTATATTGTTAGGAAGCACATGTATAAAATCTAGCAACTTAGCGTTATTAC
>SNP-33587469
TGCAGAGCTATATTGTTAGATAGAGTGTGTATAAAGTCTAGTAACTTATTATTATTAC
>SNP-33587480
TGCAGAGTAGCTAGATCTTATTATTATAGCAGTATAATATTCTTGTAGACTTAGGTTAC
>SNP-33587481
TGCAGAGTAGTTAGTGAACACAAAGACATATAGAGCTGTCTTAC
>SNP-33587483
TGCAGAGTGTTGTATAAGTAGTAAAGTTAGCTACTATTTTCCTCTAGTTAC
>SNP-33587492
TGCAGATCAGCACCAAAGAGTTCCTTAC
>SNP-33587495
TGCAGATCCTGCTTCTCTCATAACTTACTTAGTTAC
>SNP-33587497
TGCAGATCGTAAAACTACCTTAGGTATGCCAACTCTTAC
>SNP-33587515
TGCAGTAAAGGCAAAGAAATAAGAGTACTTACATTAC
>SNP-33587519
TGCAGCAACGTTTTCTATCTATTTATAGGCTATCATACTATTAC
>SNP-33587530
TGCAGCACTACCCTCTAATAGTGTAACAACTATAACTTAGATTGTAGTTCTGTAAGTTAC
>SNP-33587537
TGCAGCAGCTTCGAGAAATACTCCTGCGGATCCCAGGGCGGAATCTCCCACGTCTTAC
>SNP-33587565
TGCAGCCTAAGCGCAAGAACACTAAGATCTGCCTATTATCTTGTTATCCTATTATTAC
>SNP-33587571
TGCAGCCTGGCGTGAGCAGGGTGCTTAC
>SNP-33587577
TGCAGCCTTTGTAAATCTGATAAGTATAATCAAGATTAC
>SNP-33587582
TGCAGCGAGCTAGTTTGTGCTCCTAGGGAATGTTTGCTGCTTAC
>SNP-33587588
TGCAGCGCCAGTCCTTGCTGCTGTTGCTTAC
>SNP-33587607
TGCAGCTAACTCTGTGTAGGCAGCCTTAGGTACTGTTAC
>SNP-33587626
TGCAGCTCCTCTGCAATCTTTGCCTCTTGTGGGTTTGTGTAGCTCTTAGTATATAGATTAC
>SNP-33587628
TGCAGCTCTAAGCACTTACTCTTCTTTTCTTCTCCTTTCTTTCTTTCTGCCTTTAC
>SNP-33587636
TGCAGCTGCTCTACGCAAGTATCCTCGTTCACTTCGCCAAACTTTGTAGTATTTAC
>SNP-33587650
TGCAGGAAGAACTGGGGTGATTATCTAGCCTTAC
>SNP-33587662
TGCAGGCAAGCTATTGCAGGGAACTACCCTTCCCTAAGCTTAC
>SNP-33587684
TGCAGGCTACAAAAACTGAAAATGAGTGCAGCGGGTCCTGATGGTATGCTGTTAC
>SNP-33587702
TGCAGGTAATACGGATAATAATAGTAGCAGAGGTTCTACTAAAAGTAGTGCTTAC
>SNP-33587703
TGCAGGTACATAGATGTAATCATTTACTACAATAATAAAATAAGGAACTTAC
>SNP-33587704
TGCAGGTAGGCAGAGAGAATAGAGAGAGTTGAAAAAAACTCTAGGTTTAC
>SNP-33587707
TGCAGGTGAGCGCTGAATACCTCCTCCTTTAC
>SNP-33587710
TGCAGGTTACGCTCTTTCTCTCATCATTTCCGTTAC
>SNP-33587716
TGCAGTAACTATTACTAATAATAAGACCTACTCTACTACAGACTCTAACTAGGACCTTTAC
>SNP-33587721
TGCAGTAATGTTGGCGTTTAGGGCAAACTTGTAGTTAGTTGCAGTAGACTTAC
>SNP-33587726
TGCAGTAGAAGATAATAAGTAAAGGATGCATTTAGAATCTGTTTTTTTAATTAC
>SNP-33587727
TGCAGTAGCTCTCTCAACCCCCCAATACATAGAACACACAACTTAC
>SNP-33587732
TGCAGTATCATACATTATTATTATCTAAGTCTAATAAAGTAGTCTGTTAC
>SNP-33587737
TGCAGTCGATCCAGACTTTGCCCCGTCGTTAC
>SNP-33587776
TGCAGTTCTAGTAGGTTTCCTTGCGTGCTAGTGTAATAGCTCTGCTATTAC
>SNP-33587785
TGCAGTTGTTTAGAATAAGGGTAATAATATCTCTACAGAGCTTATAGATAGAGGACCTTAC
>SNP-33588129
TGCAGAGCTATGGTGTTAGGCAAAGCATACAGAAAGTCTAGTAACTTAGCATTATTAC
>SNP-33588133
TGCAGATGCACAATAATCCTAGTTTACCTAAGCTAGACACTAGAACTCCTAGGCTTATTAC
>SNP-33588141
TGCAGCTATATACAATATACCTTACAGCACACTACACGCTTAC
>SNP-33588144
TGCAGCTCTAATAGGTTTCCTTGCGTGTTAGTGTAATAACTCTACTATTAC
>SNP-33588152
TGCAGTTAGTATATTAGATCTAGTGGACTTATGTACATCCTCTTCTTAGTCTCTAACTTAC
>SNP-33588154
TGCAGAGCTATGTTATTAGGTAGCATATACATAAAGTCTAGTAACTTAGCATTATTAC
>SNP-33588155
TGCAGATCTAGAACAACTCTAGTTTATCTAAGTTAGGCATCAGCATCCCTAGGTTTCTTAC
>SNP-33588195
TGCAGAGAAATCTAACAGAATAACCTTACTAATTGTTGTAGAGCTATTAATTAC
>SNP-33588196
TGCAGAGAAATCTAACAGAATAACCTTACTAATTGTTGTAGAGCTATTAC
>SNP-33588197
TGCAGAGAAATCTAACAGGACAACCTTACTAATTGTTGTAGGGCGAGTAATTAC
>SNP-33588204
TGCAGAGCAGCTTACTTACGTATTCCTAGACTAAGTTGTTAC
>SNP-33588218
TGCAGCGCATTATATAGTAAAGTTTATGTCTTATTTAC
>SNP-33588219
TGCAGCGCGTTGCTAAGACAGATTTGTGTCTTGTTTAC
>SNP-33588221
TGCAGCTTCTATTAGCATGTGTGCCTTGCTAGCTACCTAGAGCACTCTTAGTTTAATTAC
>SNP-33588227
TGCAGCTACAACTGTATTTGCTATAGATAAGAAGGACATGTTACTAACCTTTAC
>SNP-33588233
TGCAGCTATATATAATGCGCCTTACAGTACACTATGCAATTAC
>SNP-33588253
TGCAGTGAGGTTATTGTTTCTAGAGAACATAACATAGTTGCGTTTATTAATTAC
>SNP-33588254
TGCAGTTAGGTTATTGTTTCTAGAGAACATAACATAGTTGCGTTTATTAC
>SNP-33588267
TGCAGTTAGATTGTTGTCTTTAGAGAAAATAACATAGTTGTGTTTATAAATTAC
>SNP-33588273
TGCAGTTAGGTTATTATTTCTAGAGAATATAGTGTAGTTGCGTTTATTAC
>SNP-33588280
TGCAGTTGGATTGTTGTCTCTAGAGAAGACAACGTAGTTGCATTTGTTAATTAC
>SNP-33588281
TGCAGTTGGATTGTTGTCTCTAGAGAAGACAACGTAGTTGCATTTGTTAC
>SNP-33588283
TGCAGTTAGGTTGTTATCTCTAGAGAATATAATGTAGTCGCATTTATTAATTAC
>SNP-33588362
TGCAGGTGTAAAGCGCTGTTGGGACTCCTTGCAATCCAACACGGCCGCTGACGCAGTGCTTGTTTACAG
>SNP-33588365
TGCAGTATAGCAATAGGTACTCTATAGAGAGAACCTGCTATAATTACTATATAGTTTGTTCTGTATCTT
>SNP-33588366
TGCAGTGTCTAGCTTCTTTCTATAACTATGTATGTCTTGTCTCTAGAAGTAATATATTTACCTGTGTTT
>SNP-33588390
TGCAGAACGAGTTCTCCATGTAGTTGCCCGTGGCAGTTGTGTGGTTTTGGCGGAAGCGCGTTAGCTTGT
>SNP-33588392
TGCAGAACGGACAGCGGACAGCGGACAGCGGACAGCGGACAGCGGACGGCGGACAGCGGACAGCGGACA
>SNP-33588393
TGCAGAACGGACAGCGGACAGCGGACAGCGGACAGCGGACAGCGGACAGCGGACAGCGGACAGCGGAAA
>SNP-33588394
TGCAGAACGGTGGTCAGCCGGGGTGTTCAGTCGTTCAGAAACGATCATGAATTCAAAGGTGAAGCTCAG
>SNP-33588395
TGCAGAACTGCTTGTACGTAGCCATCATCCGTGTTGACAAATGCAGTTCGCAGTATCTGTTTGTTCTTA
>SNP-33588400
TGCAGAAGAAGGGACTGCTTCACAGCAGACAAGATAGACAGGGACATAAAGAAGACTTAGATTATGCTA
>SNP-33588401
TGCAGAAGAAGTAGCACCTTCACTTGTACTACTGCTAAGCTAGACTAGCGCCTACAGTTAGCATGTGTC
>SNP-33588413
TGCAGAATCTTTTCTTATTAGTATCTTCAAAGGTATGTGAAAGCTCTACACTAGGAGAATGTAGCTAAT
>SNP-33588416
TGCAGAATGCTAGAATAATAGCAAATAGCACACGTAGCTACAGTGTGCTAATAGATATAGTAAAGTACC
>SNP-33588423
TGCAGAATTGCAGCTTGACTTCTGTTACGGCTTCGAATTGGATGATACCGTCATCGAGGTTCTATGGCT
>SNP-33588432
TGCAGACAGAATATTCAATGACTTGTACTTCATGCATGCGATTGTTCCTAATATCACATATATTCCACA
>SNP-33588434
TGCAGACAGATAGATAGACAGAACAAACAAATTAGACTATAGATATATTTCTACAAATATACAGTAACC
>SNP-33588445
TGCAGACCCCAAACAAGCAGAACCTGCTGGACGGTCTTGCCCTTCTTTTCGGCCAGCTTCTTGAGCTCG
>SNP-33588446
TGCAGACCCCGTTTAGCCGCACAGCTCTGTTCGGGGCACTTCGGCCTCGAGTCGACCATGTTCGGGGCA
>SNP-33588448
TGCAGACCGAAATTGTGTAGCAATTTCTTGAGCCAGTTATCCAGAGCTGGGAATGAGAATGCAGCCTTG
>SNP-33588455
TGCAGACGCACCCAACAACGTGCTGTTTGCCAGGCGACATCTTCATCACCTGCGTCTGCCTCTCGACCA
>SNP-33588462
TGCAGACTTGACTACCTCATTGCAACCTATATGACCGGCGATTCAATCATGTTTTTGTCTGTTTACCTC
>SNP-33588480
TGCAGAGAGGCTCCTCACCGCGCAAGAATCGGCGGCCGCGATTTCTTGCGCGGTGCAGGTCACTCAAGG
>SNP-33588491
TGCAGAGCAAGTTCAAAACGCCGCATTTACTCCTGCACCTGGCAGAAGATCTCTTACTGCTTGGAATGC
>SNP-33588495
TGCAGAGCCTCTCGAAAGGTCTTGGATAAGCTCGGTATAGGAAGGTGTACACGGTAGTCTTCGTTTGTG
>SNP-33588503
TGCAGAGGCACACCTTCTTGTAGCTAGGGCAAGAGCACTCTAGTAGCTACCTAGTCTAATAACAGCAAT
>SNP-33588504
TGCAGAGGCACACCTTCTTGTAGCTAGGGCAATAGCACTCTAGTAGCTACCTAGTCTAATAACAGCAAA
>SNP-33588508
TGCAGAGGCTAAAGTTTTATAAGAGAAAGATTATAAACTCTTAGAAGTTTAGTAAGTAACTAGAACAGA
>SNP-33588513
TGCAGAGGGAGAGACAGGAGCCTTTCGACGTGGTGAATGAGCGGTACGCGAGGAAGAAGGGATTAGATC
>SNP-33588514
TGCAGAGGGAGTCTTAGGAGAGAATCTAACTAGCTAGATAGCTTCTATAGGGGCGCACGTTACTAATTA
>SNP-33588518
TGCAGAGTAAGAGTAGGTTTATCTAGCAAGCTAACTAGTTATAGAGAAAAGTAAATAAAGTATTTACAG
>SNP-33588535
TGCAGATAGAGTTGACTTTCTATTCCTTAGAAGATATGCTATTGTTGTTAGTAATAATTAGGGGCCTAG
>SNP-33588536
TGCAGATAGAGTTGACTTTCTATTCCTTAGAAGCTATGCTATTGTTGTTAGTAACAATTAGGGGCCTAG
>SNP-33588537
TGCAGATAGGCTAGCTAATCTAGAAGCCTGCCACCTATCACTCCCTATGGGCAAAGCCGACATGCCTAC
>SNP-33588560
TGCAGATCGTTTTAGTTCAATCCATCGTGGTCAATCGTGATCGTTTCGAGGTACAGAAAGGAAATACCC
>SNP-33588565
TGCAGATCTTATTTAGTTAGTATACTATACAACGCTAAACGTACTTGTGTAAATTCATTTTTAGATTTA
>SNP-33588575
TGCAGATGGAGGAAAGACGAGAATTTGATGTGTTGAAACAATCTGATATTTGTCTGGCTTGAGCAAGCC
>SNP-33588577
TGCAGATGTTGTTGAGGATGATACCCTCGTCGAGGAGCAATTGCTTCATGAGCATATCGTTCGACAACA
>SNP-33588578
TGCAGATTAGTTACGTGATATAGTTTTGTGCCATCAGTCCGTTGCCGACGTTTGGGTGACACGACTTCG
>SNP-33588581
TGCAGATTATTCCTAGCGCTTTCTCTAGAGATTATATTTCTAGAGTTATAGCTTCTCCTTTAGCTCTAC
>SNP-33588600
TGCAGCAAGAGAGCCAGAGCGAAACCTCAACGTGAACCTAGCAATCGAAGTGAAGATACACTACCAGTC
>SNP-33588609
TGCAGCACAAGTCGCCGTGGTTGCATATACAACGCCCCTCAGGGCGTCTCGTGCCCAATTGCGCAGGTA
>SNP-33588611
TGCAGCACAGGGGCGCGACGCGTCGCTCGGCTCACGCAGGATGGAATCCTTGTATATAAGAGGATGTAG
>SNP-33588632
TGCAGCAGCTTCTTTCAAGCAGAATGGAAGCCGTCGAGGGTCGGTAGGGCTCATGGGCTCTATCGAAAT
>SNP-33588653
TGCAGCATCCTGGGAGCCGTTGTTGTGTGGAGAAAGGCTCGCGGTAGTGGAGCAAGCTCGACATCGTCT
>SNP-33588654
TGCAGCATCTACGTAGATCTACAACACTTAGCTTGGACAACTTTACATTTGTAAACCATGCTGTTTACA
>SNP-33588664
TGCAGCATGTTCTTATTATAACTACATATTTTGTATATTTATATAGCACAGCTGTGTTGTCATACACTT
>SNP-33588667
TGCAGCCAAAAGTTCACACTAGGTAGTGCCTTCACTCGCGATCTCCTCCATGGCCGCCATCACCAAGTG
>SNP-33588675
TGCAGCCACTCTCTGTTTGAGAGGCCTGTTTCTCCCATACACTGCCCCACAAGCCGGGTTCTTCGTCGA
>SNP-33588684
TGCAGCCAGGTGCAGAGTATACCATCCACGGTACCATCCGACCTGCAAGGCTGGCGGATCACGCTGTTT
>SNP-33588703
TGCAGCCTACAGGTTTCTTATCCTTACTACTAATAGTATAAAGCAAGATAGTTAGCGCTACACTATTTA
>SNP-33588708
TGCAGCCTATGTAAAGTTTTGCACTTGCCTAGACTAGGCAATTCTATACTTTTTTCCAGCGTTGCAGGC
>SNP-33588746
TGCAGCGCAGAACACCACATTAGTAGACGTTGGTAATGCTGCCTCTAGATTATGGCGACGAGCTGCACC
>SNP-33588764
TGCAGCGCGTTGCAGTGCAAGTGTTATGTCTTATTAGATAGCCTAAAGCGTAAGCTGTATTACAGCTTT
>SNP-33588765
TGCAGCGCTACTACTATTACTATTATCTCTTGTAGCAAGACACTTATGCCTGTGTTAGCAAGTGTGTGC
>SNP-33588768
TGCAGCGCTTCCCTAACTAGTACGGGATTCTTTGCTTACCTACACTATTGCGCTACGCTTCTAGTGCAC
>SNP-33588770
TGCAGCGGAAGTGAGCGGGGAGGGGTGGGGGTATGGGGGTTTATGGTGAATGGTGTGGGCTGGGTAAGT
>SNP-33588776
TGCAGCGTAGGACGCAGGTTACGCTAAGCTAAAGAAAGTTATTATTGCTTACTACTAGGCTAAGAAGAG
>SNP-33588785
TGCAGCGTTCTCACAAGGCGCCTATAAAGCATAGTAGGAACTCTATTTTAGTAATATATATAATATAGT
>SNP-33588787
TGCAGCGTTTGGAACGCGAATCAGCTGAGGTTGCGCATAGTTTTGTTGGGCACAGTTGGTCGAACTCAG
>SNP-33588795
TGCAGCTACAATTATTAGAGGTACTAATAGAATAACACTAGAAGCTAGTAGCGTTATAAAGCAGGAAGT
>SNP-33588796
TGCAGCTACGCTGTAGCATAAGATACTTAGAAACACATAGATATTTTATGTTTTCTCTTTATAACTTTC
>SNP-33588798
TGCAGCTACCCAGGTACAGATAAGCAGATATTGGTTGCCTGGCACTACACATTCACATTTACATAGCAT
>SNP-33588799
TGCAGCTACTATAATTAGGTAAATCCTTCCTGTGTTCTTATAGATTATAACAGGTAGTTTAC
>SNP-33588802
TGCAGCTACTGTAATTAGATAAATCCTTCCTATGTTCTATAGATTGTAATACTATCCCCTTTCTATCTT
>SNP-33588803
TGCAGCTACTGTAATTAGGCGAATCCTTCCCGTGTTCTGTAGATTGTAACAGCTAGATGCCTAAGGATT
>SNP-33588804
TGCAGCTACTGTAATTAGGTAAATCCTTCCCGTGTTCTGTGGATCGTAACATACAGTAACTATAGCTAG
>SNP-33588805
TGCAGCTACTGTAATTAGGTGAATCCTTTCTATGTTCTGTAGATTGTAACAGTTGTATGCTTTAGAATT
>SNP-33588807
TGCAGCTAGACCAGGTCCAACGACAGGGGCCAGCTTCCGCGAAACGTGGCCTTCAAGGTGGAGATATAC
>SNP-33588808
TGCAGCTAGAGTAGGTAATAGTAGTGTACTTAGTCTATATATAGCTATTCTATAAGTATCTAACACTGT
>SNP-33588813
TGCAGCTATACATGAAACTGACTCTATCATTGGTGGTCGTGATTTCGTTGGCGATCTCGGTTGCGGAAG
>SNP-33588816
TGCAGCTATGAACTGAAAAAGTTGACCTTAGAACTTGATGGCAATTGTTCCTTACTGGTGTTTGATGAT
>SNP-33588817
TGCAGCTATGATTACTGCATTGAACGACTTAGGTATGTTTGAACGCGGAGGTTCGATCTCAGGAGACCT
>SNP-33588818
TGCAGCTATGCTAGGCCTATACTAGGGCGCGTTATCTTGTCTTCCTCTAAGTTAGACTAGTCTTCCTAG
>SNP-33588820
TGCAGCTATGTATAACGCGCCTTATAACATACTACGCAACCAACCTACATAAGCTAATTACGCGCTAAA
>SNP-33588832
TGCAGCTCATCACCAGCGACAAAGCTTGACAGGGTCACAATTCTCCGAGATTACTCGCAACTTCAGCCT
>SNP-33588877
TGCAGCTTGAGGTAGAGTAGTCTATAATAAGTAAGTAGTTAGGCGTTCTAGTACATAAGCTAATAGCTT
>SNP-33588882
TGCAGCTTGTGTTGCCTAGCGTTGCTGCAAACTATATGCAGACAAATGTATTATAGATCTAACTATTTA
>SNP-33588887
TGCAGCTTTACTTTATTGCAATTAGGCAGCTAGGCTTAGTAGGCAAGGCGTGTAAGGTTATAGTCTACA
>SNP-33588888
TGCAGCTTTAGTAAAATGTAAAAGCCACTAGCAACAATACTAATACAATAATAATAACTATAACTCTAG
>SNP-33588923
TGCAGGAGCAGCTTTACAGGCCTAAGCAAAATAGAAAGTTAGTAAGTAAGTAGACTAGAAGAAGAGAGG
>SNP-33588927
TGCAGGAGCAGCGCTGTAGGCCTAAGCAAAGTAAAAGAGTTAGTAAGTAAGTAAACTAAAAGAAGAGAG
>SNP-33588928
TGCAGGAGCAGCGCTGTAGGCCTAAGTAAAGTAAAAGAGTTAGTAAGTAAGTAGTTTAGAAAGAGAGGG
>SNP-33588933
TGCAGGAGGCGGTTGGTTCAGACATTCATTTGAACCTAATACAGGTCAAAAGTGTTGAGCATGGTACAT
>SNP-33588934
TGCAGGAGGTAACAAGAATAATAATAGCAGTAAGGATTTTGCTATTAGTAGCGCTTAGGTCTTCTTTTT
>SNP-33588936
TGCAGGAGTCGGGCACGGTGGCAGTGTATTGTTTGAGACATCGAAGCATAACTGCTTTTCGGGTTGTCT
>SNP-33588941
TGCAGGAGTTCCATCGTAGTAGAAAATGTGTTCATTGTCGGGATCACGGCCGACGGATGGAGACCCGGC
>SNP-33588945
TGCAGGATCCACGACGCTTTCGGAGCCGCCTAGTAGTCCCATGGTGTTTGAATAGGAGTAGCGATGAGG
>SNP-33588946
TGCAGGATCCTTGCAGACAGCTTGCTAATAGTTGTATAGATAGTTCTAGCGCGTATAGAGCTTAC
>SNP-33588956
TGCAGGATGTTTCTTGAACAGGATATCATTACGACCCTCTTAGTTCCAAACACAACTGCTAAGACATCT
>SNP-33588962
TGCAGGCAATAAAAACAATAGTAGTAGCAGAGGTTCTACTAAGGGTAGTGCTTAGAGCTTCTCTTATCT
>SNP-33588963
TGCAGGCAATAAAAACAATAGTAGTAGCAGAGGTTCTACTAAGAGTAGTACTTAGAGCTTCTCTTATCT
>SNP-33588970
TGCAGGCAGCTACTCTCATGTGCTAGCATTTACTTGCAACATTGGGTTTTTGACAGAGACAGTAATTCA
>SNP-33588982
TGCAGGCCTAAATAAAATAGAAAGTTAGTAAGTAAGTGGACTAGAAGAAGGAGGGGCAACTTACCTACT
>SNP-33588986
TGCAGGCCTAAGCAAAGTAGAAAGTTAGTAAGTAGGCAGACCAAAAGGAGGAGAGCAACTTACCTACTT
>SNP-33588989
TGCAGGCCTAAGTAAAGTAAAAGAGTTAGTAAGCAAGTAGACTAGAAGGAAGAGAATAACTTACCTGCT
>SNP-33589019
TGCAGGCTTTTTATACGTGCGCAAGTTATGCTCTATATTATAGCACTTTTTACAGTGTCTTTAGGTTGC
>SNP-33589026
TGCAGGGACTATAGTATAGTAATAGGTACCTTGTAGAGAGAATCTGCTATAAATACTATGTAGTTTGTT
>SNP-33589033
TGCAGGGCCAGCCATGCAGTCAACTTGGGCCAGCCATGGAGAAGAGTCAACTTGGGCCAGCCATGGAGA
>SNP-33589034
TGCAGGGCCGCTAAAAGCTTATAGGCCTTAGAGAAGGCAAGCAGGAGGCTACACAAATAATCAAGCAAT
>SNP-33589038
TGCAGGGCGAAAATCATGCTCGAGCATCTGCAACTATCACCACGACTTCGTTTCCTGTGATACAAACTC
>SNP-33589060
TGCAGGTAACAAGGATAATAGTAGTAGTAGAGGTTCTGCTAAGAGTAGTTGTAAGGCAGACTTTACAAG
>SNP-33589062
TGCAGGTAATAAGAATAATAGTAGTAGCAGAGATTCTGCTAAGGATAGTACTTATGTGAGGTTCTGGTT
>SNP-33589095
TGCAGGTGTTCCACCAGTCACATCCACCTTTTTGATAAGAGGGTGTTCAACAAGCACTTTGCCCGTAGT
>SNP-33589099
TGCAGGTTATGCTTATGTAAAACCTAACAAGCCTTGTTGTAGTCTACTAGACCTAAACTTAC
>SNP-33589100
TGCAGGTTCACTCGCTTGCACAGTGGGTGCATGGGCATGCGAGAGCGTCTGCGTTGCCACTGCTACGTA
>SNP-33589117
TGCAGTAACTATTACTAACAATAAGACCTATCCTACTATAGACTCTAACTAGGAACTACAAGAAGAAGA
>SNP-33589123
TGCAGTAAGGCGCTAGCTTGTCTACTTCCTCTTTTATAAATATTCTAAACTTATTCTTTAGAAACTCTA
>SNP-33589127
TGCAGTAATAGCAGTCAAACAATGTTGTCAATGTTGTGCGTGGGAGATGCTGGCGAGATATATTTTGCA
>SNP-33589133
TGCAGTACCAGGGACCACAGAGAAGCGGCACTCCTCCTAGATTGAGGAGAGCAGATGACGATGGGCCGT
>SNP-33589140
TGCAGTACTTTATAACTACAAAGAAGCTCTCTGCTAAGTAACTATACTAGGTTGAGAAGCTAGCTAGGT
>SNP-33589141
TGCAGTACTTTATAACTACAAAGATGCTCTTACCTAAGTAAGTATTCTAGGTAGAAGAGCTAGCTAGGT
>SNP-33589153
TGCAGTAGCTTAGGTCTTAGTTGTAACCTAGAGGTTAGTGCTTATAATCAAAGCTTACAATAGTAGTAG
>SNP-33589155
TGCAGTAGGCCTAGTAGCAGCAACAACTTGCTTCTTAGTTGCAATAGTAGTCTCTACAACAACCTACTC
>SNP-33589159
TGCAGTAGTAGCTAGTCTGGTGTTGACAGTGGCTTAGATGTTTATTGAGTTGAAGTGGCTGATGAAAGC
>SNP-33589160
TGCAGTAGTAGTAAGTTATTAGAACTAAATAGGCGTTAGATCTTCTAAAAGAGGAAAAATAGGCCTAGG
>SNP-33589163
TGCAGTATAACCTAGAATACTGCTTAGATTACAACACGCTCTTACTAGATCTCACTTAGATACTACAGA
>SNP-33589166
TGCAGTATAGGCATAAGCCTTCTTTACTAATAGTTGTCTAAGAGTAATAGTAATTATTCCTGCCTTACC
>SNP-33589167
TGCAGTATAGTTGTGACAAAAAGGTATTATCTTAGTATACTTAGTAAATCTGTCTACTACAACAAAGAT
>SNP-33589171
TGCAGTATGCTCTTATTATAAATATATATTCTATATATGAATATAGCGCAGCTGTGTAGTTATACACTT
>SNP-33589173
TGCAGTATGGATCGGAAATGGCGAGCTATATTGAACCTAGTCTTCGCAATTGGGGCAATGTACAGCCAT
>SNP-33589175
TGCAGTATGTTATAATGTGAGTGTTACATCTTATTTCATTGCCTAAAGCGTAAGCTGTATTACAGCTTC
>SNP-33589189
TGCAGTCCCTAGACTATTACAATAACTAGCTAGATAAAACTATAAAGAAACTCTAATATTTCTCTAGCT
>SNP-33589202
TGCAGTCTAGATAAGTATGTTCTTGTTAGAGGAAGAGATTTCTAAAGAGTAGAGGAACTCCTTCTTTGT
>SNP-33589208
TGCAGTCTGACAGCATAGGCAAGATGTCAAAATGGCCGTTCCAAGAGAAGGAAACAATGAAGCTTATCG
>SNP-33589209
TGCAGTCTGACAGCATAGGCAAGATATCAAAATGGCCGTTCCAAGAGAAGGAAACGATGAAGCTTATCG
>SNP-33589216
TGCAGTCTTGCAGTACAGACACAACAGCCCTTGCCTTACGCCAACAGCGCTGTCTGGAAGCTACCGACA
>SNP-33589217
TGCAGTCTTTTATAGCAAGTAGAATAAACACTTAGTTATACCTCTTACTATAGAGGCTTTAC
>SNP-33589218
TGCAGTCTTTTATAGCAAGTAGAATAAATACTTAGTTATACCTCTTACTATAGGAGCTTTAC
>SNP-33589221
TGCAGTGAATCATGAATACATGGTCAGAAGATCGTGCGCTTTGGCCACTGCTTAGATGATCATTCGGCG
>SNP-33589235
TGCAGTGCACAGCGCTATGCACCTTGCGCGTAGGCCTCTTACTAGCATTACACTCCCTACCCTCCCTCT
>SNP-33589236
TGCAGTGCACGCTGGGGTAGTTAGCTACCGCATTTTCTGCTGAAGTTCTCCTGTACTAGGCTTTGTTAC
>SNP-33589240
TGCAGTGCAGGTGCGTAAATTATAGCTAGTCTTACTGTAATACCTACAGTGCCTCTCTTTATACACCTT
>SNP-33589266
TGCAGTGTAGGACGCAGGTTGCGCTAGGCTAAGAAGAGTTATTGTTACTTACCTCTAGGTCTAGCGCTA
>SNP-33589270
TGCAGTGTCATCTGATGGAGGGGCGTAGTGAATGGAAACATCGGTCCCACATGAGGCTTCATATCTTGG
>SNP-33589282
TGCAGTTAGAATGCTTGCAGAATCTTTATAGGGTGCTTATATATTGCTAGAGTTTACTAGTGCTAGGCG
>SNP-33589284
TGCAGTTAGAGCAAAAGTAGTTGTGGTAAAAGTAGGAAGCAGTAGGTAGATAGGTAAGAATATGCTTCT
>SNP-33589298
TGCAGTTCTCGAGCCCCCTGAACGATGGTGAATGCATTGTTTGTTGTCACCGTTTTGTAGCAGGGGTTA
>SNP-33589309
TGCAGTTGCTCACATCCTTCTCTCTCTTGTCCACACCACTCGATACCTCACGATACTTCTGCTGGCCGG
>SNP-33589319
TGCAGTTGCGAATGTCGACGTCGTCCATGTATTAGAGCGCATCAAGAGCCATGAAATGGAGGTCGGTAC
>SNP-33589321
TGCAGTTTCCCGTGAAGCTTTTGAGAAAGATCACTCTTAGCGTGGAAGACTTCTCAATCGACGTTGATA
>SNP-33589343
TGCAGCGCGGCCCCTATCTCCTCTACCTAAAACTACAACACGTGGCCGCAACATTAGACTACTAGTAAA
>SNP-33589833
TGCAGAAATCCTATAGAGCAGTACTAGCTAAACACTTATTTAGTAATCTACTTAC
>SNP-33589834
TGCAGAAACCCTATGGAGCAGTACTAGCTAAACACTTATTTAGTAATCTACTTAC
>SNP-33589835
TGCAGAGACTACAGTAGGAAAGAGATAAGCTTTAC
>SNP-33589848
TGCAGAAGCGAGAGCGCTTAC
>SNP-33589859
TGCAGACTAGGAGAGAAGGAGGTAACCTACCCTTCACTGTTTAC
>SNP-33589872
TGCAGAGCTATATTGTCTAGCAACATATACACAAAGTCTAGTAACTTAGCATTATTAC
>SNP-33589874
TGCAGAGGTAGGCTAGGTTAGGTATTCCCTTCTTTAC
>SNP-33589884
TGCAGATGCCCCTGCACTCTCTGAACTAGTCTTAGTATTGCTTAC
>SNP-33589885
TGCAGATCACAATCCTAGTATTAGAGATATATTAC
>SNP-33589887
TGCAGATCTTGTTGATGACTTGATGCATGCCCAGCAGGCTTTATCTACGGGACTTAC
>SNP-33589901
TGCAGATCATCCCAGACATTGCGCAGGGCGATGTTAC
>SNP-33589930
TGCAGCCCGGTAAAAGGGTTATGCAGGCACGTTGTAGACTCGCTCCTTTTTAC
>SNP-33589936
TGCAGCCTTGCACTTTGCCTACTTAGTTAC
>SNP-33589938
TGCAGCCGTTGCTAAGCGTCTTTTAC
>SNP-33589949
TGCAGCGAAGGAGCTCAGGTGAGAAAGCCCAGGACCCATAGATTGGCGTTTAC
>SNP-33589950
TGCAGCGCGGCGTCGAAGTGTCGGGGTAGGAGGGTGCGGATAGCGGGGAATTGGTAGTTAC
>SNP-33589961
TGCAGCTAAAACACTGCCTGGCTATTGCAATTTTTACTATGAAATTAC
>SNP-33589970
TGCAGCTCTAGTAAGTTCTCTTGCGTGCTAGTGCAACAACTCTACTGTTAC
>SNP-33589984
TGCAGGACAAGGAGATCAGACATAGATGACGGGGCAACTGTTAC
>SNP-33589991
TGCAGGAGTTTCCGTTTTCTGCTGGAGATGATTCGAGATGCGATATTAC
>SNP-33590000
TGCAGGCGCTAGGAACTTCCAAGGGCTATTTGTTTGTTTAC
>SNP-33590004
TGCAGGGCATATTCTTGTAACAGAGATTAC
>SNP-33590030
TGCAGTAGAAGATAATAAGTAAAGGATGCATTTAGAATCTGTTTTTTTAC
>SNP-33590037
TGCAGTCACTGTGTAGCTTGATGGGGATGTTCATTAC
>SNP-33590043
TGCAGTGAAAAACAATAGACCGCGGTAGACTTTGGAAAAGGAGAGCTTGCTTAC
>SNP-33590048
TGCAGTGCGCTCTGCAAAAGCTACAGTAGCAAAGAGATAAACCTTGTTTTATTAC
>SNP-33590049
TGCAGTGCCCTCACATATCTATTGTTAC
>SNP-33590059
TGCAGTTACCTCTTAGAGCCTACACACACGTATATATTCCCTTAC
>SNP-33590073
TGCAGAGCTTGTAGACAAAGGACCTTAC
>SNP-33590298
TGCAGAGTTCTAATAACTTACAGCTAATACAGAGTAGGGCAACACTACATTAC
>SNP-33590302
TGCAGCTCTAGTAGGTTCTCTTGTGTACTAGTGCAACAACTCTGCTATTAC
>SNP-33590303
TGCAGTTAGGTTATTTTTTCTAGAGAACATAACCTAGTTGCATTTGTTAATTAC
>SNP-33590305
TGCAGTTAGGTTATTTTTTCTAGAGAACATAACCTAGTTGCATTTGTTAC
>SNP-33590331
TGCAGAAGAATTAGAGGAATATACCAACTTTATCCCTATCTTTAC
>SNP-33590333
TGCAGAGAAATCTAATAAAACAACCTTACTAATTGTTATAAGGCTGTTAATTAC
>SNP-33590334
TGCAGAGAAATCTAATAAAACAACCTTACTAATTGTTATAAGGCTATTAC
>SNP-33590336
TGCAGAGCAGCTTACTTACGTATTCCTAGACTAAGTTATTAGGCATTACAGCATTGTTAC
>SNP-33590341
TGCAGAGTTCTAATAACTTGCTACTAATAGAGAATAGAACAACACTGCATTAC
>SNP-33590342
TGCAGATACTAAGAGCCCTATAGATTACAAAGTAAGAGTTAC
>SNP-33590349
TGCAGCTATATATAACGCGCCTTATAGCACACTATATAATTAC
>SNP-33590355
TGCAGTAAAACTAGAGGAATATGCTAACTTTATTCCTACTTTTAC
>SNP-33590365
TGCAGTTAGGTTATTATTTCTAGAGAATATAACGTAGTTATGTTTGTTAATTAC
>SNP-33590367
TGCAGTTAGGTTATTATTTCTAGAGAATATAACGTAGTTATGTTTGTTAC
>SNP-33590414
TGCAGCTGCCCCTGCTAGCGTCAACGTAGCTGGCCCAAGCTGCCTACCGTAAGAGTTGAAGCGGGTTTC
>SNP-33590428
TGCAGAACTGCGCTATGCTAAACTACAAACTCTTGTATAATAACTTGTTCTAGCTAACCTACTTACAGA
>SNP-33590439
TGCAGACACCATTGACTCAGGGAGTTCCAACGGCCCCTGAGTGCCGTTGAGTAGATCGTGGCTAGGTCT
>SNP-33590444
TGCAGACATAAGGAACATAATAGATTTACTAACAAGAATTTTTTAGAACAGCAACTAAGAGCGCTAGGA
>SNP-33590445
TGCAGACATAAGGAACATAATAGATTTACTAACAAGACTTTTTTAGAACAGCAACTAAGAGCGCTAGAA
>SNP-33590459
TGCAGACGAGAGCTGAGGCAAGTGTAAACTAATCTTCCTTCGATGTAATGGGGACTTCTGAGGTACCAG
>SNP-33590464
TGCAGACTTTTGGAGAGGTCCACAATGCGCTCTACGGAGATTACATGGCACTGTAAACTTTAC
>SNP-33590472
TGCAGAGACTATAGTATAGCAATAGGTATCCTATAAGAGGAACCTACTATATTTACTATATAGTTTATT
>SNP-33590488
TGCAGATAGCCCCTCTAAAAGAGCAGATTATAAATAGAAGAACCTATTACTAACCTAGATATTACCTAT
>SNP-33590489
TGCAGATAGCCCTTCTAGAAAGGTAGATTATAAACAGGAGAGCCTTTTACTAACCAAGATATTACCTAT
>SNP-33590491
TGCAGATAGGTACATCATGATCATGTAAAGAGATTTTGAAGATCGTCTTTTGTAGCTCATCTCGTGCTC
>SNP-33590496
TGCAGATCTCCAGTGCGTTTGGCAAGCCCATGGAGATGGTTGACACAGCGCCGCTGGTGGAGAGGACGT
>SNP-33590497
TGCAGATCTTATTTAGTGAGCACGCTGCATAACGCTAAATGTACTTATATACATCCTTTTTTAGATTTA
>SNP-33590505
TGCAGATGTTAGGATGTAAAGAAGAGAGAGAGTAGAGAAGAGAGAGAGAGAGTAGAGGAAGGTCTTAGA
>SNP-33590515
TGCAGATTGTAATAAGACTTGCTAGCTATACTTATAATAGTAGGCAGTTTATTACTATTTATACTGCAA
>SNP-33590516
TGCAGATTGTGTGACATGCCATCTATATCACATCGACCCCTGATATCATCATCGAAGTTTTGGTCGTTA
>SNP-33590528
TGCAGCACGTTGAAGAATGGAAAACGGGCCTCAAGATCGTCGAGAAGCTCTCCTCGCACCCAGTAACTG
>SNP-33590529
TGCAGCACTACACAAATACTAGGTGTATAGGCATAGGCCTAGTTATAATAATATAACAATAGTATACCT
>SNP-33590532
TGCAGCACTTCCACTCACACTTGTGCTGGTTCCGTTGGGGTTACCGGAAATGTTCTCCTGGGTAACCGA
>SNP-33590536
TGCAGCAGAATGTTAGCAGAAATATACTACTATATTGCCTAGTAAAATAATTGTGTATGCTGCGTACTA
>SNP-33590541
TGCAGCAGTGCTTAGGTCTTCTTTTGTCTGTAGCGTTTAGGATTTTTCTAGCTAGATAATACATAGGCT
>SNP-33590544
TGCAGCATAGTAATTATAATAACAGAATAAATATAAGTAAGTAACAATTACAGTATTAGCACTTAGTAA
>SNP-33590566
TGCAGCCTAAGCGCAAGAACACTAAACTCTGCTAGCTGTTCTATTATCCTATTATTAGATTGTTACAGA
>SNP-33590567
TGCAGCCTACCTACAGAGGATTAGCCCAACAGCAATCTATAACTTCTAATTACCAAACAAGGTCCTTAC
>SNP-33590580
TGCAGCCTTAGGTAGGGTTACCTATCATAGATAGACAGTTACACCTTCTAGTACGTAAGCAAGTAGCTT
>SNP-33590587
TGCAGCCTTGGTAATGTCGGGTTTGAATTGGACACTGATTACTGTTCCAAGTTGATCACACATTATCTG
>SNP-33590589
TGCAGCCTTTGTAGCCTAGTGCACTACAGCTATAGCTGCACATACTAATGCATTATATTAGAAACATAG
>SNP-33590611
TGCAGCTACTGTAATTAGACAAATCCTTCCTGTGTTCTGTAGATTGTAACAGAAACTAGCTCTTGCAAA
>SNP-33590612
TGCAGCTACTGTAATTAGGCGAATCCTTCCCGTGTTCTGTAGATCGTAACATGAACTAGCTCTAGCGAA
>SNP-33590614
TGCAGCTATAACCTGCAACAACTTCCGCGAGGGCTGGGGCTACTAGAGGGGGATAATTAGTAACTAGGA
>SNP-33590617
TGCAGCTATAATAAGGAAAAGGCAAGGCTCTGCTTAGGCAACTAGGGTTAGAATGCGTAAACATTAGGA
>SNP-33590631
TGCAGCTGCTATATTTAGATAAATCCTTTCTATGTTCTGTAGATTATAACACTCTTCCTCTTCTATCTT
>SNP-33590641
TGCAGCTTTGCTTTAGTAGCAAACAAACAGCGTTTTAGTTCTATTTATAAAAAGGCTAATAGTTACAGA
>SNP-33590642
TGCAGCTTTTTACTACTTATAGTCCTTGTCTGTTGCTAAGACTTTTTATTTGCACACTGTAGCTCTTAC
>SNP-33590648
TGCAGGAACTGCTATAAGGCTAGTTACTATAAAGCAGAATGCTCTACTATCCTATGCATTAC
>SNP-33590650
TGCAGGAAGATCGTAGATAAAGATTCTAAACAAAGACGCACGTCCTTCCGTCATCTGCACTTCCAAGCG
>SNP-33590651
TGCAGGAATATATGGGGTAGCAGACGCATGACATGGATCTGTAATGCTGCAAGCAAACAACGCATTTAG
>SNP-33590652
TGCAGGAATTAGAGAACTTGCTTTGCTATAGATAAGCCTGTATATTTTCTACGCATTAGAATAAAGTCT
>SNP-33590658
TGCAGGAGTAGCGCTCTTAGAGTGTATAGGTGTAGCATTATATTGCTTAGATCTTTCTAATCTTACTTC
>SNP-33590674
TGCAGGCCCAAGTAAAGTAAAAGAGTTAGTAAGTAAGCAGACTAAAAGGAGAGAGGCAACTTACCTACT
>SNP-33590679
TGCAGGCGCACGGAGGGTAAGGGAAGATATTGTACATCTGAGAATATATATTTGAATATTTCAAACAGT
>SNP-33590707
TGCAGGTAATAAGAATAATAGTAGTAGCAGAGGTTCTGCTAAGGGTAGTGCTTAGGACTTTTTCTTATT
>SNP-33590716
TGCAGGTATAGTAGGGCTAGGCTGCAACAGATTGTAACAGCAGACTACAACTACTAGAAGCGCAATTAT
>SNP-33590719
TGCAGGTCTAAGGCACTAATAAACAGCGTCTTTAGACAACATACACAAAGGACACATCTAGATAGTATA
>SNP-33590723
TGCAGGTGCTAGCGCATTTGTTTACTACTGCACTATAGTTTTTTTTTACACTATAGTTAGTCTTTAGCT
>SNP-33590741
TGCAGTACGTGTAGCAAATAGGAAAACATACAAGGTGTAAGAATCCTATATCTAGAGCAATTATTTTTA
>SNP-33590746
TGCAGTACTTTCTCTAGCAACACTAGATACTAGGGTTGCTAGCTATAACTGCTATAAGACAATAGAGTC
>SNP-33590757
TGCAGTCACTCGACCTGTCGACGCGCATCATCAAAGAGCTTCTATCACTGATGAAGTTTATGTGGTCTG
>SNP-33590766
TGCAGTCTCTCTCAATGCGCGTGGCCCGTCCGGCGGGTCTTTCGATGTGGTCGTGACCTCTGGTGCCGA
>SNP-33590771
TGCAGTGAAGCGCTAGCTTATCTACTTTCTCCTTTATAAAAGTTCTAAACTAATCCTTTAGAAACACTA
>SNP-33590776
TGCAGTGATGACTGAGAAATGTGAGGTGACCTCTAACCCTAAGATCAACTCAAAATCAGTGAAAGAACT
>SNP-33590780
TGCAGTGCAGTGTCTTGATCCATCGTAGTATGCACCGGAAACATCCCCAACCCAACATAATTCATAAAA
>SNP-33590781
TGCAGTGCTCTCACAGTATGCTAAAATAATACCCTTTTATTACAATTATTATGCTAAGCAGCTAGCTTA
>SNP-33590800
TGCAGTTATATCGGGAAAAAAACGTAGAAACGTAGAGTTGCTGGTACACGTAGCACGTTTGCTCAACGT
>SNP-33590808
TGCAGTTGTTTATAATGTAGGCACTAGTGCGTTCTAAGTAAGAGCCTAATTAGAGGTAAAACTTAGCAC
>SNP-33590816
TGCAGGCACAAGCTATAGAGGCTGCTCGTTCTACTTCTAGTACCTAATACACTTTAGTAGCACTACTCT
>SNP-33591107
TGCAGAGAGACAGAGCTACAAGCTTACTAAGAAATAAGTATCTATTAC
>SNP-33591109
TGCAGAGATCCGAGGTCGCTGTCCATCGTGATGGATATTGTTTATGTTAC
>SNP-33591112
TGCAGAGCAGCTTGCTTGCGTATTCCTAAACTAAGTTGTTAGGCATTACAGCATTCCTTAC
>SNP-33591113
TGCAGAGCCTCTTCTAGACTGTTACTTCTGTTAC
>SNP-33591125
TGCAGATATTAGGTTATAGAAAAGAGAGAAAGTCGAGAAGGTCTTTAC
>SNP-33591132
TGCAGGTGTTATATAAGGTGTTTCTACTGTAGGTTACTTAGGTGCAGGTTAC
>SNP-33591136
TGCAGCAACACCTTACAAAGAATTGCAAAAGTATTAC
>SNP-33591146
TGCAGCATGTATCACTAGCATTGCATACTTTCGGTATCAGCGTTTAGTATTAC
>SNP-33591147
TGCAGCATGTTAGCAGGATATTGTACTCCTTGCCAGTTAC
>SNP-33591155
TGCAGCCTGCTGTAGTGTTGTTAGAAGGGCTAACAAAACGCTTTAC
>SNP-33591162
TGCAGCGTGTTGCAGTGTAAGTGTGACATCTTATTAC
>SNP-33591174
TGCAGCTCGGCGCAGTCGACAGCCCGGTTGACTAGTTTTAC
>SNP-33591177
TGCAGCTTTGTAAGGCGCTAGCAAGGTCTCTACCGCCTACCCTAGTCTTTAC
>SNP-33591178
TGCAGCTGTAACACTACCCAGCCTTATCGTCATCACTTTAC
>SNP-33591185
TGCAGGAGCAGCGCTTTTAGAGTACGTAGGTGTAGTGTTATGTTGCCTAGATCTCTTTAC
>SNP-33591203
TGCAGGCTTAGATTCGCTCCTTAC
>SNP-33591205
TGCAGGGCCGCTAAAAGCTTACAGGCCTTAC
>SNP-33591207
TGCAGGGTAATGGCCTCCTTGCTAGCCGTCGTACCGCCTTGTAATATCTATTAC
>SNP-33591218
TGCAGGTTATGCTTATGCAAAACTTAC
>SNP-33591241
TGCAGTGTAAGGAGCTAACCTCTAAGGGAATCTGCTAGTAGAATATAAGATGGATTTAC
>SNP-33591242
TGCAGTGTTACCAGTAGTATTGCGATGAACAAAATATGGTTTTATTGACATTAC
>SNP-33591245
TGCAGTTATTGCTAAACAGAGCAGAGGTGTAGGTGCTATGTATAGTTAGGCAACATTAC
>SNP-33591248
TGCAGTTCGTCCTCCCGGGGTCCTCCTTGAGGTTCCTATGATTAC
>SNP-33591257
TGCAGTAGCTATTACTAACAATAAGGCCCACCTAGCTACAGACCTTAC
>SNP-33591377
TGCAGCAGCCCTGCCTACTATAAGCTGCACTCTTCTAGCGCCTATGAATTTAC
>SNP-33591378
TGCAGCAGTCTTGCCTACTACAAGCTGCACCCCTCTAGCGCCTACAAATTTAC
>SNP-33591398
TGCAGCGTCTATTAGTATATATGCCTTGCTAGCTACCTAGGGCACTCTTAGTTTAATTAC
>SNP-33591401
TGCAGTAGCGTTCTGCACCCTAGGGAGAGAGTTGTCCTCCCTATTAGTTTTAC
>SNP-33591446
TGCAGACAAGTTAGCTCATCCTTGAAACTACTCCTATTTTCAGAAGAAAAGGGAGCTTGGCTTCTTACA
>SNP-33591452
TGCAGACTCCCGACTGTGGTAACATCACAGCAGCTGCACCTCCGGAAGCGAAGAGGAAGAGGAGCGCTG
>SNP-33591480
TGCAGATGTTAGGATGTAGGGAAGAGAGAGAGTAGGAGAAGAGAGAGAGAGTAAGGGAAGGTCTTAGAG
>SNP-33591500
TGCAGCAGCAGCGCTGGCGGAGAAGAGGACAGAGGACAAGAAGACGGAAGAGCCAGCTACGCGGCCGAG
>SNP-33591505
TGCAGCCGCAGTTGGGTAATAGAACCTCTTCTTTACTACCAGCTTTCGTCGCAACTCTCAGTTTGACGA
>SNP-33591542
TGCAGCTGGCTTCTGTTGGAATAAGAGTAGAGTCACGAAGAGAGGCTGGATGAAGTCAAAGCATCATAG
>SNP-33591547
TGCAGCTTATTTACAGCCCTACTACGCTACAATTGCTAACCTCTATAGAGATCTAATAAACTATAACAG
>SNP-33591550
TGCAGGAAAATCCCTAAACAGGAAAAAGAAAAACACGCAAGAATACATAAAGGGTATAGAGGAAGGCGT
>SNP-33591563
TGCAGGCACAAACTATAGAAGCTGTTAGTCCTACTCCTAGTACCTAATACACCTTAGCAGTATTACTCC
>SNP-33591566
TGCAGGCCTAAGCAAAGTAAAAGAGTTAGTAAGTAAGCAGACTAGAAGGAGAGGGGCAACTTATCTACT
>SNP-33591576
TGCAGGTAATAAGGACAATAGTAGGAGTAGAGGTTCTGCTAAGAGTAGTGCTTAGAGCTTTTTCCTGTC
>SNP-33591586
TGCAGTAAGAATAGGGTAATAATACTAGACTTTTATAGCAAAGGGAACAGGATTTAGTCTATTCTTATT
>SNP-33591588
TGCAGTAAGGCGCTAGCTTGTCTACTTCTTGTTTATAAATATTCTAAACTTATTCTTTAGAAACTCTAA
>SNP-33591601
TGCAGTCCACAGCCGATTCCACATGCAGAACCAGTCTACGCATCTAATATCACATCCTTGACGACTGAG
>SNP-33591603
TGCAGTCCGTCTACTGCACCACCAAGTTCGGACTCATCGGCATGTCCAAGTCGCTTGCGCTGGAGCTGG
>SNP-33591615
TGCAGTGCAGCAACAGGTATTCTATAGAGGGAACCTACCATATTTACTATATAGTTTATTCTGTATCTT
>SNP-33591625
TGCAGTTTCGATGCATACACTGCTACCGTACTCCCAGAAGGTTGAGGCAGTGTGTTCTTCAGGCTTACA
>SNP-33591857
TGCAGTAACAGCTATCGCCTGCTAGAAATACATGAACACAGAGTCACTTAC
>SNP-33591862
TGCAGTATACTATAGGTGGTAAAAGTATAGCTATATATACTATAGCAGCTAGCCTTTAC
>SNP-33591870
TGCAGTGGACGCAGCAGGCTGTCTAAGTACATTAC
>SNP-33591965
TGCAGCGCGTTGCTTAGAGAGATTTAGGTCTTATTTAC
>SNP-33592012
TGCAGCACTACTCTCTGATAGTGTAATAACTATAACTTAGATTATAGTTCTATAAGTTATAATTACAGA
>SNP-33592039
TGCAGGCCTAGGCAAAGTAAAAAAGTTAGTAAGTAAGCAGACTAGAAGAAGAGAGCAACTTACCTACTT
>SNP-33592046
TGCAGGGTTGGAAGCTTATCACCAATAACGTGACACAGATTGGTGGAATGCCTAGCCTTAGTTACATGC
>SNP-33592049
TGCAGGTAGTCATAACTGCTAACCAGTTCCGCCCATCTTGCAGTCACTAGGCAGTTTCCATGTATTTGA
>SNP-33592057
TGCAGTAACTATTACTAATAACAAAACGCACTCTACTACAGACTCTAACTAGGACCTACAAGAGAAAGA
>SNP-33592058
TGCAGTAACTATTACTAATAACAAGACGCACTCTACTACAGACTCTAACTAGAACCTATAAGAAGAAGA
>SNP-33592066
TGCAGTACTTTATAACTACAAAAGAGCTCTCACCTAAGTAAGCGCACTAGGCAAAGGAGCTAGCTAGGT
>SNP-33592070
TGCAGTATCCATAAGTAAATTCAACACTATACTTAGGCTATATTATAGTAGTACTTACTTATAATTTAC
>SNP-33592071
TGCAGTATCTATAAGTAAATTCAACACTATACTTAGGCTATATTATAGCAGTACTTACTTATAATTTAC
>SNP-33592076
TGCAGTCTACCCTATACATCTAGCTATATAGCTCCCTACACTATCTAAGCAGGTAGACAACTAGTAGAG
>SNP-33592078
TGCAGTCTACTCTGTGCATCTAGCTATATAGCTCCCTACACTATCTAAGCAGGTAGACAACTAGTAGAG
>SNP-33592086
TGCAGTGTAGGACATATAACTATATTAGCACTAATAAGGATATATTCTGCTAGCACTGCAAAAAAGATT
>SNP-33592093
TGCAGTTAGCAATATATTAGGATATAAAGAGGATAGTTTAGAAACTTATAATAACTCTAGAAATAATAT
>SNP-33592109
TGCAGCAAAAAATTAGAGTTAGGAGTAAAAAGGAAAAGAGAAATTGCGTAGATAAGTAATTATTTACAG
>SNP-33592227
TGCAGTATAACTTAGGCAAGGTTGTCTTAC
>SNP-33592243
TGCAGCCACACTTTAGGCTAGTTAGAGCATTAGATCTAGCACTTTAC
>SNP-33592250
TGCAGTGTGTGTTGCGTAGGTATTAGTGCAGCTATGCAGTGCTTGCATCTGTTAC
>SNP-33592263
TGCAGGGCCATGTTGTTAGGCAGCGCGTAGACGAAGTCTAGCAGCTTAGAGTTGTTAC
>SNP-33592265
TGCAGGTATGGGAAGATCTGCTAAACACATATAATATAATCCTTAC
>SNP-33592369
TGCAGTAATGCGGGGAATTCAGAAGGCACTCACATGGTGGAATGGCGTTTTCAAGAAGCTTTAC
>SNP-33592382
TGCAGAATCCTCTAGATTTCACTTATAAGGATTCACAGGATTGTACACTAATAGGTTGATAGGCGTAAA
>SNP-33592395
TGCAGAGGTAACCGATTTCAATGCTCAAACAACTTTGTGATTCCTTCGTTTATTCTACATGTCCATTTT
>SNP-33592404
TGCAGATAGCTGTAAGATGCTTATAATGCTCCTTAGAAAGCTATAAGGTGTTAGTATACGCTAAACTAG
>SNP-33592413
TGCAGATGCCTTCCTACCTGGCTTCAGGCCTGTCTCGACACCATCCAGATCAGTGAGATTATGACCTGC
>SNP-33592417
TGCAGCAAATTCTGCCTATTACATAATAAGGTACTGTTAGAGTTAGATACAACTATAAGTAATAGAAGA
>SNP-33592420
TGCAGCAATTGTAGCTGCTACACCTAATCCTAATTGCAATGCAGTTCTAGTGTCTAAGAATAGTGCATA
>SNP-33592431
TGCAGCCTATTTGTCTAATCTTACAGTTGCAACGCCTGATTTTGAACGGCTCCCTGCAAGTATTACACG
>SNP-33592434
TGCAGCTAACTATGCTGCCAAGTTCTAGCAACTCGCTGCTAATATAGAATAGGATAATACTGCGTTACA
>SNP-33592560
TGCAGATAACCTACAATCAACTTACTATAGGAGATGTTAC
>SNP-33592579
TGCAGCTCCTAATTTCTAGATAAATTTTCTTAC
>SNP-33592592
TGCAGGCACAAGCTGTAAAGGCTACTAGTTCTACTCCTAGTACTTAC
>SNP-33592609
TGCAGTATCATCATCTCCATCGCTCTCCAAGCTTCACTGTGAGCTTTAC
>SNP-33592612
TGCAGTCATACTTTAGTTATGCAGGATCTTTCAGGCCCTATGACTTGTACTCACCGATTAC
>SNP-33592662
TGCAGCGCGTTGCTTAGAGAGATTTGCGTCTTGTTTAC
>SNP-33592686
TGCAGATACTGCGTGTACTTATAATTATTATAGAGCCTACTATAGTTATAAACTTCTAGGTTGTTAGTT
>SNP-33592832
TGCAGACAGATAAACAGACTAAAAGAATAAATTAC
>SNP-33592846
TGCAGTAACTATTACTAATAATGAGGCCTACTCTACTACAGACTCTAACTAGAACCTATAAAGAGAAGA
>SNP-33592980
TGCAGCAACCTAAGCCTCTAACTTGCGCTTCTAACCCTTAC
>SNP-33593077
TGCAGGAATATTACAAACAGCTTAGCACCTTCTTTTCTAACTATGCTCTTATCTCTAAAAAGCTAATAA
>SNP-33593125
TGCAGGGTTAGAAGGTTATCACTAATAATGCAATATAGATTAGTAGAACGCCTAAGCCTTAGTTATATA
>SNP-33593126
TGCAGAGTTAGAAGGTTATCACTAATAACGTAATATAGATTAGTGGAACGCCTAAGCCTTAGTTATATG
>SNP-33593144
TGCAGGTAGGCTAAGGGGAGTAGGATATTAC
>SNP-33593198
TGCAGATGCACAACAACCCTAGTTTACCTAAGCTAGGCACTAGCACCCCTAGGCTTATTAC
>SNP-33593199
TGCAGATGCACAACAACCCTAGTTTACCTAAGCTAGGTACTAGAACCCCTAGGCTTATTAC
>SNP-33593201
TGCAGTAAGTAGGTTGGAGAGAGGAGAGTCGTTAGGAAGCTAGAAAAATTTGTTAC
>SNP-33593207
TGCAGAGGTTAGTAATTACAGCATAGTAGGGCTGTAAATAAGCTATAGCTTCTGCTTAC
>SNP-33593217
TGCAGAGTCTATAATCTCTAGCTAGAGCTTTGCTAGGAGATTTGCTCTAGTCCTTATCTTTATAAACTT
>SNP-33593234
TGCAGCCGCTTGACCCTGGACTACACCGCTACTAGCGCCAGACAACCAGACGAGTAACAGCCTCATTTG
>SNP-33593242
TGCAGGGTGTAGCCCCTCGGTGTGACTTGGATTCTCTCTCCACAGGTTATACTTTCTTTCTCTTACAGA
>SNP-33593245
TGCAGTAAGCACTAAGACGTTTTATAGGAACACGTAGCATCTTGTAGCGTTTACTAATGTAAAATTACA
>SNP-33593249
TGCAGTCATCACAGACGTAACGTTTCAATGCGTGAGTACATGTTGAGTGACTTCCCTCCATCGGTGTAT
>SNP-33593278
TGCAGAAGAGCTTACTAGTGTAGATAATATAGTGACTATTATTATCCTTAC
>SNP-33593283
TGCAGACATCACGACGACAGCTGACATGCAGTTACCTATTACTTAC
>SNP-33593302
TGCAGTCTTTATAGTAAAGGTTAGGTTTGTTAC
>SNP-33593357
TGCAGTCAGTTTCCTCGGTTGGGGTCGACATTGGGCCAACTGGTGTGATGAGGCCTGAGAGCGCGCAAA
>SNP-33593395
TGCAGAAACCCTACAAGGCAGTACTAGCTAAACACTTGTTTAGTAATCTATTAC
>SNP-33593418
TGCAGCTATCTTAGGAACTACACTCTTAC
>SNP-33593419
TGCAGTTATCTTAGAGACTACACTCTTAC
>SNP-33593511
TGCAGCTAATCTAATACCTTTTACACCTTCTTAC
>SNP-33593548
TGCAGTTACCTGGAGAGAAGAGGAACACAGCGCTCCTAGTACGCGTTTTGAGGTTCCAAGTCTATTACA
>SNP-33593590
TGCAGGTAGGCAGAGAGGATAGGGAGAGTTAGAGAAACTCTAGGTTTAC
>SNP-33593611
TGCAGGCCTGCTGTGGATAGAACTGTGTTAGGAAATTACGTAATATATTTGTAAAGTATTAC
>SNP-33593637
TGCAGTAAGAGCAAAAGAACAAGAGTACTTACATTAC
>SNP-33593646
TGCAGCATGATTTCAAGGGGGAGCAGAAGATGAGAAACATTCATTAC
>SNP-33593647
TGCAGCTAACTCTGTATAGGCAGCCTTAGGTACTGTTAATTAC
>SNP-33593664
TGCAGGCAGTTAGCATAGCATAAGTTAC
>SNP-33593675
TGCAGTTACTTGACTAATACAACAACTAGCTAGACAAGGCTATAAAGAAACCTTAC
>SNP-33593759
TGCAGATGTTTATCTTAGAGTCCTAAGAGAACTAGGTACAGCTATTACTAACTGCACAATTTGCTTATA
>SNP-33593761
TGCAGTCTCTTCTTCTAGATTGTAACACTATCCTCCTCCTTCACAATTTATGTCCTTATGAATTACAGA
>SNP-33593796
TGCAGAAAACCTAGTACTATACAACATGCTAGAAGGATTTTAGAAGACTAGATACTATGTTAGACTTAA
>SNP-33593817
TGCAGCTCCTCTAGCGTTCTAGATAATAGCAATAATAGATACCTGCTCTTTATTAGTAAGCTCTCTTGT
>SNP-33593818
TGCAGCTCCTCTAGCGTTCTGGATAATAGCAATAATAGATACCTACTCCTTATCAGTAAGCTCTCTTAT
>SNP-33593850
TGCAGCCCTAGTAGTTTATCTAGGACTAGGTCTTTAGTAGATAGTGTAGTTAC
>SNP-33593878
TGCAGGTACTGCTCTAGTGTTTCGTTCTAGTGTTTAGTTTACCTATTAGTTTGTAGATAGAAGGCTGTG
>SNP-33593880
TGCAGGTACTACTCTAGTGTTTAGTTCTAGTGTTTAGTTTACCTATTAGTTTGTAGATAGAAGGCTGTG
>SNP-33593948
TGCAGCTCTGCCTTGTAGCCCTGCCTCAGCTTCTTGCTAGCTTAGCTAAACCTAAGATCTGTGTAGATC
>SNP-33593950
TGCAGCTCTGCCTTGTGGCCCTGCCTTAGCTTCCTGCTAGCTTGGCTAAACCTGAGATCTGTGTAGATC
>SNP-33593960
TGCAGAATCCTCTAGATTTCGCTTGTAAGGATTCATAGGATTGTACACTAATAGGTTAC
>SNP-33594009
TGCAGGTTACCTGCTTCTACCCTTTATTATCTTTGCAAGTAGTGTGCTTATTAC
>SNP-33594024
TGCAGGCTACTGCTAGTAGATCTGCACCTTCTATAGATTAGACACCTAGACCTCCTTAGCTAAACTAGT
>SNP-33594042
TGCAGGCCTAAGCAAAATAGAAAGTTAGTAAGTAAGCAGACTAGAAGGAGAGGAGGTAACTTACCTACT
>SNP-33594081
TGCAGGTAACAAGGACAACAGTAGTAGCAGAGGTTCTGCTAAGAGTAGTACTTAC
>SNP-33594116
TGCAGTAAGACTCTACCTAACATAGCTTTGTCTAACACTAACTTCTTGTACAGACTATAGCACATCATT
>SNP-33594120
TGCAGTAAGACCCTACCTAACATAGCTTTGTCTAACACTAACTTCTTATACAGACTATAGCACATTATT
>SNP-33594184
TGCAGATGCAATAGTACTGCTAATTGCAACATTATTACTACTCTTCTACTACTGCTTGTGCCCTATATA
>SNP-33594309
TGCAGCCTGTCACTTTACAAAATCTACGCTAAGAAGCTTAGATCTACAAGGGTACTATATAAGACCTCC
>SNP-33594310
TGCAGCCTGTCACTTCACAAAATCTACGCTAAGAAGCTTAGACCTATAAGGGTACTATATAAGACTTCC
>SNP-33594395
TGCAGGCCTAAGCAAAATAGAAAAGTTAGTAAGTAAGTAGACTAGAAGGAGGAGGGTAACTTACCTACT
>SNP-33594396
TGCAGGTCTAAGCAAAGTAGAAAAGTTAGTAAGTAAGTAGACTAGAAGGAGGAGGGTAACTTACCTACT
>SNP-33594563
TGCAGCGCGTTATAATACAAGTGTTATATCTTACTTAC
>SNP-33594564
TGCAGCGCATTGTAGAATACGTGTTATATCTTATTTAC
>Silico-33576480
TGCAGACTTCCATCAATCCGATAAAAAGGGTGAGGTGGCCGAGTTGGTTATGGCGCCAGGTTAC
>Silico-33576491
TGCAGCTACTGTAATTAGGCGAATCCTTCCTGTGTTCTGTAGATTGTAACAATAAGATCTTTAGCTTAG
>Silico-33576492
TGCAGCTATGTTAGGGTAAGAGTACAACATATGTAAACAAACTGTTAGTATACTATAGTAGAAGTATAG
>Silico-33576514
TGCAGAAACCCTGCAGAGCAGTACTAGCTAGACACTTATTTAGTGATCTACTAAACTATTAC
>Silico-33576517
TGCAGAAACTGTAAGGAGCTGACCTCTAAGGGAATTTGCTAGTAAAATACAAGATGGATTTAC
>Silico-33576522
TGCAGAAATAATACTCTTCTAACATAGTTATACTGTAGAGCAGCTCGCTCGCATATTTCTACACTAAAT
>Silico-33576532
TGCAGAAATTGCGTTGCTTGTCACGAAGGCTGTTGTTGTTGTCGCACCAGCATGATCCGTACCGGCAGG
>Silico-33576549
TGCAGAACCTAAAGAGTTAGGCTGTGTATATAAGTTATATAGTAAGGTTTATCTACTTCTATCTACACG
>Silico-33576573
TGCAGAAGAAAAATATAACTATTACTATAAGTCCTAGTTTTATAAGAAGAGCAAACTTGCTTAC
>Silico-33576582
TGCAGAAGAGCGTTGTATTAGCTATCTTATTGCGCTATTATAACCTTACTTTTATAGAATACAAGCTAC
>Silico-33576592
TGCAGAAGCAGATGTATTGATACCCTCACTCACTGTAACGTGAGTGCATAGCGAGTGACGCGGATAAGC
>Silico-33576632
TGCAGAAGGTGTATAGTGCTCGGAAAGATCCAGCGGAGGTCGTGGAAGATCGTCAAGTTCCTCTTGCTG
>Silico-33576645
TGCAGAATATACGCTTATATACTAGCTAGAATTAGTAGGTAGAATATAGTTATATTTTGCCTCTATTTT
>Silico-33576658
TGCAGAATGGCCGATGCGAGTCCAACAGCTGGGATTGGACGGTGGGTCATGCTGGGCTTGTGCCGTGGG
>Silico-33576668
TGCAGACAAAGTAGCGATAGTTGCTAAGGCTAGCTAGTGCCTACTTAGGTATTCCGTTACGGAATGCCC
>Silico-33576669
TGCAGACAAAGTCTAGTTATAATGACAGCTTTGCCCAAATCTAAAGCCTTATTGCTATCTGAACTAGTT
>Silico-33576677
TGCAGACACCCTATAGAGCAGTACTAGCTAGATACTTATTTAGATATCTACTAAACTATTACTTACAGA
>Silico-33576686
TGCAGACAGATAGACTAAGAGTAGTAAGTTTGAGCATCCATGTAAGCCTAGGCGGGACACTAAGCCCAA
>Silico-33576692
TGCAGACAGGGCTTCTCACTTCACTTTTGTTGTGTCAAGCTCAAGGATCATCAAAACCTGTCGCGGTAA
>Silico-33576694
TGCAGACATAGCGCGTCTTGTTAGCTTAGAGGCGTTGCCTACGTAGCTCTCTTCCTACTTAGCTATCTT
>Silico-33576710
TGCAGACCATCTGCATCTCGTTTGAGTCACCACAAAGTCCGCAAAACCGCAGTTCATCTCCCTAAGTGG
>Silico-33576716
TGCAGACCCTGTATGAAGTCGGGATCTGAAGTGCCATGATACAGCTGTGTCCCTGCCGGCACGGTTGCT
>Silico-33576727
TGCAGACCTAAGCAAAGTAGAAAGTTAGTAAGTAGGCAGACTAGAAGGAGAGGGGCAACTTACCTGCTT
>Silico-33576778
TGCAGACTGGCACTATCTACAAGCTTAGCTAGCTTAGCAAGGTGCCTTATATTATAATTACAGGCGAGG
>Silico-33576784
TGCAGACTTATGTTATTTTTCTTGAAATTGCTTTTTAGATACAGCTGACGCAAGTGCATAGAGAGTGTC
>Silico-33576787
TGCAGACTTTCCTAGTTAGATAGCACTATTTAGATACTAGACGCTAGCGTATGTACAAGGTGCATACAG
>Silico-33576794
TGCAGAGAACTAAAATATTGAAATATCTATTAGGTATTAGTTATAACAACATAAGTAATAACAGCACGT
>Silico-33576798
TGCAGAGAATAACAATCTAGAAGAAAAGGCAAGAGATAAAAATACCTAGTACAATAAGAAAGCTATGCT
>Silico-33576799
TGCAGAGAATACACTACTAGAAGTAGCTAGCTCTTTTATAGCTACTAGTATTACTAACTAGTTTAGTTT
>Silico-33576807
TGCAGAGAGAGAAGGAGACAGATAAGAACTTATAAACAGCCGTACTAGAAAGAAAGAAAGAAAGAGAGA
>Silico-33576810
TGCAGAGAGTCTTTGTATAATTTTTAGCAGTTAGCACATTGTCTACTAAAAGTTGCTAAGGAACTGTGT
>Silico-33576812
TGCAGAGATACTACTGCAGGCCTAGACAAGATAAAAGATTTAGTAAATAGGCAGACTATAAGTAGGAAT
>Silico-33576813
TGCAGAGATAGAGAGTGGCCCAAGTACTTCTCAGACAACAGACAAGGTAGCTGCCGATCCTGCCAGTAC
>Silico-33576816
TGCAGAGATCGTACGGGAAGGCCGGACGTTGACAAAGGCCGAGATCAAGGCTGAGAAGAAGAAGGAAAA
>Silico-33576819
TGCAGAGATGCTTTATTTGCTAACAATCCTAAAACTTGAAAATTATCCTATAGATACCTGATTATGCTG
>Silico-33576838
TGCAGAGCCCTAGCTTCTTAGAAACCTACTGTGCGATGCCCTAGCTCGCTCTATGTAAAGATTTTACAG
>Silico-33576842
TGCAGAGCCTCTTATAGTAGTGCTGCTAGCTCTATTGTTAGGACTTCTGCTATAGTCAGATAGCACAAC
>Silico-33576855
TGCAGAGCTATATTTTTAGATAACACCTATATAAAGTCTAGTAGCTTAGTGTTACTAATGTGCAAAGGT
>Silico-33576876
TGCAGAGGCCTAAGGCTAGCATAGAAGTACAGCCGCTTCTGTAGCTTAGCTAGTAGCTACAGCGCATGC
>Silico-33576879
TGCAGAGGCGGGGAGGCGAGGCAAGTATAATTAGCAACAGGCTCAACAGTTTTGTACTATAGTAAGTTT
>Silico-33576886
TGCAGAGGGAGAAGGAGATAGATAGGAACTTGTAAACAGCTATACTAGAAAGAAAGAAAGAAGGAGAGA
>Silico-33576893
TGCAGAGGGTGGATTCGGAGTAGGTGGGCGGGTGACAGGTGACAGGTGAAGGAGCTGCACGTGGGGCTG
>Silico-33576913
TGCAGAGTATGTAATTATACTATTGCAGCTTAGGCATATATATATAACTTTTCTTACTATACAGCTAGT
>Silico-33576917
TGCAGAGTCACTGACTAACTGCACCCGCACCGGGTCACTGCACTGTACCGGGTCACTGACTAACCGCAG
>Silico-33576929
TGCAGAGTGCAGAGAAGGTAATAAAGGAAGAAAGAAAATTTATAACAACAATAATTTGCATGCAAGGAC
>Silico-33576940
TGCAGATAAAAGAAGACCTAAGCACTACCCTTAGTAGAACCCTTGCTACTACTATTGTCCTTACTACTT
>Silico-33576941
TGCAGATAAATTAGTAACTAGCAACATCTCTTTAGGCTAGAGTAAGAAACAGCTCTTTTCTAAAGGCAG
>Silico-33576942
TGCAGATAACAGCACTAACTTAGAAATGTCAATATAGTAGATTATATGTATAAATAATTACAAATCCTA
>Silico-33576946
TGCAGATAAGAGAAGACCTAAGCACTACTCTTAGCAAACCCTCTACTACTACTATTGTCCTTATTACTT
>Silico-33576948
TGCAGATAATTACTAGCGCTTTCTCTAGAGATTACACTTCCTCTTTAGCTCTATAAAGAAGTGATTCAT
>Silico-33576955
TGCAGATACTATCAGTGACTGTTTGCTGTGAATGCAAAGTCACAAGTCACCGCTCCCTGGTCTACTGCT
>Silico-33576983
TGCAGATCACGCAGATAGACACTAACACGCGCAAAGGTATTGCAAGACAAGATAAAGAACGCGCGCGAG
>Silico-33576993
TGCAGATCCTACCCCTCTAAACACCTACTTAGCTAAGAAGGCAAAGCTTACAATAGAAGACGTTGTCCT
>Silico-33577028
TGCAGATGAGGACGGCATTGTAAGCAGATCAAGCGGCACTCAATTTTACAATGCGCTCGTTACCACACC
>Silico-33577031
TGCAGATGATCCCGTACGTCCCTAACATTCTTCCACTGTATAACGACGATGTCCGAGTATGATGAAGAG
>Silico-33577035
TGCAGATGCAAGGCTGGGCAGGCGGAGCCGGGTAGTCGACTGGCCCGCAAGTTCCGCACTCGGTATCGA
>Silico-33577057
TGCAGATGTTGCAGTTCTCTACGTACTATTATAAGGCAGTAATATCTCTAGCTAGAAGTAGGCTTAGGA
>Silico-33577064
TGCAGATTCACTTCTAGAGTAGGAGTAGACAAGACCTAAAACTCTAAGTCCTCTGTCTTTAC
>Silico-33577088
TGCAGATTTTGTTTAGTTAGTATACTGTACAACACTAAATATACTTGTATATATTCTTCTTTAGGTTTA
>Silico-33577092
TGCAGCAAACACACGGATGCTGCAAATCGCGGCACGAATCGCGCTAGGATAGGCGTAGCGTTAGGGTTT
>Silico-33577097
TGCAGCAAAGCTAGACATGTGCTAGTAGACTATATAGTAGGCAACTATGCTCTACTGCTTATAAGTAGG
>Silico-33577100
TGCAGCAAATACACATTCTCTAACTATAGCAGATAATAGGCCTGCCTACAATACACTATCCTTACACAA
>Silico-33577112
TGCAGCAACGATCTACTACAAGAAAGATGGAGGCGGGGCGATGAAGATCTGATTTTGATGTTGTGATTG
>Silico-33577113
TGCAGCAACGATCTGTTTCGATACTGCTGAGTTGTCACAAGAAAGTTTTTGCACTATGGTTCGAACACC
>Silico-33577118
TGCAGCAACTAGCTGCTAAGAATAGAGACTAATGCCTTAGACCTAGTATTAGGAGCCTGTATTACACAA
>Silico-33577122
TGCAGCAACTTAGAGGAAGCGGCTAGCTGCAACTAGTGCAGAGACGGGGTCTAGCTGTAGCTAGACAAG
>Silico-33577128
TGCAGCAAGCTGTTACGATCCTGCGCAGAGGGAGCGACACAGCAATAAGTATTGTCTAACTAAACCCCT
>Silico-33577133
TGCAGCAATAGCGACGCCCGCCAGCACACCAAAAGCCGCATTGGCTGTCTCTCTCGGAGCCAAGGCTGA
>Silico-33577168
TGCAGCACTAAGGCGTTCAAAGGGTTTAGTAATAAAGGGACTTTTTTAGGCTAGTGCCTACAAGCCCTA
>Silico-33577172
TGCAGCACTAGAGATAACCATGCTCTGCATATAAATAAAGACAGCTTTTGTTTGCGCTAGAAGAACATT
>Silico-33577187
TGCAGCAGAATGTTAGCAGGAATATACTACTATATTGCCTAGCAATATAGTTGTATATGCCGCGTACTA
>Silico-33577196
TGCAGCAGATGTTGTCTCAGAGCTCTCAATTGATGGCGTACTCTCAACAACTAGAGTCTCTTCTGTCGC
>Silico-33577241
TGCAGCAGGTTCAAGGACATATTGCCCCATCAGGCAGGCAGATTGGCCTTATAACTGGGGTGCAATGGT
>Silico-33577252
TGCAGCAGTGCTTTCTTAGATCCTGCCCCTCCTACAACTTGCTTGGCTAAGAAGGCTAAGCTTACAGCA
>Silico-33577260
TGCAGCATAAAGTTTTTCAAAACATCATGCCTTACAGTATAGAGACAATCTAGACGGCCTATATCTAGA
>Silico-33577267
TGCAGCATAGTAATTACGCCAACAGAACAAATATAAGTAAGCAATAATTATAGTGTTAGCACTTAGCAA
>Silico-33577268
TGCAGCATAGTAGGATTGCTGTGTAGCTCTCTTACGCCTTTATTCTTACTGTCTTGCGCTTGCTTTTGT
>Silico-33577281
TGCAGCATCTACTTGCTATACCTATCAATAATGCCTTCTAGTAACTGCTCTTTTATAAACTCTTACGCA
>Silico-33577282
TGCAGCATCTATTATCTCTAGCTAGAGCTTAGCTAGGAGATTTGCTCTAGTCCTTATATTTATAGACTT
>Silico-33577333
TGCAGCCAGCTTACTAGTAAAACACTTTACACTAGCTCCGCTACTGTATTCATGAGCGCAATGCCCTAA
>Silico-33577337
TGCAGCCAGGTACCTGCTCCCCGGTCCTCGAGGTCGCCGTCCACGAAATCCTCGCTTTTCGTGCGGACG
>Silico-33577350
TGCAGCCATGCCTACAGGAAAGCAACGCACATCTTCCCTCGACAAAAAACGTCCTTCACCTCCCAACAC
>Silico-33577374
TGCAGCCCTGGGCGGGTCGTTGGTCGTCGGTCGTCGGTCGTCGGTCGTCGGTCGTCGGTCGTCGGTCGT
>Silico-33577410
TGCAGCCTAGTGCACTATAGCTATAGCTGCACATACTAATGCATTATATTAGAAATACAGGTACGTAAT
>Silico-33577411
TGCAGCCTATAACACTCTTTACAAAGGCCTCTATATCTAAGCTAAGAATGTTGCGAAGAGGGATAGGTA
>Silico-33577413
TGCAGCCTATAAGTCTCTTATTCCTACTACTAATAGCACAAAGCAGGATAGTTAGCGCCGTACTATTTA
>Silico-33577425
TGCAGCCTCTATATTAGGCTCTAAGATAAGGTGCACTAAAAGATAAGGTAATGATATTAGTAGTAATAA
>Silico-33577430
TGCAGCCTGCAATCGCCAGCCTATCAGAGGAATGGCAATCAAAATTCTCTTTACAGAGGATCCATTCCG
>Silico-33577433
TGCAGCCTGCGTATGGCGGTGGGTATTGAGGTAGTTGAGCGTCCGTAATGTATCTAGTACCTGATTAGT
>Silico-33577434
TGCAGCCTGCTCTTGTTATAACTGCATATTCTGTATATCTATATAGCGCAGCTGTGTTATTATACGCTT
>Silico-33577438
TGCAGCCTGTAGGTCCCTTATCCCCACTACTAACAGCACAAAGTAGGATAGTCAGCGCTGCACTATTTA
>Silico-33577450
TGCAGCCTTTTACTCCTAAATAGATAAGAGCGCTAAATGTATAAACTCTATAGTAGAAGCCTACTTACA
>Silico-33577497
TGCAGCGCAGGACGCAGGTCGCGCTAGGCTAAGAAGAGTTATTATTATTTACTTCTAAGTCTAGTGCTA
>Silico-33577509
TGCAGCGCCTATAGTGCTACTACTATTACTATTATCTTTTATAGCAAGACGCTTGTGCCTGTGTTAGTA
>Silico-33577519
TGCAGCGCGGCTGGACGCTGAGGAGTAAGGTCAATTTCCAGGACACCGAACAGCCATTTTTCGGTAAGC
>Silico-33577520
TGCAGCGCGGTCCTTTGCAAATGAGAAGCTGTCGCGGTAAATACCGCTTAGATTAGTGATTATCTAATC
>Silico-33577531
TGCAGCGCTGCTCCTGTAGATTCCTGTTAGGACTAGACTCTGCCTACCTAGCTATAACAACTAAAAGAT
>Silico-33577532
TGCAGCGCTGCTCTTGTAAATTCTACCCCTCCGAACACCTACTTAGCTAAGATGGCAAGGCTTACAAGA
>Silico-33577533
TGCAGCGCTGCTGGAAGAGTCATTGCAACAGCGCATCGCATCGCATCGCATCGCATCGACGTCGACGTT
>Silico-33577559
TGCAGCGGCGCGAGGCACAGCAGCAGCAGCAGCAGCAGCAGCAGCAGCAGCAGCAGCAGCAGCAGCAGC
>Silico-33577591
TGCAGCGTATTATATAGTAAGATTTACATCTTATTCAAGTGCTTATAGCATAAGCTATATTATAGCTTC
>Silico-33577598
TGCAGCGTCCTCACATGTTGCAACTCCCTAGTACTTTAGTTGTAGTAGCGTAACTCCCTAGTACTTTAG
>Silico-33577608
TGCAGCGTGCTAGATCTCTAAGCCTAAAATGGAAATCTGTGATAACTTATTAGCTTATAAAGCTCAATA
>Silico-33577614
TGCAGCGTGTCCTAGCGCTTATCTTAGAGCGCGTCTGATTAGCTGCTTCCTAGACCTGATTCCAGCATT
>Silico-33577623
TGCAGCGTTTAGAATTTCTCTAGCTAGATAATACCTAGGCTTATAGCTCTTTCCTCCTTATAATAATAT
>Silico-33577632
TGCAGCTAATATAGCAAAACTAGGATCTTAGTTTTGCTTATGCTACTAGGGCCCTGCACTATAAGGATG
>Silico-33577633
TGCAGCTAATTCTAGCGTGTAGTTTATAGAGTTAGAGAGTAGGTCTAGCAAGTATTATTTAC
>Silico-33577644
TGCAGCTACTATAATTAGATAAATCCTTTCTATATTTTGTAGATTGTAACACTATCCCTCTTCTATCTT
>Silico-33577645
TGCAGCTACTATAATTAGGCAAAGCCTTCCCGTGTTCTGTAGATTGTAACACTTACCTTCCACATTAGT
>Silico-33577650
TGCAGCTACTGTAATTAGACGAATCCTTCCCGTGTTCTGTAGATTGTAACAGACCCCTACTAGGACTGC
>Silico-33577652
TGCAGCTACTGTAATTAGGCAAATCCTTCCTATGTTCTGTAGATTGTAACAACTTCTTCTAGATGCTCT
>Silico-33577653
TGCAGCTACTGTAATTAGGCGAATCCTTCCTATGTTCTGTAGATCGTAACACCTTTCTGTGTTCTGTAG
>Silico-33577654
TGCAGCTACTGTAATTAGGCGAATCCTTCCTGTGTTCTGTAGATTGTAACAGCTATACTTAGCTTTAGT
>Silico-33577664
TGCAGCTAGTAGACATTTAGAAGGTGCCTTACAGCTAGTCTAAGAAGTAAACGTTGCTTGTTTGCTAGA
>Silico-33577674
TGCAGCTATATCTAGTAGGCAGTAGCTATTCTACTTAGTGTATAATATGCCTAACTTTCTATATTGCTA
>Silico-33577677
TGCAGCTATCTATAAGATGCCTTAGAGTACACTAAGTATATAACACGTAGGACAACCTTTACACGCTAA
>Silico-33577678
TGCAGCTATCTATAAGGTGCCTTAGAGTACACTAAGCATACAACACATAGGACAACCTTCACGCGCTAA
>Silico-33577688
TGCAGCTCACCCTAATCCAGTCTATGTACCAACTTATTAGCAGCTGCTAACAGCTGCTGCTAATAATAA
>Silico-33577715
TGCAGCTCGTTAGATCCAACCGCCAGTCGTTTCAGGGCCACGCTGAGGCTGAAGTGAGCTGCCACCGGA
>Silico-33577716
TGCAGCTCTAAACTGTAAACTACTTAGGCAGTCTTATATAATTTTATAAACAAAGCGTAAGAATACTAC
>Silico-33577728
TGCAGCTGACCAACGCAACTGCCATGCTGTTCTTACACAGGATCTGCAAGCTCTGAATTAGGTCGACGG
>Silico-33577790
TGCAGCTTATTTATAGCTCTACTGCGCTGCAATTGCTAACCTCTACAGAGATCTAATAAACTGTAACAG
>Silico-33577795
TGCAGCTTCATTGTGTAAATTAGCTAGAATAAGAGCTATGTTATTATTCAATTCTATAATAACTGTACC
>Silico-33577813
TGCAGCTTGCGTAGTTTATACTTAGACTACTTAGAGAAGCCTATTGTATAATCTATACATGTACTAAGT
>Silico-33577822
TGCAGCTTGTTTACAGCCCTACTATACTATAATTGCTAACCTCTATAGAGATCTAATAAACTATAATAG
>Silico-33577823
TGCAGCTTTAGGTAGGGTAGTCTACAATAGGTAGGTAGTTAGGCGTTCTAGTATATAAGCTAGTAGCTT
>Silico-33577840
TGCAGGAAAATCCCTAAATAGGAAAAAGAAAAACACGTAAGAGTACATAGAGGGTACAGAGGAAGGCGT
>Silico-33577843
TGCAGGAAAATCCCTAAATAGGATGTAACGGGCTAGGCCTAGGTGCTGGCTCCTTGGCGTACACCGCCT
>Silico-33577849
TGCAGGAACAGCTCTAAATAGTTAGCAATAAGATGTTTACCTAGTTTACTCTCTGTTTCCTCCTTCTCT
>Silico-33577856
TGCAGGAAGATACTTAGGCTGCGCGCTAGTAGACATTAGTGACCCTAATTACCTACTATTCTAAGACAG
>Silico-33577880
TGCAGGACATCCGTAGTGCTGATCTATACTGAACATAGCCATTGCGTGTAGCTTTTTGACACTACTGCT
>Silico-33577895
TGCAGGACTACCGTTGGTGTGGTTTGTTGATCTGCGGTTCACGAGGGGCTGGTTGCGATGGGGGTGATG
>Silico-33577896
TGCAGGACTAGTATAGAGGTACAGTGAAAGTTAGTATAGACATATAGTAAAAGTTAGTACAGAAGTATA
>Silico-33577897
TGCAGGACTCACATTTTGCCTCATCGCAAAAGCACTAGGGAGCAAAAGTCGGCGACTCTCAAGTGGATA
>Silico-33577900
TGCAGGACTGGCGGGAAGGAGATGGTCGTCTCACTGCTGTCGAAGCCGCGGGGTTGGGCCGGAACGTCT
>Silico-33577921
TGCAGGAGCAGGAACTGGAATAGGGGGGTTTCCCAGTCTGATTTGAAGTGCGCAATCCGAAGTTTTGGC
>Silico-33577923
TGCAGGAGCATTACTCTTAGAGTGCATAGGTGTAGTGTAAAGAGCTAACCTCTAAGGGAATTTGCTAGT
>Silico-33577929
TGCAGGAGCTCTCTCTGTACTAGACTAGCTATCTAGTACTAGAGTCTCTTTCTAAGCTTTACTCCTAAG
>Silico-33577933
TGCAGGAGGCAATAAGGATAATAGTAGTAGTAAGAGTTCTAACATAGGTAGTACTTAGGTCTTCTTTTG
>Silico-33577965
TGCAGGATCTAGATACTAAGCAAAAGAAGCTAGAAGAGCAGGGCCTACTAACAAACTATCTTAGTTCTA
>Silico-33577980
TGCAGGCAAAGAGATTAGGCTTGTTTTAGTTAGTGCTTTTTACTGTATACCTCTCTTTATTGTGTCTTT
>Silico-33577985
TGCAGGCAATATACAAAAGGTATAAGAGCTAAGCGGATAGCAGATAGATAAGGAAAGTTAGCAGAAGTT
>Silico-33577998
TGCAGGCAGACTGGGACAAAGGCGGGATTGTAAGTGAAGGCGCGCTGTACATAGCGTTGTGTTTCTAAT
>Silico-33578012
TGCAGGCATAGCGATATAGAGCGCAATTTCTCAACCCCTCTGTGGCAAGACAGGTACAGCTGGAGCGTA
>Silico-33578017
TGCAGGCATTGTTGTTGATTTCACTATGCGCTTTGTGACCCTTGTCACACTGTGCGAGTCGAAGGCGCT
>Silico-33578037
TGCAGGCCTAAACAAGGTAAAAGAGTTAGTAAATAGACAGACTATAGGAAAGAATAGAGCAACTTACAC
>Silico-33578038
TGCAGGCCTAAACAAGTAGAAAGTTAGTAAGTAAGCAGACTAGGGGGAGGGAGGCAGCTTACCTACTTG
>Silico-33578041
TGCAGGCCTAAGCAAAATAAAAAAGTTAGTAAGTAAGCAAACTAGAAGGAGGGGGGCAACTTACTTACT
>Silico-33578042
TGCAGGCCTAAGCAAAATAAGAAAGTTAGTAAGTAAGTAGATGTTGAGTTTCACACTTTAGACAAAGTC
>Silico-33578043
TGCAGGCCTAAGCAAAATAAGAAAGTTAGTAAGTAGACTAGAAAGAGGGGAGGCAACTTACCTACTTGC
>Silico-33578048
TGCAGGCCTAAGCAAAGTAGAAAGTTAGTAAGTAAGCAAACTAAAAGGAGAAAGGCAACTTACCTGCTT
>Silico-33578053
TGCAGGCCTAAGTAAAGTAAAGAAGTTAGTAAGTAAGTAGACTAAAAGGAGGAGGCAACTTACCTACTT
>Silico-33578055
TGCAGGCCTAAGTAAAGTAGAAGAGTTAGTAAGTAAGCAGACTAAAAAGAGGGGGGCAACTTACCTACT
>Silico-33578056
TGCAGGCCTAAGTAAATGTTACAATCCTGTGCTAGGGCACGGCACAAACATAAGTACTAGCTAACTAAG
>Silico-33578059
TGCAGGCCTAGACAAAGTAAAAAAAGTTAGTAAGTAAGTAGACTAAAAGAAGAGAGCAACTTACCTGCT
>Silico-33578060
TGCAGGCCTAGACAAGATAAAAGATTTAGTAAATAGGCAGACTATAAGTAGGAATAGAGCAACTTACAG
>Silico-33578074
TGCAGGCGAGTGGGTCAAGGCTCGAGTGAAAAAAGGTGTCGCCAAAGGGCAGGCTAGGAGCGAACGAAA
>Silico-33578075
TGCAGGCGAGTGTAACAGAGAAGGAAATGTAGCTAGGAACACAACAAACCCAGCTAGTAGAATCTAGAG
>Silico-33578080
TGCAGGCGCAGCTAGTCGCTTGCTGTCTTACTCATTGGCATTCGTACTGCCCATCTTCGCTCCCGATCT
>Silico-33578084
TGCAGGCGCATGTATAAACAAGTTAGAATAAAAGTATATTATATTACTAAGGTTACCTACACGTGTTCT
>Silico-33578086
TGCAGGCGCCTAGTCTAGTTTCTTATAGTAGTTCTCTTGTAGCTCTTTGTTTAGAGGGATTATAGAGAG
>Silico-33578099
TGCAGGCGTCCACCGCCTCGCCAAGGCGAAACTCGATCGACGCTGGACCGACTGCAAAACACCAAGTTT
>Silico-33578110
TGCAGGCTATTATTATTAGCCTTACTACCTTCTGCCTTATCTTTGCTATCTTTGTTGCTGCTTAC
>Silico-33578112
TGCAGGCTCCCAACGGTACTTCGACACAATTTTGACAACGAATGACCTGGTACCCAGACATCCAGAGAG
>Silico-33578118
TGCAGGCTCTCTACTCTTTAGCGTTAGATACACAATGCGTAAGAGAGACAGCTATTATTGCAGACTCTT
>Silico-33578146
TGCAGGCTTTCAGCTCCTGTAGTTGAGATGGTAATGGTCCAATTGTCGCGGTAAATACCGCTTAGATTA
>Silico-33578154
TGCAGGGAATAACTGTAAGGAGCTAACCTCTAAGGGAATTTGCTAGTAAAATACAAGATGGATTTACAG
>Silico-33578163
TGCAGGGAGGCTATAAGGCGTTGCTCTTATCTTTGCTTTCTTTGCTATCTTCGCCCTCTTTGCTGTCCT
>Silico-33578177
TGCAGGGCGACTAGGGTCGCTCTTACTAAGTAAGTAAACACAAGAGAGTATAACAAAGGTGCTTTCCCT
>Silico-33578186
TGCAGGGCTCAGCTCCTTCACCTCACTCAAACCCACCCTCTACAGGGCTTAGCTCCTTCATCTCACTTA
>Silico-33578209
TGCAGGGGCCCTTGCCAAACAGGAGGATGTTACTTGCCTCTCCCTTGACGATCTATTACTTCTTATTTC
>Silico-33578228
TGCAGGGTCGCGTATGCTTGTAGAATAGTTGTCAGTAAATGTTCTTCTCGCTATCGATGCGTCCCAACG
>Silico-33578235
TGCAGGGTGATGCTGCGCCTGCGCCTGCGACTGCGACTGCGACTGCGACCGCAATACGCTCCTCGACGC
>Silico-33578246
TGCAGGTAAAACAGACTAAGTAAGACTTTTCTAAATATAGTTGCAAGATTAGATAGTATAGGTCCTACA
>Silico-33578247
TGCAGGTAACAAAGACAATAGTAGTAGCAGAGGTTCTACTAAGAGTAGTGCTTAGAGCTTTTTCTTATG
>Silico-33578254
TGCAGGTAACTGTTGAGTTCACACTTTAGACAAAGTCCGTAAGTAATCATTCAATTAGGTCTTAGGGAT
>Silico-33578256
TGCAGGTAATAACAAGACAACTTACATGCAAGCTGCTAGAGCTATAACAGGTAAAGCATTCTATAAGAC
>Silico-33578259
TGCAGGTAATCTCTAACCTGCTCTTAGTAGTATTTCTGCGTTGTAAGTTCTATGCGTCTAGTTTGTAGT
>Silico-33578264
TGCAGGTACATAGTGCAGTAAGTTAGACATGTAACTTACATACACATATACGTTGCTGCTAAACACGTA
>Silico-33578277
TGCAGGTATGCTAGGCAATATTATAGTAACTAGCAATGCTAAAGTTTCTATAATATAGGCTAGAACTCT
>Silico-33578306
TGCAGGTCTAGAGCTTACCCTTATCTAGACAGTCCTTAGCTATGTAACTAGTTAGGCCGCACATATAGC
>Silico-33578325
TGCAGGTGCTGTGCATAGTGCCGCAAGATGGCTCTGGCGTGCTGATGAAGTGCGTCCTGACAACCCCGG
>Silico-33578326
TGCAGGTGCTTGGCAGTAGCTACAGCAACTACATCTAGCACAATGCACAGAGCGCGTAGAACACAGATT
>Silico-33578360
TGCAGGTTTGCAGCGTTGAATGGGTGCACGGTGTTCACGGATGGGGTGTTGATAGCGGTATACCACTTG
>Silico-33578363
TGCAGGTTTTGATGGCTCCTTTTCGATGTTGGATGCATGACGTAAAGTTTGCGCGGAGCAGCATGCCAG
>Silico-33578369
TGCAGTAAAGCTAGGGTCGATTCTGGGGGTCTAGATGCGCATTCTTAGGGCAGCGACTTGGAGCATGCA
>Silico-33578382
TGCAGTAAGAATAGGGTAATAATACTAGACTTTTATAGTAAAGGAAACAGGTATTAGTTTAC
>Silico-33578392
TGCAGTAAGGGCACCCTACAGTTAGATCCTGCACAGCGCGCGAAGCGGCTAGCAGATAAAAGAGAGATT
>Silico-33578397
TGCAGTAATCTAGCTGTTATTAGTCCCTAGTTTGATCTTGTATGTAACGTCAAAGCTAAGTATAGCATC
>Silico-33578399
TGCAGTAATGTTACTAATAGAATTCTATTGTGCCTTATAGCATCTAATGTACCTATAACACAGCTATTA
>Silico-33578400
TGCAGTAATTATATCTACAATGTGCTTTGCTTCTAAGATCTAGGTAGAGTAGTACATTACTAGTATATT
>Silico-33578427
TGCAGTACTAAAGAAGGTAATACAGCAGACACAAACGTAGAAAGAAGCAACATAATAGTTAGCTATGTT
>Silico-33578433
TGCAGTACTGCATGCGCTGCTTATATAGTAGTAACTACAAGAATATAGCCTTCTATAGGCTATAGGTCC
>Silico-33578434
TGCAGTACTTGCTTTCAACCTTACCCTTCACCCGTTCAAAGAACTTCCTCCATCTCACGATCTTCGTGT
>Silico-33578440
TGCAGTAGAACCTAGGCATAATTTATATTGTAGCAAAATCTTAGGTTTAGTTACTATTCTTTAC
>Silico-33578444
TGCAGTAGAATGTTAGTAGGAACATACTACTACATTGCCTAGTAACATAGTTGTGTATGCTGCATACTA
>Silico-33578449
TGCAGTAGAGTAGAGAGAGAGAGGTAGCAAAAGAGAAGAGTAGTGTAGTAGGTGTAGGCTAGAGCAGAG
>Silico-33578450
TGCAGTAGATAGCTTAGATGCCTAGACAACAGCAGAGGCGTTGCAAAGCAAGGCGTTAGCGTTACAAAG
>Silico-33578452
TGCAGTAGATCCTTACTGTTAGATATGCTAGATCTTGCGCCTAGCAATAGATAGTTTGTTAC
>Silico-33578454
TGCAGTAGATGGCTTAGATGCCTAGACAATAGCAGAGGCGTCGCAAAGCGAGGCGTTAGCGTCGCAAAG
>Silico-33578455
TGCAGTAGATTACACTGCACTGCATTGCACAGCACAAGACTACACTGCGCTGCACTAGATTACACTGCA
>Silico-33578457
TGCAGTAGCAGCAGCAGCAGCAGGGGCCGTGCAGATGTATCTATTGGTGACGTCGAACGGGCGATAAGG
>Silico-33578460
TGCAGTAGCGTTATACACTCTAGAGAGGGAGTTATCCTCCTTATTAGAACTAATAAAAAAGATCTTCTC
>Silico-33578462
TGCAGTAGCTATCCCCAACTTGAAGTTAGATATCTTTGCATTAGGTTCAGCTCTCTACTACATCATGAT
>Silico-33578463
TGCAGTAGCTATTACTAACAATAAGGCCTACCCTACTATAGACTCTAACTAGGACCTACAAAGGAAAAA
>Silico-33578464
TGCAGTAGCTGTAGACAAGTTAGCACTAGAGTTATAGATTGTAAGTTAGAAACTATAGGATTCTAAGCA
>Silico-33578467
TGCAGTAGGCCTAGCAGCAGCAGCAGCAACAACCTGCTCCTTAGTTGTAATAGTAGTCTCTACAACAAC
>Silico-33578471
TGCAGTAGGTGCAAGGGATTACATTTGTGATTAGTAAACAGTCCTAAAAGTGTAGCAATTGCAACATAA
>Silico-33578484
TGCAGTATATAAGATATAGCACTATAGTATAGTATATACTTTATACTTTCCTTACTACTATCCTTCCTA
>Silico-33578494
TGCAGTATGCTATAGACTCCTACAACTCTAGTAATTCTAAGCTTTAGGCCTAGTTTCCTTGCACTTAGT
>Silico-33578502
TGCAGTATTTGCGAGCAGACCCATTTCGCCGGGGGGCCGTCCGCGTTCTCTGTTTCGCTATTAC
>Silico-33578511
TGCAGTCAACCTACCTAGCAGATAGTAGTAGATAGTAGCAGATAGTTATAGACACTTATTAGCAGTTGT
>Silico-33578524
TGCAGTCAGTTATTGCAGTTGATCAGTGCAGTCGTTCAGTGCAGTGCAGTGACCGTAGAGTCAGTCAGT
>Silico-33578570
TGCAGTCGCAGCAGGCTGGCCAGGACGAGGACCCCTTTGAGGAGGACTTTGACTTGCTGGAGGAGGATC
>Silico-33578599
TGCAGTCTATTTCTAGTATAAACCTAAGCAATATAATACTACACTAATTACAGGCACGTTAC
>Silico-33578600
TGCAGTCTCACCTCAACGCCTTGACGCAGGCAGAGCAGAGCAGAGCAGAGCAGAGCAGAGCAGAGCAGA
>Silico-33578604
TGCAGTCTCGAGTCTCTCGTCGTTGAGACTACGAATAAAAAGACAGGCAGAAGACGTTGGATATTGATG
>Silico-33578623
TGCAGTCTTAGGATCAATCTCCGAGAGTTCCGGAGAGGGAGATTGTGGTCTAGGATCATGATCCGTGAT
>Silico-33578676
TGCAGTGCAGCCCCACAAGCGATGGTGCCGGTGCGGCAGTGATCGTCAGCCAGAAATTCCTGGACGCAC
>Silico-33578679
TGCAGTGCATAGTGCTGCGCACCTTGCATGTAGGCTCCTTGCTAGCATTACACTCTCTACCTTCTCTCT
>Silico-33578680
TGCAGTGCATGACTTCTTGAGAGTGCTGTCTTCCGTCAAGGTAGAAAGTACTATGTGAAGATGGCCATG
>Silico-33578683
TGCAGTGCCCTCACAACTATCTAATCTTACTATAGGTTTAGATAATCTTGCTATTACGTATATATTTAG
>Silico-33578684
TGCAGTGCCCTCACAAGTTGCCCTAAGGTGTTCCCAAGGGTTGGCATGCCTGAGGTAGAAAGCCCCTAA
>Silico-33578685
TGCAGTGCCCTCACAATCTAGGACAGGGAAACATGTATGCAATCCTCTCCTAAGCCTACTTCTAGCTAG
>Silico-33578686
TGCAGTGCCCTCACACTAAACTTATCTTTTAGGAACTCTAGAAGAAGGTCTTAGGGATCTGTTAGCTCC
>Silico-33578687
TGCAGTGCCCTCACATACTACTACCCCTAGTTCCCTGCTCTTGTATTTATCCCTAAGACCTAATTACAG
>Silico-33578689
TGCAGTGCCCTCACATTTGCACCTAAAATAATTACCTATCTACGCAATTTCTCTTCCTCTCTTACTCCT
>Silico-33578691
TGCAGTGCCCTTACATAGAAATCTTAGTAATTATGCTCTTTACCTAGACACTCTTTAGTCTCTTAGCTA
>Silico-33578703
TGCAGTGCTAAGAAGAGGTTACTAGCTGTAGTTGCAAATAGTAAGTACATCTATGTCCTTCTAAGGCCT
>Silico-33578713
TGCAGTGGAAGCGTTGTGCTTGCTATGGAGAAGCGCGTGATGCTAGGTTTGTGCGGAGAGTCAAGTAGG
>Silico-33578766
TGCAGTGTGGAGATCCAAGTTCGAGTCCTGGGGAGATCATCTTTTTTTTTTTCAGTTTAGGTACCGCCT
>Silico-33578771
TGCAGTGTGTAGTCAGATATACGGGGACTGTGGGACTAGCGCGACCCACCTAAACCAATCGCGATTGTC
>Silico-33578773
TGCAGTGTTACTGGGATGTTGAAACCACCAACTTGTCAGTACGGTTGCACGGCCCACAAGTTGAACCGA
>Silico-33578776
TGCAGTGTTCTAGATTGTAATCTAGTTCTAGTTCCCTAGTGCTTACGTAACACAGCTAACAGCTAACGT
>Silico-33578778
TGCAGTGTTGCTAGGAAGTAGACTGGCTGAATACCCGCTCGAGAAAGCTATTGTGAGGCCGATGACGGT
>Silico-33578790
TGCAGTTACTATATATGTCTAAGTTAGTGCTAGCCTTCTTGCGCCTACAACTGCACTAAGGGCACTGCT
>Silico-33578792
TGCAGTTACTTATAAGAGTAACAATACTAACTATAGCAAGAGGCATACTACATCCCCTAATTAGAAGGG
>Silico-33578802
TGCAGTTATTAGCTAGGCAACGTGCTAGAAGGCGTTATAGTGAAGAGCTAGAGCAGAAGAAGCTAAATA
>Silico-33578804
TGCAGTTATTTAGAATAAGAGTAATAACGTCTCTGCAGAGCTTATAAACAAAGAGCCTAGACACTTACA
>Silico-33578842
TGCAGTTGCAAATAGCAAGTACACCTATATTCTTCTAGAGCCTAAGCAGGCATCTACATAGGCGTTCTA
>Silico-33578851
TGCAGTTGCTGCAACTAACGTCTCTTGAAGTGTGAGCAGACTAGCAGACCAGATAGACCAGCTAGACGT
>Silico-33578860
TGCAGTTGTGCATCTAGGCTCCCTCTATAGCAGAAGTACTAGGATTATACTAATAATACCCTAGATAAT
>Silico-33578863
TGCAGTTGTGTTTAGAGGGAGGCACCTTGTCTTAGCTAGTATTGTTAGAATTAGCTGGCGCTATAGCTG
>Silico-33578867
TGCAGTTGTTGTTGCATGTGTTTATTGCTGTGCTATATTTCTTCTTTATACTATAGTTGGTCTTTAGCT
>Silico-33578899
TGCAGAAAGAGCTAGGCAGAAGATTATTACTAAATCTATTAC
>Silico-33578901
TGCAGAAAGTCAAGTCTTGTTCGTTTGCCTTCAACTTTAC
>Silico-33578903
TGCAGAAATTGCAAAACCTAACACAAGTAGCTGTTAC
>Silico-33578913
TGCAGAAGAAACTAAATACACAGTTAGCTTAGCTAGCTAACTGCTAGAGATTTGTTTAC
>Silico-33578915
TGCAGAAGAAGGCCTTCTCCTAACAGATGATTAC
[truncated: 3,528 more rows]

## Sheet: Mapped 206-15
marker_name	chrom	pos
SNP-33585060	Alentis_ctg1_RagTag	14687
SNP-33589140	Alentis_ctg1_RagTag	16249
Silico-33579245	Alentis_ctg1_RagTag	19969
SNP-33583462	Alentis_ctg1_RagTag	34705
Silico-33584990	Alentis_ctg1_RagTag	45487
SNP-33584990	Alentis_ctg1_RagTag	45487
Silico-33584964	Alentis_ctg1_RagTag	46564
Silico-33584965	Alentis_ctg1_RagTag	46564
SNP-33584964	Alentis_ctg1_RagTag	46564
Silico-33583480	Alentis_ctg1_RagTag	47715
Silico-33583481	Alentis_ctg1_RagTag	47715
SNP-33583480	Alentis_ctg1_RagTag	47715
Silico-33577998	Alentis_ctg1_RagTag	47718
Silico-33589040	Alentis_ctg1_RagTag	114274
Silico-33589041	Alentis_ctg1_RagTag	114274
SNP-33585221	Alentis_ctg1_RagTag	127622
SNP-33584599	Alentis_ctg1_RagTag	142885
SNP-33583763	Alentis_ctg1_RagTag	235260
SNP-33584512	Alentis_ctg1_RagTag	302642
Silico-33590075	Alentis_ctg1_RagTag	348773
Silico-33579831	Alentis_ctg1_RagTag	409704
Silico-33590742	Alentis_ctg1_RagTag	424385
Silico-33593101	Alentis_ctg1_RagTag	426646
Silico-33579731	Alentis_ctg1_RagTag	433843
Silico-33579817	Alentis_ctg1_RagTag	436337
SNP-33584953	Alentis_ctg1_RagTag	699268
Silico-33584689	Alentis_ctg1_RagTag	706748
SNP-33584689	Alentis_ctg1_RagTag	706748
SNP-33589216	Alentis_ctg1_RagTag	715950
SNP-33588813	Alentis_ctg1_RagTag	760053
Silico-33579381	Alentis_ctg1_RagTag	820529
Silico-33578256	Alentis_ctg1_RagTag	820532
Silico-33589236	Alentis_ctg1_RagTag	838175
Silico-33589237	Alentis_ctg1_RagTag	838175
SNP-33589236	Alentis_ctg1_RagTag	838175
SNP-33588609	Alentis_ctg1_RagTag	1033424
SNP-33585453	Alentis_ctg1_RagTag	1094603
Silico-33579002	Alentis_ctg1_RagTag	1132083
Silico-33593397	Alentis_ctg1_RagTag	1132381
Silico-33590002	Alentis_ctg1_RagTag	1138811
Silico-33582977	Alentis_ctg1_RagTag	1148693
Silico-33593212	Alentis_ctg1_RagTag	1148693
Silico-33588296	Alentis_ctg1_RagTag	1151317
SNP-33588956	Alentis_ctg1_RagTag	1160104
SNP-33590298	Alentis_ctg1_RagTag	1179381
Silico-33579638	Alentis_ctg1_RagTag	1190241
Silico-33582511	Alentis_ctg1_RagTag	1247505
SNP-33590566	Alentis_ctg1_RagTag	1286703
Silico-33579707	Alentis_ctg1_RagTag	1289260
SNP-33587483	Alentis_ctg1_RagTag	1289263
SNP-33586275	Alentis_ctg1_RagTag	1359240
Silico-33589365	Alentis_ctg1_RagTag	1403873
Silico-33579613	Alentis_ctg1_RagTag	1406304
Silico-33589870	Alentis_ctg1_RagTag	1409514
SNP-33583122	Alentis_ctg1_RagTag	1435147
Silico-33591950	Alentis_ctg1_RagTag	1523023
Silico-33591951	Alentis_ctg1_RagTag	1523023
Silico-33592004	Alentis_ctg1_RagTag	1525432
Silico-33592005	Alentis_ctg1_RagTag	1525432
Silico-33578246	Alentis_ctg1_RagTag	1526082
Silico-33585103	Alentis_ctg1_RagTag	1899768
SNP-33585103	Alentis_ctg1_RagTag	1899768
Silico-33577900	Alentis_ctg1_RagTag	1951696
Silico-33584341	Alentis_ctg1_RagTag	1979472
Silico-33585473	Alentis_ctg1_RagTag	1979475
SNP-33585669	Alentis_ctg1_RagTag	2003619
Silico-33583002	Alentis_ctg1_RagTag	2025314
Silico-33588352	Alentis_ctg1_RagTag	2305123
SNP-33587636	Alentis_ctg1_RagTag	2386603
Silico-33578713	Alentis_ctg1_RagTag	2445050
SNP-33584498	Alentis_ctg1_RagTag	2462997
Silico-33576716	Alentis_ctg1_RagTag	2472776
SNP-33592609	Alentis_ctg1_RagTag	2495758
Silico-33584905	Alentis_ctg1_RagTag	2603323
SNP-33588600	Alentis_ctg1_RagTag	2837728
Silico-33583824	Alentis_ctg1_RagTag	2901106
SNP-33586202	Alentis_ctg1_RagTag	2933796
Silico-33592794	Alentis_ctg1_RagTag	2943746
Silico-33577880	Alentis_ctg1_RagTag	2964648
Silico-33577031	Alentis_ctg1_RagTag	2998651
SNP-33585649	Alentis_ctg1_RagTag	3030038
Silico-33588365	Alentis_ctg1_RagTag	3087020
SNP-33588365	Alentis_ctg1_RagTag	3087020
SNP-33588785	Alentis_ctg1_RagTag	3087685
SNP-33586176	Alentis_ctg1_RagTag	3101491
SNP-33585319	Alentis_ctg1_RagTag	3130326
Silico-33582970	Alentis_ctg1_RagTag	3174871
SNP-33585166	Alentis_ctg1_RagTag	3198242
SNP-33583636	Alentis_ctg1_RagTag	3295282
Silico-33579658	Alentis_ctg1_RagTag	3316383
SNP-33590505	Alentis_ctg1_RagTag	3341246
Silico-33579729	Alentis_ctg1_RagTag	3368266
Silico-33579777	Alentis_ctg1_RagTag	3368574
Silico-33583070	Alentis_ctg1_RagTag	3417283
Silico-33578228	Alentis_ctg1_RagTag	3571334
SNP-33588804	Alentis_ctg1_RagTag	3616058
Silico-33588505	Alentis_ctg1_RagTag	3617665
Silico-33582978	Alentis_ctg10_RagTag	36805
SNP-33589859	Alentis_ctg10_RagTag	36870
SNP-33587726	Alentis_ctg10_RagTag	55529
SNP-33590030	Alentis_ctg10_RagTag	55529
Silico-33593206	Alentis_ctg10_RagTag	62890
SNP-33585609	Alentis_ctg10_RagTag	97751
Silico-33579051	Alentis_ctg10_RagTag	106731
Silico-33592013	Alentis_ctg10_RagTag	110780
SNP-33592012	Alentis_ctg10_RagTag	110780
Silico-33594081	Alentis_ctg10_RagTag	118740
SNP-33594081	Alentis_ctg10_RagTag	118740
Silico-33589166	Alentis_ctg10_RagTag	120039
SNP-33589166	Alentis_ctg10_RagTag	120039
Silico-33590092	Alentis_ctg10_RagTag	120042
Silico-33587642	Alentis_ctg10_RagTag	128215
Silico-33592793	Alentis_ctg10_RagTag	130781
Silico-33587513	Alentis_ctg10_RagTag	131421
Silico-33579166	Alentis_ctg10_RagTag	131424
Silico-33590529	Alentis_ctg10_RagTag	140694
Silico-33590530	Alentis_ctg10_RagTag	140694
SNP-33590529	Alentis_ctg10_RagTag	140694
Silico-33577795	Alentis_ctg10_RagTag	140697
SNP-33592686	Alentis_ctg10_RagTag	141188
Silico-33586013	Alentis_ctg10_RagTag	142611
Silico-33591841	Alentis_ctg10_RagTag	153689
Silico-33587529	Alentis_ctg10_RagTag	156501
Silico-33583010	Alentis_ctg10_RagTag	159147
Silico-33583006	Alentis_ctg10_RagTag	174002
Silico-33594152	Alentis_ctg10_RagTag	176061
Silico-33583000	Alentis_ctg10_RagTag	176064
Silico-33587757	Alentis_ctg10_RagTag	176064
Silico-33589315	Alentis_ctg10_RagTag	176125
Silico-33589316	Alentis_ctg10_RagTag	176125
Silico-33593156	Alentis_ctg10_RagTag	183457
SNP-33587704	Alentis_ctg10_RagTag	201970
SNP-33588808	Alentis_ctg10_RagTag	204714
Silico-33579257	Alentis_ctg10_RagTag	206036
SNP-33584369	Alentis_ctg10_RagTag	206939
Silico-33593590	Alentis_ctg10_RagTag	213058
SNP-33593590	Alentis_ctg10_RagTag	213058
Silico-33593611	Alentis_ctg10_RagTag	213061
Silico-33593612	Alentis_ctg10_RagTag	213061
SNP-33593611	Alentis_ctg10_RagTag	213061
Silico-33590483	Alentis_ctg10_RagTag	221389
Silico-33590484	Alentis_ctg10_RagTag	221389
Silico-33577632	Alentis_ctg10_RagTag	235623
Silico-33578433	Alentis_ctg10_RagTag	235626
Silico-33578790	Alentis_ctg10_RagTag	237295
Silico-33577097	Alentis_ctg10_RagTag	237298
Silico-33578306	Alentis_ctg10_RagTag	237505
Silico-33590648	Alentis_ctg10_RagTag	237508
SNP-33590648	Alentis_ctg10_RagTag	237508
Silico-33576886	Alentis_ctg10_RagTag	238109
Silico-33587411	Alentis_ctg10_RagTag	238112
Silico-33589874	Alentis_ctg10_RagTag	238494
SNP-33589874	Alentis_ctg10_RagTag	238494
Silico-33579423	Alentis_ctg10_RagTag	238681
Silico-33586132	Alentis_ctg10_RagTag	238684
SNP-33586132	Alentis_ctg10_RagTag	238684
Silico-33584656	Alentis_ctg10_RagTag	250260
Silico-33585670	Alentis_ctg10_RagTag	250263
Silico-33576807	Alentis_ctg10_RagTag	252757
Silico-33591106	Alentis_ctg10_RagTag	252760
Silico-33579681	Alentis_ctg10_RagTag	252893
Silico-33587582	Alentis_ctg10_RagTag	253329
SNP-33587582	Alentis_ctg10_RagTag	253329
Silico-33578802	Alentis_ctg10_RagTag	253332
Silico-33586121	Alentis_ctg10_RagTag	265067
SNP-33586121	Alentis_ctg10_RagTag	265067
Silico-33576948	Alentis_ctg10_RagTag	274621
SNP-33587519	Alentis_ctg10_RagTag	315744
SNP-33585519	Alentis_ctg10_RagTag	360588
Silico-33579812	Alentis_ctg10_RagTag	380041
SNP-33585266	Alentis_ctg10_RagTag	471850
Silico-33577856	Alentis_ctg10_RagTag	482247
SNP-33584137	Alentis_ctg10_RagTag	1061016
SNP-33585377	Alentis_ctg10_RagTag	1145951
Silico-33594044	Alentis_ctg10_RagTag	1177252
SNP-33585723	Alentis_ctg10_RagTag	1277646
Silico-33578012	Alentis_ctg10_RagTag	1299738
Silico-33577133	Alentis_ctg10_RagTag	1310907
Silico-33588143	Alentis_ctg10_RagTag	1351052
SNP-33584196	Alentis_ctg10_RagTag	1430891
SNP-33589221	Alentis_ctg10_RagTag	1443313
Silico-33588589	Alentis_ctg10_RagTag	1443316
SNP-33583252	Alentis_ctg11_RagTag	62540
SNP-33588798	Alentis_ctg11_RagTag	78122
Silico-33577374	Alentis_ctg11_RagTag	112645
Silico-33578570	Alentis_ctg11_RagTag	209695
SNP-33583317	Alentis_ctg11_RagTag	427432
SNP-33585479	Alentis_ctg11_RagTag	444376
Silico-33579665	Alentis_ctg11_RagTag	502998
Silico-33586398	Alentis_ctg11_RagTag	686329
Silico-33594254	Alentis_ctg11_RagTag	708904
Silico-33579045	Alentis_ctg11_RagTag	710721
Silico-33578118	Alentis_ctg11_RagTag	718474
Silico-33576787	Alentis_ctg11_RagTag	718477
SNP-33585910	Alentis_ctg11_RagTag	728816
SNP-33584528	Alentis_ctg11_RagTag	755224
SNP-33584050	Alentis_ctg11_RagTag	780378
SNP-33584566	Alentis_ctg11_RagTag	807906
SNP-33591603	Alentis_ctg11_RagTag	820199
SNP-33584632	Alentis_ctg11_RagTag	1086100
SNP-33588394	Alentis_ctg11_RagTag	1159676
SNP-33583625	Alentis_ctg11_RagTag	1299355
Silico-33584662	Alentis_ctg11_RagTag	1486200
SNP-33588816	Alentis_ctg11_RagTag	1496589
Silico-33592549	Alentis_ctg11_RagTag	1516911
Silico-33591104	Alentis_ctg11_RagTag	1516914
Silico-33593764	Alentis_ctg11_RagTag	1518579
Silico-33593766	Alentis_ctg11_RagTag	1518579
Silico-33593084	Alentis_ctg11_RagTag	1518836
Silico-33586114	Alentis_ctg11_RagTag	1518960
SNP-33583541	Alentis_ctg12_RagTag	2769
SNP-33593548	Alentis_ctg12_RagTag	25502
SNP-33587588	Alentis_ctg12_RagTag	259799
SNP-33590037	Alentis_ctg12_RagTag	373857
SNP-33584835	Alentis_ctg12_RagTag	441586
SNP-33590491	Alentis_ctg12_RagTag	484560
SNP-33593283	Alentis_ctg12_RagTag	629532
SNP-33583700	Alentis_ctg12_RagTag	951601
Silico-33586384	Alentis_ctg12_RagTag	955764
Silico-33579810	Alentis_ctg12_RagTag	1120027
Silico-33582971	Alentis_ctg12_RagTag	1156061
SNP-33589095	Alentis_ctg12_RagTag	1250368
SNP-33583955	Alentis_ctg12_RagTag	1256653
Silico-33593005	Alentis_ctg12_RagTag	1291180
SNP-33587515	Alentis_ctg12_RagTag	1298606
SNP-33593647	Alentis_ctg12_RagTag	1298609
Silico-33586416	Alentis_ctg12_RagTag	1316900
SNP-33589887	Alentis_ctg12_RagTag	1320848
Silico-33588125	Alentis_ctg12_RagTag	1401469
Silico-33578924	Alentis_ctg12_RagTag	1401694
Silico-33583031	Alentis_ctg12_RagTag	1401694
Silico-33585628	Alentis_ctg12_RagTag	1401697
Silico-33592713	Alentis_ctg13_RagTag	24504
SNP-33593948	Alentis_ctg13_RagTag	51774
SNP-33592832	Alentis_ctg13_RagTag	56245
Silico-33584691	Alentis_ctg13_RagTag	61604
Silico-33584527	Alentis_ctg13_RagTag	61607
Silico-33594578	Alentis_ctg13_RagTag	65088
Silico-33592691	Alentis_ctg13_RagTag	95586
Silico-33592692	Alentis_ctg13_RagTag	95586
SNP-33584614	Alentis_ctg13_RagTag	140614
SNP-33591452	Alentis_ctg13_RagTag	168038
SNP-33593796	Alentis_ctg13_RagTag	180452
Silico-33579138	Alentis_ctg13_RagTag	186598
Silico-33579299	Alentis_ctg13_RagTag	190774
Silico-33579300	Alentis_ctg13_RagTag	190774
Silico-33590641	Alentis_ctg13_RagTag	190777
SNP-33590641	Alentis_ctg13_RagTag	190777
Silico-33590080	Alentis_ctg13_RagTag	196499
Silico-33579686	Alentis_ctg13_RagTag	197865
Silico-33591209	Alentis_ctg13_RagTag	197868
Silico-33591257	Alentis_ctg13_RagTag	201248
SNP-33591257	Alentis_ctg13_RagTag	201248
Silico-33590718	Alentis_ctg13_RagTag	223114
Silico-33590719	Alentis_ctg13_RagTag	223114
SNP-33590719	Alentis_ctg13_RagTag	223114
SNP-33592980	Alentis_ctg13_RagTag	254285
Silico-33585338	Alentis_ctg13_RagTag	273873
Silico-33585339	Alentis_ctg13_RagTag	273873
SNP-33585338	Alentis_ctg13_RagTag	273873
SNP-33594042	Alentis_ctg13_RagTag	280562
SNP-33591576	Alentis_ctg13_RagTag	296308
SNP-33590776	Alentis_ctg13_RagTag	320552
SNP-33586078	Alentis_ctg13_RagTag	328836
Silico-33578502	Alentis_ctg13_RagTag	337074
SNP-33588770	Alentis_ctg13_RagTag	337077
SNP-33588923	Alentis_ctg13_RagTag	414371
Silico-33579643	Alentis_ctg13_RagTag	423094
Silico-33579717	Alentis_ctg13_RagTag	475227
Silico-33578511	Alentis_ctg13_RagTag	556898
SNP-33588400	Alentis_ctg13_RagTag	560254
SNP-33583760	Alentis_ctg13_RagTag	594255
SNP-33585692	Alentis_ctg13_RagTag	616034
Silico-33594395	Alentis_ctg13_RagTag	620739
Silico-33594396	Alentis_ctg13_RagTag	620739
Silico-33594404	Alentis_ctg13_RagTag	620739
Silico-33594405	Alentis_ctg13_RagTag	620739
SNP-33594395	Alentis_ctg13_RagTag	620739
SNP-33594396	Alentis_ctg13_RagTag	620739
SNP-33586269	Alentis_ctg13_RagTag	657051
SNP-33583285	Alentis_ctg13_RagTag	759686
SNP-33591601	Alentis_ctg13_RagTag	1022725
Silico-33578954	Alentis_ctg13_RagTag	1048834
Silico-33584762	Alentis_ctg13_RagTag	1068603
SNP-33584761	Alentis_ctg13_RagTag	1068603
SNP-33583624	Alentis_ctg13_RagTag	1117145
SNP-33590439	Alentis_ctg13_RagTag	1117148
Silico-33591871	Alentis_ctg13_RagTag	1172062
Silico-33593288	Alentis_ctg13_RagTag	1172065
Silico-33578703	Alentis_ctg13_RagTag	1172616
Silico-33593071	Alentis_ctg13_RagTag	1177100
Silico-33594407	Alentis_ctg13_RagTag	1313295
Silico-33591525	Alentis_ctg13_RagTag	1338819
Silico-33591526	Alentis_ctg13_RagTag	1338819
Silico-33591531	Alentis_ctg13_RagTag	1347021
Silico-33591532	Alentis_ctg13_RagTag	1347021
Silico-33583638	Alentis_ctg13_RagTag	1347024
Silico-33579206	Alentis_ctg13_RagTag	1351479
SNP-33591132	Alentis_ctg13_RagTag	1359413
SNP-33585017	Alentis_ctg13_RagTag	1366714
SNP-33588491	Alentis_ctg13_RagTag	1402270
SNP-33584461	Alentis_ctg13_RagTag	1409703
SNP-33583647	Alentis_ctg13_RagTag	1415671
SNP-33585259	Alentis_ctg13_RagTag	1420856
Silico-33593598	Alentis_ctg14_RagTag	8938
Silico-33585878	Alentis_ctg14_RagTag	12882
Silico-33592265	Alentis_ctg14_RagTag	15017
SNP-33592265	Alentis_ctg14_RagTag	15017
SNP-33583463	Alentis_ctg14_RagTag	20266
Silico-33588765	Alentis_ctg14_RagTag	24361
SNP-33588765	Alentis_ctg14_RagTag	24361
Silico-33584379	Alentis_ctg14_RagTag	26805
SNP-33584379	Alentis_ctg14_RagTag	26805
Silico-33589266	Alentis_ctg14_RagTag	27526
SNP-33589266	Alentis_ctg14_RagTag	27526
Silico-33590681	Alentis_ctg14_RagTag	28318
Silico-33579335	Alentis_ctg14_RagTag	28321
Silico-33587806	Alentis_ctg14_RagTag	31398
Silico-33587773	Alentis_ctg14_RagTag	32795
Silico-33592239	Alentis_ctg14_RagTag	36546
Silico-33591434	Alentis_ctg14_RagTag	36895
Silico-33592419	Alentis_ctg14_RagTag	37815
Silico-33579799	Alentis_ctg14_RagTag	37818
Silico-33593848	Alentis_ctg14_RagTag	54046
SNP-33583864	Alentis_ctg14_RagTag	74988
Silico-33583540	Alentis_ctg14_RagTag	92881
SNP-33583540	Alentis_ctg14_RagTag	92881
Silico-33579132	Alentis_ctg14_RagTag	92884
SNP-33588933	Alentis_ctg14_RagTag	141272
Silico-33578055	Alentis_ctg14_RagTag	164014
Silico-33588233	Alentis_ctg14_RagTag	164405
SNP-33588233	Alentis_ctg14_RagTag	164405
Silico-33588220	Alentis_ctg14_RagTag	164408
SNP-33588675	Alentis_ctg14_RagTag	252176
SNP-33588462	Alentis_ctg14_RagTag	467099
SNP-33585044	Alentis_ctg14_RagTag	500747
SNP-33584292	Alentis_ctg14_RagTag	542658
SNP-33592369	Alentis_ctg14_RagTag	603377
SNP-33583177	Alentis_ctg14_RagTag	646553
Silico-33594018	Alentis_ctg14_RagTag	784350
SNP-33586230	Alentis_ctg14_RagTag	820752
Silico-33579687	Alentis_ctg14_RagTag	825053
Silico-33588248	Alentis_ctg14_RagTag	825708
Silico-33594082	Alentis_ctg14_RagTag	838340
Silico-33584415	Alentis_ctg14_RagTag	843456
SNP-33584770	Alentis_ctg14_RagTag	956733
Silico-33579096	Alentis_ctg14_RagTag	1277918
Silico-33592978	Alentis_ctg15_RagTag	40235
Silico-33594039	Alentis_ctg15_RagTag	49248
SNP-33592395	Alentis_ctg15_RagTag	120837
Silico-33592061	Alentis_ctg15_RagTag	159596
Silico-33593456	Alentis_ctg15_RagTag	176625
Silico-33593457	Alentis_ctg15_RagTag	176625
Silico-33594510	Alentis_ctg15_RagTag	181152
SNP-33584475	Alentis_ctg15_RagTag	248309
Silico-33579679	Alentis_ctg15_RagTag	345041
Silico-33577520	Alentis_ctg15_RagTag	423701
Silico-33577644	Alentis_ctg15_RagTag	437307
Silico-33587368	Alentis_ctg15_RagTag	437307
Silico-33587616	Alentis_ctg15_RagTag	449868
Silico-33579680	Alentis_ctg15_RagTag	476357
Silico-33592585	Alentis_ctg15_RagTag	503843
SNP-33589930	Alentis_ctg15_RagTag	525181
Silico-33586365	Alentis_ctg15_RagTag	584654
SNP-33588653	Alentis_ctg15_RagTag	606077
Silico-33590295	Alentis_ctg15_RagTag	765728
SNP-33589033	Alentis_ctg15_RagTag	790948
Silico-33587367	Alentis_ctg15_RagTag	828603
Silico-33582909	Alentis_ctg15_RagTag	828606
Silico-33586376	Alentis_ctg15_RagTag	865489
Silico-33579746	Alentis_ctg15_RagTag	877963
SNP-33586015	Alentis_ctg15_RagTag	884617
Silico-33579745	Alentis_ctg15_RagTag	1015256
Silico-33594036	Alentis_ctg15_RagTag	1037711
Silico-33583912	Alentis_ctg15_RagTag	1226993
SNP-33591586	Alentis_ctg15_RagTag	1270673
Silico-33577897	Alentis_ctg16_RagTag	3275
Silico-33588997	Alentis_ctg16_RagTag	8074
SNP-33591625	Alentis_ctg16_RagTag	42959
Silico-33578074	Alentis_ctg16_RagTag	48806
SNP-33590043	Alentis_ctg16_RagTag	54054
SNP-33591147	Alentis_ctg16_RagTag	155884
SNP-33584846	Alentis_ctg16_RagTag	172056
Silico-33586309	Alentis_ctg16_RagTag	210436
SNP-33585213	Alentis_ctg16_RagTag	216465
SNP-33586111	Alentis_ctg16_RagTag	225764
SNP-33585181	Alentis_ctg16_RagTag	295936
SNP-33583685	Alentis_ctg16_RagTag	440300
SNP-33587448	Alentis_ctg16_RagTag	499165
Silico-33579797	Alentis_ctg16_RagTag	502443
Silico-33589366	Alentis_ctg16_RagTag	502446
SNP-33593511	Alentis_ctg16_RagTag	539613
SNP-33591155	Alentis_ctg16_RagTag	550717
SNP-33584978	Alentis_ctg16_RagTag	554177
SNP-33585620	Alentis_ctg16_RagTag	554180
Silico-33579620	Alentis_ctg16_RagTag	585722
Silico-33586325	Alentis_ctg16_RagTag	586556
Silico-33576946	Alentis_ctg16_RagTag	599014
Silico-33593621	Alentis_ctg16_RagTag	607905
SNP-33583300	Alentis_ctg16_RagTag	620207
Silico-33579599	Alentis_ctg16_RagTag	647102
Silico-33592607	Alentis_ctg16_RagTag	662742
SNP-33593217	Alentis_ctg16_RagTag	673439
Silico-33594438	Alentis_ctg16_RagTag	683426
SNP-33585914	Alentis_ctg16_RagTag	715409
Silico-33583367	Alentis_ctg16_RagTag	925909
Silico-33576532	Alentis_ctg16_RagTag	993044
SNP-33593357	Alentis_ctg16_RagTag	1105589
SNP-33585242	Alentis_ctg16_RagTag	1117137
SNP-33586145	Alentis_ctg16_RagTag	1119000
Silico-33593654	Alentis_ctg16_RagTag	1131801
Silico-33593639	Alentis_ctg16_RagTag	1131804
Silico-33591545	Alentis_ctg16_RagTag	1132014
Silico-33579693	Alentis_ctg16_RagTag	1132016
Silico-33579443	Alentis_ctg16_RagTag	1132335
SNP-33585638	Alentis_ctg16_RagTag	1170484
SNP-33589100	Alentis_ctg17_RagTag	2045
Silico-33586369	Alentis_ctg17_RagTag	15979
Silico-33578450	Alentis_ctg17_RagTag	18372
SNP-33585712	Alentis_ctg17_RagTag	20415
Silico-33588188	Alentis_ctg17_RagTag	20418
SNP-33588362	Alentis_ctg17_RagTag	48266
Silico-33579554	Alentis_ctg17_RagTag	56392
SNP-33585180	Alentis_ctg17_RagTag	58452
Silico-33577533	Alentis_ctg17_RagTag	108289
SNP-33584526	Alentis_ctg17_RagTag	217633
SNP-33585096	Alentis_ctg17_RagTag	233486
Silico-33576658	Alentis_ctg17_RagTag	402633
Silico-33593820	Alentis_ctg17_RagTag	404187
Silico-33589151	Alentis_ctg17_RagTag	405947
Silico-33589152	Alentis_ctg17_RagTag	405947
SNP-33592431	Alentis_ctg17_RagTag	415534
Silico-33578235	Alentis_ctg17_RagTag	461137
SNP-33583845	Alentis_ctg17_RagTag	717006
Silico-33578369	Alentis_ctg17_RagTag	1061327
SNP-33583231	Alentis_ctg17_RagTag	1138157
SNP-33583630	Alentis_ctg17_RagTag	1243183
Silico-33594342	Alentis_ctg17_RagTag	1268010
Silico-33594344	Alentis_ctg17_RagTag	1268010
Silico-33594048	Alentis_ctg17_RagTag	1275133
Silico-33579097	Alentis_ctg18_RagTag	21374
Silico-33579241	Alentis_ctg18_RagTag	26842
SNP-33585976	Alentis_ctg18_RagTag	34074
SNP-33584133	Alentis_ctg18_RagTag	36306
Silico-33579732	Alentis_ctg18_RagTag	50223
Silico-33579119	Alentis_ctg18_RagTag	105331
SNP-33588218	Alentis_ctg18_RagTag	110404
SNP-33593242	Alentis_ctg18_RagTag	128480
SNP-33588432	Alentis_ctg18_RagTag	152838
SNP-33587727	Alentis_ctg18_RagTag	234710
SNP-33590651	Alentis_ctg18_RagTag	286498
SNP-33583535	Alentis_ctg18_RagTag	299489
SNP-33588578	Alentis_ctg18_RagTag	375222
Silico-33583235	Alentis_ctg18_RagTag	425554
Silico-33583236	Alentis_ctg18_RagTag	425554
SNP-33583235	Alentis_ctg18_RagTag	425554
Silico-33585986	Alentis_ctg18_RagTag	426392
SNP-33584003	Alentis_ctg18_RagTag	597609
Silico-33577559	Alentis_ctg18_RagTag	664239
Silico-33577921	Alentis_ctg18_RagTag	864011
Silico-33578360	Alentis_ctg18_RagTag	900985
Silico-33589321	Alentis_ctg18_RagTag	1035890
SNP-33589321	Alentis_ctg18_RagTag	1035890
SNP-33585347	Alentis_ctg18_RagTag	1060496
Silico-33579757	Alentis_ctg18_RagTag	1069522
Silico-33579691	Alentis_ctg18_RagTag	1069525
SNP-33583984	Alentis_ctg18_RagTag	1099729
Silico-33592275	Alentis_ctg18_RagTag	1117242
SNP-33591542	Alentis_ctg18_RagTag	1153126
Silico-33589213	Alentis_ctg18_RagTag	1178686
Silico-33577113	Alentis_ctg18_RagTag	1178689
SNP-33583590	Alentis_ctg18_RagTag	1204958
Silico-33588416	Alentis_ctg19_RagTag	2436
Silico-33588417	Alentis_ctg19_RagTag	2436
SNP-33588416	Alentis_ctg19_RagTag	2436
Silico-33588887	Alentis_ctg19_RagTag	4209
SNP-33588887	Alentis_ctg19_RagTag	4209
Silico-33591801	Alentis_ctg19_RagTag	12244
Silico-33592086	Alentis_ctg19_RagTag	12514
SNP-33592086	Alentis_ctg19_RagTag	12514
Silico-33590428	Alentis_ctg19_RagTag	13720
Silico-33590429	Alentis_ctg19_RagTag	13720
Silico-33590430	Alentis_ctg19_RagTag	13720
SNP-33590428	Alentis_ctg19_RagTag	13720
Silico-33587548	Alentis_ctg19_RagTag	13723
Silico-33586317	Alentis_ctg19_RagTag	14745
Silico-33579704	Alentis_ctg19_RagTag	26020
SNP-33586062	Alentis_ctg19_RagTag	294864
SNP-33588446	Alentis_ctg19_RagTag	295115
Silico-33578771	Alentis_ctg19_RagTag	356049
SNP-33588796	Alentis_ctg19_RagTag	360704
Silico-33589203	Alentis_ctg19_RagTag	386329
Silico-33578901	Alentis_ctg19_RagTag	386955
SNP-33583214	Alentis_ctg19_RagTag	413074
SNP-33585840	Alentis_ctg19_RagTag	443002
SNP-33590650	Alentis_ctg19_RagTag	446161
Silico-33583307	Alentis_ctg19_RagTag	558043
SNP-33583307	Alentis_ctg19_RagTag	558043
SNP-33591112	Alentis_ctg19_RagTag	579226
Silico-33584029	Alentis_ctg19_RagTag	583911
SNP-33587444	Alentis_ctg19_RagTag	601199
SNP-33584235	Alentis_ctg19_RagTag	675156
SNP-33588448	Alentis_ctg19_RagTag	692975
Silico-33583072	Alentis_ctg19_RagTag	733894
Silico-33579842	Alentis_ctg19_RagTag	734406
SNP-33587662	Alentis_ctg19_RagTag	736845
Silico-33590679	Alentis_ctg19_RagTag	743375
Silico-33590680	Alentis_ctg19_RagTag	743375
SNP-33590679	Alentis_ctg19_RagTag	743375
SNP-33585856	Alentis_ctg19_RagTag	754928
SNP-33583744	Alentis_ctg19_RagTag	765115
Silico-33579623	Alentis_ctg19_RagTag	767773
SNP-33589208	Alentis_ctg19_RagTag	962776
SNP-33589209	Alentis_ctg19_RagTag	962776
SNP-33585237	Alentis_ctg19_RagTag	985553
Silico-33588392	Alentis_ctg19_RagTag	1019851
SNP-33588392	Alentis_ctg19_RagTag	1019851
SNP-33588393	Alentis_ctg19_RagTag	1019851
SNP-33590488	Alentis_ctg19_RagTag	1065334
Silico-33579636	Alentis_ctg19_RagTag	1091301
Silico-33590770	Alentis_ctg19_RagTag	1120698
Silico-33593148	Alentis_ctg19_RagTag	1122064
SNP-33594310	Alentis_ctg19_RagTag	1130545
Silico-33593412	Alentis_ctg19_RagTag	1146334
Silico-33593164	Alentis_ctg19_RagTag	1149175
Silico-33586082	Alentis_ctg19_RagTag	1154979
SNP-33586082	Alentis_ctg19_RagTag	1154979
Silico-33591781	Alentis_ctg19_RagTag	1156384
Silico-33588243	Alentis_ctg19_RagTag	1157255
Silico-33592835	Alentis_ctg19_RagTag	1159882
Silico-33593210	Alentis_ctg19_RagTag	1159882
Silico-33593211	Alentis_ctg19_RagTag	1159882
Silico-33593167	Alentis_ctg19_RagTag	1170444
Silico-33593765	Alentis_ctg19_RagTag	1175384
SNP-33585927	Alentis_ctg19_RagTag	1181922
Silico-33594010	Alentis_ctg2_RagTag	11484
SNP-33586012	Alentis_ctg2_RagTag	116987
Silico-33588201	Alentis_ctg2_RagTag	119068
Silico-33588202	Alentis_ctg2_RagTag	119068
Silico-33579673	Alentis_ctg2_RagTag	141543
Silico-33579710	Alentis_ctg2_RagTag	141545
SNP-33593234	Alentis_ctg2_RagTag	165128
Silico-33583753	Alentis_ctg2_RagTag	195156
SNP-33583753	Alentis_ctg2_RagTag	195156
SNP-33583747	Alentis_ctg2_RagTag	225033
SNP-33583479	Alentis_ctg2_RagTag	354066
Silico-33589369	Alentis_ctg2_RagTag	693736
SNP-33585718	Alentis_ctg2_RagTag	772855
Silico-33587509	Alentis_ctg2_RagTag	784418
Silico-33590754	Alentis_ctg2_RagTag	784421
Silico-33590755	Alentis_ctg2_RagTag	784421
SNP-33590528	Alentis_ctg2_RagTag	885676
SNP-33584324	Alentis_ctg2_RagTag	889872
Silico-33587651	Alentis_ctg2_RagTag	1089303
SNP-33592846	Alentis_ctg2_RagTag	1128205
Silico-33579392	Alentis_ctg2_RagTag	1131385
Silico-33589902	Alentis_ctg2_RagTag	1131644
Silico-33579794	Alentis_ctg2_RagTag	1143461
Silico-33579203	Alentis_ctg2_RagTag	1194479
SNP-33584984	Alentis_ctg2_RagTag	1239793
Silico-33593106	Alentis_ctg2_RagTag	1249566
Silico-33593107	Alentis_ctg2_RagTag	1249566
Silico-33593104	Alentis_ctg2_RagTag	1249568
Silico-33578978	Alentis_ctg2_RagTag	1430483
Silico-33589344	Alentis_ctg2_RagTag	1459051
SNP-33585316	Alentis_ctg2_RagTag	1465758
SNP-33584262	Alentis_ctg2_RagTag	1559658
Silico-33582923	Alentis_ctg2_RagTag	1616315
SNP-33586102	Alentis_ctg2_RagTag	1687766
SNP-33593249	Alentis_ctg2_RagTag	1702691
SNP-33586260	Alentis_ctg2_RagTag	1718068
SNP-33591125	Alentis_ctg2_RagTag	1718810
SNP-33588970	Alentis_ctg2_RagTag	1737923
SNP-33584110	Alentis_ctg2_RagTag	1775188
Silico-33587486	Alentis_ctg2_RagTag	1781913
SNP-33584317	Alentis_ctg2_RagTag	1782843
Silico-33576855	Alentis_ctg2_RagTag	1782846
Silico-33591878	Alentis_ctg2_RagTag	1782846
SNP-33590757	Alentis_ctg2_RagTag	1856094
SNP-33587537	Alentis_ctg2_RagTag	1871314
SNP-33590459	Alentis_ctg2_RagTag	1918321
Silico-33577241	Alentis_ctg2_RagTag	1934961
Silico-33594101	Alentis_ctg2_RagTag	2121741
Silico-33579649	Alentis_ctg2_RagTag	2261034
SNP-33583450	Alentis_ctg2_RagTag	2261733
Silico-33593696	Alentis_ctg2_RagTag	2401082
SNP-33583378	Alentis_ctg2_RagTag	2470963
Silico-33579630	Alentis_ctg2_RagTag	2472885
Silico-33579725	Alentis_ctg2_RagTag	2473393
Silico-33593958	Alentis_ctg2_RagTag	2552713
Silico-33578766	Alentis_ctg2_RagTag	2561497
SNP-33591446	Alentis_ctg2_RagTag	2838471
Silico-33592893	Alentis_ctg2_RagTag	2888726
Silico-33593002	Alentis_ctg2_RagTag	2890283
Silico-33576573	Alentis_ctg2_RagTag	2895248
Silico-33593003	Alentis_ctg2_RagTag	2895251
Silico-33592422	Alentis_ctg2_RagTag	2897787
Silico-33585729	Alentis_ctg2_RagTag	2898712
Silico-33584654	Alentis_ctg2_RagTag	2899061
Silico-33584207	Alentis_ctg20_RagTag	5676
Silico-33590418	Alentis_ctg20_RagTag	5679
Silico-33576778	Alentis_ctg20_RagTag	10076
Silico-33576784	Alentis_ctg20_RagTag	10915
Silico-33576929	Alentis_ctg20_RagTag	10918
Silico-33579429	Alentis_ctg20_RagTag	11113
SNP-33585754	Alentis_ctg20_RagTag	30179
SNP-33590496	Alentis_ctg20_RagTag	45096
SNP-33588787	Alentis_ctg20_RagTag	51582
SNP-33592413	Alentis_ctg20_RagTag	289603
Silico-33591408	Alentis_ctg20_RagTag	296013
Silico-33588707	Alentis_ctg20_RagTag	300555
SNP-33588708	Alentis_ctg20_RagTag	300555
SNP-33584203	Alentis_ctg20_RagTag	461587
SNP-33585464	Alentis_ctg20_RagTag	533775
Silico-33585674	Alentis_ctg20_RagTag	572888
Silico-33589148	Alentis_ctg20_RagTag	630975
Silico-33594190	Alentis_ctg20_RagTag	837608
SNP-33589884	Alentis_ctg20_RagTag	925919
Silico-33592437	Alentis_ctg20_RagTag	951245
SNP-33588495	Alentis_ctg20_RagTag	956150
SNP-33589991	Alentis_ctg20_RagTag	956900
Silico-33579347	Alentis_ctg20_RagTag	956903
SNP-33589270	Alentis_ctg20_RagTag	958355
SNP-33590780	Alentis_ctg20_RagTag	959864
Silico-33583581	Alentis_ctg20_RagTag	976448
SNP-33589060	Alentis_ctg20_RagTag	1024630
Silico-33586403	Alentis_ctg20_RagTag	1074785
Silico-33579806	Alentis_ctg20_RagTag	1075001
Silico-33590444	Alentis_ctg20_RagTag	1089418
Silico-33590445	Alentis_ctg20_RagTag	1089418
SNP-33590444	Alentis_ctg20_RagTag	1089418
SNP-33590445	Alentis_ctg20_RagTag	1089418
Silico-33592434	Alentis_ctg20_RagTag	1091054
SNP-33592434	Alentis_ctg20_RagTag	1091054
Silico-33589347	Alentis_ctg20_RagTag	1091916
Silico-33591494	Alentis_ctg20_RagTag	1091919
SNP-33589984	Alentis_ctg20_RagTag	1111564
SNP-33591109	Alentis_ctg20_RagTag	1121093
Silico-33593649	Alentis_ctg20_RagTag	1160640
Silico-33587471	Alentis_ctg20_RagTag	1161866
SNP-33584307	Alentis_ctg20_RagTag	1166459
Silico-33591832	Alentis_ctg20_RagTag	1182760
Silico-33583073	Alentis_ctg20_RagTag	1183949
Silico-33590545	Alentis_ctg20_RagTag	1183952
Silico-33594011	Alentis_ctg20_RagTag	1186600
Silico-33589241	Alentis_ctg20_RagTag	1187523
Silico-33587731	Alentis_ctg20_RagTag	1187841
Silico-33579211	Alentis_ctg20_RagTag	1189877
Silico-33578623	Alentis_ctg21_RagTag	313
SNP-33588807	Alentis_ctg21_RagTag	2202
Silico-33588927	Alentis_ctg21_RagTag	12620
SNP-33588927	Alentis_ctg21_RagTag	12620
SNP-33587684	Alentis_ctg21_RagTag	143902
SNP-33584165	Alentis_ctg21_RagTag	340992
Silico-33593962	Alentis_ctg21_RagTag	376613
SNP-33583409	Alentis_ctg21_RagTag	422092
SNP-33583983	Alentis_ctg21_RagTag	576549
Silico-33589292	Alentis_ctg21_RagTag	818265
Silico-33585449	Alentis_ctg21_RagTag	838441
Silico-33591176	Alentis_ctg21_RagTag	856389
SNP-33591566	Alentis_ctg21_RagTag	873891
SNP-33584412	Alentis_ctg21_RagTag	903566
Silico-33592416	Alentis_ctg21_RagTag	934393
Silico-33591168	Alentis_ctg21_RagTag	962934
Silico-33591169	Alentis_ctg21_RagTag	962934
Silico-33586290	Alentis_ctg21_RagTag	969521
Silico-33583053	Alentis_ctg21_RagTag	1010098
Silico-33576669	Alentis_ctg21_RagTag	1023982
Silico-33579607	Alentis_ctg21_RagTag	1023982
Silico-33583742	Alentis_ctg21_RagTag	1023985
SNP-33583742	Alentis_ctg21_RagTag	1023985
Silico-33579655	Alentis_ctg21_RagTag	1025866
Silico-33586301	Alentis_ctg21_RagTag	1025897
Silico-33589970	Alentis_ctg22_RagTag	7227
SNP-33589970	Alentis_ctg22_RagTag	7227
Silico-33579652	Alentis_ctg22_RagTag	32909
Silico-33588264	Alentis_ctg22_RagTag	63802
Silico-33579333	Alentis_ctg22_RagTag	83418
SNP-33591241	Alentis_ctg22_RagTag	295180
Silico-33583349	Alentis_ctg22_RagTag	298470
Silico-33590832	Alentis_ctg22_RagTag	414564
Silico-33588590	Alentis_ctg22_RagTag	460491
SNP-33585972	Alentis_ctg22_RagTag	508263
SNP-33584359	Alentis_ctg22_RagTag	613954
Silico-33588764	Alentis_ctg22_RagTag	707589
SNP-33588764	Alentis_ctg22_RagTag	707589
Silico-33579264	Alentis_ctg22_RagTag	707592
SNP-33588366	Alentis_ctg22_RagTag	713894
Silico-33579284	Alentis_ctg22_RagTag	715786
Silico-33579628	Alentis_ctg22_RagTag	719741
Silico-33593503	Alentis_ctg22_RagTag	733805
Silico-33579262	Alentis_ctg22_RagTag	741788
SNP-33584969	Alentis_ctg22_RagTag	775041
SNP-33584989	Alentis_ctg22_RagTag	832426
SNP-33584727	Alentis_ctg22_RagTag	869174
Silico-33585680	Alentis_ctg22_RagTag	869497
Silico-33585681	Alentis_ctg22_RagTag	869497
SNP-33585680	Alentis_ctg22_RagTag	869497
SNP-33589284	Alentis_ctg22_RagTag	869500
Silico-33592880	Alentis_ctg22_RagTag	870880
SNP-33584944	Alentis_ctg22_RagTag	915783
Silico-33577728	Alentis_ctg22_RagTag	918516
SNP-33593646	Alentis_ctg22_RagTag	933192
Silico-33591178	Alentis_ctg22_RagTag	933195
SNP-33591178	Alentis_ctg22_RagTag	933195
SNP-33588577	Alentis_ctg22_RagTag	961023
Silico-33592796	Alentis_ctg22_RagTag	993732
Silico-33576480	Alentis_ctg22_RagTag	1002540
Silico-33579560	Alentis_ctg22_RagTag	1012317
Silico-33591376	Alentis_ctg22_RagTag	1029026
Silico-33591377	Alentis_ctg22_RagTag	1029026
SNP-33591377	Alentis_ctg22_RagTag	1029026
SNP-33583588	Alentis_ctg22_RagTag	1043841
Silico-33587672	Alentis_ctg22_RagTag	1050005
Silico-33592619	Alentis_ctg22_RagTag	1059233
Silico-33582982	Alentis_ctg22_RagTag	1064973
Silico-33588155	Alentis_ctg23_RagTag	17002
SNP-33588155	Alentis_ctg23_RagTag	17002
SNP-33587428	Alentis_ctg23_RagTag	22603
SNP-33588667	Alentis_ctg23_RagTag	71197
Silico-33576677	Alentis_ctg23_RagTag	97441
SNP-33584705	Alentis_ctg23_RagTag	126502
SNP-33583637	Alentis_ctg23_RagTag	129876
SNP-33585296	Alentis_ctg23_RagTag	147693
Silico-33579733	Alentis_ctg23_RagTag	148544
SNP-33584241	Alentis_ctg23_RagTag	159593
SNP-33583186	Alentis_ctg23_RagTag	163283
Silico-33593960	Alentis_ctg23_RagTag	197532
SNP-33593960	Alentis_ctg23_RagTag	197532
Silico-33578112	Alentis_ctg23_RagTag	198554
Silico-33576632	Alentis_ctg23_RagTag	198557
Silico-33577187	Alentis_ctg23_RagTag	206051
Silico-33584048	Alentis_ctg23_RagTag	206051
Silico-33584049	Alentis_ctg23_RagTag	206051
Silico-33589283	Alentis_ctg23_RagTag	241027
Silico-33582904	Alentis_ctg23_RagTag	241030
SNP-33584529	Alentis_ctg23_RagTag	266727
Silico-33579659	Alentis_ctg23_RagTag	282175
Silico-33578099	Alentis_ctg23_RagTag	308662
Silico-33578851	Alentis_ctg23_RagTag	308898
Silico-33578017	Alentis_ctg23_RagTag	315032
SNP-33583682	Alentis_ctg23_RagTag	318150
Silico-33578778	Alentis_ctg23_RagTag	334409
Silico-33576517	Alentis_ctg3_RagTag	16679
Silico-33578434	Alentis_ctg3_RagTag	58873
SNP-33591174	Alentis_ctg3_RagTag	87492
SNP-33584559	Alentis_ctg3_RagTag	98644
Silico-33580970	Alentis_ctg3_RagTag	124588
SNP-33583196	Alentis_ctg3_RagTag	186345
Silico-33588873	Alentis_ctg3_RagTag	318726
Silico-33590078	Alentis_ctg3_RagTag	318726
SNP-33590048	Alentis_ctg3_RagTag	322785
SNP-33584723	Alentis_ctg3_RagTag	341602
SNP-33585552	Alentis_ctg3_RagTag	461354
SNP-33583227	Alentis_ctg3_RagTag	518781
Silico-33578209	Alentis_ctg3_RagTag	521304
Silico-33594015	Alentis_ctg3_RagTag	537193
SNP-33588654	Alentis_ctg3_RagTag	692741
Silico-33592563	Alentis_ctg3_RagTag	758722
Silico-33588503	Alentis_ctg3_RagTag	790070
Silico-33588504	Alentis_ctg3_RagTag	790070
SNP-33588503	Alentis_ctg3_RagTag	790070
SNP-33588504	Alentis_ctg3_RagTag	790070
Silico-33588208	Alentis_ctg3_RagTag	802807
Silico-33590290	Alentis_ctg3_RagTag	809376
Silico-33591371	Alentis_ctg3_RagTag	809379
Silico-33587400	Alentis_ctg3_RagTag	810833
Silico-33589247	Alentis_ctg3_RagTag	976353
Silico-33585904	Alentis_ctg3_RagTag	976648
SNP-33583530	Alentis_ctg3_RagTag	1112137
SNP-33584997	Alentis_ctg3_RagTag	1130951
SNP-33588941	Alentis_ctg3_RagTag	1227846
Silico-33579699	Alentis_ctg3_RagTag	1240032
Silico-33589371	Alentis_ctg3_RagTag	1260716
Silico-33593811	Alentis_ctg3_RagTag	1263925
Silico-33590741	Alentis_ctg3_RagTag	1266009
SNP-33590741	Alentis_ctg3_RagTag	1266009
Silico-33579942	Alentis_ctg3_RagTag	1304354
Silico-33576710	Alentis_ctg3_RagTag	1543702
Silico-33582964	Alentis_ctg3_RagTag	1543702
SNP-33585488	Alentis_ctg3_RagTag	1596339
SNP-33583139	Alentis_ctg3_RagTag	1612204
SNP-33584070	Alentis_ctg3_RagTag	1680909
Silico-33577064	Alentis_ctg4_RagTag	37441
Silico-33592366	Alentis_ctg4_RagTag	37443
SNP-33587707	Alentis_ctg4_RagTag	64537
SNP-33585291	Alentis_ctg4_RagTag	65129
Silico-33579688	Alentis_ctg4_RagTag	65829
Silico-33582922	Alentis_ctg4_RagTag	69685
SNP-33583229	Alentis_ctg4_RagTag	94423
SNP-33583296	Alentis_ctg4_RagTag	156757
SNP-33590414	Alentis_ctg4_RagTag	261911
SNP-33584456	Alentis_ctg4_RagTag	301925
Silico-33588713	Alentis_ctg4_RagTag	385295
SNP-33585048	Alentis_ctg4_RagTag	396757
SNP-33589235	Alentis_ctg4_RagTag	411327
Silico-33579235	Alentis_ctg4_RagTag	459470
Silico-33578842	Alentis_ctg4_RagTag	490139
Silico-33593039	Alentis_ctg4_RagTag	490142
SNP-33584478	Alentis_ctg4_RagTag	528485
SNP-33589173	Alentis_ctg4_RagTag	550874
SNP-33592612	Alentis_ctg4_RagTag	585126
SNP-33585384	Alentis_ctg4_RagTag	623327
Silico-33577252	Alentis_ctg4_RagTag	688200
Silico-33589786	Alentis_ctg4_RagTag	706606
Silico-33589297	Alentis_ctg4_RagTag	707736
Silico-33589298	Alentis_ctg4_RagTag	707736
SNP-33589298	Alentis_ctg4_RagTag	707736
Silico-33591253	Alentis_ctg4_RagTag	713126
SNP-33590464	Alentis_ctg4_RagTag	766251
SNP-33584103	Alentis_ctg4_RagTag	782279
SNP-33585522	Alentis_ctg4_RagTag	839040
Silico-33589127	Alentis_ctg4_RagTag	840340
SNP-33589127	Alentis_ctg4_RagTag	840340
SNP-33584071	Alentis_ctg4_RagTag	1212406
Silico-33584778	Alentis_ctg4_RagTag	1268010
Silico-33594253	Alentis_ctg4_RagTag	1374590
Silico-33594283	Alentis_ctg4_RagTag	1388665
SNP-33583402	Alentis_ctg4_RagTag	1499190
SNP-33585077	Alentis_ctg4_RagTag	1505535
SNP-33584272	Alentis_ctg4_RagTag	1589310
Silico-33591809	Alentis_ctg4_RagTag	1625544
Silico-33594191	Alentis_ctg4_RagTag	1625547
SNP-33589159	Alentis_ctg4_RagTag	1644723
Silico-33587725	Alentis_ctg4_RagTag	1719567
SNP-33584515	Alentis_ctg4_RagTag	1759812
Silico-33576893	Alentis_ctg4_RagTag	1807771
Silico-33579635	Alentis_ctg4_RagTag	1807816
Silico-33588184	Alentis_ctg4_RagTag	1823123
Silico-33586306	Alentis_ctg4_RagTag	1829035
Silico-33590786	Alentis_ctg4_RagTag	1830469
SNP-33584974	Alentis_ctg4_RagTag	1837625
SNP-33590766	Alentis_ctg4_RagTag	1878649
Silico-33587373	Alentis_ctg5_RagTag	102002
Silico-33579180	Alentis_ctg5_RagTag	138596
Silico-33579021	Alentis_ctg5_RagTag	139961
SNP-33588480	Alentis_ctg5_RagTag	254466
Silico-33592030	Alentis_ctg5_RagTag	256190
Silico-33592031	Alentis_ctg5_RagTag	256190
SNP-33592560	Alentis_ctg5_RagTag	259257
Silico-33587675	Alentis_ctg5_RagTag	378457
SNP-33583103	Alentis_ctg5_RagTag	394606
SNP-33584600	Alentis_ctg5_RagTag	498204
Silico-33593554	Alentis_ctg5_RagTag	501908
Silico-33585880	Alentis_ctg5_RagTag	502668
Silico-33579236	Alentis_ctg5_RagTag	506673
Silico-33589171	Alentis_ctg5_RagTag	531378
SNP-33589171	Alentis_ctg5_RagTag	531378
Silico-33578444	Alentis_ctg5_RagTag	540950
Silico-33578600	Alentis_ctg5_RagTag	896614
Silico-33578457	Alentis_ctg5_RagTag	1134033
Silico-33589339	Alentis_ctg5_RagTag	1149822
SNP-33590532	Alentis_ctg5_RagTag	1195740
SNP-33583273	Alentis_ctg5_RagTag	1257583
SNP-33585244	Alentis_ctg5_RagTag	1304450
Silico-33579803	Alentis_ctg5_RagTag	1387842
SNP-33584258	Alentis_ctg5_RagTag	1459436
SNP-33586122	Alentis_ctg5_RagTag	1502416
Silico-33594088	Alentis_ctg5_RagTag	1507731
Silico-33593075	Alentis_ctg5_RagTag	1512401
Silico-33578604	Alentis_ctg5_RagTag	1513069
Silico-33577430	Alentis_ctg5_RagTag	1513072
Silico-33577333	Alentis_ctg5_RagTag	1516361
Silico-33579843	Alentis_ctg5_RagTag	1517498
Silico-33585068	Alentis_ctg5_RagTag	1517865
Silico-33578462	Alentis_ctg5_RagTag	1535689
Silico-33578680	Alentis_ctg5_RagTag	1535817
Silico-33584125	Alentis_ctg5_RagTag	1535820
Silico-33579124	Alentis_ctg5_RagTag	1537237
Silico-33578960	Alentis_ctg5_RagTag	1538053
Silico-33577895	Alentis_ctg5_RagTag	1566807
Silico-33577350	Alentis_ctg5_RagTag	1566810
SNP-33589950	Alentis_ctg5_RagTag	1687229
SNP-33588817	Alentis_ctg5_RagTag	1688947
Silico-33588947	Alentis_ctg5_RagTag	1757399
Silico-33592375	Alentis_ctg5_RagTag	1758551
Silico-33594517	Alentis_ctg5_RagTag	1763973
Silico-33593535	Alentis_ctg5_RagTag	1773720
Silico-33579112	Alentis_ctg5_RagTag	1773723
Silico-33588946	Alentis_ctg5_RagTag	1778223
SNP-33588946	Alentis_ctg5_RagTag	1778223
SNP-33594009	Alentis_ctg5_RagTag	1778433
Silico-33592865	Alentis_ctg5_RagTag	1778436
Silico-33579755	Alentis_ctg5_RagTag	1786965
Silico-33583013	Alentis_ctg5_RagTag	1800954
Silico-33587399	Alentis_ctg5_RagTag	1802734
Silico-33583009	Alentis_ctg5_RagTag	1802737
Silico-33583019	Alentis_ctg5_RagTag	1810283
Silico-33583014	Alentis_ctg5_RagTag	1810286
SNP-33591205	Alentis_ctg5_RagTag	1839571
SNP-33590723	Alentis_ctg5_RagTag	1842814
Silico-33583596	Alentis_ctg5_RagTag	1843347
SNP-33583596	Alentis_ctg5_RagTag	1843347
SNP-33589835	Alentis_ctg5_RagTag	1843350
SNP-33588746	Alentis_ctg5_RagTag	1857338
Silico-33583005	Alentis_ctg5_RagTag	1885023
Silico-33587386	Alentis_ctg5_RagTag	1885346
SNP-33587626	Alentis_ctg5_RagTag	1886158
SNP-33588537	Alentis_ctg5_RagTag	1887508
SNP-33587451	Alentis_ctg5_RagTag	1889536
SNP-33585258	Alentis_ctg5_RagTag	1889999
SNP-33585598	Alentis_ctg5_RagTag	1892424
SNP-33585457	Alentis_ctg6_RagTag	15976
Silico-33577281	Alentis_ctg6_RagTag	21753
Silico-33579809	Alentis_ctg6_RagTag	33913
SNP-33588986	Alentis_ctg6_RagTag	39202
Silico-33578325	Alentis_ctg6_RagTag	76317
Silico-33585150	Alentis_ctg6_RagTag	76320
Silico-33578773	Alentis_ctg6_RagTag	83271
Silico-33592076	Alentis_ctg6_RagTag	128540
SNP-33592076	Alentis_ctg6_RagTag	128540
SNP-33592078	Alentis_ctg6_RagTag	128540
SNP-33589175	Alentis_ctg6_RagTag	186432
SNP-33593759	Alentis_ctg6_RagTag	304359
SNP-33585470	Alentis_ctg6_RagTag	449126
SNP-33589319	Alentis_ctg6_RagTag	456184
SNP-33588390	Alentis_ctg6_RagTag	474833
SNP-33588513	Alentis_ctg6_RagTag	477640
SNP-33585918	Alentis_ctg6_RagTag	510125
SNP-33584161	Alentis_ctg6_RagTag	604622
SNP-33588832	Alentis_ctg6_RagTag	636670
SNP-33588803	Alentis_ctg6_RagTag	666678
Silico-33583537	Alentis_ctg6_RagTag	668542
Silico-33579702	Alentis_ctg6_RagTag	670972
Silico-33579625	Alentis_ctg6_RagTag	670974
Silico-33579690	Alentis_ctg6_RagTag	673340
SNP-33586092	Alentis_ctg6_RagTag	679112
Silico-33591136	Alentis_ctg6_RagTag	682352
SNP-33591136	Alentis_ctg6_RagTag	682352
Silico-33586284	Alentis_ctg6_RagTag	749140
Silico-33578080	Alentis_ctg6_RagTag	749143
Silico-33577678	Alentis_ctg6_RagTag	786789
Silico-33577337	Alentis_ctg6_RagTag	836190
SNP-33583670	Alentis_ctg6_RagTag	840528
Silico-33591814	Alentis_ctg6_RagTag	855877
Silico-33590423	Alentis_ctg6_RagTag	856194
Silico-33590424	Alentis_ctg6_RagTag	856194
Silico-33576955	Alentis_ctg6_RagTag	856197
Silico-33594085	Alentis_ctg6_RagTag	861435
SNP-33586091	Alentis_ctg6_RagTag	863600
Silico-33586137	Alentis_ctg6_RagTag	864005
Silico-33586138	Alentis_ctg6_RagTag	864005
SNP-33585902	Alentis_ctg6_RagTag	909639
SNP-33588768	Alentis_ctg6_RagTag	912843
SNP-33583860	Alentis_ctg6_RagTag	919622
Silico-33577028	Alentis_ctg6_RagTag	928224
Silico-33588433	Alentis_ctg6_RagTag	976639
Silico-33588434	Alentis_ctg6_RagTag	976639
SNP-33588434	Alentis_ctg6_RagTag	976639
Silico-33592402	Alentis_ctg6_RagTag	976642
SNP-33585106	Alentis_ctg6_RagTag	1044019
SNP-33584714	Alentis_ctg6_RagTag	1063311
SNP-33583739	Alentis_ctg6_RagTag	1075976
SNP-33583555	Alentis_ctg6_RagTag	1098714
Silico-33583314	Alentis_ctg6_RagTag	1121453
Silico-33583315	Alentis_ctg6_RagTag	1121453
SNP-33583314	Alentis_ctg6_RagTag	1121453
Silico-33578676	Alentis_ctg6_RagTag	1139202
Silico-33582969	Alentis_ctg6_RagTag	1189317
SNP-33590587	Alentis_ctg6_RagTag	1192173
Silico-33593479	Alentis_ctg6_RagTag	1198953
Silico-33583691	Alentis_ctg6_RagTag	1234392
SNP-33584563	Alentis_ctg6_RagTag	1249049
Silico-33579247	Alentis_ctg6_RagTag	1283247
Silico-33590787	Alentis_ctg6_RagTag	1478135
Silico-33584674	Alentis_ctg6_RagTag	1479979
Silico-33577653	Alentis_ctg6_RagTag	1483248
SNP-33588945	Alentis_ctg6_RagTag	1515640
Silico-33577112	Alentis_ctg6_RagTag	1578338
SNP-33583263	Alentis_ctg6_RagTag	1669833
SNP-33590516	Alentis_ctg6_RagTag	1719801
Silico-33588541	Alentis_ctg6_RagTag	1720434
Silico-33588542	Alentis_ctg6_RagTag	1720434
SNP-33585371	Alentis_ctg6_RagTag	1753532
Silico-33576917	Alentis_ctg6_RagTag	1779154
Silico-33583698	Alentis_ctg6_RagTag	1779575
Silico-33578524	Alentis_ctg6_RagTag	1780179
SNP-33591500	Alentis_ctg6_RagTag	1786243
Silico-33592985	Alentis_ctg7_RagTag	7492
Silico-33592222	Alentis_ctg7_RagTag	8776
Silico-33594038	Alentis_ctg7_RagTag	11691
SNP-33589038	Alentis_ctg7_RagTag	90577
Silico-33588812	Alentis_ctg7_RagTag	108851
SNP-33589309	Alentis_ctg7_RagTag	158809
SNP-33586253	Alentis_ctg7_RagTag	263464
SNP-33584291	Alentis_ctg7_RagTag	292155
SNP-33591505	Alentis_ctg7_RagTag	315501
Silico-33590349	Alentis_ctg7_RagTag	320403
SNP-33590349	Alentis_ctg7_RagTag	320403
Silico-33592833	Alentis_ctg7_RagTag	378081
Silico-33592834	Alentis_ctg7_RagTag	378081
Silico-33591082	Alentis_ctg7_RagTag	379677
SNP-33588560	Alentis_ctg7_RagTag	436412
Silico-33577519	Alentis_ctg7_RagTag	471961
Silico-33585018	Alentis_ctg7_RagTag	473475
SNP-33588632	Alentis_ctg7_RagTag	475428
SNP-33583272	Alentis_ctg7_RagTag	530007
Silico-33590084	Alentis_ctg7_RagTag	553451
Silico-33577035	Alentis_ctg7_RagTag	574773
Silico-33577715	Alentis_ctg7_RagTag	574776
Silico-33592093	Alentis_ctg7_RagTag	649088
SNP-33592093	Alentis_ctg7_RagTag	649088
Silico-33590746	Alentis_ctg7_RagTag	649091
Silico-33590747	Alentis_ctg7_RagTag	649091
SNP-33590746	Alentis_ctg7_RagTag	649091
Silico-33591517	Alentis_ctg7_RagTag	744182
SNP-33588455	Alentis_ctg7_RagTag	811799
Silico-33589242	Alentis_ctg7_RagTag	862067
Silico-33579711	Alentis_ctg7_RagTag	871077
Silico-33584480	Alentis_ctg7_RagTag	876924
SNP-33583404	Alentis_ctg7_RagTag	881103
SNP-33584022	Alentis_ctg7_RagTag	1077313
SNP-33583917	Alentis_ctg7_RagTag	1124712
SNP-33588611	Alentis_ctg7_RagTag	1147446
Silico-33593955	Alentis_ctg7_RagTag	1256606
SNP-33588684	Alentis_ctg7_RagTag	1265247
Silico-33584037	Alentis_ctg7_RagTag	1266364
Silico-33591516	Alentis_ctg7_RagTag	1267025
Silico-33579260	Alentis_ctg7_RagTag	1267028
Silico-33593089	Alentis_ctg7_RagTag	1272624
SNP-33588575	Alentis_ctg7_RagTag	1320609
Silico-33593346	Alentis_ctg7_RagTag	1364634
SNP-33583857	Alentis_ctg7_RagTag	1382977
SNP-33584595	Alentis_ctg7_RagTag	1398745
SNP-33588395	Alentis_ctg7_RagTag	1489723
Silico-33583455	Alentis_ctg7_RagTag	1515063
Silico-33590820	Alentis_ctg7_RagTag	1588573
Silico-33590821	Alentis_ctg7_RagTag	1588573
Silico-33579657	Alentis_ctg7_RagTag	1588576
Silico-33589062	Alentis_ctg7_RagTag	1592052
Silico-33589063	Alentis_ctg7_RagTag	1592052
SNP-33589062	Alentis_ctg7_RagTag	1592052
Silico-33594095	Alentis_ctg7_RagTag	1606584
Silico-33589026	Alentis_ctg7_RagTag	1622755
SNP-33589026	Alentis_ctg7_RagTag	1622755
Silico-33593547	Alentis_ctg7_RagTag	1648976
SNP-33592417	Alentis_ctg7_RagTag	1652570
SNP-33588795	Alentis_ctg7_RagTag	1819006
SNP-33589141	Alentis_ctg7_RagTag	1819207
SNP-33588776	Alentis_ctg8_RagTag	355
SNP-33584026	Alentis_ctg8_RagTag	569
SNP-33583087	Alentis_ctg8_RagTag	25091
SNP-33583589	Alentis_ctg8_RagTag	26992
Silico-33579610	Alentis_ctg8_RagTag	34055
SNP-33589019	Alentis_ctg8_RagTag	104013
Silico-33590435	Alentis_ctg8_RagTag	104016
Silico-33590436	Alentis_ctg8_RagTag	104016
SNP-33588888	Alentis_ctg8_RagTag	185272
SNP-33588423	Alentis_ctg8_RagTag	353979
SNP-33585989	Alentis_ctg8_RagTag	367054
Silico-33578455	Alentis_ctg8_RagTag	583840
Silico-33579008	Alentis_ctg8_RagTag	608280
SNP-33589949	Alentis_ctg8_RagTag	853235
Silico-33590800	Alentis_ctg8_RagTag	892054
SNP-33590800	Alentis_ctg8_RagTag	892054
SNP-33589133	Alentis_ctg8_RagTag	1087280
Silico-33576816	Alentis_ctg8_RagTag	1213558
SNP-33584484	Alentis_ctg8_RagTag	1292806
SNP-33584474	Alentis_ctg8_RagTag	1296751
SNP-33587417	Alentis_ctg8_RagTag	1313461
Silico-33592404	Alentis_ctg8_RagTag	1335454
SNP-33592404	Alentis_ctg8_RagTag	1335454
SNP-33584863	Alentis_ctg8_RagTag	1495894
Silico-33576813	Alentis_ctg8_RagTag	1499251
Silico-33577196	Alentis_ctg8_RagTag	1499590
SNP-33584115	Alentis_ctg8_RagTag	1561302
Silico-33582974	Alentis_ctg8_RagTag	1601366
SNP-33585586	Alentis_ctg9_RagTag	65573
SNP-33584391	Alentis_ctg9_RagTag	144168
Silico-33594184	Alentis_ctg9_RagTag	154459
Silico-33594185	Alentis_ctg9_RagTag	154459
SNP-33594184	Alentis_ctg9_RagTag	154459
SNP-33588936	Alentis_ctg9_RagTag	159882
Silico-33585836	Alentis_ctg9_RagTag	167627
Silico-33592449	Alentis_ctg9_RagTag	188542
Silico-33594186	Alentis_ctg9_RagTag	226951
Silico-33591810	Alentis_ctg9_RagTag	226954
SNP-33584280	Alentis_ctg9_RagTag	242231
Silico-33583304	Alentis_ctg9_RagTag	557385
Silico-33583305	Alentis_ctg9_RagTag	557385
SNP-33583304	Alentis_ctg9_RagTag	557385
SNP-33585751	Alentis_ctg9_RagTag	687446
SNP-33584129	Alentis_ctg9_RagTag	687848
SNP-33583715	Alentis_ctg9_RagTag	712400
Silico-33583292	Alentis_ctg9_RagTag	725568
Silico-33577633	Alentis_ctg9_RagTag	814680
SNP-33584327	Alentis_ctg9_RagTag	932273
SNP-33583485	Alentis_ctg9_RagTag	957496
SNP-33586239	Alentis_ctg9_RagTag	1050768
SNP-33585788	Alentis_ctg9_RagTag	1058621
SNP-33586072	Alentis_ctg9_RagTag	1123283
Silico-33579819	Alentis_ctg9_RagTag	1135243
Silico-33586420	Alentis_ctg9_RagTag	1135246
Silico-33589960	Alentis_ctg9_RagTag	1189173
Silico-33593304	Alentis_ctg9_RagTag	1189176
Silico-33591521	Alentis_ctg9_RagTag	1190046
Silico-33593671	Alentis_ctg9_RagTag	1190717
Silico-33579514	Alentis_ctg9_RagTag	1191269
SNP-33585813	Alentis_ctg9_RagTag	1271172
Silico-33589343	Alentis_ctg9_RagTag	1272320
SNP-33589343	Alentis_ctg9_RagTag	1272320
SNP-33588445	Alentis_ctg9_RagTag	1290760
SNP-33583144	Alentis_ctg9_RagTag	1291301
SNP-33585085	Alentis_ctg9_RagTag	1433709
Silico-33584687	Alentis_ctg9_RagTag	1452039
SNP-33584672	Alentis_ctg9_RagTag	1495395
SNP-33592662	Alentis_ctg9_RagTag	1497161
SNP-33584814	Alentis_ctg9_RagTag	1580595
Silico-33590635	Alentis_ctg9_RagTag	1615836
Silico-33590822	Alentis_ctg9_RagTag	1666956
Silico-33593281	scf.nucl.0018_0-6186	2395
Silico-33585717	scf.nucl.0018_0-6186	5693
Silico-33593952	scf.nucl.0075_0-10840	4268
Silico-33591121	scf.nucl.0105_57248-65337	3573
Silico-33589233	scf.nucl.0120_0-10245	3360
Silico-33589234	scf.nucl.0120_0-10245	3360
Silico-33590631	scf.nucl.0120_0-10245	9892
SNP-33590631	scf.nucl.0120_0-10245	9892
Silico-33579773	scf.nucl.0199_40927-50128	3282
Silico-33592879	scf.nucl.0218_0-6530	3520
SNP-33588219	scf.nucl.0246_33847-45014	10452
Silico-33579274	scf.nucl.0311_24662-38406	1093
Silico-33584034	scf.nucl.0311_24662-38406	3259
Silico-33578932	scf.nucl.0311_24662-38406	3262
Silico-33578776	scf.nucl.0311_24662-38406	3526
Silico-33579435	scf.nucl.0311_24662-38406	4453
Silico-33592087	scf.nucl.0311_24662-38406	4777
Silico-33579207	scf.nucl.0311_24662-38406	4780
Silico-33591800	scf.nucl.0311_24662-38406	5047
Silico-33587630	scf.nucl.0311_24662-38406	5050
Silico-33576983	scf.nucl.0311_24662-38406	5538
Silico-33578163	scf.nucl.0311_24662-38406	5541
Silico-33585693	scf.nucl.0311_24662-38406	6514
Silico-33578326	scf.nucl.0311_24662-38406	6577
Silico-33577122	scf.nucl.0311_24662-38406	8226
Silico-33577688	scf.nucl.0311_24662-38406	8229
Silico-33588413	scf.nucl.0347_0-12496	4012
SNP-33588413	scf.nucl.0347_0-12496	4012
Silico-33585227	scf.nucl.0358_22489-34549	2148
SNP-33585227	scf.nucl.0358_22489-34549	2148
Silico-33587692	scf.nucl.0358_22489-34549	2151
Silico-33576514	scf.nucl.0367_0-9983	4678
Silico-33579524	scf.nucl.0384	27743
SNP-33589872	scf.nucl.0410_17089-30823	5396
SNP-33583279	scf.nucl.0416_0-9386	7454
Silico-33579695	scf.nucl.0428_0-21554	7574
Silico-33579122	scf.nucl.0440	9409
Silico-33577980	scf.nucl.0440	9412
SNP-33587468	scf.nucl.0440	17396
Silico-33594041	scf.nucl.0440	21335
Silico-33593959	scf.nucl.0463	1104
SNP-33588565	scf.nucl.0473_14698-26778	6261
Silico-33592066	scf.nucl.0473_14698-26778	7151
Silico-33592067	scf.nucl.0473_14698-26778	7151
SNP-33592066	scf.nucl.0473_14698-26778	7151
SNP-33585917	scf.nucl.0483	8041
SNP-33593245	scf.nucl.0483	11853
Silico-33578463	scf.nucl.0484	1621
Silico-33579425	scf.nucl.0484	5700
Silico-33594089	scf.nucl.0484	9101
Silico-33594043	scf.nucl.0484	9969
Silico-33594047	scf.nucl.0484	9969
Silico-33579614	scf.nucl.0484	13592
Silico-33579419	scf.nucl.0484	16471
Silico-33579545	scf.nucl.0484	16474
Silico-33578460	scf.nucl.0484	23626
Silico-33578804	scf.nucl.0488_9867-19291	301
Silico-33590775	scf.nucl.0488_9867-19291	2199
Silico-33591963	scf.nucl.0492	7782
SNP-33588664	scf.nucl.0492	12587
Silico-33587546	scf.nucl.0495	19419
SNP-33590658	scf.nucl.0495	23279
Silico-33591379	scf.nucl.0520_0-6351	393
Silico-33593887	scf.nucl.0520_0-6351	5556
Silico-33590781	scf.nucl.0558	12612
SNP-33590781	scf.nucl.0558	12612
Silico-33593993	scf.nucl.0558	19596
Silico-33590589	scf.nucl.0558	19796
SNP-33590589	scf.nucl.0558	19796
SNP-33585217	scf.nucl.0572_9239-22598	2442
Silico-33577168	scf.nucl.0572_9239-22598	13009
Silico-33592407	scf.nucl.0588	3353
Silico-33593208	scf.nucl.0588	16723
Silico-33579661	scf.nucl.0588	19479
Silico-33583922	scf.nucl.0602	11584
Silico-33579301	scf.nucl.0602	13354
Silico-33579020	scf.nucl.0637	12102
Silico-33588558	scf.nucl.0642	5830
Silico-33583245	scf.nucl.0642	5833
Silico-33585427	scf.nucl.0643_0-12191	11209
Silico-33590372	scf.nucl.0653	10745
Silico-33588258	scf.nucl.0655_12741-19838	3767
Silico-33593502	scf.nucl.0665	4659
Silico-33579758	scf.nucl.0665	4662
Silico-33587800	scf.nucl.0665	7972
Silico-33579791	scf.nucl.0665	14065
Silico-33578599	scf.nucl.0665	17954
Silico-33579666	scf.nucl.0670	4664
Silico-33583713	scf.nucl.0677	6399
Silico-33588136	scf.nucl.0677	6402
SNP-33587628	scf.nucl.0677	19027
SNP-33592046	scf.nucl.0680	1034
SNP-33593761	scf.nucl.0680	1037
Silico-33582919	scf.nucl.0680	10289
Silico-33579739	scf.nucl.0684_0-11092	4866
Silico-33579752	scf.nucl.0694_0-11772	2654
Silico-33579749	scf.nucl.0694_0-11772	4304
Silico-33589359	scf.nucl.0694_0-11772	4307
SNP-33584939	scf.nucl.0696_13237-18827	3789
Silico-33577822	scf.nucl.0704	768
Silico-33593885	scf.nucl.0704	10597
Silico-33583004	scf.nucl.0704	12243
Silico-33590816	scf.nucl.0704	17581
Silico-33590817	scf.nucl.0704	17581
SNP-33590816	scf.nucl.0704	17581
Silico-33586192	scf.nucl.0705_0-6975	2213
Silico-33587804	scf.nucl.0705_0-6975	2458
Silico-33588535	scf.nucl.0705_0-6975	3658
Silico-33588536	scf.nucl.0705_0-6975	3658
SNP-33588535	scf.nucl.0705_0-6975	3658
SNP-33588536	scf.nucl.0705_0-6975	3658
SNP-33589160	scf.nucl.0722	430
SNP-33583157	scf.nucl.0722	756
SNP-33593144	scf.nucl.0722	5096
Silico-33593250	scf.nucl.0734_0-9685	7150
Silico-33593763	scf.nucl.0734_0-9685	7153
Silico-33593081	scf.nucl.0734_0-9685	7410
Silico-33593082	scf.nucl.0734_0-9685	7410
Silico-33585125	scf.nucl.0734_0-9685	7531
Silico-33589279	scf.nucl.0734_0-9685	7534
Silico-33578440	scf.nucl.0735	1994
Silico-33579669	scf.nucl.0735	2803
Silico-33586372	scf.nucl.0735	4415
Silico-33587795	scf.nucl.0735	15762
Silico-33586322	scf.nucl.0735	15765
Silico-33579621	scf.nucl.0735	16701
Silico-33579683	scf.nucl.0745	14221
Silico-33579694	scf.nucl.0745	14715
Silico-33579640	scf.nucl.0745	16805
Silico-33579775	scf.nucl.0745	16808
SNP-33584655	scf.nucl.0769_10636-16910	686
Silico-33582910	scf.nucl.0771	4008
Silico-33577118	scf.nucl.0771	8958
Silico-33578392	scf.nucl.0771	10128
Silico-33578452	scf.nucl.0771	12186
Silico-33583464	scf.nucl.0771	12189
Silico-33583465	scf.nucl.0771	12189
Silico-33592242	scf.nucl.0771	13305
Silico-33592423	scf.nucl.0771	14577
Silico-33592424	scf.nucl.0771	14577
Silico-33592420	scf.nucl.0771	14580
Silico-33592421	scf.nucl.0771	14580
SNP-33592420	scf.nucl.0771	14580
Silico-33593166	scf.nucl.0776	2018
Silico-33593614	scf.nucl.0776	11946
Silico-33592584	scf.nucl.0777_0-10970	3906
Silico-33587437	scf.nucl.0777_0-10970	8726
Silico-33587410	scf.nucl.0777_0-10970	10362
Silico-33577896	scf.nucl.0777_0-10970	10495
SNP-33585438	scf.nucl.0777_10970-16745	2116
Silico-33583534	scf.nucl.0777_10970-16745	2119
Silico-33579487	scf.nucl.0777_10970-16745	2505
Silico-33587732	scf.nucl.0777_10970-16745	2508
SNP-33587732	scf.nucl.0777_10970-16745	2508
Silico-33577614	scf.nucl.0777_10970-16745	4436
Silico-33576694	scf.nucl.0777_10970-16745	4439
Silico-33578860	scf.nucl.0777_10970-16745	4872
Silico-33588819	scf.nucl.0777_10970-16745	4875
Silico-33590404	scf.nucl.0784	9054
SNP-33588928	scf.nucl.0785	1438
Silico-33594142	scf.nucl.0785	4977
Silico-33585027	scf.nucl.0785	8938
SNP-33587785	scf.nucl.0785	10961
SNP-33592263	scf.nucl.0785	11573
SNP-33583908	scf.nucl.0785	13918
Silico-33577929	scf.nucl.0788	2137
Silico-33585616	scf.nucl.0788	5862
Silico-33585382	scf.nucl.0794	8553
SNP-33585382	scf.nucl.0794	8553
SNP-33592592	scf.nucl.0794	13610
Silico-33577088	scf.nucl.0794	13613
SNP-33593818	scf.nucl.0815	4977
SNP-33585219	scf.nucl.0825	6720
Silico-33591427	scf.nucl.0826_0-7391	2066
SNP-33585699	scf.nucl.0826_0-7391	2339
SNP-33588280	scf.nucl.0835	1236
SNP-33588281	scf.nucl.0835	1236
Silico-33579605	scf.nucl.0836	3805
Silico-33591256	scf.nucl.0836	4340
Silico-33579418	scf.nucl.0843_0-5008	4353
Silico-33579404	scf.nucl.0846	12825
Silico-33592570	scf.nucl.0850_0-7451	3118
Silico-33577268	scf.nucl.0855	5358
Silico-33577100	scf.nucl.0855	8102
Silico-33583543	scf.nucl.0857	2654
Silico-33590590	scf.nucl.0857	8412
Silico-33579677	scf.nucl.0857	9736
SNP-33585706	scf.nucl.0870	2033
SNP-33587703	scf.nucl.0870	12400
SNP-33586272	scf.nucl.0870	14204
Silico-33584849	scf.nucl.0871	10594
SNP-33584849	scf.nucl.0871	10594
Silico-33579286	scf.nucl.0872	2850
Silico-33578467	scf.nucl.0889	2036
Silico-33592993	scf.nucl.0894	475
SNP-33585222	scf.nucl.0894	11328
Silico-33593695	scf.nucl.0897	7167
Silico-33578449	scf.nucl.0897	7939
Silico-33594122	scf.nucl.0897	7939
Silico-33594123	scf.nucl.0897	7939
Silico-33594117	scf.nucl.0897	11864
Silico-33591260	scf.nucl.0903	3336
SNP-33588581	scf.nucl.0903	7031
Silico-33582892	scf.nucl.0903	8465
Silico-33584915	scf.nucl.0912	6188
Silico-33578920	scf.nucl.0922	2663
SNP-33588141	scf.nucl.0922	11976
Silico-33578484	scf.nucl.0932	388
SNP-33588982	scf.nucl.0934	1154
SNP-33584538	scf.nucl.0934	1157
Silico-33589833	scf.nucl.0934	10142
Silico-33589834	scf.nucl.0934	10142
SNP-33589833	scf.nucl.0934	10142
SNP-33589834	scf.nucl.0934	10142
Silico-33579719	scf.nucl.0937	7687
Silico-33579835	scf.nucl.0941	369
Silico-33592435	scf.nucl.0950_0-7935	960
SNP-33593395	scf.nucl.0950_0-7935	5279
Silico-33579608	scf.nucl.0953	2608
Silico-33592616	scf.nucl.0953	4848
Silico-33592883	scf.nucl.0955	2480
Silico-33593583	scf.nucl.0957	6210
Silico-33577790	scf.nucl.0957	7542
SNP-33588197	scf.nucl.0960	11417
Silico-33593997	scf.nucl.0962	1290
Silico-33594585	scf.nucl.0962	1557
Silico-33588277	scf.nucl.0962	9953
Silico-33590604	scf.nucl.0972	825
Silico-33592088	scf.nucl.0972	3960
Silico-33591782	scf.nucl.0972	4779
Silico-33591159	scf.nucl.0972	10795
Silico-33591160	scf.nucl.0972	10795
Silico-33593762	scf.nucl.0973	11525
SNP-33583233	scf.nucl.0988	6593
Silico-33587716	scf.nucl.0989	3312
SNP-33587716	scf.nucl.0989	3312
SNP-33593125	scf.nucl.0989	12227
Silico-33583468	scf.nucl.0995_0-5210	3583
Silico-33577260	scf.nucl.0995_0-5210	4841
Silico-33579654	scf.nucl.0995_0-5210	4841
Silico-33591250	scf.nucl.1002	1902
SNP-33594120	scf.nucl.1002	4962
Silico-33593573	scf.nucl.1002	9088
Silico-33578471	scf.nucl.1002	10841
Silico-33593615	scf.nucl.1002	11827
Silico-33592470	scf.nucl.1017	7722
Silico-33588192	scf.nucl.1022	522
Silico-33590365	scf.nucl.1022	3270
Silico-33590367	scf.nucl.1022	3270
SNP-33590365	scf.nucl.1022	3270
SNP-33590367	scf.nucl.1022	3270
Silico-33590303	scf.nucl.1022	6125
Silico-33590304	scf.nucl.1022	6125
Silico-33590305	scf.nucl.1022	6125
SNP-33590303	scf.nucl.1022	6125
SNP-33590305	scf.nucl.1022	6125
Silico-33594025	scf.nucl.1023	8214
Silico-33594515	scf.nucl.1023	8473
Silico-33594516	scf.nucl.1023	8473
Silico-33593812	scf.nucl.1023	8484
Silico-33593530	scf.nucl.1023	10893
Silico-33591964	scf.nucl.1028	2069
SNP-33589153	scf.nucl.1028	7776
Silico-33592954	scf.nucl.1030	436
Silico-33583896	scf.nucl.1030	3429
Silico-33576819	scf.nucl.1030	3432
Silico-33594573	scf.nucl.1030	6037
Silico-33592869	scf.nucl.1030	6040
Silico-33584150	scf.nucl.1030	7608
SNP-33590567	scf.nucl.1030	7611
Silico-33590433	scf.nucl.1032	6719
SNP-33586258	scf.nucl.1034_6293-11624	752
SNP-33591862	scf.nucl.1034_6293-11624	2246
SNP-33593850	scf.nucl.1037	3452
SNP-33587480	scf.nucl.1037	4217
SNP-33583090	scf.nucl.1037	6786
SNP-33588989	scf.nucl.1046	2363
SNP-33588962	scf.nucl.1046	8547
SNP-33588963	scf.nucl.1046	8547
Silico-33582897	scf.nucl.1048	3584
Silico-33594027	scf.nucl.1048	3851
Silico-33594029	scf.nucl.1048	3851
Silico-33588980	scf.nucl.1048	8633
Silico-33587695	scf.nucl.1053	1838
Silico-33594063	scf.nucl.1053	5828
Silico-33593878	scf.nucl.1053	6938
Silico-33593879	scf.nucl.1053	6938
SNP-33593878	scf.nucl.1053	6938
Silico-33579844	scf.nucl.1057_5198-11255	5731
Silico-33590580	scf.nucl.1064	2497
SNP-33590580	scf.nucl.1064	2497
Silico-33589123	scf.nucl.1064	4209
Silico-33591588	scf.nucl.1064	4209
SNP-33589123	scf.nucl.1064	4209
SNP-33591588	scf.nucl.1064	4209
Silico-33587753	scf.nucl.1065	6438
Silico-33591805	scf.nucl.1067	1219
Silico-33579322	scf.nucl.1067	4955
Silico-33579278	scf.nucl.1067	5885
Silico-33584671	scf.nucl.1085	2354
Silico-33593411	scf.nucl.1093	2902
SNP-33594309	scf.nucl.1093	2905
Silico-33579703	scf.nucl.1093	3121
Silico-33594119	scf.nucl.1093	3124
Silico-33587719	scf.nucl.1094	10495
Silico-33588132	scf.nucl.1102	1741
Silico-33578400	scf.nucl.1102	6572
Silico-33594312	scf.nucl.1103	3264
Silico-33592102	scf.nucl.1103	9753
Silico-33592240	scf.nucl.1115	72
Silico-33590077	scf.nucl.1115	5214
Silico-33591245	scf.nucl.1115	5217
SNP-33591245	scf.nucl.1115	5217
Silico-33577849	scf.nucl.1115	7470
Silico-33587663	scf.nucl.1115	8288
Silico-33591581	scf.nucl.1115	8291
Silico-33591582	scf.nucl.1115	8291
Silico-33589864	scf.nucl.1122	7128
Silico-33583471	scf.nucl.1122	7131
SNP-33583471	scf.nucl.1122	7131
Silico-33593641	scf.nucl.1124	7204
Silico-33593653	scf.nucl.1124	7207
Silico-33594218	scf.nucl.11268	273
Silico-33578086	scf.nucl.11339	21
SNP-33590302	scf.nucl.1134	148
Silico-33590341	scf.nucl.1135	3842
SNP-33590341	scf.nucl.1135	3842
Silico-33578056	scf.nucl.1135	4803
Silico-33579808	scf.nucl.1136	1312
Silico-33590088	scf.nucl.1136	7882
Silico-33579815	scf.nucl.1136	9026
Silico-33579838	scf.nucl.1136	9029
Silico-33588232	scf.nucl.1142	2623
Silico-33594512	scf.nucl.1144	5466
Silico-33593998	scf.nucl.1144	5657
Silico-33589217	scf.nucl.1145	2041
Silico-33589218	scf.nucl.1145	2041
SNP-33589217	scf.nucl.1145	2041
SNP-33589218	scf.nucl.1145	2041
Silico-33590537	scf.nucl.1145	3280
Silico-33591402	scf.nucl.1147	9238
SNP-33584608	scf.nucl.1151	4040
SNP-33588820	scf.nucl.1157	4892
Silico-33592058	scf.nucl.1157	5724
Silico-33592059	scf.nucl.1157	5724
SNP-33592058	scf.nucl.1157	5724
SNP-33585324	scf.nucl.1157	7169
SNP-33585220	scf.nucl.1158	4155
Silico-33590291	scf.nucl.1162	4757
SNP-33588227	scf.nucl.1168	8491
Silico-33593845	scf.nucl.1172	1971
Silico-33590427	scf.nucl.1172	5753
Silico-33578863	scf.nucl.1175	2168
Silico-33592227	scf.nucl.1181	7565
SNP-33592227	scf.nucl.1181	7565
Silico-33589368	scf.nucl.11827	205
Silico-33593675	scf.nucl.1191	1798
SNP-33593675	scf.nucl.1191	1798
SNP-33590331	scf.nucl.1191	3640
Silico-33584413	scf.nucl.1196	2026
Silico-33577282	scf.nucl.1196	2029
Silico-33594513	scf.nucl.1198	3516
Silico-33582890	scf.nucl.1205	1398
Silico-33593108	scf.nucl.1205	2258
Silico-33585050	scf.nucl.1219	4816
Silico-33588985	scf.nucl.1219	5389
Silico-33585037	scf.nucl.1219	5403
Silico-33588207	scf.nucl.1222	8698
Silico-33579820	scf.nucl.1224	5512
Silico-33588676	scf.nucl.12264	217
SNP-33585726	scf.nucl.1228	1636
SNP-33588144	scf.nucl.1231	5677
SNP-33584132	scf.nucl.1233	6667
Silico-33582920	scf.nucl.1236	949
Silico-33579004	scf.nucl.1248	941
Silico-33587613	scf.nucl.1248	944
Silico-33577652	scf.nucl.1248	7024
Silico-33593534	scf.nucl.1248	9197
SNP-33591401	scf.nucl.1256	7857
Silico-33593302	scf.nucl.1259	7810
SNP-33593302	scf.nucl.1259	7810
Silico-33578053	scf.nucl.1261	6726
Silico-33577532	scf.nucl.1261	6729
Silico-33590064	scf.nucl.1261	8271
Silico-33578382	scf.nucl.1266	4752
Silico-33577650	scf.nucl.1278	4081
Silico-33579436	scf.nucl.1278	4422
Silico-33592039	scf.nucl.1287	6193
SNP-33592039	scf.nucl.1287	6193
Silico-33579276	scf.nucl.1289	3965
Silico-33587433	scf.nucl.1313	2316
Silico-33576582	scf.nucl.1313	3905
Silico-33579181	scf.nucl.1313	4497
Silico-33594137	scf.nucl.1316	5192
Silico-33591840	scf.nucl.1321	2845
Silico-33578084	scf.nucl.1321	2848
Silico-33593137	scf.nucl.1321	3596
Silico-33589128	scf.nucl.1321	4995
Silico-33589129	scf.nucl.1321	4995
Silico-33577509	scf.nucl.1321	6988
Silico-33578903	scf.nucl.1324	246
Silico-33591207	scf.nucl.1324	7314
SNP-33591207	scf.nucl.1324	7314
SNP-33587776	scf.nucl.1328	3084
Silico-33593020	scf.nucl.1331	2771
SNP-33588129	scf.nucl.1332	5380
Silico-33593410	scf.nucl.1335	1352
Silico-33594118	scf.nucl.1335	1571
Silico-33592107	scf.nucl.1335	7453
Silico-33592103	scf.nucl.1335	7838
SNP-33588934	scf.nucl.1351	2705
Silico-33576942	scf.nucl.1351	6044
Silico-33591546	scf.nucl.1354	2751
SNP-33591547	scf.nucl.1354	2751
Silico-33579580	scf.nucl.1354	4744
Silico-33583078	scf.nucl.1354	4744
Silico-33588518	scf.nucl.1354	4747
SNP-33588518	scf.nucl.1354	4747
Silico-33593882	scf.nucl.1354	7372
Silico-33593883	scf.nucl.1354	7372
SNP-33591185	scf.nucl.1368	3449
Silico-33591199	scf.nucl.1368	8421
Silico-33584690	scf.nucl.1391	2876
SNP-33593418	scf.nucl.1396	496
Silico-33579453	scf.nucl.1396	2964
Silico-33593170	scf.nucl.1407	7721
Silico-33583017	scf.nucl.1412	2794
Silico-33590416	scf.nucl.1421	1765
Silico-33577425	scf.nucl.1421	1768
Silico-33593461	scf.nucl.1429	3216
Silico-33583515	scf.nucl.1436	641
Silico-33579824	scf.nucl.1441	5514
Silico-33579763	scf.nucl.14485	253
SNP-33585943	scf.nucl.1454	1628
Silico-33588508	scf.nucl.1457	724
SNP-33588508	scf.nucl.1457	724
SNP-33586079	scf.nucl.1465	989
Silico-33579735	scf.nucl.1465	1026
Silico-33593929	scf.nucl.1466	3957
Silico-33579107	scf.nucl.1477	6302
Silico-33584856	scf.nucl.1478	2924
Silico-33593143	scf.nucl.1478	4801
Silico-33594286	scf.nucl.1478	4804
Silico-33583641	scf.nucl.1480	2511
Silico-33587756	scf.nucl.1480	3336
Silico-33593241	scf.nucl.1480	3339
Silico-33577716	scf.nucl.1480	5613
Silico-33579499	scf.nucl.1490	5219
Silico-33583021	scf.nucl.1493	135
Silico-33583022	scf.nucl.1493	135
SNP-33593198	scf.nucl.1496	5532
Silico-33590357	scf.nucl.1499	793
Silico-33592348	scf.nucl.1499	793
Silico-33589119	scf.nucl.1499	4628
SNP-33588877	scf.nucl.1499	4631
Silico-33591259	scf.nucl.1504	4780
Silico-33579738	scf.nucl.1504	4783
Silico-33592100	scf.nucl.1504	6718
Silico-33594083	scf.nucl.1526	766
SNP-33593817	scf.nucl.1528	877
Silico-33593478	scf.nucl.1532	6424
SNP-33591378	scf.nucl.1535	6120
Silico-33587370	scf.nucl.1545	3943
Silico-33582896	scf.nucl.1545	5273
Silico-33592984	scf.nucl.1550	152
Silico-33577965	scf.nucl.1550	2826
SNP-33583484	scf.nucl.1550	6311
Silico-33592864	scf.nucl.1555	6672
SNP-33583771	scf.nucl.1557	3691
Silico-33583052	scf.nucl.1557	5443
SNP-33583736	scf.nucl.1565	2004
Silico-33578037	scf.nucl.1570	1911
Silico-33592233	scf.nucl.1570	1914
Silico-33594115	scf.nucl.15777	98
SNP-33588799	scf.nucl.1600	4705
Silico-33579037	scf.nucl.1600	5598
Silico-33591389	scf.nucl.1605	2100
Silico-33584664	scf.nucl.1607	874
Silico-33590544	scf.nucl.1607	877
SNP-33590544	scf.nucl.1607	877
Silico-33576727	scf.nucl.1619	1261
Silico-33588285	scf.nucl.1620	58
Silico-33578277	scf.nucl.1620	6212
SNP-33590808	scf.nucl.1633	1808
Silico-33583770	scf.nucl.1634	4795
Silico-33578059	scf.nucl.1634	4806
Silico-33583012	scf.nucl.1637	1166
Silico-33594144	scf.nucl.1641	3821
Silico-33579689	scf.nucl.1642	5142
Silico-33585218	scf.nucl.1650	1908
Silico-33587469	scf.nucl.1650	6443
SNP-33587469	scf.nucl.1650	6443
SNP-33592250	scf.nucl.1660	4232
SNP-33589167	scf.nucl.1660	6234
Silico-33586360	scf.nucl.1661	2620
SNP-33589240	scf.nucl.1664	5423
Silico-33593458	scf.nucl.1674	5163
Silico-33593460	scf.nucl.1674	5163
Silico-33578988	scf.nucl.1676	1900
Silico-33579562	scf.nucl.1676	4491
Silico-33578899	scf.nucl.1687	5686
Silico-33583025	scf.nucl.1689	4866
SNP-33591480	scf.nucl.1695	15
Silico-33577933	scf.nucl.1699	4773
SNP-33585358	scf.nucl.1708	1034
Silico-33587681	scf.nucl.1708	1037
Silico-33579450	scf.nucl.1718	1946
Silico-33583158	scf.nucl.1721	6314
Silico-33576794	scf.nucl.1721	6317
Silico-33592892	scf.nucl.1729	1114
Silico-33587490	scf.nucl.1729	1290
Silico-33593061	scf.nucl.1729	1443
Silico-33593145	scf.nucl.1729	5788
Silico-33587720	scf.nucl.1737	4690
SNP-33585152	scf.nucl.1742	1300
SNP-33594116	scf.nucl.1748	6179
Silico-33593171	scf.nucl.1752	6233
Silico-33579269	scf.nucl.1757	4985
Silico-33579212	scf.nucl.1757	4988
Silico-33591522	scf.nucl.1762	4766
Silico-33591524	scf.nucl.1762	4766
Silico-33579668	scf.nucl.1772	3993
Silico-33594102	scf.nucl.1782	5007
Silico-33594106	scf.nucl.1782	5007
Silico-33585417	scf.nucl.1801	5135
SNP-33589155	scf.nucl.1803	5126
Silico-33590085	scf.nucl.1817	2988
Silico-33594285	scf.nucl.1819	3168
Silico-33593141	scf.nucl.1819	3171
SNP-33590059	scf.nucl.1820	1350
Silico-33590536	scf.nucl.1822	5594
SNP-33590536	scf.nucl.1822	5594
Silico-33586349	scf.nucl.1824	3594
Silico-33592105	scf.nucl.1824	3597
Silico-33590583	scf.nucl.1831	2070
Silico-33590584	scf.nucl.1831	2070
SNP-33590472	scf.nucl.1831	2854
Silico-33582900	scf.nucl.1850	1778
Silico-33582894	scf.nucl.1850	1789
Silico-33582893	scf.nucl.1850	3143
Silico-33592405	scf.nucl.1855	1478
Silico-33578177	scf.nucl.1857	4705
Silico-33591965	scf.nucl.1860	3716
SNP-33591965	scf.nucl.1860	3716
Silico-33584883	scf.nucl.1881	3733
Silico-33583669	scf.nucl.1887	4250
Silico-33585727	scf.nucl.1887	4253
Silico-33579637	scf.nucl.1888	2355
Silico-33579706	scf.nucl.1895	1438
SNP-33585629	scf.nucl.1900	4914
Silico-33590062	scf.nucl.1903	3853
Silico-33576491	scf.nucl.1905	2834
Silico-33583007	scf.nucl.1907	492
SNP-33588267	scf.nucl.1922	4805
Silico-33591258	scf.nucl.1939	1845
Silico-33591380	scf.nucl.1940	5382
Silico-33585576	scf.nucl.1954	4559
Silico-33579321	scf.nucl.1965	3113
Silico-33590485	scf.nucl.1967	2718
SNP-33590342	scf.nucl.1967	4937
Silico-33578494	scf.nucl.1968	5054
Silico-33593404	scf.nucl.1968	5057
Silico-33591548	scf.nucl.1969	2779
Silico-33591549	scf.nucl.1969	2779
Silico-33594016	scf.nucl.1995	4418
Silico-33594019	scf.nucl.1995	4418
Silico-33593480	scf.nucl.2000	4602
Silico-33583015	scf.nucl.2002	1694
Silico-33589345	scf.nucl.2002	1706
Silico-33594188	scf.nucl.2010	2038
Silico-33587404	scf.nucl.2015	1436
Silico-33587796	scf.nucl.2016	3469
Silico-33588182	scf.nucl.2026	5029
Silico-33590818	scf.nucl.2027	2866
Silico-33585724	scf.nucl.2027	3515
Silico-33583986	scf.nucl.2029	2029
Silico-33585443	scf.nucl.2033	1098
Silico-33585728	scf.nucl.2033	1181
Silico-33592243	scf.nucl.2033	1184
SNP-33592243	scf.nucl.2033	1184
SNP-33590497	scf.nucl.2040	160
Silico-33583068	scf.nucl.2041	4647
Silico-33582908	scf.nucl.2041	4718
SNP-33589099	scf.nucl.2046	2477
SNP-33590355	scf.nucl.2053	3601
Silico-33579641	scf.nucl.2057	2655
Silico-33591577	scf.nucl.2057	3095
Silico-33587520	scf.nucl.2058	3746
Silico-33588847	scf.nucl.2075	4652
Silico-33588848	scf.nucl.2075	4652
Silico-33592845	scf.nucl.2084	2825
Silico-33579782	scf.nucl.2086	1900
Silico-33582963	scf.nucl.2086	1900
Silico-33592964	scf.nucl.2089	3270
Silico-33576940	scf.nucl.2090	2748
Silico-33579776	scf.nucl.2092	3746
Silico-33589998	scf.nucl.2096	3506
Silico-33587790	scf.nucl.2096	3520
Silico-33590347	scf.nucl.2105	1952
SNP-33589961	scf.nucl.2128	449
Silico-33591087	scf.nucl.2138	4435
Silico-33579179	scf.nucl.2146	183
Silico-33593950	scf.nucl.2146	586
Silico-33593951	scf.nucl.2146	586
SNP-33593950	scf.nucl.2146	586
Silico-33588988	scf.nucl.2162	1642
Silico-33590369	scf.nucl.2185	1437
Silico-33577433	scf.nucl.2189	2777
Silico-33579821	scf.nucl.2189	2902
Silico-33593077	scf.nucl.2191	2372
SNP-33593077	scf.nucl.2191	2372
Silico-33592889	scf.nucl.2191	2375
Silico-33594141	scf.nucl.2198	3382
Silico-33591563	scf.nucl.2202	1011
SNP-33591563	scf.nucl.2202	1011
Silico-33579631	scf.nucl.2212	1934
Silico-33583001	scf.nucl.2212	1937
Silico-33588154	scf.nucl.2212	2719
SNP-33588154	scf.nucl.2212	2719
Silico-33579068	scf.nucl.2214	3025
Silico-33594145	scf.nucl.2214	3028
Silico-33584536	scf.nucl.2245	2233
SNP-33584536	scf.nucl.2245	2233
SNP-33590611	scf.nucl.2253	213
Silico-33588223	scf.nucl.2255	3060
Silico-33588224	scf.nucl.2255	3060
Silico-33585966	scf.nucl.2257	4235
Silico-33593308	scf.nucl.2290	1232
Silico-33593644	scf.nucl.2306	2398
Silico-33592109	scf.nucl.2312	1753
SNP-33592109	scf.nucl.2312	1753
Silico-33577434	scf.nucl.2320	602
Silico-33579764	scf.nucl.2323	4056
Silico-33593880	scf.nucl.2327	1673
SNP-33593880	scf.nucl.2327	1673
Silico-33592895	scf.nucl.2332	526
Silico-33587491	scf.nucl.2332	702
Silico-33593059	scf.nucl.2332	852
Silico-33593282	scf.nucl.2347	594
Silico-33588241	scf.nucl.2348	1596
Silico-33590812	scf.nucl.2355	2512
Silico-33593321	scf.nucl.2391	768
Silico-33576876	scf.nucl.2391	853
Silico-33584663	scf.nucl.2391	2342
Silico-33578264	scf.nucl.2391	3097
Silico-33579741	scf.nucl.2405	1323
Silico-33594017	scf.nucl.2413	1380
Silico-33582889	scf.nucl.2423	2582
Silico-33587809	scf.nucl.2432	3170
Silico-33578247	scf.nucl.2435	2525
Silico-33579417	scf.nucl.2453	1761
Silico-33584936	scf.nucl.2459	1822
Silico-33584373	scf.nucl.2459	3152
Silico-33592888	scf.nucl.2493	1819
Silico-33593078	scf.nucl.2493	1822
Silico-33579231	scf.nucl.2508	2242
Silico-33579232	scf.nucl.2508	2242
SNP-33589117	scf.nucl.2510	3009
Silico-33579527	scf.nucl.2511	2345
Silico-33591394	scf.nucl.2514	2537
SNP-33585747	scf.nucl.2518	3673
SNP-33585046	scf.nucl.2526	1292
Silico-33594024	scf.nucl.2531	474
Silico-33594028	scf.nucl.2531	474
SNP-33594024	scf.nucl.2531	474
SNP-33588283	scf.nucl.2546	1971
Silico-33591374	scf.nucl.2574	1846
Silico-33591375	scf.nucl.2574	1846
Silico-33587764	scf.nucl.2582	242
Silico-33589340	scf.nucl.2614	3084
Silico-33592724	scf.nucl.2614	3086
Silico-33579786	scf.nucl.2620	1925
Silico-33579787	scf.nucl.2620	1925
Silico-33585897	scf.nucl.2625	2400
Silico-33592878	scf.nucl.2628	3043
Silico-33577267	scf.nucl.2630	1504
Silico-33579768	scf.nucl.2631	151
Silico-33579634	scf.nucl.2631	154
Silico-33593213	scf.nucl.2638	2729
SNP-33591398	scf.nucl.2638	2729
Silico-33578792	scf.nucl.2650	3220
Silico-33590046	scf.nucl.2660	557
Silico-33587365	scf.nucl.2660	930
Silico-33578925	scf.nucl.2671	2080
Silico-33593127	scf.nucl.2689	1277
Silico-33592574	scf.nucl.2695	1274
Silico-33594255	scf.nucl.2706	3357
Silico-33593199	scf.nucl.2711	637
SNP-33593199	scf.nucl.2711	637
Silico-33591381	scf.nucl.2721	1356
Silico-33591615	scf.nucl.2726	2259
SNP-33591615	scf.nucl.2726	2259
Silico-33578259	scf.nucl.2743	1247
Silico-33577411	scf.nucl.2793	2415
Silico-33589282	scf.nucl.2823	1764
SNP-33589282	scf.nucl.2823	1764
Silico-33589163	scf.nucl.2823	1767
SNP-33589163	scf.nucl.2823	1767
Silico-33582913	scf.nucl.2842	2104
Silico-33588120	scf.nucl.2842	2119
Silico-33591119	scf.nucl.2846	1199
Silico-33591486	scf.nucl.2865	2359
Silico-33579697	scf.nucl.2904	762
Silico-33583729	scf.nucl.2910	1055
Silico-33578867	scf.nucl.2910	1058
Silico-33576645	scf.nucl.2937	1242
Silico-33594281	scf.nucl.2990	2284
Silico-33578913	scf.nucl.3017	995
Silico-33594282	scf.nucl.3035	1376
Silico-33577645	scf.nucl.3061	2426
Silico-33590363	scf.nucl.3087	68
Silico-33587573	scf.nucl.31402	67
Silico-33592992	scf.nucl.31402	67
Silico-33593752	scf.nucl.3159	2489
Silico-33577677	scf.nucl.3167	1733
Silico-33579523	scf.nucl.3167	1736
SNP-33584665	scf.nucl.3188	202
Silico-33579547	scf.nucl.3256	1640
Silico-33579548	scf.nucl.3256	1640
Silico-33587669	scf.nucl.3264	1881
SNP-33585631	scf.nucl.3278	1743
Silico-33594217	scf.nucl.32888	39
Silico-33591091	scf.nucl.3309	2076
Silico-33592097	scf.nucl.3324	917
Silico-33589189	scf.nucl.3335	176
SNP-33589189	scf.nucl.3335	176
Silico-33590352	scf.nucl.3335	2068
Silico-33592847	scf.nucl.3348	1967
Silico-33579565	scf.nucl.3353	1632
Silico-33588797	scf.nucl.3368	1816
Silico-33579617	scf.nucl.3461	701
Silico-33592069	scf.nucl.3475	1258
Silico-33576810	scf.nucl.3504	1937
Silico-33588846	scf.nucl.3507	1778
Silico-33584938	scf.nucl.3512	997
Silico-33592693	scf.nucl.3565	1231
SNP-33592057	scf.nucl.3632	1432
Silico-33593668	scf.nucl.3650	1533
Silico-33594220	scf.nucl.3664	1510
Silico-33589963	scf.nucl.3664	1671
Silico-33591585	scf.nucl.3681	282
Silico-33592867	scf.nucl.3721	618
Silico-33592868	scf.nucl.3721	618
Silico-33590541	scf.nucl.3724	1566
SNP-33590541	scf.nucl.3724	1566
Silico-33594372	scf.nucl.3852	54
Silico-33588115	scf.nucl.3898	1581
Silico-33579233	scf.nucl.3925	435
Silico-33579833	scf.nucl.3925	435
Silico-33579834	scf.nucl.3925	435
Silico-33587458	scf.nucl.3930	1364
Silico-33588123	scf.nucl.3947	1264
Silico-33579742	scf.nucl.3957	455
Silico-33579743	scf.nucl.3957	455
Silico-33578923	scf.nucl.4006	1234
Silico-33592292	scf.nucl.4017	1081
Silico-33593136	scf.nucl.4017	1131
Silico-33593931	scf.nucl.4171	716
Silico-33593416	scf.nucl.4176	1195
Silico-33591829	scf.nucl.4267	516
Silico-33583048	scf.nucl.43021	91
Silico-33593678	scf.nucl.4505	1391
Silico-33584244	scf.nucl.4563	1070
SNP-33588254	scf.nucl.4599	113
SNP-33590617	scf.nucl.4721	276
Silico-33579475	scf.nucl.4732	211
Silico-33579583	scf.nucl.4780	178
Silico-33590833	scf.nucl.4789	1135
Silico-33592269	scf.nucl.4812	64
Silico-33592221	scf.nucl.4849	1173
Silico-33594105	scf.nucl.4849	1173
Silico-33579830	scf.nucl.4883	95
Silico-33577450	scf.nucl.5204	416
SNP-33588882	scf.nucl.5378	449
Silico-33590824	scf.nucl.5378	452
Silico-33590825	scf.nucl.5378	452
Silico-33588381	scf.nucl.5385	293
Silico-33593197	scf.nucl.5480	216
Silico-33592802	scf.nucl.54877	12
SNP-33585896	scf.nucl.5597	285
Silico-33579814	scf.nucl.5603	495
Silico-33593417	scf.nucl.6632	527
Silico-33588204	scf.nucl.6740	522
SNP-33588204	scf.nucl.6740	522
Silico-33592780	scf.nucl.6851	408
Silico-33577057	scf.nucl.7005	401
Silico-33579828	scf.nucl.7080	449
Silico-33579829	scf.nucl.7080	449
Silico-33589831	scf.nucl.7294	239
Silico-33593021	scf.nucl.7317	512
Silico-33594214	scf.nucl.7691	491
Silico-33593753	scf.nucl.7861	241
Silico-33593154	scf.nucl.8082	25
Silico-33594107	scf.nucl.8547	63
SNP-33590336	scf.nucl.8920	349
Silico-33586374	scf.nucl.9093	273
Silico-33589962	scf.nucl.9361	31

## Sheet: Mapped 247-15
marker_name	chrom	pos
SNP-33583462	Alentis_ctg1_RagTag	16028
Silico-33584990	Alentis_ctg1_RagTag	26810
SNP-33584990	Alentis_ctg1_RagTag	26810
Silico-33584964	Alentis_ctg1_RagTag	27887
Silico-33584965	Alentis_ctg1_RagTag	27887
SNP-33584964	Alentis_ctg1_RagTag	27887
Silico-33583480	Alentis_ctg1_RagTag	29038
Silico-33583481	Alentis_ctg1_RagTag	29038
SNP-33583480	Alentis_ctg1_RagTag	29038
Silico-33577998	Alentis_ctg1_RagTag	29041
SNP-33585221	Alentis_ctg1_RagTag	89639
SNP-33584599	Alentis_ctg1_RagTag	104902
Silico-33585197	Alentis_ctg1_RagTag	195203
Silico-33583121	Alentis_ctg1_RagTag	195704
SNP-33583763	Alentis_ctg1_RagTag	197586
Silico-33579831	Alentis_ctg1_RagTag	363962
Silico-33579731	Alentis_ctg1_RagTag	384343
Silico-33579817	Alentis_ctg1_RagTag	386837
Silico-33594088	Alentis_ctg1_RagTag	422034
Silico-33585212	Alentis_ctg1_RagTag	422570
SNP-33585212	Alentis_ctg1_RagTag	422570
SNP-33589216	Alentis_ctg1_RagTag	658012
SNP-33588813	Alentis_ctg1_RagTag	703897
Silico-33579381	Alentis_ctg1_RagTag	759785
Silico-33578256	Alentis_ctg1_RagTag	759788
Silico-33589236	Alentis_ctg1_RagTag	777432
Silico-33589237	Alentis_ctg1_RagTag	777432
SNP-33589236	Alentis_ctg1_RagTag	777432
SNP-33588609	Alentis_ctg1_RagTag	974033
SNP-33585453	Alentis_ctg1_RagTag	1034870
Silico-33582511	Alentis_ctg1_RagTag	1101728
SNP-33590566	Alentis_ctg1_RagTag	1142029
Silico-33579707	Alentis_ctg1_RagTag	1144537
Silico-33591394	Alentis_ctg1_RagTag	1184021
SNP-33586275	Alentis_ctg1_RagTag	1217475
Silico-33590812	Alentis_ctg1_RagTag	1255558
Silico-33579613	Alentis_ctg1_RagTag	1268248
Silico-33589870	Alentis_ctg1_RagTag	1272165
SNP-33583122	Alentis_ctg1_RagTag	1297480
Silico-33585103	Alentis_ctg1_RagTag	1749534
SNP-33585103	Alentis_ctg1_RagTag	1749534
Silico-33577900	Alentis_ctg1_RagTag	1800848
Silico-33584341	Alentis_ctg1_RagTag	1828517
Silico-33585473	Alentis_ctg1_RagTag	1828520
SNP-33585669	Alentis_ctg1_RagTag	1852672
Silico-33583674	Alentis_ctg1_RagTag	1873994
Silico-33579807	Alentis_ctg1_RagTag	1983290
Silico-33586394	Alentis_ctg1_RagTag	1986163
Silico-33586396	Alentis_ctg1_RagTag	2150607
SNP-33587636	Alentis_ctg1_RagTag	2227344
Silico-33578713	Alentis_ctg1_RagTag	2285844
SNP-33584498	Alentis_ctg1_RagTag	2307099
Silico-33576716	Alentis_ctg1_RagTag	2316878
SNP-33592609	Alentis_ctg1_RagTag	2339860
Silico-33584905	Alentis_ctg1_RagTag	2448387
SNP-33588600	Alentis_ctg1_RagTag	2679066
SNP-33584820	Alentis_ctg1_RagTag	2735689
Silico-33583824	Alentis_ctg1_RagTag	2735692
SNP-33586202	Alentis_ctg1_RagTag	2765738
Silico-33592794	Alentis_ctg1_RagTag	2774286
Silico-33591253	Alentis_ctg1_RagTag	2775011
Silico-33577880	Alentis_ctg1_RagTag	2795882
Silico-33577031	Alentis_ctg1_RagTag	2830368
SNP-33585649	Alentis_ctg1_RagTag	2860355
SNP-33586176	Alentis_ctg1_RagTag	2931976
SNP-33585319	Alentis_ctg1_RagTag	2963358
Silico-33582970	Alentis_ctg1_RagTag	3007920
SNP-33585166	Alentis_ctg1_RagTag	3031291
SNP-33583636	Alentis_ctg1_RagTag	3112518
Silico-33579658	Alentis_ctg1_RagTag	3133617
Silico-33583070	Alentis_ctg1_RagTag	3217795
Silico-33578228	Alentis_ctg1_RagTag	3373281
SNP-33588804	Alentis_ctg1_RagTag	3412648
Silico-33579274	Alentis_ctg10_RagTag	9631
Silico-33590800	Alentis_ctg10_RagTag	29712
SNP-33590800	Alentis_ctg10_RagTag	29712
Silico-33578110	Alentis_ctg10_RagTag	30555
Silico-33579167	Alentis_ctg10_RagTag	30558
Silico-33576549	Alentis_ctg10_RagTag	30768
Silico-33577674	Alentis_ctg10_RagTag	33127
Silico-33588396	Alentis_ctg10_RagTag	34507
Silico-33589924	Alentis_ctg10_RagTag	34510
Silico-33587780	Alentis_ctg10_RagTag	36005
Silico-33593414	Alentis_ctg10_RagTag	36627
Silico-33584426	Alentis_ctg10_RagTag	37131
Silico-33590033	Alentis_ctg10_RagTag	37134
Silico-33588397	Alentis_ctg10_RagTag	37413
Silico-33587525	Alentis_ctg10_RagTag	37848
Silico-33588493	Alentis_ctg10_RagTag	37924
Silico-33579200	Alentis_ctg10_RagTag	37927
Silico-33582978	Alentis_ctg10_RagTag	39075
SNP-33589859	Alentis_ctg10_RagTag	39140
SNP-33585609	Alentis_ctg10_RagTag	75434
Silico-33589166	Alentis_ctg10_RagTag	86716
SNP-33589166	Alentis_ctg10_RagTag	86716
Silico-33590092	Alentis_ctg10_RagTag	86719
Silico-33578867	Alentis_ctg10_RagTag	97626
Silico-33583729	Alentis_ctg10_RagTag	97629
Silico-33592793	Alentis_ctg10_RagTag	103509
Silico-33586013	Alentis_ctg10_RagTag	120489
Silico-33586389	Alentis_ctg10_RagTag	120489
Silico-33587437	Alentis_ctg10_RagTag	140890
Silico-33587410	Alentis_ctg10_RagTag	142526
Silico-33579681	Alentis_ctg10_RagTag	142659
Silico-33587582	Alentis_ctg10_RagTag	143095
SNP-33587582	Alentis_ctg10_RagTag	143095
Silico-33578802	Alentis_ctg10_RagTag	143098
Silico-33578790	Alentis_ctg10_RagTag	144817
Silico-33577097	Alentis_ctg10_RagTag	144820
Silico-33578306	Alentis_ctg10_RagTag	145027
Silico-33590648	Alentis_ctg10_RagTag	145030
SNP-33590648	Alentis_ctg10_RagTag	145030
Silico-33576886	Alentis_ctg10_RagTag	145631
Silico-33587411	Alentis_ctg10_RagTag	145634
Silico-33577896	Alentis_ctg10_RagTag	145769
SNP-33585438	Alentis_ctg10_RagTag	148184
Silico-33583534	Alentis_ctg10_RagTag	148187
Silico-33579487	Alentis_ctg10_RagTag	148573
Silico-33587732	Alentis_ctg10_RagTag	148576
SNP-33587732	Alentis_ctg10_RagTag	148576
Silico-33577614	Alentis_ctg10_RagTag	150504
Silico-33576694	Alentis_ctg10_RagTag	150507
Silico-33578860	Alentis_ctg10_RagTag	150940
Silico-33588819	Alentis_ctg10_RagTag	150943
SNP-33585519	Alentis_ctg10_RagTag	224949
Silico-33579812	Alentis_ctg10_RagTag	244178
SNP-33585266	Alentis_ctg10_RagTag	325372
Silico-33577856	Alentis_ctg10_RagTag	335771
SNP-33584137	Alentis_ctg10_RagTag	906036
SNP-33585377	Alentis_ctg10_RagTag	991394
Silico-33577929	Alentis_ctg10_RagTag	1067011
Silico-33588188	Alentis_ctg10_RagTag	1069671
Silico-33578012	Alentis_ctg10_RagTag	1082681
Silico-33577133	Alentis_ctg10_RagTag	1094167
Silico-33592726	Alentis_ctg10_RagTag	1164613
SNP-33584196	Alentis_ctg10_RagTag	1206233
SNP-33589221	Alentis_ctg10_RagTag	1218658
Silico-33588589	Alentis_ctg10_RagTag	1218661
Silico-33588514	Alentis_ctg10_RagTag	1221026
Silico-33588515	Alentis_ctg10_RagTag	1221026
SNP-33588514	Alentis_ctg10_RagTag	1221026
Silico-33594569	Alentis_ctg10_RagTag	1224981
Silico-33579804	Alentis_ctg10_RagTag	1226596
Silico-33587819	Alentis_ctg10_RagTag	1226599
Silico-33586402	Alentis_ctg10_RagTag	1227667
Silico-33579841	Alentis_ctg10_RagTag	1227670
Silico-33579837	Alentis_ctg10_RagTag	1231096
Silico-33594122	Alentis_ctg10_RagTag	1235098
Silico-33594123	Alentis_ctg10_RagTag	1235098
Silico-33593695	Alentis_ctg10_RagTag	1235874
Silico-33593696	Alentis_ctg10_RagTag	1235874
SNP-33583484	Alentis_ctg11_RagTag	9815
SNP-33583252	Alentis_ctg11_RagTag	71901
SNP-33588798	Alentis_ctg11_RagTag	87483
Silico-33577374	Alentis_ctg11_RagTag	121500
Silico-33593997	Alentis_ctg11_RagTag	146229
Silico-33594027	Alentis_ctg11_RagTag	146302
Silico-33594029	Alentis_ctg11_RagTag	146302
Silico-33578570	Alentis_ctg11_RagTag	225206
SNP-33583317	Alentis_ctg11_RagTag	444065
SNP-33585479	Alentis_ctg11_RagTag	461009
Silico-33579665	Alentis_ctg11_RagTag	514374
Silico-33586398	Alentis_ctg11_RagTag	698206
Silico-33594253	Alentis_ctg11_RagTag	720789
Silico-33594254	Alentis_ctg11_RagTag	720789
Silico-33578118	Alentis_ctg11_RagTag	728616
Silico-33576787	Alentis_ctg11_RagTag	728619
SNP-33585910	Alentis_ctg11_RagTag	736494
SNP-33584528	Alentis_ctg11_RagTag	756344
SNP-33584050	Alentis_ctg11_RagTag	781364
SNP-33584566	Alentis_ctg11_RagTag	810334
SNP-33591603	Alentis_ctg11_RagTag	822681
SNP-33584632	Alentis_ctg11_RagTag	1080584
SNP-33588394	Alentis_ctg11_RagTag	1154483
SNP-33583625	Alentis_ctg11_RagTag	1294122
Silico-33584662	Alentis_ctg11_RagTag	1483696
SNP-33588816	Alentis_ctg11_RagTag	1494085
SNP-33593548	Alentis_ctg12_RagTag	17624
Silico-33578277	Alentis_ctg12_RagTag	49901
Silico-33594028	Alentis_ctg12_RagTag	50123
Silico-33593962	Alentis_ctg12_RagTag	176993
SNP-33587588	Alentis_ctg12_RagTag	235520
SNP-33590037	Alentis_ctg12_RagTag	348127
SNP-33584835	Alentis_ctg12_RagTag	416646
SNP-33590491	Alentis_ctg12_RagTag	459572
Silico-33590742	Alentis_ctg12_RagTag	553665
SNP-33593283	Alentis_ctg12_RagTag	604626
Silico-33591257	Alentis_ctg12_RagTag	766846
SNP-33591257	Alentis_ctg12_RagTag	766846
SNP-33583700	Alentis_ctg12_RagTag	925009
Silico-33586384	Alentis_ctg12_RagTag	929184
Silico-33579810	Alentis_ctg12_RagTag	1087986
SNP-33589095	Alentis_ctg12_RagTag	1198107
SNP-33583955	Alentis_ctg12_RagTag	1204392
Silico-33586416	Alentis_ctg12_RagTag	1255533
SNP-33589887	Alentis_ctg12_RagTag	1259481
Silico-33591871	Alentis_ctg12_RagTag	1265012
Silico-33593288	Alentis_ctg12_RagTag	1265015
Silico-33578703	Alentis_ctg12_RagTag	1265566
Silico-33593848	Alentis_ctg12_RagTag	1336271
Silico-33589266	Alentis_ctg12_RagTag	1342974
SNP-33589266	Alentis_ctg12_RagTag	1342974
Silico-33594081	Alentis_ctg12_RagTag	1344159
SNP-33594081	Alentis_ctg12_RagTag	1344159
Silico-33594141	Alentis_ctg13_RagTag	43157
Silico-33594144	Alentis_ctg13_RagTag	43157
Silico-33594145	Alentis_ctg13_RagTag	43157
Silico-33592691	Alentis_ctg13_RagTag	76983
Silico-33592692	Alentis_ctg13_RagTag	76983
Silico-33579443	Alentis_ctg13_RagTag	120704
Silico-33579693	Alentis_ctg13_RagTag	121023
Silico-33591545	Alentis_ctg13_RagTag	121025
Silico-33593639	Alentis_ctg13_RagTag	121235
Silico-33593654	Alentis_ctg13_RagTag	121238
SNP-33584614	Alentis_ctg13_RagTag	123820
SNP-33591452	Alentis_ctg13_RagTag	151245
Silico-33579673	Alentis_ctg13_RagTag	215127
Silico-33579710	Alentis_ctg13_RagTag	215130
Silico-33578924	Alentis_ctg13_RagTag	224876
SNP-33591576	Alentis_ctg13_RagTag	235812
Silico-33586137	Alentis_ctg13_RagTag	243812
Silico-33586138	Alentis_ctg13_RagTag	243812
SNP-33586091	Alentis_ctg13_RagTag	244217
Silico-33591577	Alentis_ctg13_RagTag	246382
Silico-33594085	Alentis_ctg13_RagTag	246382
Silico-33578247	Alentis_ctg13_RagTag	249489
Silico-33588143	Alentis_ctg13_RagTag	250384
Silico-33591443	Alentis_ctg13_RagTag	252156
SNP-33590776	Alentis_ctg13_RagTag	294347
SNP-33586078	Alentis_ctg13_RagTag	302685
Silico-33578502	Alentis_ctg13_RagTag	310923
SNP-33588770	Alentis_ctg13_RagTag	310926
SNP-33593125	Alentis_ctg13_RagTag	398038
Silico-33579717	Alentis_ctg13_RagTag	448859
SNP-33588400	Alentis_ctg13_RagTag	533621
SNP-33583760	Alentis_ctg13_RagTag	567911
SNP-33585692	Alentis_ctg13_RagTag	589690
Silico-33579605	Alentis_ctg13_RagTag	598862
SNP-33588923	Alentis_ctg13_RagTag	598862
SNP-33586269	Alentis_ctg13_RagTag	632046
SNP-33583285	Alentis_ctg13_RagTag	735002
SNP-33591601	Alentis_ctg13_RagTag	999922
Silico-33584762	Alentis_ctg13_RagTag	1032975
SNP-33584761	Alentis_ctg13_RagTag	1032975
SNP-33583624	Alentis_ctg13_RagTag	1061506
SNP-33590439	Alentis_ctg13_RagTag	1061509
Silico-33587651	Alentis_ctg13_RagTag	1241135
SNP-33585017	Alentis_ctg13_RagTag	1247887
SNP-33588491	Alentis_ctg13_RagTag	1284210
SNP-33584461	Alentis_ctg13_RagTag	1291645
SNP-33583647	Alentis_ctg13_RagTag	1297435
SNP-33585259	Alentis_ctg13_RagTag	1302620
Silico-33588765	Alentis_ctg14_RagTag	4575
SNP-33588765	Alentis_ctg14_RagTag	4575
Silico-33577509	Alentis_ctg14_RagTag	8795
Silico-33593137	Alentis_ctg14_RagTag	12187
Silico-33578084	Alentis_ctg14_RagTag	12935
Silico-33591840	Alentis_ctg14_RagTag	12938
SNP-33588933	Alentis_ctg14_RagTag	95667
SNP-33588675	Alentis_ctg14_RagTag	199192
SNP-33588462	Alentis_ctg14_RagTag	411368
SNP-33585044	Alentis_ctg14_RagTag	444300
SNP-33584292	Alentis_ctg14_RagTag	492386
SNP-33592369	Alentis_ctg14_RagTag	551410
SNP-33583177	Alentis_ctg14_RagTag	597072
Silico-33592865	Alentis_ctg14_RagTag	721761
SNP-33586230	Alentis_ctg14_RagTag	755237
Silico-33578397	Alentis_ctg14_RagTag	767134
Silico-33588759	Alentis_ctg14_RagTag	767441
Silico-33584701	Alentis_ctg14_RagTag	767444
Silico-33584702	Alentis_ctg14_RagTag	767444
SNP-33584770	Alentis_ctg14_RagTag	893612
Silico-33579096	Alentis_ctg14_RagTag	1217284
Silico-33594102	Alentis_ctg14_RagTag	1322907
SNP-33592395	Alentis_ctg15_RagTag	106239
Silico-33592061	Alentis_ctg15_RagTag	144900
SNP-33584475	Alentis_ctg15_RagTag	234285
Silico-33579679	Alentis_ctg15_RagTag	330467
Silico-33577520	Alentis_ctg15_RagTag	407709
Silico-33587616	Alentis_ctg15_RagTag	412657
Silico-33579680	Alentis_ctg15_RagTag	439146
Silico-33592585	Alentis_ctg15_RagTag	466713
SNP-33589930	Alentis_ctg15_RagTag	488051
Silico-33586365	Alentis_ctg15_RagTag	547668
SNP-33588653	Alentis_ctg15_RagTag	569091
Silico-33590295	Alentis_ctg15_RagTag	732162
SNP-33589033	Alentis_ctg15_RagTag	755359
Silico-33587367	Alentis_ctg15_RagTag	790943
Silico-33582909	Alentis_ctg15_RagTag	790946
Silico-33586376	Alentis_ctg15_RagTag	827997
SNP-33586015	Alentis_ctg15_RagTag	839712
Silico-33585382	Alentis_ctg15_RagTag	1193202
SNP-33585382	Alentis_ctg15_RagTag	1193202
Silico-33585227	Alentis_ctg15_RagTag	1199037
SNP-33585227	Alentis_ctg15_RagTag	1199037
Silico-33577897	Alentis_ctg16_RagTag	15218
Silico-33588997	Alentis_ctg16_RagTag	20017
SNP-33591625	Alentis_ctg16_RagTag	48451
Silico-33578074	Alentis_ctg16_RagTag	52586
SNP-33590043	Alentis_ctg16_RagTag	57834
Silico-33594186	Alentis_ctg16_RagTag	106593
Silico-33579622	Alentis_ctg16_RagTag	131036
SNP-33591147	Alentis_ctg16_RagTag	165944
SNP-33584846	Alentis_ctg16_RagTag	180321
Silico-33583061	Alentis_ctg16_RagTag	227174
SNP-33586111	Alentis_ctg16_RagTag	236080
SNP-33585181	Alentis_ctg16_RagTag	297335
SNP-33583685	Alentis_ctg16_RagTag	438894
SNP-33587448	Alentis_ctg16_RagTag	497946
SNP-33591155	Alentis_ctg16_RagTag	503402
SNP-33583300	Alentis_ctg16_RagTag	544240
Silico-33579599	Alentis_ctg16_RagTag	572894
SNP-33585324	Alentis_ctg16_RagTag	586311
SNP-33585914	Alentis_ctg16_RagTag	627951
Silico-33583367	Alentis_ctg16_RagTag	837934
Silico-33577598	Alentis_ctg16_RagTag	890974
SNP-33577598	Alentis_ctg16_RagTag	890974
Silico-33576532	Alentis_ctg16_RagTag	905197
SNP-33585706	Alentis_ctg16_RagTag	994415
SNP-33593357	Alentis_ctg16_RagTag	1027143
SNP-33585242	Alentis_ctg16_RagTag	1038691
SNP-33586145	Alentis_ctg16_RagTag	1040554
SNP-33585638	Alentis_ctg16_RagTag	1079812
SNP-33588362	Alentis_ctg17_RagTag	36571
Silico-33579554	Alentis_ctg17_RagTag	46533
SNP-33585180	Alentis_ctg17_RagTag	48685
Silico-33577533	Alentis_ctg17_RagTag	98171
Silico-33593958	Alentis_ctg17_RagTag	122914
SNP-33584526	Alentis_ctg17_RagTag	203923
SNP-33585096	Alentis_ctg17_RagTag	220008
Silico-33576658	Alentis_ctg17_RagTag	389307
Silico-33589151	Alentis_ctg17_RagTag	391791
Silico-33589152	Alentis_ctg17_RagTag	391791
SNP-33592431	Alentis_ctg17_RagTag	401378
Silico-33583029	Alentis_ctg17_RagTag	444660
SNP-33583845	Alentis_ctg17_RagTag	701974
Silico-33578369	Alentis_ctg17_RagTag	1052436
SNP-33583231	Alentis_ctg17_RagTag	1127331
SNP-33583630	Alentis_ctg17_RagTag	1232345
Silico-33594342	Alentis_ctg17_RagTag	1256071
Silico-33594344	Alentis_ctg17_RagTag	1256071
Silico-33579686	Alentis_ctg18_RagTag	1476
Silico-33591209	Alentis_ctg18_RagTag	1479
SNP-33584133	Alentis_ctg18_RagTag	9893
Silico-33579732	Alentis_ctg18_RagTag	26663
Silico-33579119	Alentis_ctg18_RagTag	80986
SNP-33593242	Alentis_ctg18_RagTag	107944
SNP-33588432	Alentis_ctg18_RagTag	131028
SNP-33587727	Alentis_ctg18_RagTag	210075
SNP-33590651	Alentis_ctg18_RagTag	261996
SNP-33583535	Alentis_ctg18_RagTag	274628
SNP-33588578	Alentis_ctg18_RagTag	350159
SNP-33584003	Alentis_ctg18_RagTag	565050
Silico-33577559	Alentis_ctg18_RagTag	631047
Silico-33577921	Alentis_ctg18_RagTag	826935
Silico-33579773	Alentis_ctg18_RagTag	850410
Silico-33578360	Alentis_ctg18_RagTag	870565
Silico-33589321	Alentis_ctg18_RagTag	1003057
SNP-33589321	Alentis_ctg18_RagTag	1003057
SNP-33585347	Alentis_ctg18_RagTag	1027549
SNP-33583984	Alentis_ctg18_RagTag	1066498
Silico-33592275	Alentis_ctg18_RagTag	1083708
SNP-33591542	Alentis_ctg18_RagTag	1117275
Silico-33589213	Alentis_ctg18_RagTag	1142835
Silico-33577113	Alentis_ctg18_RagTag	1142838
Silico-33591949	Alentis_ctg18_RagTag	1157761
SNP-33583590	Alentis_ctg18_RagTag	1170147
Silico-33594575	Alentis_ctg18_RagTag	1174186
Silico-33591566	Alentis_ctg18_RagTag	1174739
SNP-33591566	Alentis_ctg18_RagTag	1174739
Silico-33583596	Alentis_ctg18_RagTag	1176647
SNP-33583596	Alentis_ctg18_RagTag	1176647
SNP-33586062	Alentis_ctg19_RagTag	255968
SNP-33588446	Alentis_ctg19_RagTag	256219
Silico-33578771	Alentis_ctg19_RagTag	317360
Silico-33589203	Alentis_ctg19_RagTag	343190
Silico-33578901	Alentis_ctg19_RagTag	343816
SNP-33583214	Alentis_ctg19_RagTag	363009
SNP-33585840	Alentis_ctg19_RagTag	393046
SNP-33590650	Alentis_ctg19_RagTag	396205
Silico-33583307	Alentis_ctg19_RagTag	505485
SNP-33583307	Alentis_ctg19_RagTag	505485
Silico-33584029	Alentis_ctg19_RagTag	510891
SNP-33587444	Alentis_ctg19_RagTag	528179
SNP-33584235	Alentis_ctg19_RagTag	601674
SNP-33588448	Alentis_ctg19_RagTag	619493
Silico-33593170	Alentis_ctg19_RagTag	653387
SNP-33587662	Alentis_ctg19_RagTag	654876
Silico-33592221	Alentis_ctg19_RagTag	657188
Silico-33594105	Alentis_ctg19_RagTag	657188
Silico-33594106	Alentis_ctg19_RagTag	657188
Silico-33590679	Alentis_ctg19_RagTag	659520
Silico-33590680	Alentis_ctg19_RagTag	659520
SNP-33590679	Alentis_ctg19_RagTag	659520
SNP-33585856	Alentis_ctg19_RagTag	675630
SNP-33583744	Alentis_ctg19_RagTag	685731
Silico-33579623	Alentis_ctg19_RagTag	688389
SNP-33589208	Alentis_ctg19_RagTag	869327
SNP-33589209	Alentis_ctg19_RagTag	869327
SNP-33585237	Alentis_ctg19_RagTag	892323
Silico-33588392	Alentis_ctg19_RagTag	926944
SNP-33588392	Alentis_ctg19_RagTag	926944
SNP-33588393	Alentis_ctg19_RagTag	926944
Silico-33579636	Alentis_ctg19_RagTag	990986
Silico-33593952	Alentis_ctg19_RagTag	1013214
SNP-33593948	Alentis_ctg19_RagTag	1013214
Silico-33590770	Alentis_ctg19_RagTag	1017871
Silico-33593148	Alentis_ctg19_RagTag	1019237
Silico-33593290	Alentis_ctg19_RagTag	1021650
Silico-33586273	Alentis_ctg19_RagTag	1021653
Silico-33593412	Alentis_ctg19_RagTag	1026323
Silico-33591250	Alentis_ctg19_RagTag	1030405
Silico-33593765	Alentis_ctg19_RagTag	1036747
Silico-33593766	Alentis_ctg19_RagTag	1036747
Silico-33594010	Alentis_ctg2_RagTag	10012
SNP-33590617	Alentis_ctg2_RagTag	110071
SNP-33593234	Alentis_ctg2_RagTag	138605
Silico-33583753	Alentis_ctg2_RagTag	168961
SNP-33583753	Alentis_ctg2_RagTag	168961
SNP-33583747	Alentis_ctg2_RagTag	198742
Silico-33585717	Alentis_ctg2_RagTag	287995
SNP-33583479	Alentis_ctg2_RagTag	330229
Silico-33589369	Alentis_ctg2_RagTag	674493
SNP-33585718	Alentis_ctg2_RagTag	753615
Silico-33587509	Alentis_ctg2_RagTag	765271
Silico-33590754	Alentis_ctg2_RagTag	765274
Silico-33590755	Alentis_ctg2_RagTag	765274
SNP-33590528	Alentis_ctg2_RagTag	869132
SNP-33584324	Alentis_ctg2_RagTag	873328
Silico-33593950	Alentis_ctg2_RagTag	976021
Silico-33593951	Alentis_ctg2_RagTag	976021
SNP-33593950	Alentis_ctg2_RagTag	976021
Silico-33579794	Alentis_ctg2_RagTag	1080526
Silico-33579203	Alentis_ctg2_RagTag	1131375
SNP-33584984	Alentis_ctg2_RagTag	1176689
Silico-33591259	Alentis_ctg2_RagTag	1185564
Silico-33591260	Alentis_ctg2_RagTag	1185564
Silico-33578903	Alentis_ctg2_RagTag	1365038
Silico-33592880	Alentis_ctg2_RagTag	1378313
Silico-33592883	Alentis_ctg2_RagTag	1378313
Silico-33594041	Alentis_ctg2_RagTag	1378313
SNP-33584723	Alentis_ctg2_RagTag	1402316
SNP-33585316	Alentis_ctg2_RagTag	1410138
SNP-33584262	Alentis_ctg2_RagTag	1504034
SNP-33586102	Alentis_ctg2_RagTag	1620444
SNP-33593249	Alentis_ctg2_RagTag	1635369
SNP-33586260	Alentis_ctg2_RagTag	1649482
SNP-33591125	Alentis_ctg2_RagTag	1650224
SNP-33588970	Alentis_ctg2_RagTag	1663369
SNP-33584110	Alentis_ctg2_RagTag	1702184
SNP-33590757	Alentis_ctg2_RagTag	1749387
SNP-33587537	Alentis_ctg2_RagTag	1764607
SNP-33590459	Alentis_ctg2_RagTag	1808590
Silico-33577241	Alentis_ctg2_RagTag	1825388
Silico-33579649	Alentis_ctg2_RagTag	2146205
SNP-33583450	Alentis_ctg2_RagTag	2146904
Silico-33577433	Alentis_ctg2_RagTag	2271645
Silico-33579821	Alentis_ctg2_RagTag	2271770
SNP-33583378	Alentis_ctg2_RagTag	2342110
Silico-33579630	Alentis_ctg2_RagTag	2344032
Silico-33579725	Alentis_ctg2_RagTag	2344540
Silico-33578766	Alentis_ctg2_RagTag	2421997
Silico-33592109	Alentis_ctg2_RagTag	2430746
SNP-33592109	Alentis_ctg2_RagTag	2430746
Silico-33593005	Alentis_ctg2_RagTag	2466584
SNP-33591446	Alentis_ctg2_RagTag	2690809
Silico-33587491	Alentis_ctg2_RagTag	2741665
Silico-33592892	Alentis_ctg2_RagTag	2741841
Silico-33592893	Alentis_ctg2_RagTag	2741841
Silico-33592895	Alentis_ctg2_RagTag	2741841
Silico-33593003	Alentis_ctg2_RagTag	2745849
Silico-33592422	Alentis_ctg2_RagTag	2748382
Silico-33592423	Alentis_ctg2_RagTag	2748382
Silico-33579799	Alentis_ctg2_RagTag	2748384
Silico-33592419	Alentis_ctg2_RagTag	2748387
Silico-33591434	Alentis_ctg2_RagTag	2749307
Silico-33592239	Alentis_ctg2_RagTag	2749656
Silico-33584207	Alentis_ctg20_RagTag	4633
Silico-33590418	Alentis_ctg20_RagTag	4636
Silico-33576778	Alentis_ctg20_RagTag	9032
Silico-33576784	Alentis_ctg20_RagTag	9871
Silico-33576929	Alentis_ctg20_RagTag	9874
Silico-33579429	Alentis_ctg20_RagTag	10069
SNP-33585754	Alentis_ctg20_RagTag	18418
SNP-33590496	Alentis_ctg20_RagTag	33363
SNP-33588787	Alentis_ctg20_RagTag	39849
SNP-33592413	Alentis_ctg20_RagTag	274250
SNP-33584203	Alentis_ctg20_RagTag	429203
SNP-33591480	Alentis_ctg20_RagTag	461810
SNP-33585464	Alentis_ctg20_RagTag	501175
Silico-33585674	Alentis_ctg20_RagTag	540437
Silico-33590818	Alentis_ctg20_RagTag	782913
Silico-33588927	Alentis_ctg20_RagTag	786690
SNP-33588927	Alentis_ctg20_RagTag	786690
Silico-33592713	Alentis_ctg20_RagTag	813248
Silico-33591427	Alentis_ctg20_RagTag	827699
SNP-33584391	Alentis_ctg20_RagTag	829868
SNP-33589884	Alentis_ctg20_RagTag	876749
SNP-33588495	Alentis_ctg20_RagTag	904888
SNP-33589991	Alentis_ctg20_RagTag	905638
Silico-33579347	Alentis_ctg20_RagTag	905641
SNP-33589270	Alentis_ctg20_RagTag	907093
SNP-33590780	Alentis_ctg20_RagTag	908602
Silico-33583581	Alentis_ctg20_RagTag	923697
Silico-33586403	Alentis_ctg20_RagTag	1018607
Silico-33579806	Alentis_ctg20_RagTag	1018823
SNP-33585222	Alentis_ctg20_RagTag	1022142
Silico-33590444	Alentis_ctg20_RagTag	1036127
Silico-33590445	Alentis_ctg20_RagTag	1036127
SNP-33590444	Alentis_ctg20_RagTag	1036127
SNP-33590445	Alentis_ctg20_RagTag	1036127
Silico-33592434	Alentis_ctg20_RagTag	1037763
SNP-33592434	Alentis_ctg20_RagTag	1037763
Silico-33589347	Alentis_ctg20_RagTag	1038625
Silico-33591494	Alentis_ctg20_RagTag	1038628
SNP-33589984	Alentis_ctg20_RagTag	1058101
SNP-33591109	Alentis_ctg20_RagTag	1067630
Silico-33585576	Alentis_ctg20_RagTag	1121434
Silico-33578623	Alentis_ctg21_RagTag	269
SNP-33588807	Alentis_ctg21_RagTag	2160
SNP-33592078	Alentis_ctg21_RagTag	8565
Silico-33578684	Alentis_ctg21_RagTag	33164
SNP-33590505	Alentis_ctg21_RagTag	58090
SNP-33587684	Alentis_ctg21_RagTag	137513
SNP-33584165	Alentis_ctg21_RagTag	335244
Silico-33579797	Alentis_ctg21_RagTag	370074
SNP-33583409	Alentis_ctg21_RagTag	415859
SNP-33583983	Alentis_ctg21_RagTag	569379
Silico-33590435	Alentis_ctg21_RagTag	791886
Silico-33590436	Alentis_ctg21_RagTag	791886
SNP-33589019	Alentis_ctg21_RagTag	791889
Silico-33589292	Alentis_ctg21_RagTag	814544
Silico-33585449	Alentis_ctg21_RagTag	834866
Silico-33582979	Alentis_ctg21_RagTag	850061
Silico-33588028	Alentis_ctg21_RagTag	850064
Silico-33582965	Alentis_ctg21_RagTag	851219
Silico-33591176	Alentis_ctg21_RagTag	854693
Silico-33579838	Alentis_ctg21_RagTag	865431
Silico-33579815	Alentis_ctg21_RagTag	865964
SNP-33584412	Alentis_ctg21_RagTag	873480
Silico-33592416	Alentis_ctg21_RagTag	901098
Silico-33583543	Alentis_ctg21_RagTag	923400
Silico-33583468	Alentis_ctg21_RagTag	965620
Silico-33577260	Alentis_ctg21_RagTag	966878
Silico-33579654	Alentis_ctg21_RagTag	966878
Silico-33579655	Alentis_ctg21_RagTag	968181
Silico-33586301	Alentis_ctg21_RagTag	968212
Silico-33583742	Alentis_ctg21_RagTag	969821
SNP-33583742	Alentis_ctg21_RagTag	969821
Silico-33576669	Alentis_ctg21_RagTag	969824
Silico-33579607	Alentis_ctg21_RagTag	969824
Silico-33589970	Alentis_ctg22_RagTag	3640
SNP-33589970	Alentis_ctg22_RagTag	3640
Silico-33579652	Alentis_ctg22_RagTag	27610
Silico-33579333	Alentis_ctg22_RagTag	81605
SNP-33584705	Alentis_ctg22_RagTag	347939
SNP-33583637	Alentis_ctg22_RagTag	351313
Silico-33590832	Alentis_ctg22_RagTag	402786
Silico-33588590	Alentis_ctg22_RagTag	441302
SNP-33585972	Alentis_ctg22_RagTag	485038
SNP-33584359	Alentis_ctg22_RagTag	590975
SNP-33587703	Alentis_ctg22_RagTag	672600
SNP-33588366	Alentis_ctg22_RagTag	677855
Silico-33579728	Alentis_ctg22_RagTag	680789
Silico-33589282	Alentis_ctg22_RagTag	683895
Silico-33589283	Alentis_ctg22_RagTag	683895
SNP-33589282	Alentis_ctg22_RagTag	683895
SNP-33584989	Alentis_ctg22_RagTag	738293
SNP-33584727	Alentis_ctg22_RagTag	765288
Silico-33585680	Alentis_ctg22_RagTag	765611
Silico-33585681	Alentis_ctg22_RagTag	765611
SNP-33585680	Alentis_ctg22_RagTag	765611
SNP-33589284	Alentis_ctg22_RagTag	765614
SNP-33583864	Alentis_ctg22_RagTag	789863
SNP-33584944	Alentis_ctg22_RagTag	804374
Silico-33577728	Alentis_ctg22_RagTag	807107
SNP-33593646	Alentis_ctg22_RagTag	821672
Silico-33591178	Alentis_ctg22_RagTag	821675
SNP-33591178	Alentis_ctg22_RagTag	821675
SNP-33588577	Alentis_ctg22_RagTag	845185
Silico-33576480	Alentis_ctg22_RagTag	872124
SNP-33583588	Alentis_ctg22_RagTag	888945
Silico-33586395	Alentis_ctg23_RagTag	642
Silico-33584849	Alentis_ctg23_RagTag	7211
SNP-33584849	Alentis_ctg23_RagTag	7211
SNP-33591242	Alentis_ctg23_RagTag	22355
SNP-33588667	Alentis_ctg23_RagTag	50522
SNP-33585696	Alentis_ctg23_RagTag	73915
SNP-33587497	Alentis_ctg23_RagTag	76927
Silico-33576677	Alentis_ctg23_RagTag	79633
Silico-33592437	Alentis_ctg23_RagTag	112007
SNP-33585296	Alentis_ctg23_RagTag	117874
Silico-33579733	Alentis_ctg23_RagTag	118725
SNP-33584241	Alentis_ctg23_RagTag	129774
SNP-33583186	Alentis_ctg23_RagTag	133464
Silico-33594512	Alentis_ctg23_RagTag	167829
Silico-33594513	Alentis_ctg23_RagTag	167829
SNP-33584529	Alentis_ctg23_RagTag	212819
Silico-33579659	Alentis_ctg23_RagTag	228255
Silico-33578099	Alentis_ctg23_RagTag	253522
Silico-33578851	Alentis_ctg23_RagTag	253768
Silico-33578017	Alentis_ctg23_RagTag	259902
SNP-33583682	Alentis_ctg23_RagTag	263125
Silico-33578778	Alentis_ctg23_RagTag	279379
Silico-33576517	Alentis_ctg3_RagTag	8489
Silico-33578434	Alentis_ctg3_RagTag	56903
SNP-33591174	Alentis_ctg3_RagTag	85522
SNP-33584559	Alentis_ctg3_RagTag	96674
Silico-33580970	Alentis_ctg3_RagTag	123719
SNP-33583196	Alentis_ctg3_RagTag	185497
Silico-33590079	Alentis_ctg3_RagTag	316528
Silico-33583036	Alentis_ctg3_RagTag	316531
SNP-33585552	Alentis_ctg3_RagTag	446187
SNP-33583227	Alentis_ctg3_RagTag	503159
Silico-33578209	Alentis_ctg3_RagTag	505682
Silico-33590781	Alentis_ctg3_RagTag	516656
SNP-33590781	Alentis_ctg3_RagTag	516656
SNP-33588654	Alentis_ctg3_RagTag	668822
Silico-33593101	Alentis_ctg3_RagTag	692645
Silico-33592563	Alentis_ctg3_RagTag	735783
Silico-33594438	Alentis_ctg3_RagTag	757044
Silico-33579068	Alentis_ctg3_RagTag	764403
Silico-33594089	Alentis_ctg3_RagTag	766504
Silico-33589247	Alentis_ctg3_RagTag	914252
Silico-33585904	Alentis_ctg3_RagTag	914547
SNP-33583530	Alentis_ctg3_RagTag	1046203
SNP-33584997	Alentis_ctg3_RagTag	1065017
SNP-33588941	Alentis_ctg3_RagTag	1157922
Silico-33579942	Alentis_ctg3_RagTag	1209290
Silico-33591256	Alentis_ctg3_RagTag	1412523
Silico-33576710	Alentis_ctg3_RagTag	1441122
Silico-33582964	Alentis_ctg3_RagTag	1441122
SNP-33585488	Alentis_ctg3_RagTag	1493398
SNP-33583139	Alentis_ctg3_RagTag	1509263
SNP-33584070	Alentis_ctg3_RagTag	1570944
Silico-33578363	Alentis_ctg3_RagTag	1663114
Silico-33589220	Alentis_ctg3_RagTag	1675956
Silico-33585452	Alentis_ctg3_RagTag	1680775
Silico-33587695	Alentis_ctg4_RagTag	2579
Silico-33579418	Alentis_ctg4_RagTag	14105
Silico-33592366	Alentis_ctg4_RagTag	41339
Silico-33577064	Alentis_ctg4_RagTag	41342
SNP-33587707	Alentis_ctg4_RagTag	68293
SNP-33585291	Alentis_ctg4_RagTag	68885
Silico-33582922	Alentis_ctg4_RagTag	73430
SNP-33583229	Alentis_ctg4_RagTag	98167
SNP-33583296	Alentis_ctg4_RagTag	160738
SNP-33590414	Alentis_ctg4_RagTag	263098
SNP-33584456	Alentis_ctg4_RagTag	303142
Silico-33588713	Alentis_ctg4_RagTag	388377
Silico-33579236	Alentis_ctg4_RagTag	398180
Silico-33578842	Alentis_ctg4_RagTag	491339
Silico-33593039	Alentis_ctg4_RagTag	491342
SNP-33584478	Alentis_ctg4_RagTag	519427
SNP-33589173	Alentis_ctg4_RagTag	541816
SNP-33592612	Alentis_ctg4_RagTag	575140
Silico-33589786	Alentis_ctg4_RagTag	694147
Silico-33589297	Alentis_ctg4_RagTag	695277
Silico-33589298	Alentis_ctg4_RagTag	695277
SNP-33589298	Alentis_ctg4_RagTag	695277
SNP-33590464	Alentis_ctg4_RagTag	746742
SNP-33584103	Alentis_ctg4_RagTag	762770
SNP-33585522	Alentis_ctg4_RagTag	817376
Silico-33589127	Alentis_ctg4_RagTag	818676
SNP-33589127	Alentis_ctg4_RagTag	818676
Silico-33588221	Alentis_ctg4_RagTag	885421
SNP-33588221	Alentis_ctg4_RagTag	885421
SNP-33584071	Alentis_ctg4_RagTag	1185689
Silico-33584778	Alentis_ctg4_RagTag	1241288
SNP-33583402	Alentis_ctg4_RagTag	1444910
SNP-33585077	Alentis_ctg4_RagTag	1451255
[truncated: 663 more rows]

## Sheet: Mapped FT15036
marker_name	chrom	pos
[truncated: 1,919 more rows]
