# Supplementary material for: Phenotypic and Genotypic Diversity of Ascochyta fabae Populations in Southern Australia
Source: Front Plant Sci. 2022 Aug 2;13:918211. doi: 10.3389/fpls.2022.918211 (PMC9380778; doi:10.3389/fpls.2022.918211)
Supplement: Supplementary file 1 [file Data_Sheet_1.zip › Supplementary Table 3.xlsx]

## Sheet: GWAS full results
	Farah AR				Zahra				Farah				Pathogenicity Group (PG)				NuraAR
	Marker name	Scaffold	Position	P-value	Marker name	Scaffold	Position	P-value	Marker name	Scaffold	Position	P-value	Marker name	Scaffold	Position	P-value	Marker name	Scaffold	Position	P-value
206-15
MLM	Silico-33590290	Alentis_ctg3_RagTag	809376	2.28304e-07	Silico-33591371	Alentis_ctg3_RagTag	809379	8.65e-06
MLM	Silico-33591371	Alentis_ctg3_RagTag	809379	2.28304e-07	Silico-33590290	Alentis_ctg3_RagTag	809376	8.79e-06
MLMM	Silico-33590290	Alentis_ctg3_RagTag	809376	1.48779e-09	Silico-33591371	Alentis_ctg3_RagTag	809379	1.4869e-06					Silico-33591371	Alentis_ctg3_RagTag	809379	7.40647e-06
FarmCPU	Silico-33590290	Alentis_ctg3_RagTag	809376	6.15047e-12	Silico-33591371	Alentis_ctg3_RagTag	809379	8.80831e-10	SNP-33585788	Alentis_ctg9_RagTag	1058621	1.8974e-05	Silico-33591371	Alentis_ctg3_RagTag	809379	7.9654e-06
FarmCPU	Silico-33594395	Alentis_ctg13_RagTag	620739	2.56468e-07					SNP-33588600	Alentis_ctg1_RagTag	2837728	1.8974e-05	Silico-33590290	Alentis_ctg3_RagTag	809376	1.15763e-05
FarmCPU	SNP-33587480	scf.nucl.1037	4217	1.86439e-06									Silico-33587400	Alentis_ctg3_RagTag	810833	1.8812e-05
FarmCPU	SNP-33588400	Alentis_ctg13_RagTag	560254	2.85283e-05
247-15
MLM
MLMM	Silico-33587400	SATU01004009.1	653	5.44767e-06	SNP-33590037	Alentis_ctg12_RagTag	348127	2.22824e-05	SNP-33588600	Alentis_ctg1_RagTag	2679066	6.49029e-06	Silico-33587400	SATU01004009.1	653	1.73903e-05
FarmCPU	SNP-33587480	SATU01002842.1	264	4.97515e-06	SNP-33590037	Alentis_ctg12_RagTag	348127	2.39128e-05					Silico-33587400	SATU01004009.1	653	1.70438e-05
	Silico-33587400	SATU01004009.1	653	6.25791e-06
	SNP-33583753	Alentis_ctg2_RagTag	168961	2.01909e-05
FT15036
MLM																	Silico-33589145	scf.nucl.1217	4170	2.68e-05
MLMM	Silico-33587400	Alentis_ctg3_RagTag	1264629	5.53e-06	SNP-33590037	Alentis_ctg12_RagTag	388822	2.51e-05	SNP-33588600	Alentis_ctg1_RagTag	2890689	8.99783e-06	Silico-33587400	Alentis_ctg3_RagTag	1264629	1.5337e-05	Silico-33589145	scf.nucl.1217	4170	8e-06
FarmCPU	Silico-33587400	Alentis_ctg3_RagTag	1264629	1.6177e-05	SNP-33590037	Alentis_ctg12_RagTag	388822	2.16e-05	SNP-33585788	Alentis_ctg9_RagTag	1053013	6e-06	Silico-33587400	Alentis_ctg3_RagTag	1264629	1.55e-05	Silico-33589145	scf.nucl.1217	4170	2.4815e-06
FarmCPU	Silico-33583017	Alentis_ctg2_RagTag	121986	5.63109e-05					SNP-33588600	Alentis_ctg1_RagTag	2890689	6e-06
